# Supplementary material for: Evidence of Recent Intricate Adaptation in Human Populations
Source: PLoS One. 2016 Dec 19;11(12):e0165870. doi: 10.1371/journal.pone.0165870 (PMC5167553; doi:10.1371/journal.pone.0165870)
Supplement: S1 File — (ZIP) [file pone.0165870.s009.zip]

Archive with 12 entries (12 files):
- bottomGenesCoding.csv
- bottomGenesNoncoding.csv
- cisdafC.csv
- cisdafN.csv
- comRiS1000genes.txt
- comRiSgenes.txt
- comRSgenes.txt
- comRSgenes1000.txt
- topGenesCoding.csv
- topGenesNoncoding.csv
- transdafC.csv
- transdafN.csv
