# Supplementary material for: Evidence of Recent Intricate Adaptation in Human Populations
Source: PLoS One. 2016 Dec 19;11(12):e0165870. doi: 10.1371/journal.pone.0165870 (PMC5167553; doi:10.1371/journal.pone.0165870)
Supplement: S1 File — (ZIP) [file pone.0165870.s009.zip › bottomGenesCoding.csv]

	gene	ID	ensembl	chr	start	end	Fst_AFRvsEUR	Fst_AFRvsEAS	Fst_EURvsEAS	strand
38325	TRAJ7	28748	ENSG00000211882	14	23006567	23006625	-0.000994036	0	-2.13E-19	1
40116	IGHD4-17	28494	ENSG00000227800	14	106360366	106360381	-0.000883952	0.000794439	0.000497512	-1
26397	TRBV23OR9-2	28552	ENSG00000229063	9	33638033	33638492	-0.000732602	0.006486931	0.00946067	1
12545	USP17L29	728405	ENSG00000231637	4	9355364	9356956	-0.000724333	-0.000965708	-0.000526163	1
40121	IGHD5-12	28491	ENSG00000211921	14	106368507	106368529	-0.000719715	-0.000822649	-0.000959496	-1
40099	IGHJ4	28477	ENSG00000240041	14	106330425	106330470	-0.000701965	0.000827541	0.000362023	-1
38305	TRAJ28	28727	ENSG00000211861	14	22984601	22984666	-0.000660709	0.000662032	0.00199005	1
44897	AC092384.1	NA	ENSG00000280675	16	88894366	88894545	-0.000659718	0.001935773	0.000350119	1
38267	TRDD2	28524	ENSG00000237235	14	22907999	22908007	-0.000590818	-0.000593929	-0.000994026	1
40118	IGHD2-15	28503	ENSG00000211918	14	106363815	106363845	-0.000568503	1.18E-06	-0.000495288	-1
18351	HIST1H2AJ	8331	ENSG00000276368	6	27782132	27782518	-0.000265611	0.00075814	0.002152965	-1
6662	IGKV1-39	28930	ENSG00000242371	2	89619383	89619904	-0.000127321	0.000809283	0.000994397	-1
40120	IGHD6-13	28487	ENSG00000211920	14	106367000	106367020	-0.000116574	0.000530432	2.37E-06	-1
21414	TRGJ1	6968	ENSG00000211690	7	38309092	38309141	-2.13E-19	NA	-2.13E-19	-1
21416	TRGJP1	6971	ENSG00000211692	7	38315860	38315919	-2.13E-19	NA	-2.13E-19	-1
23248	TRBJ2-2	28628	ENSG00000211765	7	142494244	142494294	-2.13E-19	NA	-2.13E-19	1
38268	TRDD3	28523	ENSG00000228985	14	22918105	22918117	-2.13E-19	NA	-2.13E-19	1
38311	TRAJ22	28733	ENSG00000211867	14	22991016	22991078	-2.13E-19	NA	-2.13E-19	1
38318	TRAJ14	28741	ENSG00000211875	14	22999278	22999329	-2.13E-19	NA	-2.13E-19	1
38334	AC243945.1	NA	ENSG00000279510	14	23107368	23107742	-2.13E-19	NA	-2.13E-19	-1
40260	IGHD2OR15-2A	28333	ENSG00000282599	15	20213655	20213685	-2.13E-19	NA	-2.13E-19	-1
40261	IGHD1OR15-1A	28335	ENSG00000271336	15	20216406	20216422	-2.13E-19	NA	-2.13E-19	-1
41064	AC066615.1	NA	ENSG00000259752	15	47425850	47426224	-2.13E-19	NA	-2.13E-19	-1
46827	AC091180.1	NA	ENSG00000281126	17	47485571	47485789	-2.13E-19	0.005236075	0.00479894	1
23695	PRR23D1	100131608	ENSG00000255251	8	7397150	7399972	-1.28E-19	0.000496524	0.000396746	1
2863	HIST2H2AC	8338	ENSG00000184260	1	149858525	149858914	-1.07E-19	0.003723932	0.003723007	1
36663	ZNF84	7637	ENSG00000198040	12	133613878	133639890	-1.07E-19	0	-2.13E-19	1
38279	TRAJ56	28699	ENSG00000211835	14	22948510	22948571	-1.07E-19	0	-2.13E-19	1
38307	TRAJ26	28729	ENSG00000211863	14	22987424	22987483	-1.07E-19	0.03778429	0.037782458	1
54349	IGLJ4	28830	ENSG00000211680	22	23252744	23252776	-1.07E-19	0	-2.13E-19	1
47102	AC025048.1	NA	ENSG00000280852	17	58179544	58180023	-5.33E-20	0.050711685	0.051863051	-1
38269	TRDJ1	28522	ENSG00000211825	14	22919081	22919131	0	0	NA	1
38285	TRAJ50	28705	ENSG00000211839	14	22957581	22957640	0	0	NA	1
38306	TRAJ27	28728	ENSG00000211862	14	22985251	22985309	0	0	0	1
38323	TRAJ9	28746	ENSG00000211880	14	23004502	23004562	0	0.033817333	0.034756703	1
40126	IGHD1-7	28509	ENSG00000237197	14	106375766	106375782	0	0	NA	-1
40132	IGHD1-1	28510	ENSG00000236170	14	106385361	106385377	0	0.000397219	0.000496524	-1
47821	AC024361.1	NA	ENSG00000280575	17	80676392	80676516	0	0.020099305	0.020936776	-1
40104	IGHD7-27	28484	ENSG00000236597	14	106331761	106331771	7.92E-07	0.000993049	0.00066335	-1
40114	IGHD6-19	28486	ENSG00000211914	14	106357557	106357577	7.59E-05	0.000124686	0.000944281	-1
54343	IGLJ1	28833	ENSG00000211674	22	23235872	23235998	0.000131994	0.002861204	0.003750469	1
12535	USP17L20	100287441	ENSG00000250745	4	9259850	9261801	0.000213366	0.030484159	0.020808725	1
6620	IGKJ4	28947	ENSG00000211594	2	89160398	89160434	0.000229675	0.000341713	-0.000204081	-1
6646	IGKV2-24	28923	ENSG00000241294	2	89475812	89476644	0.000246548	0.000147286	-7.03E-05	-1
40110	IGHD3-22	28497	ENSG00000211911	14	106351889	106351919	0.000284455	0.000314004	0.000221325	-1
54348	IGLC3	3539	ENSG00000211679	22	23248512	23248973	0.000318256	0.183645034	0.195500462	1
53579	KRTAP20-2	337976	ENSG00000184032	21	32007555	32007938	0.000330907	0.014647468	0.016667848	1
3017	SPRR2B	6701	ENSG00000196805	1	153042700	153043316	0.000372146	0.025006301	0.029466003	-1
40113	IGHD1-20	28507	ENSG00000237020	14	106357049	106357065	0.000397062	3.94E-07	-1.07E-19	-1
17662	PFN3	345456	ENSG00000196570	5	176827108	176827637	0.000441355	0.000662032	0.000993049	-1
40100	IGHJ3	28479	ENSG00000242887	14	106330797	106330845	0.000441478	0.000891222	-0.000130852	-1
40098	IGHJ5	28476	ENSG00000242472	14	106330024	106330072	0.000443773	0.000362086	0.000920098	-1
6619	IGKJ5	28946	ENSG00000211593	2	89160080	89160117	0.00048966	0.000833418	-0.000678975	-1
40127	IGHD6-6	28488	ENSG00000228131	14	106376269	106376286	0.000496278	0.001324065	0.001488833	-1
54217	RIMBP3C	150221	ENSG00000183246	22	21899646	21905750	0.000496524	0.000398047	0.001324065	-1
4711	SPHAR	10638	ENSG00000213029	1	229440604	229441251	0.000496936	0.002072449	0.002686596	1
23577	OR4F21	441308	ENSG00000176269	8	116049	117043	0.000498006	0.003095795	0.004853639	-1
18263	HIST1H4D	8360	ENSG00000277157	6	26188993	26189304	0.000555703	0.00181586	0.001894793	-1
6623	IGKJ1	28950	ENSG00000211597	2	89161398	89161435	0.000575596	0.00387947	0.00081807	-1
40106	IGHD1-26	28506	ENSG00000211907	14	106346892	106346911	0.000662032	0.000794439	0.000993049	-1
8489	AC017081.1	NA	ENSG00000279921	2	207220463	207220843	0.000663789	0	0.000995025	1
15510	AC008810.1	NA	ENSG00000279126	5	40801324	40801698	0.000663789	0	0.000995025	-1
40107	IGHD6-25	28485	ENSG00000225825	14	106347397	106347414	0.000708978	0.001445314	-0.000197978	-1
40179	IGHV4-34	28395	ENSG00000211956	14	106829594	106830076	0.000729293	0.000894474	5.73E-05	-1
40128	IGHD5-5	28492	ENSG00000211928	14	106378116	106378135	0.000744571	-0.000471105	0.000179411	-1
7253	AC012363.2	NA	ENSG00000281676	2	121048286	121048625	0.000745282	0.00137499	0.001324359	-1
15680	AC008914.1	NA	ENSG00000279768	5	55224468	55224569	0.000753046	0.001612407	-0.000890551	-1
38328	TRAJ4	28751	ENSG00000211885	14	23011142	23011204	0.000795072	0.000993049	0.00066335	1
18368	HIST1H2BO	8348	ENSG00000274641	6	27861241	27861621	0.000795862	0.000496524	0.000795862	1
6621	IGKJ3	28948	ENSG00000211595	2	89160733	89160770	0.000816509	0.001592366	2.24E-06	-1
40102	IGHJ2	28481	ENSG00000211904	14	106331409	106331460	0.00090287	0.000153652	0.000596166	-1
23206	TRBV6-1	28606	ENSG00000211706	7	142028121	142028610	0.000941069	0.002437792	0.001375389	1
43662	IGHV2OR16-5	100129631	ENSG00000259303	16	32859034	32859477	0.000942513	0.000397219	0.000929059	1
18265	HIST1H3D	8351	ENSG00000197409	6	26197068	26197478	0.000992555	0.001434404	-1.33E-19	-1
25903	SCX	642658	ENSG00000260428	8	145321463	145323384	0.000993049	0.000993049	NA	1
38292	TRAJ43	28712	ENSG00000211846	14	22964896	22964949	0.000993049	0.000993049	NA	1
38302	TRAJ31	28724	ENSG00000211858	14	22979951	22980007	0.000993049	0.017242936	0.018867925	1
43466	RP11-347C12.3	NA	ENSG00000258130	16	30215637	30220392	0.000993049	0.000331016	0	-1
38321	TRAJ11	28744	ENSG00000211878	14	23001452	23001511	0.000995025	NA	0.000995025	1
40108	IGHD5-24	28489	ENSG00000211909	14	106349761	106349780	0.001052313	0.001281284	-0.000719111	-1
18353	HIST1H2BM	8342	ENSG00000273703	6	27782822	27783202	0.001058971	0.001059252	-1.07E-19	1
47601	AC104981.1	NA	ENSG00000278938	17	75773172	75773546	0.001150873	0.034113116	0.052358816	-1
48534	TCEB3CL2	100506888	ENSG00000274744	18	44542731	44544371	0.00119403	0.000496524	0.000884369	-1
6664	IGKV1D-39	28893	ENSG00000251546	2	89901292	89901791	0.001323919	0.000662815	-4.27E-20	1
2865	HIST2H2AB	317772	ENSG00000184270	1	149859074	149859466	0.001327139	0	0.000995766	-1
54266	IGLV5-52	28779	ENSG00000211643	22	22673082	22673581	0.001379583	0.001560505	0.00346484	1
40125	IGHD2-8	28504	ENSG00000211925	14	106373069	106373099	0.001420901	0.002865217	-0.000623087	-1
38271	TRDJ2	28521	ENSG00000211827	14	22925681	22925734	0.001493278	0.000496524	0.0013267	1
54270	IGLV9-49	28773	ENSG00000223350	22	22697539	22698084	0.001637982	0.007601941	0.006427867	1
53573	KRTAP6-3	337968	ENSG00000212938	21	31964759	31965394	0.001883199	0.1526772	0.151004495	1
7055	RGPD5	84220	ENSG00000015568	2	110550335	110615272	0.001986097	0.001986097	NA	1
38266	TRDD1	28525	ENSG00000223997	14	22907539	22907546	0.001986097	0.001986097	NA	1
38289	TRAJ46	28709	ENSG00000211843	14	22962389	22962451	0.001986097	0.001986097	NA	1
38310	TRAJ23	28732	ENSG00000211866	14	22989394	22989456	0.001986097	0.001588878	0.000993049	1
39429	FKSG61	400949	ENSG00000280308	14	77882741	77883115	0.002109783	0.021273309	0.022569603	1
22742	AC073130.2	NA	ENSG00000281656	7	115888654	115889476	0.002110015	0.023110951	0.023636749	-1
18644	LTB	4050	ENSG00000227507	6	31548302	31550299	0.002229949	0.008995462	0.006981019	-1
11328	AC010184.1	NA	ENSG00000280530	3	141206023	141206266	0.002235659	0.078801922	0.080271878	-1
40257	IGHD5OR15-5A	28327	ENSG00000270961	15	20209093	20209115	0.002383317	0.002383317	NA	-1
38297	TRAJ38	28717	ENSG00000211851	14	22971215	22971276	0.002465538	0.069110856	0.04758825	1
18272	HIST1H2AE	3012	ENSG00000277075	6	26217203	26217595	0.002481388	0.002184707	0.000330797	1
23693	DEFB105B	504180	ENSG00000186599	8	7345191	7347115	0.002515723	0.001105469	0	1
38314	TRAJ19	28736	ENSG00000211870	14	22994233	22994292	0.002596738	0.047666336	0.066695096	1
36837	C1QTNF9B-AS1	542767	ENSG00000281899	13	24895264	24895566	0.002753403	0.08754957	0.120533557	-1
43398	RP11-345J4.5	NA	ENSG00000261740	16	29454377	29465972	0.002803658	0.009229511	0.009883654	-1
38215	TRAV10	28676	ENSG00000211784	14	22293636	22294239	0.002908541	0.021268618	0.021811149	1
46998	CCDC182	101927581	ENSG00000166329	17	55821842	55822673	0.003040881	0.003241161	-0.000816805	-1
53580	KRTAP20-3	337985	ENSG00000206104	21	32015183	32015455	0.003310162	0.002708315	0	1
5106	OR2T2	401992	ENSG00000196240	1	248616099	248617073	0.003385306	0.002155526	0.004332126	1
18266	HIST1H2AD	3013	ENSG00000196866	6	26199079	26199471	0.003446848	0.02349628	0.012068408	-1
53554	KRTAP23-1	337963	ENSG00000186980	21	31720717	31720927	0.003475095	0.00379164	-2.13E-19	-1
53271	LKAAEAR1	198437	ENSG00000171695	20	62714733	62715712	0.003699548	0.027223935	0.018584119	-1
3207	VHLL	391104	ENSG00000189030	1	156268415	156269090	0.003738183	0.003446463	0.000871018	-1
17329	AC016577.1	NA	ENSG00000279646	5	156085598	156087446	0.003792869	0.004583302	0.0026534	-1
47983	LRRC30	339291	ENSG00000206422	18	7231123	7232045	0.003858364	0.004240586	0.002115362	1
54282	IGLV1-40	28825	ENSG00000211653	22	22764098	22764614	0.003995283	0.0054424	0.001909711	1
434	PRAMEF14	729528	ENSG00000204481	1	13668411	13673511	0.004014096	0.004072972	0.012256566	-1
49400	MBD3L4	653656	ENSG00000205718	19	7037759	7040190	0.004170023	0.090325244	0.102027049	-1
1418	CCDC17	149483	ENSG00000159588	1	46085716	46089729	0.00423979	0.032732953	0.019538347	-1
2811	GJA8	2703	ENSG00000121634	1	147380083	147381384	0.004342928	0.000885561	0.000793867	1
18270	HIST1H4E	8367	ENSG00000276966	6	26204873	26205184	0.004377549	0.000748658	0.000711289	1
42387	OR4F4	26682	ENSG00000177693	15	102462245	102463298	0.004466747	0.008506409	0.00751559	-1
43672	IGHV3OR16-10	28306	ENSG00000233732	16	33006369	33006826	0.004494852	0.012605638	0.017742469	1
2522	KCNA3	3738	ENSG00000177272	1	111215087	111217655	0.005153712	0.054337349	0.041122937	-1
53669	FKSG68	400949	ENSG00000280170	21	37270353	37270727	0.005163012	0.005805515	0.000995025	-1
33090	C11orf87	399947	ENSG00000185742	11	109292846	109299840	0.005165005	0.010364533	0.013629622	1
38313	TRAJ20	28735	ENSG00000211869	14	22993296	22993352	0.00521221	0.005213505	-1.07E-19	1
38277	TRAJ58	28697	ENSG00000211833	14	22946696	22946758	0.005213505	0.004634227	0	1
53557	KRTAP13-1	140258	ENSG00000198390	21	31768392	31769140	0.005365938	0.137677553	0.190558204	1
6638	IGKV1-16	28938	ENSG00000240864	2	89399352	89399854	0.005396631	0.033025835	0.041672084	-1
12537	USP17L22	100287513	ENSG00000248933	4	9269345	9271296	0.005531914	0.005664545	-1.42E-19	1
49026	OR4F17	81099	ENSG00000176695	19	107461	111696	0.005686683	0.005059819	0.005052791	1
40196	IGHV1-45	28466	ENSG00000211961	14	106962929	106963424	0.005867461	0.242628064	0.231259211	-1
35884	AC079907.1	NA	ENSG00000281370	12	102468846	102469007	0.005937361	0.042286275	0.029178534	1
37040	MAB21L1	4081	ENSG00000180660	13	36048319	36051346	0.005937927	0.075441272	0.057213212	-1
38256	TRAV36DV7	28646	ENSG00000211815	14	22694641	22695149	0.005949438	0.204258273	0.155606652	1
30650	OR51L1	119682	ENSG00000176798	11	5020213	5021160	0.005960206	0.150577664	0.132222698	1
38040	OR11H12	440153	ENSG00000257115	14	19377522	19378606	0.006013004	0.028162866	0.012256051	1
43649	TP53TG3	653550	ENSG00000183632	16	32684849	32688053	0.006116445	0.010923535	0.000995025	-1
12823	GAFA3	100128236	ENSG00000279386	4	37868182	37868712	0.006206392	0.086642544	0.141542697	-1
834	SFN	2810	ENSG00000175793	1	27189629	27190948	0.006254891	0.154769065	0.106719549	1
53578	KRTAP20-4	100151643	ENSG00000206105	21	31992946	31993169	0.006487918	0.006082423	0	1
6682	IGKV6D-21	28870	ENSG00000225523	2	90060377	90060995	0.006495219	0.007847058	0.006950272	1
126	AL645728.1	NA	ENSG00000279244	1	1515136	1515426	0.006565087	0.000249186	0.009537382	1
19040	C6orf226	441150	ENSG00000221821	6	42858003	42858554	0.006632398	0.010989484	0.009763923	-1
29918	RPEL1	221692	ENSG00000235376	10	105005644	105007773	0.006655371	0.002977552	0.000638525	1
26225	IFNA21	3452	ENSG00000137080	9	21165636	21166659	0.006787342	0.146529241	0.134701512	-1
3024	PRR9	574414	ENSG00000203783	1	153190060	153191793	0.00682034	0.050745223	0.069241289	1
13466	GK2	2585	ENSG00000196475	4	80327506	80329447	0.006831127	0.207422246	0.195911954	-1
1422	TMEM69	51249	ENSG00000159596	1	46152886	46160115	0.006853118	0.029426847	0.01654413	1
38312	TRAJ21	28734	ENSG00000211868	14	22992573	22992627	0.006951341	0.006951341	NA	1
3146	MTX1	4580	ENSG00000173171	1	155178490	155183615	0.006983069	0.052228629	0.085532884	1
37215	KCTD4	386618	ENSG00000180332	13	45766988	45768852	0.007090093	0.09555304	0.100671127	-1
38299	TRAJ34	28721	ENSG00000211855	14	22976651	22976708	0.007282803	0.008937438	0.0039801	1
18742	HLA-DQB1	3119	ENSG00000179344	6	32627244	32636160	0.007349175	0.043669881	0.027250588	-1
28757	MTRNR2L7	100288485	ENSG00000256892	10	37890368	37891902	0.007349359	0.005181562	0.012459343	-1
51205	C19orf73	55150	ENSG00000221916	19	49621654	49622397	0.007388036	0.11312657	0.134875339	-1
23728	USP17L3	645836	ENSG00000225327	8	7833915	7835507	0.00746183	0.012255502	0.000604967	-1
18251	HIST1H3C	8352	ENSG00000278272	6	26045639	26046049	0.007468921	0.20487302	0.236282712	1
2837	PPIAL4G	644591	ENSG00000236334	1	143764420	143768275	0.007493939	0.015625533	0.007458078	-1
40129	IGHD4-4	28496	ENSG00000233655	14	106379081	106379096	0.007498149	0.010178749	0.000995025	-1
34713	WNT1	7471	ENSG00000125084	12	49372236	49375459	0.007655947	0.007089906	0.006146792	1
28115	RNF208	727800	ENSG00000212864	9	140114699	140116033	0.007728573	0.01703492	0.008817993	-1
31398	C11orf94	143678	ENSG00000234776	11	45928064	45928833	0.007735997	0.007944389	0.003235521	-1
43403	SULT1A4	445329	ENSG00000213648	16	29471210	29476297	0.007838952	0.002050954	0.001511674	1
18364	HIST1H4L	8368	ENSG00000275126	6	27840977	27841288	0.007962964	0.000397219	0.009248958	-1
30723	OR52E8	390079	ENSG00000183269	11	5877904	5878964	0.007964156	0.007377556	0.005074745	-1
31760	OR5B3	441608	ENSG00000172769	11	58169937	58170882	0.008018202	0.096532673	0.115514731	-1
51195	CGB8	1082	ENSG00000213030	19	49550895	49552363	0.008081224	0.010439176	0.003294158	-1
25820	LYPD2	137797	ENSG00000197353	8	143831568	143833952	0.008184791	0.10401159	0.098772604	-1
34991	GPR84	53831	ENSG00000139572	12	54756229	54758271	0.008274547	0.017053907	0.018325201	-1
40604	GOLGA8Q	727909	ENSG00000178115	15	30844281	30854704	0.008279183	0.006634814	0.006540155	1
26235	IFNA14	3448	ENSG00000228083	9	21239001	21239990	0.008446681	0.070412093	0.073632785	-1
18278	HIST1H4F	8361	ENSG00000274618	6	26240654	26240965	0.008646788	-0.000276037	0.00540307	1
49566	ICAM4	3386	ENSG00000105371	19	10397643	10399198	0.008672853	0.014896575	0.015468425	1
13360	PPBP	5473	ENSG00000163736	4	74852755	74853914	0.008716103	0.008316783	0.008141994	-1
5095	OR2M2	391194	ENSG00000198601	1	248343288	248344331	0.008867585	0.05533787	0.072495558	1
28111	SSNA1	8636	ENSG00000176101	9	140083099	140084822	0.008966487	0.12220491	0.139327804	1
22386	BHLHA15	168620	ENSG00000180535	7	97840739	97842291	0.009006855	0.164259148	0.151716625	1
34145	HIST4H4	121504	ENSG00000197837	12	14920933	14924065	0.009074697	0.075345127	0.072569555	-1
31712	SMTNL1	219537	ENSG00000214872	11	57310114	57317747	0.009243642	0.200300348	0.155602798	1
