# Supplementary material for: Evidence of Recent Intricate Adaptation in Human Populations
Source: PLoS One. 2016 Dec 19;11(12):e0165870. doi: 10.1371/journal.pone.0165870 (PMC5167553; doi:10.1371/journal.pone.0165870)
Supplement: S1 File — (ZIP) [file pone.0165870.s009.zip › bottomGenesNoncoding.csv]

	gene	ID	ensembl	chr	start	end	Fst_AFRvsEUR	Fst_AFRvsEAS	Fst_EURvsEAS	strand
410	SNORA59A	677885	ENSG00000239149	1	12567300	12567451	-0.000994036	0	-7.11E-20	1
6047	AC007131.3	NA	ENSG00000221653	2	59468756	59468837	-0.000994036	0	-1.07E-19	-1
8406	SNORD70	692110	ENSG00000212309	2	203142831	203142915	-0.000994036	0	-2.13E-19	1
9595	SNORA25	684959	ENSG00000201701	3	32079018	32079145	-0.000994036	0	-2.13E-19	1
13969	RNU4-33P	NA	ENSG00000201186	4	120288717	120288801	-0.000994036	0	-2.13E-19	1
17761	MIR340	442908	ENSG00000198995	5	179442292	179442402	-0.000994036	0	-2.13E-19	-1
21553	SNORA9	677798	ENSG00000277184	7	45024977	45025109	-0.000994036	0	-2.13E-19	-1
28348	SNORD45	NA	ENSG00000252438	10	12457927	12457999	-0.000994036	0	-1.07E-19	1
28351	MIR548Q	100313841	ENSG00000221331	10	12767253	12767352	-0.000994036	0.002559596	0.00255549	-1
28632	EEF1A1P39	100862850	ENSG00000230125	10	30590752	30591001	-0.000994036	0	-1.07E-19	-1
29154	RNU6-571P	106479819	ENSG00000206855	10	70671409	70671515	-0.000994036	0	-2.13E-19	-1
36833	MIR2276	100313842	ENSG00000252695	13	24736555	24736643	-0.000994036	0	-2.13E-19	1
37851	MIR2681	100616110	ENSG00000265164	13	102619992	102620096	-0.000994036	0	-2.13E-19	-1
38776	AL139099.3	NA	ENSG00000281893	14	50053440	50053509	-0.000994036	0	-1.07E-19	1
39316	Y_RNA	NA	ENSG00000199472	14	74373019	74373130	-0.000994036	0	-2.13E-19	-1
44797	MIR6774	102466732	ENSG00000274134	16	85951953	85952022	-0.000994036	0.002785785	0.002782473	1
23578	SEPT14P8	106480341	ENSG00000255464	8	150385	150562	-0.000994034	0.000993049	0.000995025	-1
37182	AL512506.1	NA	ENSG00000276108	13	44452350	44452443	-0.000994032	0.060423192	0.060407831	-1
53820	AP001631.1	NA	ENSG00000264009	21	44547630	44547729	-0.000993983	0.134639137	0.134491919	1
23153	AC006452.1	NA	ENSG00000221732	7	140280087	140280149	-0.000990394	0.030229416	0.029852957	1
11501	MIR5186	100847036	ENSG00000264330	3	151283664	151283783	-0.000988323	0.008554007	0.008294003	-1
22671	RNU7-20P	100147768	ENSG00000251712	7	107911444	107911505	-0.000977414	0.017620458	0.018638117	1
17356	CTC-370J7.1	NA	ENSG00000253630	5	157174512	157174715	-0.000974306	0.115210334	0.114427861	-1
15464	AC008869.2	NA	ENSG00000278179	5	37888351	37888452	-0.000968617	0.017874876	0.016915423	-1
4260	MIR6769B	102466202	ENSG00000278465	1	206648146	206648207	-0.000967567	0.052153706	0.054206605	1
47607	RNU6-625P	106479843	ENSG00000238658	17	76063028	76063134	-0.000964973	0.033138124	0.034619141	1
19405	AL354933.1	NA	ENSG00000211530	6	72294792	72294904	-0.000963742	-0.000810392	-0.000762159	1
8767	MIR4268	100422959	ENSG00000266518	2	220771223	220771286	-0.000960356	0.017751101	0.016676664	-1
40454	SNORD115-21	100033603	ENSG00000199833	15	25453230	25453310	-0.000959461	0.026812314	0.024946695	1
23923	AC091559.1	NA	ENSG00000223214	8	15379393	15379475	-0.000957454	0.032970959	0.03486432	1
29431	RP11-369J21.13	NA	ENSG00000282432	10	81813184	81813304	-0.000940574	0.104769547	0.108693258	-1
23749	AC114550.1	NA	ENSG00000281480	8	8439862	8439937	-0.000939911	0.174862557	0.170256115	-1
38889	RP11-589M4.2	NA	ENSG00000258802	14	53265622	53265779	-0.000938018	0.009448756	0.008494245	-1
6578	RP11-1252D15.1	NA	ENSG00000266931	2	87282781	87282923	-0.000929178	0.002593312	0.001783561	-1
54315	AC244250.4	NA	ENSG00000264629	22	23077063	23077157	-0.000927323	0.008786837	0.008767265	1
3642	RP4-798A17.5	NA	ENSG00000225704	1	171314228	171314459	-0.000925432	0.005145702	0.006102408	1
3643	TOP1P1	7151	ENSG00000268062	1	171314244	171314446	-0.000925432	0.005145702	0.006102408	-1
30808	RNU6-943P	106480623	ENSG00000252769	11	7910729	7910826	-0.000924065	0.001383651	0.002247399	-1
7324	RNY4P7	100169850	ENSG00000201470	2	128556477	128556572	-0.000923939	0.006786132	0.00760822	-1
16555	RPS14P8	644146	ENSG00000239528	5	115898258	115898626	-0.00092172	0.002294983	0.003074844	1
13592	RNU6ATAC31P	106481169	ENSG00000221440	4	89127579	89127704	-0.000906091	0.027298826	0.025076114	-1
7577	AC012353.1	NA	ENSG00000265224	2	142396413	142396532	-0.000905055	0.004965243	0.0039801	1
36963	AL356750.1	NA	ENSG00000266816	13	30780753	30780836	-0.000905055	-0.00090228	-0.000994028	-1
32798	MTND1P35	106480433	ENSG00000255055	11	89641708	89642215	-0.000902387	0.049823648	0.052915753	1
42739	RP11-95P2.4	NA	ENSG00000262471	16	4180556	4180821	-0.000899832	0.004985697	0.00359819	1
53660	SNORA11	677799	ENSG00000221398	21	35828408	35828535	-0.000895992	0.126229939	0.120798346	-1
21574	RNU6-326P	106481282	ENSG00000202350	7	45883233	45883339	-0.000893443	0.001177038	0.001663786	1
49825	CTD-3093B17.2	NA	ENSG00000275432	19	14739411	14739613	-0.000889559	0.23568502	0.228011427	1
45046	AC130689.5	NA	ENSG00000236457	17	2118776	2119309	-0.000879057	0.037218142	0.035284191	-1
5826	RNU6-958P	106481482	ENSG00000252804	2	43635446	43635551	-0.000865033	0.194787291	0.200242833	1
6445	RNU6-812P	106479926	ENSG00000200048	2	79109754	79109860	-0.000864862	0.028342562	0.02468206	1
52626	RN7SL156P	106480963	ENSG00000242509	20	35498502	35498805	-0.00085349	0.138370561	0.132356288	1
32325	RP11-554A11.5	NA	ENSG00000261276	11	68771862	68772568	-0.00085195	0.002034635	0.002651628	1
54253	IGLVIV-59	28761	ENSG00000254308	22	22533618	22533867	-0.000831985	0.223971528	0.23378964	1
4709	RP5-1061H20.3	NA	ENSG00000240524	1	229406674	229407346	-0.000816715	0.000317355	-0.000341187	-1
857	RNU6-48P	100887744	ENSG00000206888	1	27651710	27651816	-0.000809798	0.0465408	0.046054237	1
26379	Y_RNA	NA	ENSG00000200544	9	33352786	33352872	-0.000802302	0.001136129	5.11E-05	-1
3484	RNA5SP63	100873298	ENSG00000212527	1	163479274	163479385	-0.000796785	0.006007482	0.00426074	1
25998	AL589675.1	NA	ENSG00000221450	9	2924321	2924407	-0.000796493	0.001986097	0.000995025	-1
29371	RNU6-1266P	106480118	ENSG00000199664	10	79536709	79536813	-0.000796175	0.000251348	-0.000326172	-1
39753	RNU6-91P	106479606	ENSG00000272439	14	99910643	99910749	-0.000795069	0.000662032	0.000995025	1
21326	MIR550A2	693134	ENSG00000207573	7	32772593	32772689	-0.000794913	0	-2.13E-19	1
13009	RP11-1281K21.7	NA	ENSG00000248946	4	49248618	49248932	-0.000793009	-0.000661594	4.45E-06	1
23366	Metazoa_SRP	NA	ENSG00000275586	7	148573110	148573378	-0.000788284	0.052786136	0.052046805	1
12891	RP11-588L15.1	NA	ENSG00000242197	4	40493750	40494041	-0.000786475	0.057075494	0.060178231	1
47404	AC080037.1	NA	ENSG00000222545	17	70710522	70710610	-0.00077986	0.006406618	0.008427295	-1
16022	HMGN2P4	643744	ENSG00000249014	5	75537849	75538229	-0.00076992	0.041869463	0.042626952	-1
6701	RP11-575H3.1	NA	ENSG00000261600	2	91768393	91768920	-0.000767336	-0.000622926	8.39E-05	1
38769	RP11-737F10.1	NA	ENSG00000258381	14	49288563	49288796	-0.000764899	-0.000972298	-0.000764899	1
14290	RNU1-44P	106480160	ENSG00000207182	4	147501200	147501362	-0.000759333	0.059049826	0.05976856	1
27063	AL590233.1	NA	ENSG00000264913	9	92112853	92112936	-0.000752791	0.001240544	0.002470451	1
23290	AC073264.6	NA	ENSG00000230556	7	143276000	143276165	-0.000749362	2.01E-06	-0.000456436	1
24970	RN7SL107P	106479262	ENSG00000243424	8	81525779	81526061	-0.000747702	0.054052726	0.061233137	-1
34496	AC087897.1	NA	ENSG00000281888	12	38914035	38914103	-0.00074738	0.007944389	0.005970149	1
23321	OR2A20P	401428	ENSG00000170356	7	143947138	143950050	-0.00072473	0.10448468	0.106148734	-1
47184	MIR633	693218	ENSG00000207552	17	61021576	61021673	-0.000719715	0.019837162	0.01611925	1
29316	RAB5CP1	100420734	ENSG00000213731	10	76183193	76183772	-0.000719695	0.214601634	0.223243357	-1
31115	AC100767.1	NA	ENSG00000264478	11	23493190	23493259	-0.000719441	0.07872631	0.084307326	-1
8419	AC009960.2	NA	ENSG00000233888	2	203479576	203480252	-0.000709792	0.009772757	0.00672345	1
15062	RP11-417J1.7	NA	ENSG00000279002	5	8659876	8660171	-0.000700336	0.03365475	0.035191677	-1
34135	GNAI2P1	2772	ENSG00000255749	12	14407846	14408160	-0.000695057	0.000122689	-0.000108363	1
8055	AC019080.1	NA	ENSG00000237178	2	178209171	178209564	-0.000676378	0.120680306	0.133218174	1
12973	RP11-731J8.1	NA	ENSG00000242431	4	47492984	47493488	-0.000667431	0.259497167	0.271977513	-1
12873	AC098591.1	NA	ENSG00000275114	4	39974361	39974417	-0.000663788	0.000993049	-2.13E-19	-1
29720	MIR3157	100422892	ENSG00000266407	10	97824072	97824156	-0.000663788	0.000662032	-1.07E-19	-1
34863	AC055736.2	NA	ENSG00000280966	12	52843276	52843404	-0.000663568	0.000993049	0.000498006	1
4580	RNU6-1304P	106480135	ENSG00000223306	1	225928977	225929082	-0.000662691	0.103570253	0.104508256	1
10614	RP11-121C1.1	NA	ENSG00000240572	3	99045221	99045396	-0.000662691	0	-1.07E-19	-1
4056	RNU6-778P	106479910	ENSG00000200139	1	199857287	199857389	-0.000662252	0	-1.42E-19	1
16386	AC116311.1	NA	ENSG00000277212	5	100624416	100624525	-0.000662252	1.48E-06	-1.19E-06	1
19785	AL359709.1	NA	ENSG00000252918	6	105644728	105644811	-0.000662252	0	-1.42E-19	-1
22351	RNU6-364P	106481293	ENSG00000207115	7	95970452	95970558	-0.000662252	0.030995155	0.030530729	1
27150	MIR4291	100422927	ENSG00000265347	9	96581639	96581703	-0.000662252	-0.000661594	-0.000497511	1
27880	RN7SL665P	106481104	ENSG00000264169	9	133275653	133275952	-0.000662252	0	-1.07E-19	1
50187	RP11-678G14.5	NA	ENSG00000271182	19	21817635	21817977	-0.000661748	0.000573013	0.000516454	-1
6166	AC007365.2	NA	ENSG00000253082	2	65003238	65003321	-0.000660712	0	0.000995025	1
21124	SNORD93	692210	ENSG00000221740	7	22896232	22896305	-0.000660712	0.008166844	0.006469167	1
27202	RNA5SP289	100873542	ENSG00000199202	9	98667287	98667423	-0.000660712	0	0.000663789	1
35776	RNU4-24P	106481179	ENSG00000201435	12	96697153	96697291	-0.000660712	0	0.000663789	-1
46275	AC091178.1	NA	ENSG00000222494	17	37237318	37237440	-0.000660712	0	0.000995025	1
18647	UQCRHP1	100130756	ENSG00000230622	6	31578860	31579133	-0.000660709	0.005714774	0.004385439	-1
48769	AC010928.1	NA	ENSG00000253011	18	58222376	58222457	-0.000660221	0.090080733	0.100326266	1
10256	RP11-641C17.3	NA	ENSG00000225673	3	60715788	60716377	-0.000651898	0.095576362	0.104833309	-1
8390	UBE2V1P11	NA	ENSG00000231124	2	202689271	202689555	-0.000641859	0.032314112	0.033035455	1
20023	Y_RNA	NA	ENSG00000222649	6	119379045	119379139	-0.000599391	0.040566608	0.040574731	1
38468	AL049831.1	NA	ENSG00000212037	14	26641372	26641464	-0.000598296	0.114266799	0.107462687	-1
8619	AC122136.2	NA	ENSG00000227824	2	216734646	216735241	-0.000596834	0.042312314	0.045901108	1
37912	RP11-153I24.4	NA	ENSG00000277246	13	108919668	108920082	-0.00059555	0.00088271	0.001103926	1
39974	RP11-45P15.4	NA	ENSG00000259775	14	103798011	103798704	-0.000583505	0.007716825	0.0059325	-1
17752	RN7SKP150	106480880	ENSG00000222448	5	179272832	179273152	-0.00057461	0.060801252	0.056690787	1
6522	Y_RNA	NA	ENSG00000207207	2	85661630	85661742	-0.000570342	0.002820357	0.000728366	1
49035	LLNLF-176F2.1	NA	ENSG00000282339	19	200499	201174	-0.000568746	0.000794439	-1.60E-19	-1
13992	RN7SKP137	106479156	ENSG00000223006	4	121982327	121982633	-0.000567777	0.000567456	0.000994038	-1
48234	RNU6-1038P	106480022	ENSG00000252325	18	19459762	19459865	-0.000567616	0.000496524	0.00066335	1
28862	AL512640.1	NA	ENSG00000238957	10	44529988	44530059	-0.000566164	0	0.00079602	1
36227	AC026367.1	NA	ENSG00000278227	12	118806269	118806363	-0.000563781	0.072784735	0.075803237	1
44721	RP11-22H5.1	NA	ENSG00000280044	16	82761079	82761299	-0.000560885	0.063957062	0.059731816	1
2848	RP11-196G18.1	NA	ENSG00000226500	1	149725851	149726260	-0.000557739	-0.000504949	-0.000910102	-1
4696	RNA5SP18	100873273	ENSG00000212237	1	228783659	228783779	-0.000555953	0.081879434	0.071604928	-1
26869	RNU6-1228P	106480103	ENSG00000212316	9	77812987	77813093	-0.000552938	0.013901656	0.019295021	1
41285	RP11-355N15.2	NA	ENSG00000277790	15	58748387	58748547	-0.00054234	0.00981642	0.006051538	1
28417	RNU2-18P	106480205	ENSG00000223156	10	16518002	16518163	-0.000536932	0.002383317	0.004975124	1
25958	FAM138C	654835	ENSG00000218839	9	34394	35871	-0.000524537	0.009930487	0.006965174	-1
40320	RP11-275E15.3	NA	ENSG00000280703	15	21985081	21986868	-0.000522418	0.043315927	0.035278292	1
48553	RP11-380M21.2	NA	ENSG00000267541	18	45379604	45379828	-0.000518765	0.151293527	0.161236691	-1
50405	RN7SKP22	106481805	ENSG00000201967	19	33353706	33353998	-0.000518287	0.011863942	0.010775497	-1
47407	RP11-766H1.1	NA	ENSG00000266501	17	71064009	71064427	-0.000512612	0.097990653	0.104434367	-1
11265	AC023049.1	NA	ENSG00000281378	3	137820927	137821064	-0.00051092	0.133297952	0.129536542	1
24326	KB-1836B5.4	NA	ENSG00000272128	8	37956989	37957449	-0.000497759	0.000331016	-5.33E-20	1
28613	RNU6-270P	106479686	ENSG00000201001	10	29049628	29049732	-0.000497759	0.000662032	-2.13E-19	-1
47297	RNA5SP446	100873692	ENSG00000251764	17	64891608	64891689	-0.000497759	0.000887685	0.00255549	1
48836	RNU6-1037P	106481508	ENSG00000238680	18	64613353	64613459	-0.000497759	0.000663493	0.001701886	1
37231	TIMM9P3	100862725	ENSG00000232786	13	46126998	46127271	-0.000497018	4.38E-07	-5.64E-07	-1
40355	RN7SL106P	106479261	ENSG00000273981	15	23443607	23443896	-0.000496853	0.000496524	-2.13E-19	1
30500	H19_1	NA	ENSG00000275266	11	2017770	2017840	-0.000496771	0.00066258	0.000992391	1
13758	RNU6-635P	106481382	ENSG00000252460	4	104845697	104845798	-0.000496524	0	-2.13E-19	1
55092	MIR4763	100616143	ENSG00000264147	22	46509446	46509537	-0.000496524	0	-2.13E-19	1
25666	AC068570.1	NA	ENSG00000221351	8	129832040	129832124	-0.000496399	0.000662032	0.00039801	1
52878	MIR3616	100500814	ENSG00000264901	20	45795609	45795700	-0.000495288	0	0.00066335	1
29186	AL138925.1	NA	ENSG00000266082	10	71618970	71619055	-0.000491787	0.206656887	0.191143302	-1
27381	RP11-18B3.3	NA	ENSG00000228366	9	108472571	108473062	-0.000485646	0.022925023	0.023349178	-1
16023	PDCD5P2	100527947	ENSG00000251107	5	75576781	75577092	-0.000484663	0.021681562	0.017208192	1
808	RP11-231P20.5	NA	ENSG00000270733	1	26589532	26589889	-0.000469112	0.13910659	0.136576189	-1
10723	RP11-148O7.2	NA	ENSG00000241777	3	108444287	108444383	-0.000468077	0.467929323	0.457634365	-1
5687	RNA5SP92	100873325	ENSG00000252246	2	33557965	33558074	-0.000457194	0.185657609	0.180037812	1
824	Y_RNA	NA	ENSG00000252802	1	26920431	26920532	-0.000442183	-0.000595119	-0.000796493	-1
37591	RN7SL571P	106479431	ENSG00000243274	13	76709067	76709361	-0.000436964	0.041503129	0.043913011	1
55153	MIR6821	102465493	ENSG00000276753	22	50356514	50356587	-0.00042106	0.000857518	-0.000621499	1
11067	RNU2-37P	106480213	ENSG00000222627	3	127793916	127794092	-0.000413006	0.067924135	0.07940743	-1
20029	MIR3144	100422951	ENSG00000265725	6	120336325	120336403	-0.000412421	0.025973227	0.034116256	1
22703	AC004112.5	NA	ENSG00000232922	7	112013788	112014305	-0.000406697	0.013998943	0.012399777	-1
32949	RNA5SP347	100873609	ENSG00000199315	11	97528464	97528582	-0.00040299	0.007767949	0.005598194	1
31168	OR2BH1P	403238	ENSG00000272882	11	29008182	29009045	-0.000398137	0.310088745	0.317043925	1
22160	RNU6-849P	106481449	ENSG00000206818	7	79541420	79541524	-0.000398009	0.000662032	-2.13E-19	-1
9635	COX6CP10	106481681	ENSG00000238008	3	33596128	33596351	-0.000397298	0	-2.13E-19	1
10216	RNU6-108P	106481875	ENSG00000202428	3	57521979	57522085	-0.00039627	1.18E-06	0.001324067	-1
25885	MIR661	724031	ENSG00000207574	8	145019359	145019447	-0.00039627	0	1.19E-06	-1
1560	AL589663.1	NA	ENSG00000280742	1	52366592	52366643	-0.000393053	0.001191658	0.0039801	-1
39422	MIR1260A	100302236	ENSG00000221754	14	77732561	77732633	-0.000380252	0.004443993	0.008548064	1
4931	RPL23AP20	645962	ENSG00000235990	1	242079425	242079845	-0.000377556	0.117982425	0.117548125	1
31723	AP000662.9	NA	ENSG00000213592	11	57485516	57486002	-0.000362789	0.459710665	0.464537318	-1
6497	RPL12P18	729760	ENSG00000213400	2	85101820	85102144	-0.000361383	0.040131373	0.048059529	1
26618	RBPJP5	100288841	ENSG00000232239	9	41884765	41886211	-0.000358061	0.082505996	0.081193845	-1
37255	OR7E101P	81138	ENSG00000227019	13	47034744	47035256	-0.000344322	0.130211221	0.12122772	1
15239	Metazoa_SRP	NA	ENSG00000276764	5	18958256	18958522	-0.000331784	0.000331016	-1.07E-19	-1
19096	AL109615.1	NA	ENSG00000265518	6	43980738	43980838	-0.000331674	0.000496524	-2.13E-19	1
42921	COX6CP1	9384	ENSG00000260318	16	11997780	11997994	-0.000331126	0	-2.13E-19	-1
25679	RP11-473O4.1	NA	ENSG00000243402	8	130876724	130877298	-0.000330247	0.000397219	0.000795072	1
27005	RNU2-36P	106481645	ENSG00000222293	9	89037853	89038043	-0.000330137	0	0.000398168	-1
9118	MIR149	406941	ENSG00000207611	2	241395418	241395506	-0.000319952	0.172542495	0.15589154	1
40097	IGHJ3P	28478	ENSG00000237111	14	106329626	106329675	-0.000318997	0.002177946	0.000833527	-1
49871	RPL23AP2	401904	ENSG00000225067	19	15722468	15722933	-0.000306316	0.012215332	0.009513182	1
38756	RPL13AP2	326278	ENSG00000244053	14	47669778	47670307	-0.000290334	0.166876755	0.180911713	-1
3486	U3	780851	ENSG00000212538	1	163892907	163893110	-0.000284234	0.033722021	0.025369182	1
14816	RNU6-1055P	NA	ENSG00000212387	4	187422263	187422369	-0.000283489	0.260987592	0.281047522	1
20712	RP3-366N23.4	NA	ENSG00000217447	6	167760960	167761541	-0.000283083	0.051172126	0.045024147	1
49870	AD000091.3	NA	ENSG00000267135	19	15722434	15722720	-0.000282954	0.018951959	0.014904658	-1
44265	MIR328	442901	ENSG00000207948	16	67236211	67236321	-0.000282271	0.000993049	0.00199005	-1
21109	RNA5SP227	100873485	ENSG00000251993	7	22338213	22338325	-0.000272268	0.020138585	0.015473917	1
22809	RNA5SP241	100873499	ENSG00000212628	7	120723754	120723867	-0.000262395	0.103421213	0.09613539	-1
6068	RN7SL632P	106481095	ENSG00000241524	2	61058799	61059064	-0.000260952	6.68E-05	0.00251562	-1
20128	RP11-174C7.1	NA	ENSG00000219666	6	130104914	130105190	-0.000258525	0.082064722	0.09575691	-1
40094	MIR4537	100616422	ENSG00000264781	14	106325653	106325722	-0.000248509	0.000496524	-0.000248201	-1
43176	MIR3680-1	100500917	ENSG00000265462	16	21517370	21517456	-0.000244487	0.00946063	0.006382838	-1
11733	RNU6-637P	106479848	ENSG00000206777	3	169437975	169438081	-0.000207605	0.03705877	0.045889991	-1
52711	RP3-511B24.5	NA	ENSG00000272407	20	39825287	39825578	-0.000199083	0.000886439	0.001117335	-1
54598	AC004832.1	NA	ENSG00000275258	22	30807635	30807744	-0.000197302	0.021244025	0.030110318	1
6468	RNA5SP99	106478993	ENSG00000200890	2	81723338	81723451	-0.00019651	0.001999457	0.001741302	-1
47318	AC006534.3	NA	ENSG00000277123	17	65716659	65716734	-0.000194136	0.028206159	0.03798215	1
54350	IGLC4	3540	ENSG00000254029	22	23252998	23253245	-0.00019341	-0.000688511	-6.20E-05	1
13627	RP11-11N6.1	NA	ENSG00000251401	4	91604147	91604274	-0.000187552	0.145231884	0.140571967	1
26717	RP11-262H14.11	NA	ENSG00000219693	9	66544359	66545745	-0.000178041	0.002524097	0.001412286	1
49069	MIR4745	100616459	ENSG00000265767	19	804940	805001	-0.000177574	0.014676849	0.02231814	1
1751	RP4-802A10.1	NA	ENSG00000270742	1	61590405	61590874	-0.000171423	0.002069716	0.005093429	1
39700	AL133167.2	NA	ENSG00000278166	14	96439772	96439839	-0.000161574	0.081574463	0.06729578	-1
54104	RN7SL168P	106480491	ENSG00000244296	22	19353289	19353567	-0.000159945	0.016866336	0.023823762	1
16153	COQ10BP2	100421072	ENSG00000251552	5	82575740	82576463	-0.000156097	0.031176589	0.030642241	-1
19158	RNU1-105P	106480185	ENSG00000200340	6	47791126	47791286	-0.000151214	0.023281474	0.025593884	1
21986	AC006480.1	NA	ENSG00000265600	7	66821667	66821766	-0.000145074	-0.000485085	-0.000881733	1
25360	AP003354.1	NA	ENSG00000265898	8	103973041	103973148	-0.000139064	0.09367336	0.110452133	-1
22548	CTA-313A17.5	NA	ENSG00000278586	7	101907986	101908259	-0.000137881	0.038513137	0.029225856	-1
4403	RP11-348H3.5	NA	ENSG00000236317	1	213028517	213028708	-0.000135841	0.017442749	0.011538744	-1
24805	RN7SKP29	106480457	ENSG00000222889	8	70612459	70612730	-0.000120241	0.000683941	0.003487022	1
31303	AC087174.1	NA	ENSG00000275364	11	37299872	37299967	-0.000118393	0.041172203	0.053614991	1
7111	AC093166.2	NA	ENSG00000227842	2	112475085	112475414	-0.000116014	0.003825076	0.00368724	1
16196	MIR4280	100422887	ENSG00000265919	5	86410696	86410771	-0.000110411	0.003567933	0.00060999	-1
53346	AP001634.1	NA	ENSG00000266838	21	15357768	15357840	-0.000109552	0.101133407	0.087570349	1
47739	MIR6786	102465471	ENSG00000277784	17	79660787	79660899	-0.00010042	0.002015473	0.001209506	1
11836	Y_RNA	NA	ENSG00000201343	3	176838479	176838588	-9.45E-05	0.003667693	0.008489772	-1
46622	CTD-2534I21.9	NA	ENSG00000267788	17	43059882	43060140	-8.41E-05	0.000122297	-0.00065796	1
11525	RN7SL300P	106481004	ENSG00000265813	3	152917489	152917806	-7.83E-05	0.001505009	-4.27E-05	-1
7882	AC093899.3	NA	ENSG00000229827	2	170433881	170434256	-7.32E-05	0.023026088	0.018692265	-1
5777	Y_RNA	NA	ENSG00000202309	2	39355967	39356068	-6.86E-05	0.003666691	0.008242428	-1
39477	DYNLL1P1	246720	ENSG00000205579	14	81712639	81712907	-5.94E-05	0.070868664	0.06819651	-1
2182	WDR82P2	441891	ENSG00000241318	1	92000223	92001150	-5.74E-05	0.083819864	0.09908541	-1
39466	RP11-757H14.2	NA	ENSG00000258452	14	81288868	81289140	-5.35E-05	0.096544457	0.100510642	1
4646	MIR3620	100500810	ENSG00000264944	1	228284964	228285042	-3.51E-05	0.059833455	0.07318381	1
29993	HMGB3P5	645360	ENSG00000237642	10	112210387	112210998	-1.45E-05	0.0967898	0.085356903	1
1503	RNU6-723P	106479886	ENSG00000206700	1	48809881	48809987	-1.48E-06	0.001986097	-2.13E-19	1
44080	AC012181.1	NA	ENSG00000263441	16	56991177	56991273	-1.48E-06	0.001489573	-1.07E-19	1
39976	SNORA28	677811	ENSG00000272533	14	103804186	103804311	-1.32E-06	0.003148763	0.002208753	1
2757	AC239859.1	NA	ENSG00000264022	1	149036312	149036377	-1.19E-06	0.001986097	0.001190712	-1
12045	SNORA63	6043	ENSG00000200320	3	186505089	186505220	-9.88E-07	0.001191658	-2.13E-19	1
11146	SNRPCP8	100310851	ENSG00000250580	3	129918551	129918761	-8.77E-07	0.001737835	0.000398326	1
10508	MIR4795	100616161	ENSG00000264119	3	87275339	87275427	-7.90E-07	7.89E-07	-0.000994036	-1
44350	Y_RNA	NA	ENSG00000199263	16	68508456	68508567	-3.95E-07	0.000662032	-2.13E-19	-1
26171	RP11-132E11.3	NA	ENSG00000226470	9	17096299	17096444	-3.29E-07	0.000331016	-1.07E-19	-1
9987	RN7SL182P	106479287	ENSG00000241461	3	49120666	49120965	-2.47E-07	0.000331016	-1.60E-19	1
40090	AC246787.5	NA	ENSG00000266706	14	106323742	106323801	-1.79E-07	-0.000141623	-0.00028393	-1
10325	AC113171.1	NA	ENSG00000266400	3	67878596	67878697	-1.44E-17	0.002383317	0.001984782	1
37290	AL137118.1	NA	ENSG00000222391	13	49326225	49326292	-3.42E-18	-3.42E-18	NA	-1
52405	RP13-401N8.3	NA	ENSG00000250090	20	25816621	25817468	-3.42E-18	-3.42E-18	NA	-1
214	MIR4417	100616489	ENSG00000264341	1	5624131	5624203	-2.13E-19	0.023833168	0.022914755	1
688	MIR4684	100616391	ENSG00000265422	1	23046010	23046091	-2.13E-19	0	-1.07E-19	1
854	Y_RNA	NA	ENSG00000252098	1	27581955	27582058	-2.13E-19	NA	-2.13E-19	-1
886	SCARNA1	677774	ENSG00000252947	1	28160912	28161077	-2.13E-19	0.003972195	0.003309066	1
920	SNORD99	692212	ENSG00000221539	1	28905261	28905334	-2.13E-19	NA	-2.13E-19	-1
957	RP3-357I16.1	NA	ENSG00000231251	1	30699370	30699462	-2.13E-19	0.001588878	0.001323626	1
1068	AL161643.1	NA	ENSG00000280715	1	34198100	34198236	-2.13E-19	NA	-2.13E-19	-1
1175	RNU6-510P	106481342	ENSG00000212541	1	38457134	38457241	-2.13E-19	0.001986097	0.001488833	1
1367	AL390776.1	NA	ENSG00000252146	1	44798777	44798850	-2.13E-19	0.001986097	0.001488833	-1
1791	Y_RNA	NA	ENSG00000252784	1	63803934	63804043	-2.13E-19	NA	-2.13E-19	1
1988	AC093433.1	NA	ENSG00000278671	1	77742323	77742432	-2.13E-19	NA	-2.13E-19	-1
2013	RP11-472F19.1	NA	ENSG00000227556	1	78782841	78782947	-2.13E-19	NA	-2.13E-19	-1
2064	SNORA2	NA	ENSG00000199959	1	84743004	84743140	-2.13E-19	0.001986097	0.001488833	1
2219	RNU6-210P	106479659	ENSG00000252752	1	93475814	93475908	-2.13E-19	0.001986097	0.001488833	1
2329	Y_RNA	NA	ENSG00000202254	1	100257218	100257309	-2.13E-19	NA	-2.13E-19	1
2353	AC104457.1	NA	ENSG00000216067	1	100844238	100844331	-2.13E-19	0	-1.07E-19	-1
2523	Y_RNA	NA	ENSG00000199710	1	111307030	111307128	-2.13E-19	0	-7.11E-20	-1
2546	HIGD1AP12	100130383	ENSG00000236012	1	111922913	111923193	-2.13E-19	0	-1.07E-19	1
2553	Y_RNA	NA	ENSG00000199890	1	111989420	111989530	-2.13E-19	0	-7.11E-20	1
2579	RNU7-70P	100151667	ENSG00000252750	1	113177341	113177406	-2.13E-19	0	-1.42E-19	-1
2777	PFN1P6	645126	ENSG00000227212	1	148574653	148575051	-2.13E-19	NA	-2.13E-19	-1
2831	RNVU1-2	26860	ENSG00000252135	1	143670468	143670602	-2.13E-19	NA	-2.13E-19	-1
2840	RNU2-38P	106481646	ENSG00000222788	1	144944672	144944750	-2.13E-19	0.002383317	0.001417956	1
2896	CYCSP51	343045	ENSG00000229357	1	150876372	150876689	-2.13E-19	0	-1.07E-19	1
2944	RNU6-662P	106479860	ENSG00000206980	1	151720073	151720176	-2.13E-19	NA	-2.13E-19	-1
3056	MIR8083	102466879	ENSG00000274940	1	153662181	153662269	-2.13E-19	NA	-2.13E-19	-1
3092	AL590431.1	NA	ENSG00000252817	1	154226920	154226998	-2.13E-19	0	-1.07E-19	1
3245	RN7SL612P	106479445	ENSG00000266160	1	156955547	156955841	-2.13E-19	0.01204899	0.010628976	-1
3458	MIR556	693141	ENSG00000207729	1	162312320	162312428	-2.13E-19	NA	-2.13E-19	1
3500	RNU6-755P	106481915	ENSG00000201270	1	164949272	164949374	-2.13E-19	NA	-2.13E-19	-1
3645	RNU6-290P	106481270	ENSG00000202082	1	171387783	171387889	-2.13E-19	0.002979146	0.00238237	-1
3658	SCARNA20	677681	ENSG00000253060	1	171737210	171737315	-2.13E-19	NA	-2.13E-19	1
3666	MIR199A2	406977	ENSG00000208024	1	172113675	172113784	-2.13E-19	0.003972195	0.00165563	-1
3690	RP11-360D2.2	NA	ENSG00000225591	1	173710813	173711067	-2.13E-19	0.000662032	0.000496278	1
3764	RNA5SP69	100873304	ENSG00000201347	1	178530048	178530164	-2.13E-19	NA	-2.13E-19	1
3957	RNA5SP73	100873307	ENSG00000252553	1	189635279	189635386	-2.13E-19	NA	-2.13E-19	-1
4044	MIR181B1	406955	ENSG00000207975	1	198828002	198828111	-2.13E-19	NA	-2.13E-19	-1
4269	Y_RNA	NA	ENSG00000199349	1	206921325	206921437	-2.13E-19	NA	-2.13E-19	-1
4348	AC092017.1	NA	ENSG00000221488	1	211384331	211384424	-2.13E-19	NA	-2.13E-19	-1
4447	RP11-224O19.5	NA	ENSG00000223375	1	218511883	218512098	-2.13E-19	0	-1.07E-19	1
4452	U3	780851	ENSG00000212610	1	218715032	218715241	-2.13E-19	0	-1.07E-19	-1
4560	MIR320B2	100313769	ENSG00000221406	1	224444706	224444843	-2.13E-19	0	-0.000994036	-1
4670	AL139288.1	NA	ENSG00000281451	1	228645136	228645273	-2.13E-19	0.019860973	0.018956489	1
4714	RNU6-180P	106481233	ENSG00000252506	1	229518875	229518935	-2.13E-19	0	-0.000994036	1
4742	RNA5SP79	100873313	ENSG00000202063	1	230955996	230956104	-2.13E-19	NA	-2.13E-19	1
4758	RNA5SP80	100873314	ENSG00000222407	1	231417160	231417270	-2.13E-19	NA	-2.13E-19	-1
4777	RNU6-1211P	106480096	ENSG00000238382	1	232835950	232836054	-2.13E-19	0	-7.11E-20	1
5000	AL359983.1	NA	ENSG00000221165	1	245533636	245533721	-2.13E-19	0	-7.11E-20	1
5017	RP11-452J6.2	NA	ENSG00000228955	1	246795553	246795780	-2.13E-19	0	-1.07E-19	-1
5494	Y_RNA	NA	ENSG00000207069	2	25231714	25231815	-2.13E-19	NA	-2.13E-19	-1
5574	RNU6-986P	106481491	ENSG00000200003	2	27698361	27698462	-2.13E-19	NA	-2.13E-19	-1
5593	MIR4263	100422965	ENSG00000265321	2	28219234	28219316	-2.13E-19	0.000993049	0.000661594	1
5605	RNA5SP89	100873322	ENSG00000222232	2	28906842	28906949	-2.13E-19	0	-1.07E-19	1
5790	AC010739.1	NA	ENSG00000221372	2	41823526	41823632	-2.13E-19	0.043694141	0.042742421	1
5856	Six3os1_5	NA	ENSG00000276048	2	45164565	45164835	-2.13E-19	0.001986097	0.001488833	1
5940	SNORA75	654321	ENSG00000212580	2	50116006	50116124	-2.13E-19	NA	-2.13E-19	-1
5997	AC093165.1	NA	ENSG00000266376	2	55335846	55335939	-2.13E-19	NA	-2.13E-19	1
6084	AC016747.1	NA	ENSG00000280672	2	61404689	61404771	-2.13E-19	NA	-2.13E-19	1
6138	AC096664.3	NA	ENSG00000221085	2	63922527	63922669	-2.13E-19	0.006951341	0.006177605	-1
6228	AC017083.1	NA	ENSG00000221443	2	68500236	68500338	-2.13E-19	NA	-2.13E-19	1
6338	RNU6-111P	106481212	ENSG00000252988	2	73525811	73525915	-2.13E-19	NA	-2.13E-19	1
6601	AC108479.3	NA	ENSG00000275955	2	88355184	88355310	-2.13E-19	0	-7.11E-20	-1
6657	IGKV3-34	28909	ENSG00000253860	2	89575056	89575545	-2.13E-19	NA	-2.13E-19	-1
6782	AC009237.16	NA	ENSG00000236750	2	96307382	96307728	-2.13E-19	NA	-2.13E-19	-1
6968	AC010884.2	NA	ENSG00000263685	2	105609360	105609438	-2.13E-19	0	-1.07E-19	-1
7207	AC012365.1	NA	ENSG00000274027	2	117783907	117783972	-2.13E-19	NA	-2.13E-19	1
7262	AC016764.1	NA	ENSG00000221321	2	121792649	121792794	-2.13E-19	0.001986097	0.001488833	1
7492	AC010974.1	NA	ENSG00000281774	2	133506155	133506243	-2.13E-19	0.000662032	0.000283406	-1
7645	SNORA48	652965	ENSG00000212181	2	149018143	149018277	-2.13E-19	NA	-2.13E-19	-1
7708	RNA5SP107	100873377	ENSG00000223290	2	155446919	155447040	-2.13E-19	0	-1.07E-19	1
7765	MIR6888	102465535	ENSG00000275141	2	160043346	160043412	-2.13E-19	NA	-2.13E-19	1
7801	snoU13	NA	ENSG00000238570	2	162415054	162415156	-2.13E-19	0	-1.07E-19	1
7888	SNORA51	677831	ENSG00000206961	2	170584382	170584513	-2.13E-19	0.004854905	0.004368546	1
8090	ACA59	677885	ENSG00000252000	2	179887984	179888105	-2.13E-19	0.025887751	0.022459345	-1
8353	RNU6-1206P	106481561	ENSG00000252148	2	201944565	201944667	-2.13E-19	NA	-2.13E-19	1
8392	RNU6-440P	106481895	ENSG00000212184	2	202792162	202792266	-2.13E-19	NA	-2.13E-19	1
8481	SNORA41	619569	ENSG00000207406	2	207026952	207027083	-2.13E-19	NA	-2.13E-19	1
8583	MIR548F2	100313771	ENSG00000221782	2	213290987	213291084	-2.13E-19	0	-1.07E-19	-1
8831	AC016717.1	NA	ENSG00000228206	2	226562970	226563255	-2.13E-19	0	-1.07E-19	1
8841	SNORA48	652965	ENSG00000212391	2	227833705	227833838	-2.13E-19	0	-1.07E-19	-1
8874	RNU6-613P	106479837	ENSG00000222344	2	230759062	230759169	-2.13E-19	NA	-2.13E-19	1
8881	RNY4P19	100169834	ENSG00000199400	2	230922945	230923040	-2.13E-19	NA	-2.13E-19	-1
9221	AC018816.1	NA	ENSG00000281217	3	4823737	4823833	-2.13E-19	NA	-2.13E-19	1
9316	AC022384.1	NA	ENSG00000264534	3	10371876	10371984	-2.13E-19	NA	-2.13E-19	1
9441	MIR3714	100500913	ENSG00000264818	3	16974688	16974752	-2.13E-19	NA	-2.13E-19	1
9445	AC090960.1	NA	ENSG00000231780	3	17374618	17374923	-2.13E-19	0.000496524	0.000397062	1
9687	MIR26A1	407015	ENSG00000199075	3	38010895	38010971	-2.13E-19	NA	-2.13E-19	1
9809	AC104434.1	NA	ENSG00000222331	3	43252233	43252363	-2.13E-19	NA	-2.13E-19	-1
9822	MIR138-1	406929	ENSG00000207954	3	44155704	44155802	-2.13E-19	NA	-2.13E-19	1
9949	MIR2115	100313840	ENSG00000252466	3	48357850	48357949	-2.13E-19	NA	-2.13E-19	-1
10001	MIR4271	100422952	ENSG00000264633	3	49311553	49311619	-2.13E-19	0.000662032	0.000496278	1
10015	AC099668.1	NA	ENSG00000281001	3	49702695	49702824	-2.13E-19	NA	-2.13E-19	1
10124	MIR135A1	406925	ENSG00000207926	3	52328235	52328324	-2.13E-19	NA	-2.13E-19	-1
10143	SNORD19	692089	ENSG00000222345	3	52725394	52725469	-2.13E-19	NA	-2.13E-19	1
10172	SNORD63	26785	ENSG00000251987	3	53564349	53564428	-2.13E-19	0	-1.07E-19	-1
10333	RNA5SP135	100873403	ENSG00000252828	3	68932118	68932242	-2.13E-19	NA	-2.13E-19	1
10371	AC105265.1	NA	ENSG00000274043	3	72072688	72072755	-2.13E-19	0	-0.000994036	-1
10395	RNU7-19P	100147767	ENSG00000238959	3	73076959	73077024	-2.13E-19	0.001986097	0.001488833	1
10440	AGGF1P3	391552	ENSG00000241532	3	75702712	75703924	-2.13E-19	NA	-2.13E-19	-1
10447	MIR4273	100422955	ENSG00000266396	3	75787431	75787514	-2.13E-19	NA	-2.13E-19	1
10553	AC108739.1	NA	ENSG00000221477	3	95885657	95885748	-2.13E-19	0.075496839	0.074551275	-1
11025	RNU1-30P	106480662	ENSG00000272020	3	125879126	125879288	-2.13E-19	0.04468719	0.043734548	-1
11118	AL449212.1	NA	ENSG00000280589	3	129116035	129116137	-2.13E-19	0.000993049	0.000661594	-1
11203	RNA5SP140	106478996	ENSG00000201394	3	133428920	133429011	-2.13E-19	0	-0.000994036	-1
11344	RNU6-425P	106481312	ENSG00000206604	3	141864296	141864397	-2.13E-19	0	-1.42E-19	1
11370	AC018450.1	NA	ENSG00000211483	3	142884490	142884579	-2.13E-19	0	-1.07E-19	1
11454	RNU6-507P	106481341	ENSG00000251854	3	149496796	149496895	-2.13E-19	0	-1.07E-19	-1
11488	AC020636.1	NA	ENSG00000281338	3	150741833	150741968	-2.13E-19	0	-7.11E-20	1
11645	RNU7-136P	106479076	ENSG00000238427	3	160190136	160190204	-2.13E-19	0.000993049	0.000661594	-1
11844	SNORA18	677805	ENSG00000200288	3	177342070	177342197	-2.13E-19	NA	-2.13E-19	-1
12053	RPS20P14	440992	ENSG00000223803	3	186617987	186618346	-2.13E-19	0	-1.07E-19	1
12198	MIR6829	102465977	ENSG00000276489	3	195609200	195609266	-2.13E-19	NA	-2.13E-19	-1
12219	AC069257.6	NA	ENSG00000237418	3	196024932	196025086	-2.13E-19	0.001489573	0.001191185	-1
12385	Y_RNA	NA	ENSG00000206738	4	2616851	2616951	-2.13E-19	NA	-2.13E-19	-1
12485	AC080003.1	NA	ENSG00000275916	4	7325855	7325913	-2.13E-19	0	-1.07E-19	-1
12986	Y_RNA	NA	ENSG00000202014	4	48155451	48155552	-2.13E-19	0.001986097	0.001488833	1
13200	RNU2-40P	106480671	ENSG00000222765	4	66672958	66673153	-2.13E-19	0	-1.42E-19	-1
13420	MIR4450	100616299	ENSG00000263445	4	77494721	77494785	-2.13E-19	0	-7.11E-20	1
13452	AC093897.1	NA	ENSG00000221183	4	79109490	79109577	-2.13E-19	NA	-2.13E-19	1
13577	AC093906.1	NA	ENSG00000281790	4	88453695	88453829	-2.13E-19	0.004255923	0.003723007	1
13678	RP11-1299A16.1	NA	ENSG00000249764	4	99634955	99635122	-2.13E-19	NA	-2.13E-19	-1
13735	AF213884.3	NA	ENSG00000238553	4	103487032	103487124	-2.13E-19	NA	-2.13E-19	-1
13856	snoU2_19	NA	ENSG00000199894	4	111354265	111354344	-2.13E-19	0	-1.07E-19	-1
13996	RNU6-948P	106481479	ENSG00000252183	4	122113952	122114058	-2.13E-19	0	-1.07E-19	-1
14157	U7	6072	ENSG00000281539	4	139258684	139258742	-2.13E-19	NA	-2.13E-19	1
14176	RNU6-506P	106479791	ENSG00000252362	4	140152180	140152273	-2.13E-19	0.000993049	0.000794123	-1
14282	AC097372.1	NA	ENSG00000216055	4	147043356	147043436	-2.13E-19	0	-1.07E-19	-1
14413	RNU6-1285P	106481948	ENSG00000200350	4	155465085	155465189	-2.13E-19	NA	-2.13E-19	-1
14500	Y_RNA	NA	ENSG00000206978	4	159985449	159985550	-2.13E-19	0.000993049	-0.000663788	-1
14645	RNU6-1096P	106480700	ENSG00000252898	4	174367754	174367855	-2.13E-19	NA	-2.13E-19	-1
14698	AC078881.1	NA	ENSG00000221499	4	178465631	178465718	-2.13E-19	0.093367049	0.089722385	-1
15233	SNORD81	26769	ENSG00000212278	5	18236232	18236305	-2.13E-19	0.004369414	0.003971477	1
15297	RNU6-374P	106481296	ENSG00000201016	5	25701326	25701433	-2.13E-19	NA	-2.13E-19	-1
15371	RNU6-378P	106481297	ENSG00000207052	5	32309768	32309874	-2.13E-19	0.005213505	0.004633204	1
15455	RNU7-75P	100151672	ENSG00000251880	5	37327237	37327298	-2.13E-19	NA	-2.13E-19	1
15635	MIR581	693166	ENSG00000207627	5	53247334	53247429	-2.13E-19	NA	-2.13E-19	-1
15724	AC116606.1	NA	ENSG00000266864	5	57168766	57168873	-2.13E-19	NA	-2.13E-19	-1
16082	Y_RNA	NA	ENSG00000277818	5	78858568	78858669	-2.13E-19	NA	-2.13E-19	-1
