# Supplementary material for: Evidence of Recent Intricate Adaptation in Human Populations
Source: PLoS One. 2016 Dec 19;11(12):e0165870. doi: 10.1371/journal.pone.0165870 (PMC5167553; doi:10.1371/journal.pone.0165870)
Supplement: S1 File — (ZIP) [file pone.0165870.s009.zip › cisdafC.csv]

	rs	chr	position	af_afr	af_eur	af_eas	daf_AFRvsEUR	daf_AFRvsEAS	daf_EURvsEAS	ref	alt
27	rs2268417	2	74682512	0.89781746	0.159045726	0.821428571	0.738771735	0.076388889	0.662382846	C	T
126	rs201487263	8	52732154	0.026785714	0.627236581	0.479166667	0.600450866	0.452380952	0.148069914	TAAGATAACCTC	T
142	rs35705942	8	52732790	0.85218254	0.826043738	0.803571429	0.026138802	0.048611111	0.022472309	A	AT
143	rs35705942	8	52732790	0.026785714	0.152087475	0.151785714	0.125301761	0.125	0.000301761	A	ATT
151	rs12335014	8	52733050	0.026785714	0.629224652	0.479166667	0.602438938	0.452380952	0.150057985	T	A
168	rs41453644	8	52733544	0.01984127	0.152087475	0.151785714	0.132246205	0.131944444	0.000301761	T	C
174	rs77712895	8	52733681	0.01984127	0.152087475	0.151785714	0.132246205	0.131944444	0.000301761	G	C
198	rs35293585	8	52734537	0.026785714	0.629224652	0.479166667	0.602438938	0.452380952	0.150057985	C	T
217	rs10086425	8	52735334	0.026785714	0.629224652	0.479166667	0.602438938	0.452380952	0.150057985	G	A
320	rs16916856	8	52739150	0.001984127	0.152087475	0.150793651	0.150103348	0.148809524	0.001293824	T	C
335	rs16916858	8	52739470	0.020833333	0.629224652	0.48015873	0.608391319	0.459325397	0.149065922	C	G
407	rs11782727	8	52742284	0.026785714	0.629224652	0.48015873	0.602438938	0.453373016	0.149065922	C	T
503	rs118116154	8	52745684	0.01984127	0.152087475	0.150793651	0.132246205	0.130952381	0.001293824	C	T
508	rs16916865	8	52745850	0.01984127	0.152087475	0.150793651	0.132246205	0.130952381	0.001293824	G	A
515	rs9298462	8	52746153	0.026785714	0.629224652	0.48015873	0.602438938	0.453373016	0.149065922	C	T
544	rs79196243	8	52747415	0.01984127	0.153081511	0.150793651	0.133240241	0.130952381	0.00228786	G	C
606	rs75990306	8	52750201	0.01984127	0.152087475	0.150793651	0.132246205	0.130952381	0.001293824	T	C
677	rs11774370	8	52752695	0.023809524	0.630218688	0.48015873	0.606409164	0.456349206	0.150059958	C	T
695	rs6986544	8	52753511	0.026785714	0.630218688	0.48015873	0.603432974	0.453373016	0.150059958	A	G
721	rs5891437	8	52754593	0.028769841	0.630218688	0.48015873	0.601448847	0.451388889	0.150059958	AT	A
763	rs543375521;rs72311406	8	52756158	0.036706349	0.615308151	0.483134921	0.578601802	0.446428571	0.13217323	CA	CAA
764	rs543375521;rs72311406	8	52756158	0.035714286	0.153081511	0.151785714	0.117367225	0.116071429	0.001295797	CA	C
793	rs10504130	8	52757093	0.01984127	0.152087475	0.150793651	0.132246205	0.130952381	0.001293824	G	A
809	rs4565453	8	52757661	0.026785714	0.630218688	0.48015873	0.603432974	0.453373016	0.150059958	G	A
899	rs6983708	8	52760365	0.026785714	0.630218688	0.48015873	0.603432974	0.453373016	0.150059958	C	T
902	rs6982622	8	52760436	0.018849206	0.630218688	0.48015873	0.611369482	0.461309524	0.150059958	G	A
918	rs76813841	8	52760813	0.01984127	0.152087475	0.149801587	0.132246205	0.129960317	0.002285888	A	G
920	rs6988122	8	52760839	0.027777778	0.630218688	0.48015873	0.60244091	0.452380952	0.150059958	C	T
938	rs140966464	8	52761489	0.01984127	0.152087475	0.149801587	0.132246205	0.129960317	0.002285888	TTAA	T
954	rs4873611	8	52762123	0.026785714	0.630218688	0.48015873	0.603432974	0.453373016	0.150059958	T	C
972	rs12677168	8	52762882	0.026785714	0.630218688	0.48015873	0.603432974	0.453373016	0.150059958	T	C
1034	rs12675786	8	52764692	0.01984127	0.152087475	0.150793651	0.132246205	0.130952381	0.001293824	C	T
1050	rs75219463	8	52765363	0.02281746	0.152087475	0.151785714	0.129270015	0.128968254	0.000301761	G	T
1062	rs11781330	8	52765791	0.01984127	0.152087475	0.150793651	0.132246205	0.130952381	0.001293824	T	C
1110	rs34973406	8	52767491	0.01984127	0.152087475	0.150793651	0.132246205	0.130952381	0.001293824	T	A
1136	rs7827346	8	52768305	0.026785714	0.631212724	0.48015873	0.604427009	0.453373016	0.151053993	G	A
1165	rs75221577	8	52769372	0.01984127	0.152087475	0.150793651	0.132246205	0.130952381	0.001293824	T	C
1209	rs74681723	8	52770492	0.01984127	0.152087475	0.150793651	0.132246205	0.130952381	0.001293824	C	G
1213	rs146892581	8	52770563	0.01984127	0.152087475	0.150793651	0.132246205	0.130952381	0.001293824	ATAAAT	A
1321	rs7827298	8	52774812	0.026785714	0.630218688	0.48015873	0.603432974	0.453373016	0.150059958	C	T
1353	rs34284265	8	52775587	0.049603175	0.187872763	0.138888889	0.138269589	0.089285714	0.048983875	C	CT
1354	rs34284265	8	52775587	0.047619048	0.667992048	0.48015873	0.620373	0.432539683	0.187833318	C	CTT
1357	rs74953260	8	52775647	0.01984127	0.150099404	0.150793651	0.130258134	0.130952381	0.000694247	G	C
1359	rs75826750	8	52775693	0.01984127	0.150099404	0.150793651	0.130258134	0.130952381	0.000694247	T	C
1364	rs75371481	8	52775812	0.01984127	0.152087475	0.150793651	0.132246205	0.130952381	0.001293824	A	C
1370	rs925762	8	52775942	0.026785714	0.631212724	0.48015873	0.604427009	0.453373016	0.151053993	C	G
1409	rs13267241	8	52777494	0.027777778	0.630218688	0.48015873	0.60244091	0.452380952	0.150059958	T	C
1438	rs6473660	8	52778771	0.026785714	0.629224652	0.479166667	0.602438938	0.452380952	0.150057985	A	C
1453	rs77082359	8	52779147	0.01984127	0.152087475	0.150793651	0.132246205	0.130952381	0.001293824	T	C
1483	rs74769823	8	52780168	0.01984127	0.152087475	0.150793651	0.132246205	0.130952381	0.001293824	A	G
1505	rs79727212	8	52781088	0.01984127	0.152087475	0.150793651	0.132246205	0.130952381	0.001293824	T	A
1523	rs77534642	8	52781516	0.01984127	0.152087475	0.150793651	0.132246205	0.130952381	0.001293824	T	C
1526	rs34329463	8	52781638	0.026785714	0.630218688	0.48015873	0.603432974	0.453373016	0.150059958	T	TA
1527	rs16916906	8	52781693	0.01984127	0.152087475	0.150793651	0.132246205	0.130952381	0.001293824	C	T
1533	rs112132091	8	52781904	0.01984127	0.153081511	0.150793651	0.133240241	0.130952381	0.00228786	T	A
1608	rs10094042	8	52785007	0.026785714	0.630218688	0.48015873	0.603432974	0.453373016	0.150059958	T	C
1618	rs10105030	8	52785325	0.026785714	0.630218688	0.48015873	0.603432974	0.453373016	0.150059958	C	A
1624	rs13276858	8	52785591	0.026785714	0.630218688	0.48015873	0.603432974	0.453373016	0.150059958	T	G
1643	rs77532876	8	52786102	0.01984127	0.152087475	0.150793651	0.132246205	0.130952381	0.001293824	T	C
1655	rs2395826	8	52786410	0.026785714	0.630218688	0.47718254	0.603432974	0.450396825	0.153036148	G	A
1667	rs2395827	8	52786700	0.026785714	0.630218688	0.48015873	0.603432974	0.453373016	0.150059958	C	T
1672	rs11777016	8	52786818	0.00297619	0.152087475	0.150793651	0.149111285	0.14781746	0.001293824	A	G
1673	rs11777714	8	52786833	0.01984127	0.152087475	0.150793651	0.132246205	0.130952381	0.001293824	T	C
1683	rs34112840	8	52786994	0.026785714	0.630218688	0.48015873	0.603432974	0.453373016	0.150059958	G	GT
1701	rs10958300	8	52787949	0.01984127	0.152087475	0.150793651	0.132246205	0.130952381	0.001293824	C	T
1712	rs10958301	8	52788236	0.01984127	0.152087475	0.150793651	0.132246205	0.130952381	0.001293824	G	A
1722	rs72639748	8	52788516	0.036706349	0.325049702	0.263888889	0.288343353	0.22718254	0.061160813	G	C
1724	rs566355247	8	52788520	0.011904762	0.152087475	0.150793651	0.140182713	0.138888889	0.001293824	GTC	G
1725	rs62499410	8	52788526	0.026785714	0.600397614	0.464285714	0.5736119	0.4375	0.1361119	G	A
1786	rs141626044	8	52790131	0.008928571	0.152087475	0.150793651	0.143158904	0.141865079	0.001293824	ATTTTGCTTTTAAG	A
1822	rs74738864	8	52791214	0.01984127	0.153081511	0.150793651	0.133240241	0.130952381	0.00228786	T	C
1828	rs77153951	8	52791397	0.01984127	0.152087475	0.149801587	0.132246205	0.129960317	0.002285888	C	T
1836	rs11786818	8	52791576	0.026785714	0.630218688	0.48015873	0.603432974	0.453373016	0.150059958	C	T
1867	rs77140083	8	52792912	0.01984127	0.152087475	0.150793651	0.132246205	0.130952381	0.001293824	T	C
1942	rs34942203	8	52795378	0.287698413	0.589463221	0.489087302	0.301764808	0.201388889	0.100375919	T	TA
1959	rs75061868	8	52795940	0.01984127	0.152087475	0.150793651	0.132246205	0.130952381	0.001293824	G	A
1977	rs76649221	8	52796735	0.00297619	0.152087475	0.150793651	0.149111285	0.14781746	0.001293824	G	A
1986	rs28619907	8	52797072	0.024801587	0.630218688	0.48015873	0.605417101	0.455357143	0.150059958	T	C
2014	rs2176120	8	52798022	0.01984127	0.152087475	0.150793651	0.132246205	0.130952381	0.001293824	G	A
2019	rs80340160	8	52798188	0.01984127	0.152087475	0.150793651	0.132246205	0.130952381	0.001293824	T	C
2054	rs9792352	8	52799422	0.01984127	0.152087475	0.150793651	0.132246205	0.130952381	0.001293824	T	C
2107	rs1013622	8	52801361	0.026785714	0.630218688	0.48015873	0.603432974	0.453373016	0.150059958	A	G
2108	rs1013621	8	52801391	0.026785714	0.630218688	0.48015873	0.603432974	0.453373016	0.150059958	C	T
2137	rs5891440	8	52802672	0.026785714	0.630218688	0.479166667	0.603432974	0.452380952	0.151052021	CATGA	C
2177	rs5891441	8	52804256	0.231150794	0.72166998	0.755952381	0.490519186	0.524801587	0.034282401	G	GTA
2179	rs2176121	8	52804382	0.026785714	0.630218688	0.48015873	0.603432974	0.453373016	0.150059958	G	C
2187	rs2037138	8	52804713	0.01984127	0.152087475	0.150793651	0.132246205	0.130952381	0.001293824	T	C
2194	rs2037139	8	52804884	0.01984127	0.152087475	0.150793651	0.132246205	0.130952381	0.001293824	T	C
2366	rs1517306	8	52810423	0.026785714	0.630218688	0.482142857	0.603432974	0.455357143	0.148075831	A	G
2377	rs146769996	8	52810725	0.026785714	0.630218688	0.482142857	0.603432974	0.455357143	0.148075831	C	CTGATTTG
4341	rs113781331	17	29297212	0.783730159	0.012922465	0.000992063	0.770807694	0.782738095	0.011930402	T	C
4346	rs7221217	17	29297397	0.826388889	0.011928429	0.000992063	0.814460459	0.825396825	0.010936366	A	G
4348	rs7221238	17	29297443	0.526785714	0.008946322	0.000992063	0.517839392	0.525793651	0.007954259	A	G
4354	rs7219775	17	29297595	0.787698413	0.015904573	0.001984127	0.77179384	0.785714286	0.013920446	G	A
4367	rs7221473	17	29297910	0.826388889	0.011928429	0.000992063	0.814460459	0.825396825	0.010936366	C	G
4382	rs7225888	17	29298304	0.798611111	0.011928429	0.000992063	0.786682682	0.797619048	0.010936366	C	G
4388	rs7211440	17	29298413	0.794642857	0.011928429	0.000992063	0.782714428	0.793650794	0.010936366	T	C
4392	rs7224960	17	29298451	0.760912698	0.011928429	0.000992063	0.748984269	0.759920635	0.010936366	G	T
4408	rs9907077	17	29298909	0.774801587	0.011928429	0.000992063	0.762873158	0.773809524	0.010936366	G	A
4459	rs549724268	17	29300490	0.72718254	0.051689861	0.04265873	0.675492679	0.68452381	0.009031131	GT	G
4500	rs7208991	17	29301709	0.76984127	0.015904573	0.001984127	0.753936697	0.767857143	0.013920446	T	A
4505	rs7222715	17	29301823	0.6875	0.011928429	0.000992063	0.675571571	0.686507937	0.010936366	G	A
4506	rs7224572	17	29301901	0.802579365	0.011928429	0.000992063	0.790650936	0.801587302	0.010936366	A	G
4511	rs7208589	17	29302050	0.802579365	0.011928429	0.000992063	0.790650936	0.801587302	0.010936366	C	T
4548	rs67257819	17	29303007	0.6875	0.011928429	0.000992063	0.675571571	0.686507937	0.010936366	AT	A
4549	rs569443548	17	29303008	0.22718254	0.001988072	0	0.225194468	0.22718254	0.001988072	T	A
4592	rs7220071	17	29304366	0.6875	0.011928429	0.000992063	0.675571571	0.686507937	0.010936366	C	T
4619	rs8073226	17	29305569	0.826388889	0.011928429	0.000992063	0.814460459	0.825396825	0.010936366	C	T
4624	rs8073811	17	29305620	0.776785714	0.010934394	0.000992063	0.765851321	0.775793651	0.00994233	A	T
4639	rs569833431	17	29307091	0.756944444	0.012922465	0.000992063	0.744021979	0.755952381	0.011930402	A	G
4654	rs9674451	17	29308272	0.823412698	0.011928429	0.000992063	0.811484269	0.822420635	0.010936366	A	G
4656	rs9797112	17	29308348	0.866071429	0.167992048	0.258928571	0.698079381	0.607142857	0.090936524	A	G
4659	rs9914869	17	29308365	0.641865079	0.011928429	0.000992063	0.62993665	0.640873016	0.010936366	G	A
4663	rs9915124	17	29308489	0.775793651	0.011928429	0.000992063	0.763865221	0.774801587	0.010936366	G	T
4688	rs952189	17	29309515	0.6875	0.012922465	0.000992063	0.674577535	0.686507937	0.011930402	T	C
4714	rs6505223	17	29310578	0.6875	0.011928429	0.000992063	0.675571571	0.686507937	0.010936366	G	T
4760	rs7221226	17	29312871	0.691468254	0.011928429	0.000992063	0.679539825	0.69047619	0.010936366	T	C
4770	rs2340518	17	29313078	0.6875	0.011928429	0.000992063	0.675571571	0.686507937	0.010936366	A	G
4815	rs7225596	17	29314520	0.599206349	0.010934394	0.000992063	0.588271956	0.598214286	0.00994233	G	T
4836	rs7220978	17	29315193	0.600198413	0.010934394	0.000992063	0.589264019	0.599206349	0.00994233	G	C
4881	rs61331213	17	29317076	0.591269841	0.012922465	0.000992063	0.578347376	0.590277778	0.011930402	T	A
4947	rs4600517	17	29319523	0.80952381	0.013916501	0.000992063	0.795607309	0.808531746	0.012924438	T	G
4960	rs73267779	17	29319787	0.590277778	0.012922465	0.000992063	0.577355313	0.589285714	0.011930402	T	A
4963	rs9907225	17	29319956	0.805555556	0.013916501	0.000992063	0.791639055	0.804563492	0.012924438	C	T
4965	rs571236609;rs571236609;rs571236609;rs571236609;rs374589860	17	29320058	0.05952381	0.003976143	0.00297619	0.055547666	0.056547619	0.000999953	TTTA	TTTATTA
4966	rs571236609;rs571236609;rs571236609;rs571236609;rs374589860	17	29320058	0.439484127	0.011928429	0.009920635	0.427555698	0.429563492	0.002007795	TTTA	TTTATTATTA
4967	rs571236609;rs571236609;rs571236609;rs571236609;rs374589860	17	29320058	0.124007937	0	0	0.124007937	0.124007937	0	TTTA	TTTATTATTATTA
4968	rs571236609;rs571236609;rs571236609;rs571236609;rs374589860	17	29320058	0.044642857	0.000994036	0	0.043648821	0.044642857	0.000994036	TTTA	TTTATTATTATTATTA
4969	rs571236609;rs571236609;rs571236609;rs571236609;rs374589860	17	29320058	0.015873016	0.001988072	0.005952381	0.013884944	0.009920635	0.003964309	TTTA	T
4991	rs6505224	17	29320775	0.805555556	0.013916501	0.000992063	0.791639055	0.804563492	0.012924438	A	T
5028	rs8064758	17	29322549	0.649801587	0.013916501	0.000992063	0.635885086	0.648809524	0.012924438	T	C
5053	rs9894572	17	29323511	0.813492063	0.013916501	0.000992063	0.799575562	0.8125	0.012924438	G	C
5115	rs10221201	17	29326501	0.511904762	0.013916501	0.000992063	0.497988261	0.510912698	0.012924438	C	T
5123	rs10221206	17	29326735	0.568452381	0.015904573	0.000992063	0.552547808	0.567460317	0.014912509	C	G
5140	rs111748953	14	106053289	0.064484127	0.794234592	0.145833333	0.729750465	0.081349206	0.648401259	A	G
5141	rs111788346	14	106053293	0.049603175	0.794234592	0.145833333	0.744631418	0.096230159	0.648401259	G	A
5199	rs9972103	14	106054428	0.21031746	0.965208748	0.454365079	0.754891287	0.244047619	0.510843668	C	G
5202	rs61984162	14	106054456	0.215277778	0.965208748	0.456349206	0.74993097	0.241071429	0.508859541	A	G
5577	rs60734514	1	35455438	0.566468254	0.004970179	0.001984127	0.561498075	0.564484127	0.002986052	T	G
5597	rs55818340	1	35455961	0.566468254	0.004970179	0.001984127	0.561498075	0.564484127	0.002986052	G	C
5675	rs9661849	1	35458736	0.566468254	0.004970179	0.001984127	0.561498075	0.564484127	0.002986052	G	A
6037	rs60576178	1	35472939	0.567460317	0.004970179	0.001984127	0.562490139	0.56547619	0.002986052	C	T
6888	rs72907569	1	35451017	0.56547619	0.004970179	0.001984127	0.560506012	0.563492063	0.002986052	C	T
6982	rs60734514	1	35455438	0.566468254	0.004970179	0.001984127	0.561498075	0.564484127	0.002986052	T	G
7002	rs55818340	1	35455961	0.566468254	0.004970179	0.001984127	0.561498075	0.564484127	0.002986052	G	C
7080	rs9661849	1	35458736	0.566468254	0.004970179	0.001984127	0.561498075	0.564484127	0.002986052	G	A
7442	rs60576178	1	35472939	0.567460317	0.004970179	0.001984127	0.562490139	0.56547619	0.002986052	C	T
8195	rs7417715	1	173582143	0.046626984	0.181908549	0.266865079	0.135281565	0.220238095	0.084956531	G	A
8236	rs58706672	1	173582766	0.818452381	0.186878728	0.271825397	0.631573653	0.546626984	0.084946669	T	C
8328	rs61828923	1	173585611	0.045634921	0.180914513	0.266865079	0.135279592	0.221230159	0.085950566	G	A
8377	rs6674589	1	173588081	0.824404762	0.186878728	0.265873016	0.637526034	0.558531746	0.078994288	C	A
8445	rs12059094	1	173590112	0.85218254	0.26640159	0.596230159	0.585780949	0.255952381	0.329828568	T	G
8524	rs7514876	1	173594351	0.853174603	0.267395626	0.595238095	0.585778977	0.257936508	0.327842469	A	G
8764	rs12065988	1	173606179	0.825396825	0.187872763	0.271825397	0.637524062	0.553571429	0.083952633	A	T
8765	rs12067170	1	173606207	0.853174603	0.26640159	0.596230159	0.586773013	0.256944444	0.329828568	T	A
8939	rs969029	1	173614371	0.853174603	0.265407555	0.590277778	0.587767049	0.262896825	0.324870223	G	T
8978	rs12075071	1	173616525	0.853174603	0.26640159	0.591269841	0.586773013	0.261904762	0.324868251	T	C
9041	rs61826764	1	173619623	0.047619048	0.181908549	0.266865079	0.134289501	0.219246032	0.084956531	C	A
9056	rs77905378	1	173620013	0.853174603	0.26640159	0.591269841	0.586773013	0.261904762	0.324868251	T	G
9078	rs78037500	1	173620643	0.824404762	0.186878728	0.266865079	0.637526034	0.557539683	0.079986352	T	A
9094	rs7515352	1	173621273	0.824404762	0.186878728	0.266865079	0.637526034	0.557539683	0.079986352	G	T
9108	rs558787622;rs201592713	1	173621936	0.464285714	0.004970179	0	0.459315535	0.464285714	0.004970179	G	A
9109	rs558787622;rs201592713	1	173621936	0.261904762	0	0	0.261904762	0.261904762	0	G	GA
9153	rs7513933	1	173623302	0.824404762	0.186878728	0.271825397	0.637526034	0.552579365	0.084946669	T	C
9231	rs61826765	1	173625932	0.048611111	0.180914513	0.266865079	0.132303402	0.218253968	0.085950566	T	C
9422	rs57592568	1	173634455	0.853174603	0.265407555	0.591269841	0.587767049	0.261904762	0.325862287	T	C
9435	rs7542910	1	173634967	0.85218254	0.265407555	0.591269841	0.586774985	0.260912698	0.325862287	G	C
9454	rs727924	1	173635742	0.825396825	0.186878728	0.265873016	0.638518098	0.55952381	0.078994288	G	A
9493	rs10912660	1	173637518	0.854166667	0.265407555	0.591269841	0.588759112	0.262896825	0.325862287	A	T
12630	rs2270016	2	74686329	0.936507937	0.159045726	0.821428571	0.777462211	0.115079365	0.662382846	C	T
12650	rs113321228	2	74687258	0.478174603	0.155069583	0.821428571	0.323105021	0.343253968	0.666358989	A	ACACATTT
12661	rs8469	2	74687550	0.849206349	0.15805169	0.821428571	0.691154659	0.027777778	0.663376882	T	C
12877	rs2268417	2	74682512	0.89781746	0.159045726	0.821428571	0.738771735	0.076388889	0.662382846	C	T
12973	rs2270016	2	74686329	0.936507937	0.159045726	0.821428571	0.777462211	0.115079365	0.662382846	C	T
12993	rs113321228	2	74687258	0.478174603	0.155069583	0.821428571	0.323105021	0.343253968	0.666358989	A	ACACATTT
13004	rs8469	2	74687550	0.849206349	0.15805169	0.821428571	0.691154659	0.027777778	0.663376882	T	C
13043	rs7160340	14	105953324	0.103174603	0.969184891	0.988095238	0.866010287	0.884920635	0.018910347	C	T
13738	rs545897506	7	98992321	0.532738095	0.137176938	0.338293651	0.395561157	0.194444444	0.201116712	G	GA
13838	rs867193	11	67135006	0.145833333	0.035785288	0.114087302	0.110048045	0.031746032	0.078302013	A	T
13860	rs1790739	11	67135554	0.145833333	0.035785288	0.114087302	0.110048045	0.031746032	0.078302013	C	A
13867	rs1790738	11	67135661	0.145833333	0.035785288	0.114087302	0.110048045	0.031746032	0.078302013	C	T
13875	rs1790737	11	67135846	0.145833333	0.035785288	0.115079365	0.110048045	0.030753968	0.079294077	A	G
13877	rs1638569	11	67135856	0.284722222	0.035785288	0.115079365	0.248936934	0.169642857	0.079294077	A	G
14053	rs7219	17	73315368	0.125	0.736580517	0.801587302	0.611580517	0.676587302	0.065006785	C	T
14054	rs138446945	17	73315397	0.115079365	0.789264414	0.804563492	0.674185048	0.689484127	0.015299079	TAA	T
14088	rs8079197	17	73316679	0.066468254	0.737574553	0.827380952	0.671106299	0.760912698	0.0898064	G	C
14119	rs12945743	17	73317443	0.131944444	0.737574553	0.828373016	0.605630108	0.696428571	0.090798463	C	A
14122	rs12943707	17	73317510	0.045634921	0.737574553	0.827380952	0.691939632	0.781746032	0.0898064	G	C
14126	rs12946365	17	73317644	0.131944444	0.737574553	0.828373016	0.605630108	0.696428571	0.090798463	C	T
14149	rs8079968	17	73318356	0.308531746	0.129224652	0.058531746	0.179307094	0.25	0.070692906	G	C
14154	rs9891824	17	73318398	0.046626984	0.737574553	0.827380952	0.690947569	0.780753968	0.0898064	A	G
14169	rs67616046	17	73318904	0.045634921	0.737574553	0.827380952	0.691939632	0.781746032	0.0898064	ACT	A
14214	rs71159485	17	73320279	0.045634921	0.732604374	0.825396825	0.686969453	0.779761905	0.092792452	A	AGTTT
14215	rs71159485	17	73320279	0	0	0.000992063	0	0.000992063	0.000992063	A	AGTTTGTTT
14219	rs12940287	17	73320383	0.045634921	0.737574553	0.828373016	0.691939632	0.782738095	0.090798463	C	T
14222	rs12938183	17	73320433	0.133928571	0.737574553	0.829365079	0.603645981	0.695436508	0.091790527	G	C
14232	rs138262376	17	73320833	0	0.076540755	0.000992063	0.076540755	0.000992063	0.075548692	GAA	G
14234	rs9913257	17	73320893	0.045634921	0.737574553	0.829365079	0.691939632	0.783730159	0.091790527	C	T
14240	rs2385263	17	73321117	0.047619048	0.737574553	0.829365079	0.689955505	0.781746032	0.091790527	T	C
14244	rs76954202	17	73321212	0.00297619	0.087475149	0.000992063	0.084498959	0.001984127	0.086483086	A	G
14251	rs10644632	17	73321360	0.131944444	0.737574553	0.829365079	0.605630108	0.697420635	0.091790527	C	CAT
14265	rs7207618	17	73321687	0.160714286	0.737574553	0.829365079	0.576860267	0.668650794	0.091790527	T	C
14301	rs66526663	17	73323154	0.101190476	0.801192843	0.834325397	0.700002367	0.733134921	0.033132554	C	CT
14329	rs4788887	17	73323876	0.046626984	0.736580517	0.829365079	0.689953533	0.782738095	0.092784562	C	G
14336	rs56849778	17	73324082	0.305555556	0.129224652	0.057539683	0.176330903	0.248015873	0.07168497	A	AT
14339	rs9910601	17	73324195	0.046626984	0.737574553	0.827380952	0.690947569	0.780753968	0.0898064	A	C
14347	rs9909035	17	73324580	0.046626984	0.737574553	0.826388889	0.690947569	0.779761905	0.088814336	G	T
14356	rs7219341	17	73324663	0.045634921	0.732604374	0.825396825	0.686969453	0.779761905	0.092792452	C	T
14358	rs7219355	17	73324692	0.046626984	0.732604374	0.825396825	0.68597739	0.778769841	0.092792452	C	T
14365	rs4789169	17	73324876	0.10218254	0.737574553	0.827380952	0.635392013	0.725198413	0.0898064	A	G
14367	rs2385262	17	73324958	0.046626984	0.737574553	0.827380952	0.690947569	0.780753968	0.0898064	G	A
14371	rs3047534	17	73325021	0.12797619	0.801192843	0.733134921	0.673216652	0.60515873	0.068057922	A	AAAAT
14379	rs2164244	17	73325244	0.131944444	0.737574553	0.828373016	0.605630108	0.696428571	0.090798463	C	T
14407	rs9896662	17	73326363	0.075396825	0.737574553	0.826388889	0.662177727	0.750992063	0.088814336	G	C
14432	rs56334564	17	73326954	0.00297619	0.087475149	0.000992063	0.084498959	0.001984127	0.086483086	T	C
14433	rs4542691	17	73326965	0.096230159	0.736580517	0.828373016	0.640350358	0.732142857	0.091792499	T	C
14467	rs12600908	17	73328374	0.003968254	0.128230616	0.058531746	0.124262362	0.054563492	0.06969887	G	A
14486	rs16967789	17	73328989	0.301587302	0.129224652	0.058531746	0.172362649	0.243055556	0.070692906	G	A
14531	rs113179210	17	73330313	0.003968254	0.128230616	0.058531746	0.124262362	0.054563492	0.06969887	G	A
14579	rs55940042	17	73331499	0.00297619	0.087475149	0.000992063	0.084498959	0.001984127	0.086483086	G	A
14608	rs78647618	17	73332691	0.003968254	0.087475149	0.001984127	0.083506895	0.001984127	0.085491022	C	T
14611	rs4789170	17	73332794	0.045634921	0.752485089	0.827380952	0.706850169	0.781746032	0.074895863	T	C
14617	rs4789171	17	73332884	0.045634921	0.752485089	0.827380952	0.706850169	0.781746032	0.074895863	T	C
14638	rs1109033	17	73333569	0.131944444	0.753479125	0.828373016	0.621534681	0.696428571	0.074893891	A	G
14640	rs5822084	17	73333653	0.158730159	0.751491054	0.819444444	0.592760895	0.660714286	0.067953391	AT	A
14645	rs1966663	17	73333871	0.132936508	0.75944334	0.83531746	0.626506832	0.702380952	0.07587412	T	C
14650	rs2164243	17	73333951	0.043650794	0.603379722	0.711309524	0.559728928	0.66765873	0.107929802	A	T
14651	rs12600432	17	73333982	0.734126984	0.19582505	0.123015873	0.538301934	0.611111111	0.072809177	C	T
14652	rs2164242	17	73333985	0.138888889	0.731610338	0.803571429	0.592721449	0.66468254	0.071961091	T	C
14658	rs2196283	17	73334029	0.045634921	0.734592445	0.8125	0.688957525	0.766865079	0.077907555	T	G
14662	rs71159489	17	73334132	0.045634921	0.752485089	0.828373016	0.706850169	0.782738095	0.075887926	TCTCGAGTAG	T
14684	rs560940988;rs11318650	17	73334769	0.000992063	0	0	0.000992063	0.000992063	0	GT	GTT
14685	rs560940988;rs11318650	17	73334769	0.131944444	0.726640159	0.799603175	0.594695715	0.66765873	0.072963016	GT	G
14689	rs77645366	17	73334891	0.003968254	0.087475149	0.000992063	0.083506895	0.00297619	0.086483086	T	C
14704	rs532219981	17	73335276	0.24702381	0.122266402	0.089285714	0.124757408	0.157738095	0.032980687	GT	G
14720	rs71159491	17	73335704	0.14781746	0.748508946	0.823412698	0.600691486	0.675595238	0.074903752	CT	C
14722	rs9900529	17	73335776	0.045634921	0.751491054	0.827380952	0.705856133	0.781746032	0.075889899	C	G
14730	rs6501776	17	73336001	0.045634921	0.752485089	0.827380952	0.706850169	0.781746032	0.074895863	C	T
14731	rs6501777	17	73336002	0.075396825	0.752485089	0.827380952	0.677088264	0.751984127	0.074895863	A	G
14741	rs2053160	17	73336198	0.045634921	0.752485089	0.827380952	0.706850169	0.781746032	0.074895863	T	C
14744	rs2053159	17	73336442	0.045634921	0.752485089	0.827380952	0.706850169	0.781746032	0.074895863	A	G
14762	rs9912608	17	73337031	0.045634921	0.752485089	0.827380952	0.706850169	0.781746032	0.074895863	G	C
14781	rs61039194	17	73337528	0.12202381	0.786282306	0.834325397	0.664258497	0.712301587	0.048043091	TAAAA	T
14844	rs2891714	17	73339745	0.045634921	0.752485089	0.827380952	0.706850169	0.781746032	0.074895863	G	A
14846	rs11444518	17	73339767	0.131944444	0.752485089	0.828373016	0.620540645	0.696428571	0.075887926	A	AT
14852	rs4624215	17	73339903	0.045634921	0.752485089	0.828373016	0.706850169	0.782738095	0.075887926	G	A
14883	rs9911119	17	73341116	0.084325397	0.751491054	0.827380952	0.667165657	0.743055556	0.075889899	T	A
14889	rs36023980	17	73341284	0.130952381	0.752485089	0.828373016	0.621532709	0.697420635	0.075887926	T	C
14917	rs4277384	17	73342361	0.045634921	0.752485089	0.828373016	0.706850169	0.782738095	0.075887926	G	C
14919	rs4258660	17	73342433	0.045634921	0.752485089	0.828373016	0.706850169	0.782738095	0.075887926	T	C
14923	rs12949719	17	73342537	0.075396825	0.752485089	0.828373016	0.677088264	0.75297619	0.075887926	A	G
14928	rs12940188	17	73342702	0.131944444	0.752485089	0.829365079	0.620540645	0.697420635	0.07687999	T	C
14951	rs11077787	17	73343344	0.045634921	0.752485089	0.828373016	0.706850169	0.782738095	0.075887926	G	C
14972	rs9900586	17	73343927	0.045634921	0.752485089	0.828373016	0.706850169	0.782738095	0.075887926	A	C
14977	rs12950752	17	73344079	0.131944444	0.751491054	0.829365079	0.619546609	0.697420635	0.077874026	A	G
14991	rs1076094	17	73344711	0.096230159	0.752485089	0.828373016	0.656254931	0.732142857	0.075887926	T	C
15022	rs6501778	17	73345703	0.155753968	0.752485089	0.829365079	0.596731121	0.673611111	0.07687999	T	C
15041	rs575713033	17	73346127	0.110119048	0.660039761	0.721230159	0.549920714	0.611111111	0.061190397	C	CA
15068	rs57518518	17	73346942	0.1875	0.000994036	0	0.186505964	0.1875	0.000994036	T	C
15079	rs55805625	17	73347113	0	0.090457256	0.060515873	0.090457256	0.060515873	0.029941383	G	C
15098	rs73358249	17	73347813	0.304563492	0.023856859	0	0.280706633	0.304563492	0.023856859	C	T
15159	rs4789174	17	73349797	0.02281746	0.752485089	0.826388889	0.729667629	0.803571429	0.073903799	C	T
15174	rs45591533	17	73350345	0.132936508	0.160039761	0.125	0.027103253	0.007936508	0.035039761	T	G
15324	rs4350602	17	73355769	0.02281746	0.715705765	0.827380952	0.692888305	0.804563492	0.111675187	C	T
15553	rs9889402	17	73364216	0.02281746	0.697813121	0.826388889	0.674995661	0.803571429	0.128575768	G	A
15564	rs7225542	17	73364602	0.02281746	0.123260437	0.060515873	0.100442977	0.037698413	0.062744564	C	A
15570	rs2385265	17	73364628	0.048611111	0.752485089	0.768849206	0.703873978	0.720238095	0.016364117	T	G
15743	rs140975163	17	73370244	0.00297619	0.087475149	0.000992063	0.084498959	0.001984127	0.086483086	T	C
15780	rs73358264	17	73371180	0.179563492	0.000994036	0	0.178569456	0.179563492	0.000994036	G	C
15835	rs9892166	17	73373135	0.02281746	0.704771372	0.825396825	0.681953911	0.802579365	0.120625454	C	G
15884	rs4789182	17	73374945	0.02281746	0.700795229	0.825396825	0.677977768	0.802579365	0.124601597	G	A
15900	rs56412816	17	73375883	0.00297619	0.087475149	0.000992063	0.084498959	0.001984127	0.086483086	T	C
15915	rs5822085	17	73376427	0.141865079	0.439363817	0.469246032	0.297498738	0.327380952	0.029882215	T	TA
15976	rs200338703	17	73378344	0.00297619	0.087475149	0.00297619	0.084498959	0	0.084498959	C	CA
16068	rs60056610	17	73381266	0.180555556	0.000994036	0	0.17956152	0.180555556	0.000994036	G	A
16094	rs55984975	17	73382020	0.02281746	0.124254473	0.060515873	0.101437013	0.037698413	0.0637386	T	C
16096	rs56259813	17	73382116	0.02281746	0.087475149	0.060515873	0.064657689	0.037698413	0.026959276	T	A
16117	rs72852857	17	73382756	0	0.087475149	0.05952381	0.087475149	0.05952381	0.02795134	C	T
16247	rs55768318	17	73386457	0	0.087475149	0.060515873	0.087475149	0.060515873	0.026959276	T	C
16571	rs78956556	17	73396787	0.00297619	0.087475149	0.000992063	0.084498959	0.001984127	0.086483086	G	A
16583	rs77042135	17	73397137	0.00297619	0.088469185	0.000992063	0.085492994	0.001984127	0.087477121	G	A
16681	rs76409794	17	73400520	0.00297619	0.087475149	0.000992063	0.084498959	0.001984127	0.086483086	A	C
16699	rs35863858	17	73401041	0.070436508	0.782306163	0.89484127	0.711869655	0.824404762	0.112535107	G	GT
16723	rs56007395	17	73401773	0.003968254	0.087475149	0.000992063	0.083506895	0.00297619	0.086483086	G	A
16799	rs2576091	15	45408691	0.311507937	0.925447316	0.954365079	0.61393938	0.642857143	0.028917763	C	G
16800	rs2252371	15	45408699	0.092261905	0.909542744	0.886904762	0.817280839	0.794642857	0.022637982	C	T
16801	rs2554459	15	45408710	0.698412698	1	1	0.301587302	0.301587302	0	A	G
16804	rs2576092	15	45408933	0.319444444	0.925447316	0.955357143	0.606002872	0.635912698	0.029909827	T	C
16812	rs2252479	15	45409013	0.3125	0.925447316	0.953373016	0.612947316	0.640873016	0.0279257	G	A
16815	rs955152	15	45409271	0.097222222	0.912524851	0.881944444	0.815302629	0.784722222	0.030580406	C	T
17344	rs7522921	1	100194305	0.976190476	0.322067594	0.43452381	0.654122882	0.541666667	0.112456215	C	G
17358	rs55796544	1	100194878	0.97718254	0.322067594	0.435515873	0.655114945	0.541666667	0.113448279	C	CCT
17362	rs7547543	1	100194962	0.97718254	0.32306163	0.435515873	0.654120909	0.541666667	0.112454243	G	A
17364	rs4548464	1	100195014	0.97718254	0.324055666	0.435515873	0.653126874	0.541666667	0.111460207	C	T
17365	rs1361229	1	100195017	0.97718254	0.324055666	0.435515873	0.653126874	0.541666667	0.111460207	C	G
17378	rs12145556	1	100195477	0.970238095	0.32306163	0.435515873	0.647176465	0.534722222	0.112454243	A	G
17385	rs7528759	1	100195816	0.970238095	0.321073559	0.432539683	0.649164537	0.537698413	0.111466124	C	T
17390	rs7540659	1	100196119	0.970238095	0.312127237	0.386904762	0.658110859	0.583333333	0.074777525	A	T
17405	rs11166311	1	100196208	0.910714286	0.2972167	0.364087302	0.613497586	0.546626984	0.066870602	G	A
17447	rs7532101	1	100197604	0.971230159	0.309145129	0.390873016	0.66208503	0.580357143	0.081727887	T	C
17452	rs7518063	1	100197763	0.971230159	0.309145129	0.390873016	0.66208503	0.580357143	0.081727887	C	T
17453	rs4614285	1	100197824	0.971230159	0.309145129	0.390873016	0.66208503	0.580357143	0.081727887	C	A
17461	rs951123	1	100198098	0.971230159	0.309145129	0.390873016	0.66208503	0.580357143	0.081727887	C	T
17463	rs951124	1	100198156	0.971230159	0.310139165	0.390873016	0.661090994	0.580357143	0.080733851	A	G
17466	rs2095784	1	100198297	0.971230159	0.309145129	0.390873016	0.66208503	0.580357143	0.081727887	T	G
17473	rs2105180	1	100198601	0.971230159	0.309145129	0.388888889	0.66208503	0.58234127	0.07974376	G	A
17481	rs2095785	1	100198889	0.971230159	0.308151093	0.390873016	0.663079065	0.580357143	0.082721922	C	T
17491	rs2105181	1	100199139	0.971230159	0.308151093	0.390873016	0.663079065	0.580357143	0.082721922	G	A
17495	rs4908008	1	100199231	0.971230159	0.308151093	0.390873016	0.663079065	0.580357143	0.082721922	A	G
17497	rs4908009	1	100199250	0.971230159	0.308151093	0.390873016	0.663079065	0.580357143	0.082721922	A	G
17502	rs2095786	1	100199444	0.971230159	0.308151093	0.390873016	0.663079065	0.580357143	0.082721922	C	T
17507	rs2095787	1	100199567	0.971230159	0.308151093	0.390873016	0.663079065	0.580357143	0.082721922	C	T
17508	rs2095788	1	100199568	0.971230159	0.308151093	0.390873016	0.663079065	0.580357143	0.082721922	A	G
17520	rs61092430	1	100200060	0.971230159	0.308151093	0.390873016	0.663079065	0.580357143	0.082721922	GT	G
17521	rs59210874	1	100200062	0.971230159	0.308151093	0.390873016	0.663079065	0.580357143	0.082721922	G	C
17530	rs6577123	1	100200286	0.971230159	0.308151093	0.390873016	0.663079065	0.580357143	0.082721922	G	C
17538	rs6577124	1	100200548	0.971230159	0.308151093	0.390873016	0.663079065	0.580357143	0.082721922	G	A
17542	rs6577125	1	100200609	0.971230159	0.308151093	0.390873016	0.663079065	0.580357143	0.082721922	A	C
17547	rs7539359	1	100200725	0.971230159	0.308151093	0.390873016	0.663079065	0.580357143	0.082721922	A	G
17561	rs6577126	1	100201244	0.971230159	0.308151093	0.390873016	0.663079065	0.580357143	0.082721922	G	T
17564	rs6577127	1	100201320	0.971230159	0.308151093	0.390873016	0.663079065	0.580357143	0.082721922	C	T
17567	rs6577128	1	100201370	0.971230159	0.308151093	0.390873016	0.663079065	0.580357143	0.082721922	C	T
17569	rs4907887	1	100201424	0.971230159	0.308151093	0.390873016	0.663079065	0.580357143	0.082721922	C	T
17592	rs12117491	1	100202116	0.970238095	0.30417495	0.391865079	0.666063145	0.578373016	0.087690129	A	G
17593	rs12118328	1	100202117	0.970238095	0.30417495	0.391865079	0.666063145	0.578373016	0.087690129	T	C
17597	rs28747677	1	100202185	0.969246032	0.305168986	0.390873016	0.664077046	0.578373016	0.08570403	A	G
17598	rs56795986	1	100202188	0.967261905	0.294234592	0.373015873	0.673027312	0.594246032	0.078781281	GT	G
17599	rs77209857	1	100202223	0.111111111	0.2027833	0.281746032	0.091672189	0.170634921	0.078962732	T	C
17600	rs4622082	1	100202232	0.970238095	0.305168986	0.390873016	0.665069109	0.579365079	0.08570403	C	G
17602	rs4412612	1	100202275	0.641865079	0.10139165	0.109126984	0.540473429	0.532738095	0.007735334	T	C
17603	rs4412612	1	100202275	0	0	0.014880952	0	0.014880952	0.014880952	T	G
17604	rs5776487	1	100202315	0.971230159	0.308151093	0.390873016	0.663079065	0.580357143	0.082721922	TAA	T
17609	rs553512168	1	100202389	0.759920635	0.10139165	0.115079365	0.658528985	0.64484127	0.013687715	T	TA
17618	rs4623722	1	100202588	0.971230159	0.308151093	0.390873016	0.663079065	0.580357143	0.082721922	C	T
17620	rs5013128	1	100202601	0.971230159	0.308151093	0.390873016	0.663079065	0.580357143	0.082721922	A	C
17621	rs5776491	1	100202602	0.971230159	0.307157058	0.389880952	0.664073101	0.581349206	0.082723895	C	CCCTT
17624	rs4333869	1	100202723	0.970238095	0.308151093	0.390873016	0.662087002	0.579365079	0.082721922	G	A
17627	rs59108934	1	100202829	0.971230159	0.308151093	0.390873016	0.663079065	0.580357143	0.082721922	T	TA
17628	rs11166315	1	100202843	0.971230159	0.308151093	0.390873016	0.663079065	0.580357143	0.082721922	C	G
17644	rs7537095	1	100203501	0.971230159	0.308151093	0.390873016	0.663079065	0.580357143	0.082721922	C	T
17649	rs7548709	1	100203571	0.971230159	0.308151093	0.390873016	0.663079065	0.580357143	0.082721922	A	G
17650	rs7513916	1	100203597	0.971230159	0.308151093	0.390873016	0.663079065	0.580357143	0.082721922	G	A
17651	rs7537296	1	100203648	0.971230159	0.308151093	0.390873016	0.663079065	0.580357143	0.082721922	C	T
17652	rs7514021	1	100203693	0.971230159	0.308151093	0.390873016	0.663079065	0.580357143	0.082721922	G	A
17658	rs6658800	1	100203999	0.971230159	0.309145129	0.390873016	0.66208503	0.580357143	0.081727887	G	A
17661	rs6658891	1	100204089	0.971230159	0.308151093	0.390873016	0.663079065	0.580357143	0.082721922	G	A
17662	rs6696570	1	100204133	0.971230159	0.308151093	0.390873016	0.663079065	0.580357143	0.082721922	A	T
17663	rs6577129	1	100204302	0.471230159	0.062624254	0.089285714	0.408605904	0.381944444	0.02666146	T	C
17664	rs4620563	1	100204368	0.971230159	0.308151093	0.390873016	0.663079065	0.580357143	0.082721922	C	T
17667	rs4486466	1	100204448	0.971230159	0.308151093	0.390873016	0.663079065	0.580357143	0.082721922	C	A
17668	rs4472772	1	100204452	0.971230159	0.308151093	0.390873016	0.663079065	0.580357143	0.082721922	C	T
17677	rs4539156	1	100204777	0.971230159	0.308151093	0.390873016	0.663079065	0.580357143	0.082721922	G	A
17678	rs4626908	1	100204817	0.971230159	0.308151093	0.390873016	0.663079065	0.580357143	0.082721922	C	A
17693	rs4907888	1	100205296	0.971230159	0.308151093	0.390873016	0.663079065	0.580357143	0.082721922	A	G
17699	rs140941684	1	100205436	0.028769841	0.640159046	0.580357143	0.611389204	0.551587302	0.059801903	G	GT
17700	rs1416238	1	100205452	0.971230159	0.308151093	0.390873016	0.663079065	0.580357143	0.082721922	A	C
17706	rs35677289	1	100205774	0.165674603	0.206759443	0.281746032	0.04108484	0.116071429	0.074986588	GA	G
17740	rs7551679	1	100206665	0.971230159	0.308151093	0.390873016	0.663079065	0.580357143	0.082721922	G	C
17749	rs10783117	1	100206880	0.971230159	0.308151093	0.390873016	0.663079065	0.580357143	0.082721922	C	G
17760	rs10875248	1	100207207	0.971230159	0.308151093	0.390873016	0.663079065	0.580357143	0.082721922	T	C
17763	rs11166316	1	100207301	0.971230159	0.308151093	0.390873016	0.663079065	0.580357143	0.082721922	A	G
17786	rs11166317	1	100208275	0.971230159	0.308151093	0.391865079	0.663079065	0.579365079	0.083713986	C	T
17790	rs11166318	1	100208311	0.971230159	0.308151093	0.391865079	0.663079065	0.579365079	0.083713986	T	A
17792	rs11166319	1	100208339	0.971230159	0.308151093	0.391865079	0.663079065	0.579365079	0.083713986	A	G
17793	rs11166320	1	100208364	0.971230159	0.308151093	0.391865079	0.663079065	0.579365079	0.083713986	T	C
17799	rs11166321	1	100208730	0.971230159	0.308151093	0.390873016	0.663079065	0.580357143	0.082721922	A	G
17802	rs6697945	1	100208940	0.971230159	0.308151093	0.390873016	0.663079065	0.580357143	0.082721922	T	A
17811	rs6577130	1	100209264	0.971230159	0.308151093	0.390873016	0.663079065	0.580357143	0.082721922	T	C
17814	rs6577131	1	100209303	0.971230159	0.308151093	0.390873016	0.663079065	0.580357143	0.082721922	G	A
17820	rs10875249	1	100209615	0.971230159	0.308151093	0.390873016	0.663079065	0.580357143	0.082721922	G	C
17821	rs386367805	1	100209631	0.47718254	0.062624254	0.089285714	0.414558285	0.387896825	0.02666146	A	AAAAG
17826	rs10875250	1	100209769	0.971230159	0.308151093	0.390873016	0.663079065	0.580357143	0.082721922	G	A
17829	rs7551243	1	100209959	0.971230159	0.308151093	0.390873016	0.663079065	0.580357143	0.082721922	A	G
17831	rs7553736	1	100209980	0.971230159	0.311133201	0.391865079	0.660096958	0.579365079	0.080731879	T	C
17834	rs7551255	1	100210008	0.971230159	0.311133201	0.391865079	0.660096958	0.579365079	0.080731879	A	C
17836	rs7551360	1	100210109	0.971230159	0.308151093	0.390873016	0.663079065	0.580357143	0.082721922	A	G
17840	rs7553946	1	100210155	0.971230159	0.308151093	0.390873016	0.663079065	0.580357143	0.082721922	T	C
17842	rs35079378	1	100210263	0.970238095	0.308151093	0.389880952	0.662087002	0.580357143	0.081729859	AC	A
17843	rs60360072	1	100210265	0.970238095	0.308151093	0.389880952	0.662087002	0.580357143	0.081729859	C	G
17844	rs7540100	1	100210279	0.971230159	0.308151093	0.390873016	0.663079065	0.580357143	0.082721922	C	T
17851	rs11166322	1	100210815	0.108134921	0.205765408	0.281746032	0.097630487	0.173611111	0.075980624	A	G
17854	rs4908012	1	100210922	0.971230159	0.308151093	0.390873016	0.663079065	0.580357143	0.082721922	C	T
17857	rs4908013	1	100210972	0.971230159	0.308151093	0.391865079	0.663079065	0.579365079	0.083713986	G	T
17858	rs4908014	1	100210984	0.971230159	0.308151093	0.391865079	0.663079065	0.579365079	0.083713986	A	T
17861	rs11166323	1	100211038	0.109126984	0.205765408	0.281746032	0.096638423	0.172619048	0.075980624	G	C
17863	rs4908015	1	100211117	0.971230159	0.308151093	0.390873016	0.663079065	0.580357143	0.082721922	A	T
17866	rs113124109	1	100211239	0.969246032	0.308151093	0.388888889	0.661094938	0.580357143	0.080737795	C	CTAAATAAATAAA
17873	rs7545648	1	100211444	0.021825397	0	0	0.021825397	0.021825397	0	C	A
17874	rs7545648	1	100211444	0.949404762	0.308151093	0.390873016	0.641253668	0.558531746	0.082721922	C	G
17876	rs34957574	1	100211559	0.971230159	0.308151093	0.390873016	0.663079065	0.580357143	0.082721922	G	GTA
17877	rs61210325	1	100211560	0.971230159	0.308151093	0.390873016	0.663079065	0.580357143	0.082721922	C	CA
17904	rs1591776	1	100212440	0.970238095	0.308151093	0.390873016	0.662087002	0.579365079	0.082721922	C	T
17905	rs1591775	1	100212553	0.970238095	0.308151093	0.390873016	0.662087002	0.579365079	0.082721922	C	T
17910	rs68107509	1	100212662	0.970238095	0.307157058	0.390873016	0.663081038	0.579365079	0.083715958	AAC	A
17927	rs6577132	1	100213115	0.970238095	0.308151093	0.390873016	0.662087002	0.579365079	0.082721922	T	C
17928	rs6577133	1	100213151	0.970238095	0.308151093	0.390873016	0.662087002	0.579365079	0.082721922	T	C
17936	rs7528854	1	100213466	0.970238095	0.308151093	0.390873016	0.662087002	0.579365079	0.082721922	G	T
17941	rs35201062	1	100213723	0.970238095	0.308151093	0.390873016	0.662087002	0.579365079	0.082721922	T	TAA
17959	rs1416237	1	100214391	0.970238095	0.308151093	0.390873016	0.662087002	0.579365079	0.082721922	T	A
17962	rs1416236	1	100214487	0.970238095	0.308151093	0.390873016	0.662087002	0.579365079	0.082721922	C	T
17964	rs1416235	1	100214578	0.108134921	0.205765408	0.281746032	0.097630487	0.173611111	0.075980624	G	A
17972	rs10158169	1	100214725	0.970238095	0.308151093	0.390873016	0.662087002	0.579365079	0.082721922	G	A
17974	rs11166324	1	100214777	0.108134921	0.205765408	0.281746032	0.097630487	0.173611111	0.075980624	G	C
17981	rs10875252	1	100214998	0.14484127	0.205765408	0.281746032	0.060924138	0.136904762	0.075980624	T	C
17982	rs10158182	1	100215009	0.970238095	0.308151093	0.390873016	0.662087002	0.579365079	0.082721922	G	A
17990	rs7354938	1	100215335	0.970238095	0.308151093	0.390873016	0.662087002	0.579365079	0.082721922	A	C
17994	rs1416234	1	100215607	0.970238095	0.308151093	0.390873016	0.662087002	0.579365079	0.082721922	G	C
17995	rs1416233	1	100215620	0.970238095	0.308151093	0.390873016	0.662087002	0.579365079	0.082721922	C	T
17996	rs1416232	1	100215669	0.970238095	0.308151093	0.390873016	0.662087002	0.579365079	0.082721922	T	C
18000	rs7413890	1	100215948	0.970238095	0.308151093	0.390873016	0.662087002	0.579365079	0.082721922	T	C
18003	rs8179356	1	100215981	0.965277778	0.308151093	0.390873016	0.657126684	0.574404762	0.082721922	T	C
18006	rs56815242	1	100216233	0.876984127	0.310139165	0.382936508	0.566844962	0.494047619	0.072797343	G	GA
18019	rs8179322	1	100217268	0.970238095	0.308151093	0.390873016	0.662087002	0.579365079	0.082721922	G	A
18021	rs1416231	1	100217476	0.970238095	0.308151093	0.390873016	0.662087002	0.579365079	0.082721922	T	G
18046	rs10783118	1	100218247	0.970238095	0.308151093	0.390873016	0.662087002	0.579365079	0.082721922	A	G
18053	rs2027284	1	100218460	0.970238095	0.308151093	0.390873016	0.662087002	0.579365079	0.082721922	A	G
18056	rs71075451	1	100218787	0.970238095	0.308151093	0.390873016	0.662087002	0.579365079	0.082721922	A	AG
18062	rs2153096	1	100218959	0.970238095	0.309145129	0.390873016	0.661092966	0.579365079	0.081727887	T	A
18063	rs2153095	1	100218976	0.970238095	0.309145129	0.390873016	0.661092966	0.579365079	0.081727887	G	A
18065	rs6577135	1	100219010	0.970238095	0.309145129	0.390873016	0.661092966	0.579365079	0.081727887	C	T
18068	rs2153094	1	100219095	0.970238095	0.308151093	0.390873016	0.662087002	0.579365079	0.082721922	G	A
18074	rs4268369	1	100219372	0.970238095	0.308151093	0.390873016	0.662087002	0.579365079	0.082721922	G	A
18077	rs10875253	1	100219435	0.831349206	0.307157058	0.390873016	0.524192149	0.44047619	0.083715958	T	C
18088	rs10875254	1	100219930	0.970238095	0.308151093	0.390873016	0.662087002	0.579365079	0.082721922	G	A
18093	rs61632259	1	100220063	0.473214286	0.257455268	0.23015873	0.215759017	0.243055556	0.027296538	A	G
18094	rs112206780	1	100220063	0.968253968	0.318091451	0.390873016	0.650162517	0.577380952	0.072781565	AAG	A
18095	rs77422777	1	100220065	0.478174603	0.167992048	0.228174603	0.310182555	0.25	0.060182555	G	A
18105	rs2640912	1	100220425	0.971230159	0.308151093	0.390873016	0.663079065	0.580357143	0.082721922	T	G
18106	rs2814046	1	100220460	0.970238095	0.308151093	0.392857143	0.662087002	0.577380952	0.084706049	G	A
18109	rs2788511	1	100220633	0.970238095	0.308151093	0.390873016	0.662087002	0.579365079	0.082721922	T	A
18112	rs2172566	1	100220747	0.969246032	0.308151093	0.390873016	0.661094938	0.578373016	0.082721922	C	A
18114	rs566660877	1	100220819	0.85218254	0.298210736	0.378968254	0.553971804	0.473214286	0.080757518	T	TA
18115	rs2131632	1	100220838	0.970238095	0.308151093	0.390873016	0.662087002	0.579365079	0.082721922	C	T
18117	rs2131633	1	100220891	0.970238095	0.308151093	0.390873016	0.662087002	0.579365079	0.082721922	A	G
18121	rs2131634	1	100221013	0.970238095	0.308151093	0.390873016	0.662087002	0.579365079	0.082721922	G	A
18134	rs2788510	1	100221603	0.970238095	0.308151093	0.390873016	0.662087002	0.579365079	0.082721922	A	C
18139	rs2814045	1	100221888	0.970238095	0.308151093	0.390873016	0.662087002	0.579365079	0.082721922	C	T
18142	rs11291495	1	100222006	0.970238095	0.308151093	0.390873016	0.662087002	0.579365079	0.082721922	CA	C
18146	rs2640913	1	100222103	0.970238095	0.308151093	0.390873016	0.662087002	0.579365079	0.082721922	A	C
18154	rs2788507	1	100222287	0.970238095	0.308151093	0.390873016	0.662087002	0.579365079	0.082721922	A	G
18155	rs2788506	1	100222304	0.970238095	0.310139165	0.390873016	0.66009893	0.579365079	0.080733851	T	A
18157	rs1416229	1	100222403	0.970238095	0.308151093	0.390873016	0.662087002	0.579365079	0.082721922	T	C
18167	rs1416228	1	100222828	0.970238095	0.308151093	0.390873016	0.662087002	0.579365079	0.082721922	T	C
18179	rs2814044	1	100223154	0.970238095	0.308151093	0.390873016	0.662087002	0.579365079	0.082721922	G	A
18183	rs1142440	1	100223493	0.970238095	0.308151093	0.390873016	0.662087002	0.579365079	0.082721922	G	C
18184	rs147434816	1	100223505	0.968253968	0.307157058	0.388888889	0.661096911	0.579365079	0.081731831	GGA	G
18205	rs2788519	1	100224219	0.970238095	0.308151093	0.390873016	0.662087002	0.579365079	0.082721922	T	C
18215	rs2788518	1	100224383	0.949404762	0.308151093	0.390873016	0.641253668	0.558531746	0.082721922	C	G
18217	rs2814042	1	100224399	0.93452381	0.308151093	0.390873016	0.626372716	0.543650794	0.082721922	C	T
18249	rs2788517	1	100225317	0.823412698	0.301192843	0.391865079	0.522219855	0.431547619	0.090672236	C	T
18292	rs11357060	1	100227344	0.242063492	0.247514911	0.311507937	0.005451418	0.069444444	0.063993026	TA	T
18343	rs7530264	1	100229373	0.108134921	0.210735586	0.282738095	0.102600666	0.174603175	0.072002509	G	A
18354	rs1172983	1	100230038	0.971230159	0.313121272	0.391865079	0.658108886	0.579365079	0.078743807	A	T
18356	rs1172982	1	100230111	0.971230159	0.313121272	0.391865079	0.658108886	0.579365079	0.078743807	C	T
18543	rs2074166	17	40267255	0.880952381	0.191848907	0.19047619	0.689103474	0.69047619	0.001372716	T	C
18544	rs2074165	17	40267299	0.936507937	0.196819085	0.192460317	0.739688851	0.744047619	0.004358768	T	C
18576	rs4796771	17	40268416	0.880952381	0.191848907	0.19047619	0.689103474	0.69047619	0.001372716	A	G
18577	rs4796772	17	40268453	0.893849206	0.189860835	0.189484127	0.703988371	0.704365079	0.000376708	T	C
18621	rs146062629	17	40270040	0.655753968	0.188866799	0.1875	0.466887169	0.468253968	0.001366799	G	GGA
18623	rs35478347	17	40270053	0.87202381	0.188866799	0.1875	0.68315701	0.68452381	0.001366799	C	A
18624	rs73986523	17	40270062	0.10515873	0.061630219	0.010912698	0.043528511	0.094246032	0.05071752	T	C
18625	rs12952244	17	40270081	0.697420635	0.122266402	0.173611111	0.575154233	0.523809524	0.05134471	A	G
18630	rs544381672	17	40270119	0.790674603	0.179920477	0.188492063	0.610754126	0.60218254	0.008571586	GGAGA	G
18640	rs2074164	17	40270238	0.878968254	0.189860835	0.188492063	0.689107419	0.69047619	0.001368771	G	C
18661	rs2074163	17	40270957	0.793650794	0.179920477	0.1875	0.613730317	0.606150794	0.007579523	G	A
18678	rs730086	17	40271757	0.915674603	0.331013917	0.181547619	0.584660687	0.734126984	0.149466297	G	A
18684	rs8072215	17	40271970	0.902777778	0.247514911	0.182539683	0.655262867	0.720238095	0.064975228	A	G
18694	rs35184688	17	40272406	0.823412698	0.235586481	0.179563492	0.587826217	0.643849206	0.056022989	G	C
18706	rs2285657	17	40272594	0.823412698	0.235586481	0.178571429	0.587826217	0.64484127	0.057015053	C	A
18787	rs2268416	2	74690039	0.89781746	0.159045726	0.821428571	0.738771735	0.076388889	0.662382846	G	A
18800	rs1063588	2	74690378	0.829365079	0.15805169	0.821428571	0.67131339	0.007936508	0.663376882	C	T
21439	rs62020665	15	43020324	0.003968254	0.103379722	0	0.099411468	0.003968254	0.103379722	C	G
21743	rs2240443	2	74732415	0.826388889	0.156063618	0.824404762	0.670325271	0.001984127	0.668341144	T	G
21796	rs17010004	2	74734366	0.296626984	0.002982107	0	0.293644877	0.296626984	0.002982107	G	C
21838	rs3806607	2	74735614	0.947420635	0.16500994	0.822420635	0.782410695	0.125	0.657410695	T	C
21936	rs1790731	11	67122410	0.145833333	0.034791252	0.114087302	0.111042081	0.031746032	0.079296049	G	A
21940	rs1790735	11	67122483	0.283730159	0.035785288	0.115079365	0.24794487	0.168650794	0.079294077	A	G
22008	rs1419861	11	67125304	0.145833333	0.035785288	0.114087302	0.110048045	0.031746032	0.078302013	G	A
22059	rs34000912	11	67127124	0.146825397	0.035785288	0.114087302	0.111040109	0.032738095	0.078302013	C	A
22261	rs867193	11	67135006	0.145833333	0.035785288	0.114087302	0.110048045	0.031746032	0.078302013	A	T
22283	rs1790739	11	67135554	0.145833333	0.035785288	0.114087302	0.110048045	0.031746032	0.078302013	C	A
22290	rs1790738	11	67135661	0.145833333	0.035785288	0.114087302	0.110048045	0.031746032	0.078302013	C	T
22298	rs1790737	11	67135846	0.145833333	0.035785288	0.115079365	0.110048045	0.030753968	0.079294077	A	G
22300	rs1638569	11	67135856	0.284722222	0.035785288	0.115079365	0.248936934	0.169642857	0.079294077	A	G
22465	rs1257092	2	97750883	0.076388889	0.796222664	0.249007937	0.719833775	0.172619048	0.547214728	G	A
22493	rs62155549	2	97751782	0.007936508	0.796222664	0.278769841	0.788286156	0.270833333	0.517452823	T	C
22494	rs62155550	2	97751783	0.007936508	0.796222664	0.277777778	0.788286156	0.26984127	0.518444886	G	A
22495	rs62155551	2	97751786	0.007936508	0.791252485	0.250992063	0.783315977	0.243055556	0.540260422	G	A
22538	rs1257090	2	97752937	0.202380952	0.7972167	0.256944444	0.594835747	0.054563492	0.540272255	T	C
22552	rs1257089	2	97753585	0.073412698	0.796222664	0.249007937	0.722809966	0.175595238	0.547214728	G	A
22570	rs1271064	2	97754165	0.076388889	0.796222664	0.249007937	0.719833775	0.172619048	0.547214728	G	A
22579	rs58722456	2	97754405	0.202380952	0.7972167	0.257936508	0.594835747	0.055555556	0.539280192	AG	A
22641	rs61625635	2	97756729	0.202380952	0.799204771	0.380952381	0.596823819	0.178571429	0.41825239	G	A
22668	rs1257084	2	97757509	0.076388889	0.792246521	0.249007937	0.715857632	0.172619048	0.543238584	C	T
22698	rs1257101	2	97758953	0.201388889	0.793240557	0.257936508	0.591851668	0.056547619	0.535304049	G	A
22724	rs202083696	2	97760357	0.195436508	0.798210736	0.384920635	0.602774228	0.189484127	0.413290101	A	G
22969	rs60267992	17	62502073	0.267857143	0.000994036	0	0.266863107	0.267857143	0.000994036	G	A
23178	rs2074159	17	40256498	0.44047619	0.132206759	0.182539683	0.308269431	0.257936508	0.050332923	G	C
23208	rs2074158	17	40257163	0.846230159	0.177932406	0.1875	0.668297753	0.658730159	0.009567594	T	C
23216	rs2074157	17	40257515	0.851190476	0.177932406	0.1875	0.673258071	0.663690476	0.009567594	G	A
23218	rs2074156	17	40257565	0.846230159	0.177932406	0.188492063	0.668297753	0.657738095	0.010559658	G	A
23239	rs35370188	17	40258127	0.828373016	0.123260437	0.188492063	0.705112578	0.639880952	0.065231626	T	C
23245	rs144758711	17	40258335	0.822420635	0.123260437	0.188492063	0.699160198	0.633928571	0.065231626	G	GGAAA
23246	rs16967487	17	40258426	0.880952381	0.178926441	0.188492063	0.70202594	0.692460317	0.009565622	C	G
23264	rs76296207	17	40258890	0.052579365	0.055666004	0	0.003086639	0.052579365	0.055666004	G	T
23269	rs2074155	17	40259201	0.891865079	0.178926441	0.188492063	0.712938638	0.703373016	0.009565622	A	G
23273	rs55830333	17	40259385	0.838293651	0.123260437	0.1875	0.715033213	0.650793651	0.064239563	T	TTA
23295	rs2074154	17	40259980	0.89484127	0.188866799	0.189484127	0.705974471	0.705357143	0.000617328	A	T
23309	rs1557746	17	40260562	0.888888889	0.178926441	0.188492063	0.709962448	0.700396825	0.009565622	T	G
23310	rs1557745	17	40260565	0.888888889	0.178926441	0.188492063	0.709962448	0.700396825	0.009565622	T	G
23316	rs35493105	17	40260728	0.467261905	0.121272366	0.174603175	0.345989539	0.29265873	0.053330809	G	A
23321	rs2158067	17	40260865	0.490079365	0.121272366	0.174603175	0.368806999	0.31547619	0.053330809	A	C
23338	rs1557744	17	40261284	0.001984127	0.211729622	0.000992063	0.209745495	0.000992063	0.210737559	G	A
23346	rs12600570	17	40261545	0.456349206	0.121272366	0.173611111	0.335076841	0.282738095	0.052338745	C	T
23369	rs11079033	17	40262472	0.890873016	0.188866799	0.189484127	0.702006217	0.701388889	0.000617328	A	G
23423	rs3744484	17	40264125	0.890873016	0.190854871	0.19047619	0.700018145	0.700396825	0.00037868	A	T
23437	rs34800337	17	40264534	0.844246032	0.281312127	0.44047619	0.562933905	0.403769841	0.159164063	TG	T
23443	rs2277621	17	40264661	0.888888889	0.177932406	0.040674603	0.710956483	0.848214286	0.137257802	C	G
27255	rs11072376	15	72854915	0.160714286	0.948310139	0.948412698	0.787595853	0.787698413	0.000102559	T	C
28084	rs7496621	15	72893374	0.625	0.95526839	0.805555556	0.33026839	0.180555556	0.149712834	A	T
28322	rs7809243	7	138822895	0.368055556	0.041749503	0.262896825	0.326306053	0.10515873	0.221147322	A	T
28618	rs73732392	7	138834652	0.153769841	0.024850895	0.03968254	0.128918947	0.114087302	0.014831645	A	G
29555	rs13233916	7	138874416	0.007936508	0.088469185	0.300595238	0.080532677	0.29265873	0.212126053	C	G
31541	rs9990708	4	42058329	0.06547619	0.106361829	0.021825397	0.040885639	0.043650794	0.084536432	T	C
32471	rs1716184	12	123637509	0.030753968	0.688866799	0.695436508	0.658112831	0.66468254	0.006569709	G	C
32482	rs1790109	12	123637752	0.12202381	0.768389662	0.97718254	0.646365853	0.85515873	0.208792878	C	G
32492	rs1716185	12	123638070	0.12202381	0.768389662	0.97718254	0.646365853	0.85515873	0.208792878	A	T
32504	rs1627724	12	123638580	0.12202381	0.768389662	0.97718254	0.646365853	0.85515873	0.208792878	T	A
32516	rs1727315	12	123638930	0.12202381	0.768389662	0.97718254	0.646365853	0.85515873	0.208792878	G	A
32530	rs67657805	12	123639539	0.16468254	0.691848907	0.867063492	0.527166367	0.702380952	0.175214586	T	TA
32539	rs142398365	12	123639761	0.114087302	0.782306163	0.97718254	0.668218861	0.863095238	0.194876377	TAAATA	T
32568	rs1727314	12	123640664	0.114087302	0.768389662	0.97718254	0.65430236	0.863095238	0.208792878	C	A
32572	rs1727313	12	123640853	0.935515873	0.776341948	0.97718254	0.159173925	0.041666667	0.200840591	C	G
32580	rs1051434	12	123641200	0.030753968	0.688866799	0.693452381	0.658112831	0.662698413	0.004585582	C	T
32598	rs11324033	12	123641930	0.714285714	0.763419483	0.949404762	0.049133769	0.235119048	0.185985279	TA	T
32606	rs1727312	12	123642220	0	0	0	0	0	0	G	C
32607	rs1727312	12	123642220	0.032738095	0.688866799	0.694444444	0.656128704	0.661706349	0.005577645	G	T
32615	rs1716162	12	123642538	0.132936508	0.677932406	0.853174603	0.544995898	0.720238095	0.175242198	T	A
32628	rs2682429	12	123642955	0.114087302	0.768389662	0.97718254	0.65430236	0.863095238	0.208792878	C	G
32637	rs2695481	12	123643420	0.114087302	0.768389662	0.97718254	0.65430236	0.863095238	0.208792878	T	C
32643	rs2851438	12	123643689	0.114087302	0.768389662	0.97718254	0.65430236	0.863095238	0.208792878	T	C
32648	rs10744147	12	123643729	0.72718254	0.775347913	0.97718254	0.048165373	0.25	0.201834627	A	G
32658	rs1047158	12	123644056	0.114087302	0.768389662	0.97718254	0.65430236	0.863095238	0.208792878	C	A
32672	rs10772993	12	123644714	0.72718254	0.775347913	0.97718254	0.048165373	0.25	0.201834627	A	G
32690	rs1051431	12	123645803	0.114087302	0.768389662	0.97718254	0.65430236	0.863095238	0.208792878	G	A
32729	rs1727296	12	123647725	0.115079365	0.768389662	0.97718254	0.653310297	0.862103175	0.208792878	G	C
32739	rs1727293	12	123648032	0.030753968	0.688866799	0.693452381	0.658112831	0.662698413	0.004585582	C	T
32742	rs5801505	12	123648139	0.961309524	0.77833002	0.998015873	0.182979504	0.036706349	0.219685853	G	GC
32756	rs1716165	12	123648881	0.114087302	0.768389662	0.97718254	0.65430236	0.863095238	0.208792878	C	T
32770	rs1617434	12	123649486	0.726190476	0.775347913	0.97718254	0.049157436	0.250992063	0.201834627	A	G
32788	rs1615350	12	123650335	0.079365079	0.720675944	0.719246032	0.641310865	0.639880952	0.001429913	C	T
32804	rs1618679	12	123650714	0.12202381	0.768389662	0.97718254	0.646365853	0.85515873	0.208792878	A	G
32814	rs1621194	12	123651018	0.12202381	0.768389662	0.97718254	0.646365853	0.85515873	0.208792878	T	C
32819	rs1716167	12	123651162	0.117063492	0.768389662	0.97718254	0.65132617	0.860119048	0.208792878	A	G
32838	rs1716168	12	123651966	0.12202381	0.769383698	0.97718254	0.647359888	0.85515873	0.207798842	G	C
32863	rs2682425	12	123653046	0.003968254	0	0	0.003968254	0.003968254	0	G	A
32864	rs2682425	12	123653046	0.00297619	0	0	0.00297619	0.00297619	0	G	C
32865	rs2682425	12	123653046	0.923611111	0.775347913	0.971230159	0.148263199	0.047619048	0.195882246	G	T
32874	rs143989762	12	123653256	0.031746032	0.690854871	0.66765873	0.659108839	0.635912698	0.023196141	CCCT	C
32879	rs2682426	12	123653556	0.107142857	0.770377734	0.998015873	0.663234876	0.890873016	0.227638139	C	T
32882	rs2851437	12	123653592	0.092261905	0.731610338	0.998015873	0.639348433	0.905753968	0.266405535	C	A
32926	rs2950537	12	123654778	0.123015873	0.770377734	0.998015873	0.647361861	0.875	0.227638139	C	T
32927	rs3018098	12	123654812	0.123015873	0.770377734	0.998015873	0.647361861	0.875	0.227638139	T	C
32932	rs1790097	12	123655049	0.963293651	0.77833002	0.998015873	0.184963631	0.034722222	0.219685853	A	G
32939	rs1716177	12	123655457	0.123015873	0.773359841	0.998015873	0.650343968	0.875	0.224656032	C	T
32940	rs1716176	12	123655467	0.123015873	0.773359841	0.998015873	0.650343968	0.875	0.224656032	T	G
32941	rs1790098	12	123655481	0.123015873	0.773359841	0.998015873	0.650343968	0.875	0.224656032	A	C
32970	rs1790099	12	123656533	0.12202381	0.687872763	0.99702381	0.565848954	0.875	0.309151046	C	T
32976	rs1790100	12	123656725	0.123015873	0.770377734	0.998015873	0.647361861	0.875	0.227638139	G	T
32977	rs2682427	12	123656809	0.003968254	0.394632207	0.685515873	0.390663953	0.681547619	0.290883666	G	A
32989	rs2049114	12	123657338	0.123015873	0.774353877	0.998015873	0.651338004	0.875	0.223661996	T	C
33010	rs1727309	12	123658258	0.925595238	0.782306163	0.998015873	0.143289075	0.072420635	0.21570971	A	G
33013	rs1716175	12	123658388	0.124007937	0.774353877	0.998015873	0.65034594	0.874007937	0.223661996	A	T
33025	rs55827423	12	123658922	0.123015873	0.758449304	0.991071429	0.635433431	0.868055556	0.232622124	A	ATT
33040	rs1790123	12	123659542	0.750992063	0.781312127	0.998015873	0.030320064	0.24702381	0.216703746	C	T
33059	rs537945575	12	123660368	0.097222222	0.65805169	0.69047619	0.560829468	0.593253968	0.032424501	TA	T
33062	rs1727310	12	123660510	0.963293651	0.782306163	0.998015873	0.180987488	0.034722222	0.21570971	A	G
33070	rs1727311	12	123660716	0.925595238	0.784294235	0.998015873	0.141301004	0.072420635	0.213721638	T	G
33071	rs1716174	12	123660717	0.925595238	0.784294235	0.998015873	0.141301004	0.072420635	0.213721638	T	C
33072	rs1716173	12	123660721	0.123015873	0.776341948	0.998015873	0.653326075	0.875	0.221673925	A	T
33106	rs35556097	12	123662407	0.08531746	0.724652087	0.728174603	0.639334627	0.642857143	0.003522516	A	AC
33126	rs1790124	12	123663351	0.123015873	0.771371769	0.998015873	0.648355896	0.875	0.226644104	G	A
33136	rs1716164	12	123663660	0.124007937	0.771371769	0.998015873	0.647363833	0.874007937	0.226644104	G	A
33157	rs1727300	12	123664205	0.123015873	0.771371769	0.998015873	0.648355896	0.875	0.226644104	C	T
33165	rs1727301	12	123664514	0.003968254	0.395626243	0.685515873	0.391657989	0.681547619	0.28988963	G	A
33180	rs2851447	12	123665113	0.08234127	0.723658052	0.734126984	0.641316782	0.651785714	0.010468932	G	C
33182	rs1790125	12	123665256	0.125	0.775347913	0.998015873	0.650347913	0.873015873	0.22266796	C	T
33192	rs1727306	12	123665695	0.125	0.775347913	0.998015873	0.650347913	0.873015873	0.22266796	A	G
33223	rs12229700	12	123666649	0.030753968	0.690854871	0.686507937	0.660100903	0.655753968	0.004346934	G	A
33231	rs10846478	12	123666948	0.124007937	0.775347913	0.998015873	0.651339976	0.874007937	0.22266796	A	G
33242	rs2851436	12	123667354	0.123015873	0.775347913	0.998015873	0.65233204	0.875	0.22266796	G	T
33266	rs1790105	12	123667950	0.123015873	0.775347913	0.998015873	0.65233204	0.875	0.22266796	T	C
33267	rs1616484	12	123667952	0.032738095	0.690854871	0.686507937	0.658116776	0.653769841	0.004346934	A	G
33268	rs1615694	12	123668022	0.123015873	0.775347913	0.998015873	0.65233204	0.875	0.22266796	A	G
33298	rs35180953	12	123669045	0.732142857	0.763419483	0.964285714	0.031276626	0.232142857	0.200866231	AT	A
33310	rs1790135	12	123669235	0.079365079	0.724652087	0.728174603	0.645287008	0.648809524	0.003522516	C	T
33314	rs1716159	12	123669468	0.120039683	0.775347913	0.998015873	0.65530823	0.87797619	0.22266796	T	C
33317	rs1716158	12	123669508	0.123015873	0.775347913	0.998015873	0.65233204	0.875	0.22266796	A	G
33341	rs1716157	12	123670473	0.123015873	0.775347913	0.998015873	0.65233204	0.875	0.22266796	T	C
33349	rs11613128	12	123670792	0.032738095	0.581510934	0.578373016	0.548772839	0.545634921	0.003137919	A	C
33357	rs1716156	12	123671310	0.123015873	0.775347913	0.998015873	0.65233204	0.875	0.22266796	T	C
33361	rs147551790	12	123671438	0.001984127	0.065606362	0	0.063622235	0.001984127	0.065606362	G	A
33366	rs10772995	12	123671761	0.123015873	0.775347913	0.998015873	0.65233204	0.875	0.22266796	T	C
33382	rs1790086	12	123672518	0.003968254	0.001988072	0.020833333	0.001980182	0.016865079	0.018845262	A	C
33383	rs1790086	12	123672518	0.119047619	0.773359841	0.97718254	0.654312222	0.858134921	0.203822699	A	G
33386	rs1790087	12	123672634	0.123015873	0.775347913	0.998015873	0.65233204	0.875	0.22266796	T	C
33393	rs35829011	12	123672959	0.123015873	0.774353877	0.99702381	0.651338004	0.874007937	0.222669933	A	AT
33403	rs1790088	12	123673258	0.032738095	0.690854871	0.686507937	0.658116776	0.653769841	0.004346934	G	A
33422	rs2947099	12	123674251	0.123015873	0.771371769	0.998015873	0.648355896	0.875	0.226644104	G	A
33506	rs2102949	12	123676763	0.078373016	0.724652087	0.728174603	0.646279072	0.649801587	0.003522516	G	A
33526	rs4460848	12	123677810	0.080357143	0.724652087	0.728174603	0.644294945	0.64781746	0.003522516	A	G
33537	rs34339938	12	123678364	0.12202381	0.757455268	0.983134921	0.635431459	0.861111111	0.225679652	GAC	G
33552	rs370653679	12	123679171	0.471230159	0.258449304	0.410714286	0.212780855	0.060515873	0.152264982	A	AT
33553	rs370653679	12	123679171	0.072420635	0.43638171	0.46031746	0.363961075	0.387896825	0.023935751	A	ATT
33554	rs370653679	12	123679171	0	0.065606362	0.050595238	0.065606362	0.050595238	0.015011124	A	ATTT
33584	rs1727286	12	123680563	0.032738095	0.690854871	0.686507937	0.658116776	0.653769841	0.004346934	T	C
33590	rs148402826	12	123680765	0.001984127	0.066600398	0	0.064616271	0.001984127	0.066600398	T	C
33602	rs1790095	12	123681222	0.123015873	0.771371769	0.998015873	0.648355896	0.875	0.226644104	G	A
33607	rs539552352	12	123681578	0.354166667	0.670974155	0.728174603	0.316807488	0.374007937	0.057200448	GTTT	G
33608	rs113439251	12	123681616	0.000992063	0.058648111	0.000992063	0.057656048	0	0.057656048	G	A
33623	rs1716180	12	123682081	0.080357143	0.724652087	0.728174603	0.644294945	0.64781746	0.003522516	G	A
33636	rs11614406	12	123682396	0.075396825	0.737574553	0.955357143	0.662177727	0.879960317	0.21778259	C	T
33643	rs11610710	12	123682594	0.032738095	0.690854871	0.686507937	0.658116776	0.653769841	0.004346934	G	A
33653	rs1790089	12	123683155	0	0.003976143	0	0.003976143	0	0.003976143	A	C
33654	rs1790089	12	123683155	0.124007937	0.770377734	0.998015873	0.646369797	0.874007937	0.227638139	A	G
33665	rs1790126	12	123683563	0.123015873	0.771371769	0.998015873	0.648355896	0.875	0.226644104	C	T
33700	rs34504888	12	123684782	0.123015873	0.771371769	0.998015873	0.648355896	0.875	0.226644104	GA	G
33722	rs113868350	12	123685778	0.123015873	0.771371769	0.998015873	0.648355896	0.875	0.226644104	C	CTGTTT
33732	rs1716182	12	123686127	0.123015873	0.771371769	0.998015873	0.648355896	0.875	0.226644104	A	C
33737	rs1402274	12	123686224	0.123015873	0.771371769	0.998015873	0.648355896	0.875	0.226644104	T	C
33788	rs11057189	12	123688484	0.083333333	0.724652087	0.728174603	0.641318754	0.64484127	0.003522516	T	G
33816	rs2695479	12	123689386	0.924603175	0.779324056	0.998015873	0.145279119	0.073412698	0.218691817	T	C
33820	rs2695478	12	123689521	0.963293651	0.779324056	0.998015873	0.183969595	0.034722222	0.218691817	C	T
33826	rs1790129	12	123689897	0.030753968	0.690854871	0.709325397	0.660100903	0.678571429	0.018470526	G	A
33849	rs56381254	12	123690849	0.113095238	0.688866799	0.662698413	0.575771561	0.549603175	0.026168387	C	CA
33856	rs7135252;rs113194952	12	123691078	0.185515873	0.403578529	0.389880952	0.218062656	0.204365079	0.013697576	TGAGAA	AGAGAA
33857	rs7135252;rs113194952	12	123691078	0.033730159	0.32306163	0.345238095	0.289331471	0.311507937	0.022176465	TGAGAA	T
33885	rs1727290	12	123692305	0.123015873	0.771371769	0.998015873	0.648355896	0.875	0.226644104	T	C
33892	rs56034849	12	123692416	0.762896825	0.77833002	0.998015873	0.015433194	0.235119048	0.219685853	GA	G
33907	rs35626958	12	123692735	0.618055556	0.663021869	0.85218254	0.044966313	0.234126984	0.189160671	CA	C
33918	rs1270594	12	123692965	0.744047619	0.77833002	0.998015873	0.034282401	0.253968254	0.219685853	A	T
33933	rs11057192	12	123693420	0.123015873	0.771371769	0.998015873	0.648355896	0.875	0.226644104	T	C
33953	rs2695476	12	123694206	0.924603175	0.779324056	0.998015873	0.145279119	0.073412698	0.218691817	T	C
33957	rs2851443	12	123694250	0.080357143	0.724652087	0.729166667	0.644294945	0.648809524	0.004514579	C	T
33974	rs2682434	12	123694724	0.123015873	0.771371769	0.998015873	0.648355896	0.875	0.226644104	C	T
34001	rs10744148	12	123695918	0.123015873	0.771371769	0.998015873	0.648355896	0.875	0.226644104	C	T
34016	rs3018099	12	123697007	0.078373016	0.724652087	0.73015873	0.646279072	0.651785714	0.005506643	C	T
34018	rs2682433	12	123697041	0.076388889	0.220675944	0.001984127	0.144287055	0.074404762	0.218691817	G	A
34028	rs4372492	12	123697357	0.123015873	0.771371769	0.998015873	0.648355896	0.875	0.226644104	T	C
34031	rs10772996	12	123697531	0.123015873	0.771371769	0.998015873	0.648355896	0.875	0.226644104	T	C
34045	rs1790134	12	123697898	0.030753968	0.690854871	0.6875	0.660100903	0.656746032	0.003354871	T	C
34053	rs1727325	12	123698332	0.123015873	0.771371769	0.998015873	0.648355896	0.875	0.226644104	G	C
34058	rs1790133	12	123698518	0.123015873	0.765407555	0.984126984	0.642391682	0.861111111	0.218719429	T	G
34059	rs1790132	12	123698519	0.123015873	0.765407555	0.984126984	0.642391682	0.861111111	0.218719429	G	T
34060	rs1727324	12	123698603	0.963293651	0.779324056	0.998015873	0.183969595	0.034722222	0.218691817	A	T
34066	rs1727323	12	123698790	0.123015873	0.771371769	0.998015873	0.648355896	0.875	0.226644104	T	C
34075	rs77954523	12	123699200	0.123015873	0.771371769	0.998015873	0.648355896	0.875	0.226644104	GTTT	G
34082	rs1727322	12	123699520	0.963293651	0.779324056	0.998015873	0.183969595	0.034722222	0.218691817	A	G
34101	rs1716160	12	123700225	0.123015873	0.771371769	0.998015873	0.648355896	0.875	0.226644104	C	T
34107	rs1727320	12	123700476	0.123015873	0.771371769	0.998015873	0.648355896	0.875	0.226644104	T	A
34123	rs1790131	12	123701010	0.123015873	0.771371769	0.998015873	0.648355896	0.875	0.226644104	G	T
34127	rs1790130	12	123701270	0.123015873	0.771371769	0.998015873	0.648355896	0.875	0.226644104	A	C
34128	rs1727319	12	123701353	0.080357143	0.722664016	0.729166667	0.642306873	0.648809524	0.006502651	T	C
34133	rs551288865;rs147074304	12	123701539	0.006944444	0	0	0.006944444	0.006944444	0	AAAAT	AAAATAAAT
34134	rs551288865;rs147074304	12	123701539	0.125992063	0.768389662	0.99702381	0.642397599	0.871031746	0.228634147	AAAAT	A
34182	rs2851451	12	123703103	0.123015873	0.771371769	0.998015873	0.648355896	0.875	0.226644104	T	C
34187	rs2682431	12	123703226	0.123015873	0.771371769	0.998015873	0.648355896	0.875	0.226644104	T	A
34192	rs10654220	12	123703422	0.923611111	0.779324056	0.99702381	0.144287055	0.073412698	0.217699754	A	AGTT
34193	rs147246031	12	123703440	0.081349206	0.723658052	0.728174603	0.642308845	0.646825397	0.004516551	TTTTG	T
34196	rs2851450	12	123703501	0.124007937	0.771371769	0.998015873	0.647363833	0.874007937	0.226644104	C	T
34201	rs2682430	12	123703581	0.123015873	0.771371769	0.998015873	0.648355896	0.875	0.226644104	A	C
34220	rs2695480	12	123704569	0.91468254	0.779324056	0.998015873	0.135358484	0.083333333	0.218691817	C	T
34221	rs1716178	12	123704598	0.030753968	0.691848907	0.685515873	0.661094938	0.654761905	0.006333034	G	A
34227	rs1790101	12	123704844	0.12202381	0.770377734	0.998015873	0.648353924	0.875992063	0.227638139	T	C
34230	rs1790102	12	123704890	0.123015873	0.771371769	0.998015873	0.648355896	0.875	0.226644104	G	A
34235	rs1630693	12	123705242	0.123015873	0.771371769	0.998015873	0.648355896	0.875	0.226644104	A	G
34240	rs1630905	12	123705330	0.123015873	0.772365805	0.998015873	0.649349932	0.875	0.225650068	A	C
34303	rs12579925	12	123707529	0.12202381	0.772365805	0.95734127	0.650341996	0.83531746	0.184975465	A	G
34305	rs36043549	12	123707552	0.123015873	0.771371769	0.998015873	0.648355896	0.875	0.226644104	TA	T
34317	rs1626899	12	123708063	0.123015873	0.771371769	0.998015873	0.648355896	0.875	0.226644104	A	G
34323	rs10744149	12	123708490	0.155753968	0.771371769	0.99702381	0.615617801	0.841269841	0.22565204	T	A
34327	rs147637276	12	123708657	0.194444444	0.725646123	0.87797619	0.531201679	0.683531746	0.152330067	T	TTA
34354	rs1790104	12	123709409	0.030753968	0.690854871	0.688492063	0.660100903	0.657738095	0.002362807	C	T
34375	rs10846486	12	123709927	0.12202381	0.771371769	0.998015873	0.64934796	0.875992063	0.226644104	G	A
34376	rs56225104	12	123709990	0.211309524	0.731610338	0.74702381	0.520300814	0.535714286	0.015413472	CAA	C
34381	rs1790096	12	123710364	0.030753968	0.690854871	0.688492063	0.660100903	0.657738095	0.002362807	C	T
34389	rs1626703	12	123710835	0.030753968	0.729622266	0.689484127	0.698868298	0.658730159	0.040138139	A	C
34418	rs2851435	12	123712416	0.738095238	0.779324056	0.998015873	0.041228818	0.259920635	0.218691817	G	A
34425	rs1716172	12	123712712	0.117063492	0.76640159	0.998015873	0.649338098	0.880952381	0.231614283	G	T
34452	rs1727334	12	123714236	0.125992063	0.767395626	0.998015873	0.641403563	0.87202381	0.230620247	A	G
34477	rs941306	12	123715113	0.125992063	0.767395626	0.998015873	0.641403563	0.87202381	0.230620247	C	T
34483	rs941305	12	123715266	0.125992063	0.767395626	0.998015873	0.641403563	0.87202381	0.230620247	T	C
34514	rs1716171	12	123716376	0.125992063	0.767395626	0.998015873	0.641403563	0.87202381	0.230620247	C	T
34517	rs1716170	12	123716513	0.125992063	0.767395626	0.998015873	0.641403563	0.87202381	0.230620247	C	T
34532	rs1716169	12	123716930	0.838293651	0.774353877	0.99702381	0.063939774	0.158730159	0.222669933	A	T
34548	rs1619283	12	123717362	0.030753968	0.685884692	0.689484127	0.655130724	0.658730159	0.003599435	A	G
34560	rs146239222	12	123717689	0.081349206	0.716699801	0.729166667	0.635350595	0.64781746	0.012466865	AGC	A
34578	rs1727332	12	123718301	0.077380952	0.717693837	0.729166667	0.640312885	0.651785714	0.01147283	C	T
34590	rs1727331	12	123718879	0.099206349	0.716699801	0.741071429	0.617493452	0.641865079	0.024371627	C	G
34604	rs7304782	12	123719444	0.073412698	0.715705765	0.741071429	0.642293067	0.66765873	0.025365663	G	A
34608	rs7139321	12	123719528	0.030753968	0.654075547	0.699404762	0.623321578	0.668650794	0.045329215	T	G
34610	rs4759409	12	123719585	0.121031746	0.767395626	0.998015873	0.64636388	0.876984127	0.230620247	G	C
34620	rs10772997	12	123719880	0.078373016	0.716699801	0.742063492	0.638326785	0.663690476	0.025363691	C	A
34643	rs11057202	12	123720775	0.078373016	0.717693837	0.743055556	0.639320821	0.66468254	0.025361719	G	T
34659	rs10772998	12	123721177	0.121031746	0.768389662	0.998015873	0.647357916	0.876984127	0.229626211	T	G
34671	rs10744150	12	123721614	0.078373016	0.717693837	0.742063492	0.639320821	0.663690476	0.024369655	A	C
34682	rs34786765	12	123722447	0.081349206	0.611332008	0.642857143	0.529982802	0.561507937	0.031525135	C	CT
34712	rs10744151	12	123723735	0.078373016	0.718687873	0.742063492	0.640314857	0.663690476	0.023375619	G	C
34716	rs80347690	12	123723957	0.073412698	0.716699801	0.741071429	0.643287103	0.66765873	0.024371627	G	GTTTT
34723	rs73231928	12	123724325	0.032738095	0.656063618	0.699404762	0.623325523	0.666666667	0.043341144	T	C
34740	rs58809476	12	123724880	0.259920635	0.222664016	0.001984127	0.037256619	0.257936508	0.220679889	C	T
34750	rs201194548	12	123725160	0.068452381	0.10139165	0.260912698	0.032939269	0.192460317	0.159521048	C	CA
34760	rs12829456	12	123725395	0.045634921	0.22166998	0.001984127	0.176035059	0.043650794	0.219685853	C	T
34767	rs11057203	12	123725688	0.12797619	0.706759443	0.865079365	0.578783253	0.737103175	0.158319922	G	T
34770	rs371814302	12	123725694	0.093253968	0.753479125	0.993055556	0.660225157	0.899801587	0.23957643	T	TG
34771	rs112060198	12	123725699	0.093253968	0.753479125	0.993055556	0.660225157	0.899801587	0.23957643	GT	G
34776	rs11057204	12	123725827	0.121031746	0.769383698	0.998015873	0.648351952	0.876984127	0.228632175	T	C
34778	rs11057205	12	123725954	0.078373016	0.718687873	0.742063492	0.640314857	0.663690476	0.023375619	G	A
34779	rs34841857	12	123725977	0.032738095	0.656063618	0.699404762	0.623325523	0.666666667	0.043341144	C	T
34783	rs10846487	12	123726134	0.121031746	0.769383698	0.998015873	0.648351952	0.876984127	0.228632175	A	G
34803	rs7313483	12	123726834	0.12202381	0.769383698	0.998015873	0.647359888	0.875992063	0.228632175	C	T
34816	rs1879379	12	123727443	0.031746032	0.656063618	0.699404762	0.624317587	0.66765873	0.043341144	G	A
34824	rs35389455	12	123727782	0.003968254	0	0	0.003968254	0.003968254	0	A	AT
34825	rs35389455	12	123727782	0.055555556	0.222664016	0.001984127	0.16710846	0.053571429	0.220679889	A	ATT
34842	rs10772999	12	123728230	0.078373016	0.718687873	0.742063492	0.640314857	0.663690476	0.023375619	G	A
34871	rs35899279	11	67183193	0.191468254	0.054671968	0.1875	0.136796286	0.003968254	0.132828032	C	G
34896	rs887318	11	67184206	0.504960317	0.004970179	0.029761905	0.499990139	0.475198413	0.024791726	C	T
34963	rs868167	11	67186271	0.504960317	0.004970179	0.028769841	0.499990139	0.476190476	0.023799662	C	A
35125	rs1626067	11	67192555	0.875	0.355864811	0.442460317	0.519135189	0.432539683	0.086595506	G	A
36179	rs4809578	20	62159496	0.000992063	0.185884692	0.95734127	0.184892628	0.956349206	0.771456578	A	T
36187	rs73324442	20	62159572	0.427579365	0.009940358	0	0.417639007	0.427579365	0.009940358	C	T
36192	rs6122470	20	62159746	0.000992063	0.18389662	0.915674603	0.182904557	0.91468254	0.731777983	T	A
36228	rs57550688	20	62160709	0.384920635	0.009940358	0	0.374980277	0.384920635	0.009940358	G	A
36305	rs191090	20	62162340	0.993055556	0.251491054	0.993055556	0.741564502	0	0.741564502	T	C
36323	rs9753637	20	62162816	0.46031746	0.243538767	0.984126984	0.216778693	0.523809524	0.740588217	T	A
36327	rs66899053	20	62162917	0.000992063	0.18389662	0.96031746	0.182904557	0.959325397	0.77642084	G	A
36367	rs71911833	20	62163647	0.369047619	0.00695825	0	0.362089369	0.369047619	0.00695825	CTT	C
36569	rs4809308	20	62167704	0.005952381	0.181908549	0.96031746	0.175956168	0.954365079	0.778408912	G	A
36611	rs71715186	12	56754371	0.610119048	0.068588469	0.034722222	0.541530578	0.575396825	0.033866247	TTA	T
36692	rs12935253	16	67466430	0.793650794	0.102385686	0.012896825	0.691265108	0.780753968	0.08948886	T	C
36693	rs56303414	16	67466435	0.984126984	0.456262425	0.180555556	0.527864559	0.803571429	0.27570687	C	G
36738	rs28464206	16	67468856	0.385912698	0.000994036	0	0.384918663	0.385912698	0.000994036	C	T
36772	rs5480	16	67469969	0.384920635	0.000994036	0	0.383926599	0.384920635	0.000994036	G	A
38897	rs12063313	1	173984763	0.918650794	0.182902584	0.524801587	0.735748209	0.393849206	0.341899003	G	A
38966	rs10798302	1	173987798	0.882936508	0.181908549	0.525793651	0.701027959	0.357142857	0.343885102	A	G
39159	rs45478502	19	12802153	0	0.070576541	0	0.070576541	0	0.070576541	C	A
39529	rs3837679	15	43696168	0.741071429	0.138170974	0.472222222	0.602900454	0.268849206	0.334051248	A	AT
39581	rs2444037	15	43698212	0.994047619	0.333001988	0.398809524	0.661045631	0.595238095	0.065807536	C	T
39591	rs1837960	15	43698602	0.733134921	0.138170974	0.456349206	0.594963946	0.276785714	0.318178232	T	C
39593	rs1837959	15	43698679	0.72718254	0.138170974	0.456349206	0.589011566	0.270833333	0.318178232	A	G
39613	rs2242067	15	43699303	0.608134921	0.097415507	0.22718254	0.510719414	0.380952381	0.129767033	C	T
39614	rs2242068	15	43699304	0.725198413	0.104373757	0.463293651	0.620824655	0.261904762	0.358919893	C	G
39639	rs45585139	15	43700427	0.392857143	0.096421471	0.255952381	0.296435672	0.136904762	0.15953091	G	A
39657	rs1058298	15	43700930	0.933531746	0.325049702	0.396825397	0.608482044	0.536706349	0.071775695	G	T
39676	rs56813954	15	43701946	0.146825397	0.286282306	0.317460317	0.139456909	0.170634921	0.031178011	TA	T
39705	rs34212866	15	43702964	0.180555556	0.222664016	0.000992063	0.04210846	0.179563492	0.221671952	A	G
39737	rs690263	15	43704465	0.771825397	0.109343936	0.385912698	0.66248146	0.385912698	0.276568762	C	G
39738	rs690276	15	43704558	0.981150794	0.303180915	0.384920635	0.677969879	0.596230159	0.08173972	C	T
39761	rs12908460	15	43705670	0.170634921	0.193836978	0.000992063	0.023202057	0.169642857	0.192844915	C	T
39793	rs690038	15	43707005	0.800595238	0.109343936	0.385912698	0.691251302	0.41468254	0.276568762	A	G
39799	rs2254325	15	43707462	0.800595238	0.109343936	0.385912698	0.691251302	0.41468254	0.276568762	A	G
39803	rs2254321	15	43707542	0.800595238	0.109343936	0.386904762	0.691251302	0.413690476	0.277560826	T	G
39809	rs2230451	15	43707808	0.171626984	0.193836978	0.000992063	0.022209994	0.170634921	0.192844915	A	T
39821	rs16957715	15	43708737	0.201388889	0.193836978	0.000992063	0.007551911	0.200396825	0.192844915	T	G
39868	rs2584727	15	43710676	0.987103175	0.351888668	0.386904762	0.635214507	0.600198413	0.035016094	T	C
39892	rs2253807	15	43711876	0.983134921	0.351888668	0.386904762	0.631246253	0.596230159	0.035016094	C	G
39904	rs62021180	15	43712337	0.172619048	0.194831014	0.000992063	0.022211966	0.171626984	0.19383895	A	G
39983	rs693510	15	43714625	0.982142857	0.303180915	0.386904762	0.678961943	0.595238095	0.083723847	C	G
39998	rs689835	15	43714970	0.774801587	0.108349901	0.385912698	0.666451687	0.388888889	0.277562798	C	T
40003	rs34860428	15	43715090	0.199404762	0.194831014	0.000992063	0.004573748	0.198412698	0.19383895	G	C
40006	rs509306	15	43715171	0.982142857	0.303180915	0.386904762	0.678961943	0.595238095	0.083723847	A	G
40010	rs2584726	15	43715382	0.77281746	0.108349901	0.385912698	0.66446756	0.386904762	0.277562798	T	C
40016	rs34957899	15	43715696	0.993055556	0.303180915	0.386904762	0.689874641	0.606150794	0.083723847	C	CAAT
40020	rs34745010	15	43715793	0.994047619	0.303180915	0.386904762	0.690866705	0.607142857	0.083723847	C	CT
40043	rs565007	15	43716641	0.774801587	0.108349901	0.385912698	0.666451687	0.388888889	0.277562798	A	T
40072	rs690512	15	43717678	0.987103175	0.303180915	0.387896825	0.68392226	0.599206349	0.084715911	A	G
40085	rs570554225	15	43718262	0.338293651	0.099403579	0.21031746	0.238890072	0.12797619	0.110913882	C	CA
40090	rs689693	15	43718435	0.994047619	0.303180915	0.387896825	0.690866705	0.606150794	0.084715911	T	C
40096	rs538087512	15	43718637	0.44047619	0.092445328	0.19047619	0.348030862	0.25	0.098030862	CA	C
40114	rs542898	15	43719392	0.994047619	0.303180915	0.386904762	0.690866705	0.607142857	0.083723847	C	T
40120	rs12900259	15	43719567	0.199404762	0.194831014	0.000992063	0.004573748	0.198412698	0.19383895	G	A
40126	rs690012	15	43719755	0.994047619	0.303180915	0.386904762	0.690866705	0.607142857	0.083723847	C	T
40146	rs550239	15	43720197	0.77281746	0.108349901	0.385912698	0.66446756	0.386904762	0.277562798	C	T
40156	rs2249952	15	43720533	0.987103175	0.303180915	0.386904762	0.68392226	0.600198413	0.083723847	G	C
40177	rs34921640	15	43721385	0.199404762	0.194831014	0.000992063	0.004573748	0.198412698	0.19383895	A	T
40185	rs62020574	15	43721578	0.199404762	0.194831014	0.000992063	0.004573748	0.198412698	0.19383895	C	T
40188	rs11379278	15	43721743	0.780753968	0.108349901	0.385912698	0.672404068	0.39484127	0.277562798	A	AT
40196	rs689767	15	43722077	0.994047619	0.303180915	0.386904762	0.690866705	0.607142857	0.083723847	G	C
40209	rs2439845	15	43722610	0.981150794	0.303180915	0.386904762	0.677969879	0.594246032	0.083723847	C	G
40210	rs67031450	15	43722642	0.000992063	0.187872763	0	0.1868807	0.000992063	0.187872763	CATT	C
40214	rs2467745	15	43722742	0.982142857	0.303180915	0.386904762	0.678961943	0.595238095	0.083723847	A	G
40228	rs558656	15	43723514	0.782738095	0.108349901	0.385912698	0.674388195	0.396825397	0.277562798	T	C
40253	rs2602141	15	43724646	0.982142857	0.303180915	0.386904762	0.678961943	0.595238095	0.083723847	T	G
40357	rs146721923	15	43728660	0.009920635	0.174950298	0.000992063	0.165029663	0.008928571	0.173958235	CTATT	C
40373	rs690002	15	43729349	0.770833333	0.108349901	0.385912698	0.662483433	0.384920635	0.277562798	C	A
40382	rs537115	15	43729948	0.77281746	0.108349901	0.385912698	0.66446756	0.386904762	0.277562798	C	T
40384	rs536313	15	43729998	0.987103175	0.303180915	0.386904762	0.68392226	0.600198413	0.083723847	C	T
40399	rs16957730	15	43730486	0.202380952	0.194831014	0.000992063	0.007549938	0.201388889	0.19383895	A	G
40413	rs12913977	15	43731111	0.202380952	0.194831014	0.000992063	0.007549938	0.201388889	0.19383895	T	C
40414	rs12914122	15	43731154	0.202380952	0.194831014	0.000992063	0.007549938	0.201388889	0.19383895	T	C
40420	rs2245908	15	43731454	0.771825397	0.108349901	0.385912698	0.663475496	0.385912698	0.277562798	C	G
40461	rs2245785	15	43732713	0.720238095	0.107355865	0.380952381	0.61288223	0.339285714	0.273596516	A	G
40463	rs11390071	15	43732724	0.380952381	0.152087475	0.257936508	0.228864906	0.123015873	0.105849033	C	CA
40502	rs471229	15	43733994	0.660714286	0.109343936	0.385912698	0.551370349	0.274801587	0.276568762	G	A
40511	rs34697113	15	43734239	0.202380952	0.194831014	0.000992063	0.007549938	0.201388889	0.19383895	G	A
40527	rs2439841	15	43734749	0.660714286	0.109343936	0.385912698	0.551370349	0.274801587	0.276568762	G	A
40530	rs2444028	15	43734878	0.770833333	0.109343936	0.385912698	0.661489397	0.384920635	0.276568762	T	C
40537	rs2444247	15	43735110	0.77281746	0.109343936	0.385912698	0.663473524	0.386904762	0.276568762	G	A
40556	rs2256764	15	43735763	0.549603175	0.097415507	0.248015873	0.452187668	0.301587302	0.150600366	C	T
40593	rs2467737	15	43737188	0.983134921	0.30417495	0.386904762	0.67895997	0.596230159	0.082729812	G	A
40600	rs2444029	15	43737484	0.773809524	0.108349901	0.385912698	0.665459623	0.387896825	0.277562798	G	A
40606	rs690316	15	43737880	0.773809524	0.108349901	0.386904762	0.665459623	0.386904762	0.278554861	C	A
40652	rs8027748	15	43739820	0.173611111	0.192842942	0.000992063	0.019231831	0.172619048	0.191850879	T	A
40653	rs2467738	15	43739936	0.983134921	0.302186879	0.387896825	0.680948042	0.595238095	0.085709947	T	A
40658	rs2467739	15	43740196	0.773809524	0.108349901	0.386904762	0.665459623	0.386904762	0.278554861	G	A
40679	rs2439846	15	43740970	0.983134921	0.303180915	0.387896825	0.679954006	0.595238095	0.084715911	G	A
40681	rs12899865	15	43741017	0.172619048	0.194831014	0.000992063	0.022211966	0.171626984	0.19383895	G	A
40684	rs28666488	15	43741090	0.774801587	0.109343936	0.385912698	0.665457651	0.388888889	0.276568762	G	C
40688	rs28649346	15	43741153	0.983134921	0.303180915	0.387896825	0.679954006	0.595238095	0.084715911	T	C
40690	rs62020575	15	43741223	0.172619048	0.188866799	0.000992063	0.016247752	0.171626984	0.187874736	G	A
40691	rs66492382	15	43741248	0.771825397	0.108349901	0.386904762	0.663475496	0.384920635	0.278554861	C	CT
40727	rs2467741	15	43742626	0.983134921	0.303180915	0.387896825	0.679954006	0.595238095	0.084715911	T	C
40735	rs35715501	15	43743041	0.771825397	0.108349901	0.386904762	0.663475496	0.384920635	0.278554861	TTGAA	T
40759	rs11858640	15	43743629	0.771825397	0.108349901	0.386904762	0.663475496	0.384920635	0.278554861	G	A
40772	rs2439848	15	43744210	0.774801587	0.108349901	0.386904762	0.666451687	0.387896825	0.278554861	A	G
40776	rs2245790	15	43744457	0.774801587	0.108349901	0.386904762	0.666451687	0.387896825	0.278554861	T	C
40789	rs2245780	15	43744782	0.77281746	0.108349901	0.386904762	0.66446756	0.385912698	0.278554861	C	T
40793	rs34441906	15	43744829	0.77281746	0.108349901	0.386904762	0.66446756	0.385912698	0.278554861	A	AT
40821	rs571961573	15	43745740	0.757936508	0.112326044	0.384920635	0.645610464	0.373015873	0.272594591	T	TA
40832	rs12907870	15	43746169	0.199404762	0.194831014	0.000992063	0.004573748	0.198412698	0.19383895	C	T
40833	rs2245664	15	43746170	0.724206349	0.108349901	0.386904762	0.615856449	0.337301587	0.278554861	C	T
40843	rs34866809	15	43746567	0.773809524	0.12027833	0.392857143	0.653531194	0.380952381	0.272578813	CT	C
40844	rs111718906	15	43746583	0.723214286	0.108349901	0.386904762	0.614864385	0.336309524	0.278554861	CAG	C
40852	rs2467740	15	43746792	0.77281746	0.108349901	0.386904762	0.66446756	0.385912698	0.278554861	C	T
40890	rs690367	15	43748304	0.995039683	0.303180915	0.387896825	0.691858768	0.607142857	0.084715911	A	G
40922	rs12437725	15	43749734	0.153769841	0.100397614	0.175595238	0.053372227	0.021825397	0.075197624	G	C
40927	rs689816	15	43749852	0.994047619	0.303180915	0.387896825	0.690866705	0.606150794	0.084715911	G	A
40928	rs689826	15	43749916	0.774801587	0.117296223	0.389880952	0.657505365	0.384920635	0.27258473	G	A
40936	rs2467742	15	43750237	0.982142857	0.303180915	0.387896825	0.678961943	0.594246032	0.084715911	C	A
40937	rs7173487	15	43750239	0.391865079	0.10139165	0.248015873	0.290473429	0.143849206	0.146624223	A	G
40943	rs2467743	15	43750346	0.774801587	0.109343936	0.386904762	0.665457651	0.387896825	0.277560826	T	A
40953	rs2245176	15	43750762	0.774801587	0.109343936	0.386904762	0.665457651	0.387896825	0.277560826	A	G
40962	rs574578213	15	43750991	0.49702381	0.108349901	0.31547619	0.388673909	0.181547619	0.20712629	C	CA
40963	rs66629206	15	43751002	0.194444444	0.188866799	0.000992063	0.005577645	0.193452381	0.187874736	A	C
40981	rs2245054	15	43751909	0.77281746	0.109343936	0.386904762	0.663473524	0.385912698	0.277560826	C	T
41004	rs2244981	15	43752751	0.994047619	0.303180915	0.387896825	0.690866705	0.606150794	0.084715911	T	C
41013	rs35104408	15	43753058	0.265873016	0.194831014	0.025793651	0.071042002	0.240079365	0.169037363	C	CA
41023	rs547124560	15	43753426	0.613095238	0.115308151	0.386904762	0.497787087	0.226190476	0.271596611	A	AT
41035	rs113520136	15	43753871	0.239087302	0.235586481	0.053571429	0.00350082	0.185515873	0.182015053	AT	A
41039	rs2444249	15	43753980	0.77281746	0.109343936	0.386904762	0.663473524	0.385912698	0.277560826	C	G
41059	rs72709850	15	43754684	0.202380952	0.193836978	0.000992063	0.008543974	0.201388889	0.192844915	T	C
41063	rs34633582	15	43754881	0.203373016	0.193836978	0.000992063	0.009536038	0.202380952	0.192844915	T	C
41080	rs2444032	15	43755346	0.771825397	0.109343936	0.386904762	0.66248146	0.384920635	0.277560826	A	C
41087	rs2601014	15	43756013	0.549603175	0.096421471	0.248015873	0.453181703	0.301587302	0.151594402	G	C
41091	rs694725	15	43756210	0.984126984	0.303180915	0.386904762	0.68094607	0.597222222	0.083723847	A	G
41120	rs483724	15	43757059	0.723214286	0.109343936	0.385912698	0.613870349	0.337301587	0.276568762	T	A
41133	rs2264876	15	43757419	0.773809524	0.109343936	0.386904762	0.664465587	0.386904762	0.277560826	G	T
41143	rs12905220	15	43757839	0.171626984	0.193836978	0.000992063	0.022209994	0.170634921	0.192844915	C	G
41145	rs536154698;rs142110979	15	43757997	0.00297619	0.000994036	0	0.001982155	0.00297619	0.000994036	TTTGTTG	TTTG
41146	rs536154698;rs142110979	15	43757997	0.771825397	0.108349901	0.31547619	0.663475496	0.456349206	0.20712629	TTTGTTG	T
41158	rs36078097	15	43758407	0.200396825	0.193836978	0.000992063	0.006559847	0.199404762	0.192844915	G	A
41176	rs2255383	15	43758932	0.773809524	0.109343936	0.386904762	0.664465587	0.386904762	0.277560826	C	G
41185	rs372402882	15	43759258	0.208333333	0.197813121	0.010912698	0.010520212	0.197420635	0.186900423	C	CT
41193	rs12906481	15	43759554	0.086309524	0.193836978	0.000992063	0.107527454	0.08531746	0.192844915	G	A
41199	rs5812249	15	43759725	0.771825397	0.109343936	0.386904762	0.66248146	0.384920635	0.277560826	A	AT
41202	rs1814538	15	43759774	0.776785714	0.109343936	0.386904762	0.667441778	0.389880952	0.277560826	A	G
41220	rs7182292	15	43760247	0.201388889	0.193836978	0.000992063	0.007551911	0.200396825	0.192844915	T	G
41226	rs9920763	15	43760508	0.153769841	0.100397614	0.175595238	0.053372227	0.021825397	0.075197624	T	G
41233	rs10629746	15	43760859	0.973214286	0.303180915	0.387896825	0.670033371	0.58531746	0.084715911	G	GTATT
41241	rs690436	15	43761205	0.723214286	0.109343936	0.386904762	0.613870349	0.336309524	0.277560826	T	C
41242	rs690446	15	43761264	0.994047619	0.303180915	0.387896825	0.690866705	0.606150794	0.084715911	G	C
41244	rs561863	15	43761352	0.771825397	0.109343936	0.386904762	0.66248146	0.384920635	0.277560826	G	A
41253	rs689596	15	43761717	0.771825397	0.109343936	0.387896825	0.66248146	0.383928571	0.278552889	A	T
41258	rs689616	15	43761901	0.771825397	0.109343936	0.386904762	0.66248146	0.384920635	0.277560826	C	T
41260	rs7181783	15	43761921	0.201388889	0.193836978	0.000992063	0.007551911	0.200396825	0.192844915	A	C
41267	rs689647	15	43762196	0.771825397	0.109343936	0.386904762	0.66248146	0.384920635	0.277560826	C	T
41307	rs518288	15	43763999	0.975198413	0.303180915	0.387896825	0.672017498	0.587301587	0.084715911	C	T
41316	rs690472	15	43764368	0.994047619	0.303180915	0.387896825	0.690866705	0.606150794	0.084715911	A	C
41320	rs35903301	15	43764530	0.203373016	0.193836978	0.000992063	0.009536038	0.202380952	0.192844915	A	G
41324	rs34002293	15	43764599	0.203373016	0.193836978	0.000992063	0.009536038	0.202380952	0.192844915	G	T
41349	rs2264239	15	43765533	0.724206349	0.109343936	0.386904762	0.614862413	0.337301587	0.277560826	C	G
41359	rs57728767	15	43765837	0.197420635	0.178926441	0.000992063	0.018494194	0.196428571	0.177934378	C	G
41369	rs2584706	15	43765978	0.773809524	0.109343936	0.386904762	0.664465587	0.386904762	0.277560826	T	C
41371	rs2264050	15	43766025	0.994047619	0.303180915	0.387896825	0.690866705	0.606150794	0.084715911	G	C
41373	rs2264049	15	43766069	0.663690476	0.109343936	0.386904762	0.55434654	0.276785714	0.277560826	T	C
41384	rs526083	15	43766303	0.773809524	0.109343936	0.386904762	0.664465587	0.386904762	0.277560826	T	C
41390	rs2264248	15	43766341	0.771825397	0.109343936	0.386904762	0.66248146	0.384920635	0.277560826	G	A
41395	rs34661349	15	43766500	0.209325397	0.193836978	0.000992063	0.015488419	0.208333333	0.192844915	T	C
41419	rs2251538	15	43767209	0.775793651	0.109343936	0.386904762	0.666449714	0.388888889	0.277560826	G	C
41434	rs560191	15	43767774	0.994047619	0.303180915	0.386904762	0.690866705	0.607142857	0.083723847	G	C
41485	rs528198040	15	43769497	0.597222222	0.115308151	0.373015873	0.481914071	0.224206349	0.257707722	C	CA
41506	rs527921	15	43770416	0.550595238	0.102385686	0.248015873	0.448209552	0.302579365	0.145630187	T	G
41512	rs34181131	15	43770725	0.202380952	0.193836978	0.000992063	0.008543974	0.201388889	0.192844915	G	A
41563	rs524417	15	43772374	0.770833333	0.109343936	0.385912698	0.661489397	0.384920635	0.276568762	C	T
41589	rs7173383	15	43773036	0.202380952	0.194831014	0.000992063	0.007549938	0.201388889	0.19383895	A	C
41598	rs493377	15	43773467	0.976190476	0.299204771	0.386904762	0.676985705	0.589285714	0.087699991	C	T
41617	rs34854110	15	43774011	0.879960317	0.117296223	0.351190476	0.762664095	0.528769841	0.233894254	CA	C
41618	rs8039671	15	43774036	0.662698413	0.10139165	0.351190476	0.561306763	0.311507937	0.249798826	C	G
41621	rs2250750	15	43774202	0.994047619	0.300198807	0.386904762	0.693848812	0.607142857	0.086705955	C	G
41632	rs2250743	15	43774318	0.723214286	0.106361829	0.385912698	0.616852457	0.337301587	0.279550869	T	G
41684	rs544122	15	43775732	0.547619048	0.099403579	0.248015873	0.448215469	0.299603175	0.148612294	A	T
41689	rs689754	15	43775895	0.661706349	0.10139165	0.351190476	0.560314699	0.310515873	0.249798826	A	G
41717	rs531124390	15	43776954	0.726190476	0.110337972	0.378968254	0.615852504	0.347222222	0.268630282	G	GT
41738	rs2924368	15	43777632	0.229166667	0.893638171	0.614087302	0.664471504	0.384920635	0.279550869	A	G
41739	rs71476435	15	43777636	0.202380952	0.193836978	0.000992063	0.008543974	0.201388889	0.192844915	G	A
41746	rs561128480	15	43777774	0.62797619	0.992047714	0.991071429	0.364071523	0.363095238	0.000976285	C	CAAAAAAAAAAAA
41753	rs2924369	15	43777985	0.005952381	0.699801193	0.613095238	0.693848812	0.607142857	0.086705955	G	A
41801	rs34088694	15	43779528	0.016865079	0.699801193	0.613095238	0.682936113	0.596230159	0.086705955	GA	G
41805	rs2439832	15	43779686	0.77281746	0.106361829	0.385912698	0.666455631	0.386904762	0.279550869	C	T
41910	rs1079309	15	43783164	0.994047619	0.300198807	0.385912698	0.693848812	0.608134921	0.085713891	C	A
41947	rs536167854	15	43784435	0.550595238	0.114314115	0.378968254	0.436281123	0.171626984	0.264654139	T	TA
41951	rs2439831	15	43784475	0.721230159	0.105367793	0.385912698	0.615862365	0.33531746	0.280544905	C	T
41963	rs2439850	15	43784854	0.76984127	0.109343936	0.384920635	0.660497333	0.384920635	0.275576699	C	G
41965	rs2467736	15	43784917	0.76984127	0.109343936	0.385912698	0.660497333	0.383928571	0.276568762	T	C
41968	rs2444250	15	43785051	0.76984127	0.109343936	0.385912698	0.660497333	0.383928571	0.276568762	C	G
41990	rs34166340	15	43785765	0.994047619	0.303180915	0.386904762	0.690866705	0.607142857	0.083723847	AG	A
42004	rs35958032	15	43786595	0.087301587	0.193836978	0.000992063	0.106535391	0.086309524	0.192844915	A	T
42016	rs55801120	15	43787240	0.202380952	0.193836978	0.000992063	0.008543974	0.201388889	0.192844915	A	G
42019	rs101094	15	43787322	0.77281746	0.109343936	0.385912698	0.663473524	0.386904762	0.276568762	C	G
42024	rs2439836	15	43787529	0.662698413	0.109343936	0.385912698	0.553354476	0.276785714	0.276568762	C	A
42029	rs2439833	15	43787692	0.692460317	0.108349901	0.285714286	0.584110417	0.406746032	0.177364385	G	A
42049	rs2444251	15	43788595	0.987103175	0.303180915	0.386904762	0.68392226	0.600198413	0.083723847	A	G
42085	rs12911740	15	43790452	0.203373016	0.193836978	0.000992063	0.009536038	0.202380952	0.192844915	G	A
42104	rs2251560	15	43791220	0.782738095	0.381709742	0.5	0.401028354	0.282738095	0.118290258	A	C
42106	rs72709871	15	43791223	0.368055556	0.194831014	0.000992063	0.173224542	0.367063492	0.19383895	A	C
42122	rs548704	15	43791706	0.994047619	0.303180915	0.386904762	0.690866705	0.607142857	0.083723847	A	C
42130	rs689781	15	43792097	0.770833333	0.109343936	0.387896825	0.661489397	0.382936508	0.278552889	T	C
42158	rs2584725	15	43793135	0.77281746	0.109343936	0.387896825	0.663473524	0.384920635	0.278552889	T	C
42161	rs545582997	15	43793401	0.675595238	0.104373757	0.381944444	0.571221481	0.293650794	0.277570687	A	ATT
42200	rs2467746	15	43795148	0.660714286	0.104373757	0.351190476	0.556340528	0.30952381	0.246816719	G	C
42203	rs10631928	15	43795232	0.768849206	0.109343936	0.385912698	0.65950527	0.382936508	0.276568762	T	TGAGC
42236	rs146660740	15	43796307	0.202380952	0.229622266	0.00297619	0.027241314	0.199404762	0.226646076	A	AC
42251	rs60018990	15	43796804	0.202380952	0.193836978	0.045634921	0.008543974	0.156746032	0.148202057	T	C
42252	rs12906017	15	43796908	0.087301587	0.193836978	0.000992063	0.106535391	0.086309524	0.192844915	A	C
42261	rs2253708	15	43797273	0.723214286	0.109343936	0.385912698	0.613870349	0.337301587	0.276568762	G	C
42280	rs7177146	15	43798308	0.173611111	0.193836978	0.000992063	0.020225867	0.172619048	0.192844915	T	G
42288	rs495175	15	43798684	0.77281746	0.109343936	0.387896825	0.663473524	0.384920635	0.278552889	C	G
42314	rs72709879	15	43799975	0.203373016	0.193836978	0.000992063	0.009536038	0.202380952	0.192844915	G	A
42321	rs7497780	15	43800429	0.983134921	0.303180915	0.388888889	0.679954006	0.594246032	0.085707974	A	G
42337	rs2253268	15	43800968	0.994047619	0.303180915	0.388888889	0.690866705	0.60515873	0.085707974	A	C
42361	rs506120	15	43802024	0.970238095	0.300198807	0.387896825	0.670039288	0.58234127	0.087698018	C	T
42363	rs28628574	15	43802038	0.225198413	0.107355865	0.216269841	0.117842548	0.008928571	0.108913976	A	C
42382	rs28489890	15	43802711	0.293650794	0.047713718	0.142857143	0.245937076	0.150793651	0.095143425	A	C
42383	rs34451433	15	43802712	0.507936508	0.103379722	0.331349206	0.404556786	0.176587302	0.227969485	A	C
42418	rs4777498	15	72578072	0.143849206	0.947316103	0.743055556	0.803466897	0.599206349	0.204260548	C	A
42441	rs2278150	15	72579370	0.143849206	0.947316103	0.744047619	0.803466897	0.600198413	0.203268484	G	T
42593	rs34917839	15	72586036	0.325396825	0.914512922	0.765873016	0.589116097	0.44047619	0.148639907	CT	C
42653	rs11636289	15	72588119	0.143849206	0.946322068	0.770833333	0.802472861	0.626984127	0.175488734	G	T
42677	rs11637797	15	72589380	0.141865079	0.946322068	0.771825397	0.804456988	0.629960317	0.174496671	G	A
42720	rs61481811	15	72591526	0.366071429	0.029821074	0.205357143	0.336250355	0.160714286	0.175536069	G	A
42761	rs11635828	15	72592996	0.142857143	0.946322068	0.771825397	0.803464925	0.628968254	0.174496671	G	A
42779	rs4606667	15	72593581	0.142857143	0.946322068	0.770833333	0.803464925	0.62797619	0.175488734	C	A
42782	rs12591975	15	72593667	0.366071429	0.029821074	0.205357143	0.336250355	0.160714286	0.175536069	T	C
42822	rs2162235	15	72595425	0.14484127	0.946322068	0.771825397	0.801480798	0.626984127	0.174496671	G	A
42827	rs12914971	15	72595571	0.14484127	0.946322068	0.771825397	0.801480798	0.626984127	0.174496671	A	T
42840	rs12440927	15	72595888	0.383928571	0.029821074	0.205357143	0.354107498	0.178571429	0.175536069	T	C
43085	rs8032276	15	72605641	0.294642857	0.001988072	0.050595238	0.292654786	0.244047619	0.048607167	A	C
43256	rs146239222	12	123717689	0.081349206	0.716699801	0.729166667	0.635350595	0.64781746	0.012466865	AGC	A
43274	rs1727332	12	123718301	0.077380952	0.717693837	0.729166667	0.640312885	0.651785714	0.01147283	C	T
43286	rs1727331	12	123718879	0.099206349	0.716699801	0.741071429	0.617493452	0.641865079	0.024371627	C	G
43300	rs7304782	12	123719444	0.073412698	0.715705765	0.741071429	0.642293067	0.66765873	0.025365663	G	A
43304	rs7139321	12	123719528	0.030753968	0.654075547	0.699404762	0.623321578	0.668650794	0.045329215	T	G
43306	rs4759409	12	123719585	0.121031746	0.767395626	0.998015873	0.64636388	0.876984127	0.230620247	G	C
43316	rs10772997	12	123719880	0.078373016	0.716699801	0.742063492	0.638326785	0.663690476	0.025363691	C	A
43339	rs11057202	12	123720775	0.078373016	0.717693837	0.743055556	0.639320821	0.66468254	0.025361719	G	T
43355	rs10772998	12	123721177	0.121031746	0.768389662	0.998015873	0.647357916	0.876984127	0.229626211	T	G
43367	rs10744150	12	123721614	0.078373016	0.717693837	0.742063492	0.639320821	0.663690476	0.024369655	A	C
43378	rs34786765	12	123722447	0.081349206	0.611332008	0.642857143	0.529982802	0.561507937	0.031525135	C	CT
43408	rs10744151	12	123723735	0.078373016	0.718687873	0.742063492	0.640314857	0.663690476	0.023375619	G	C
43412	rs80347690	12	123723957	0.073412698	0.716699801	0.741071429	0.643287103	0.66765873	0.024371627	G	GTTTT
43419	rs73231928	12	123724325	0.032738095	0.656063618	0.699404762	0.623325523	0.666666667	0.043341144	T	C
43436	rs58809476	12	123724880	0.259920635	0.222664016	0.001984127	0.037256619	0.257936508	0.220679889	C	T
43446	rs201194548	12	123725160	0.068452381	0.10139165	0.260912698	0.032939269	0.192460317	0.159521048	C	CA
43456	rs12829456	12	123725395	0.045634921	0.22166998	0.001984127	0.176035059	0.043650794	0.219685853	C	T
43463	rs11057203	12	123725688	0.12797619	0.706759443	0.865079365	0.578783253	0.737103175	0.158319922	G	T
43466	rs371814302	12	123725694	0.093253968	0.753479125	0.993055556	0.660225157	0.899801587	0.23957643	T	TG
43467	rs112060198	12	123725699	0.093253968	0.753479125	0.993055556	0.660225157	0.899801587	0.23957643	GT	G
43472	rs11057204	12	123725827	0.121031746	0.769383698	0.998015873	0.648351952	0.876984127	0.228632175	T	C
43474	rs11057205	12	123725954	0.078373016	0.718687873	0.742063492	0.640314857	0.663690476	0.023375619	G	A
43475	rs34841857	12	123725977	0.032738095	0.656063618	0.699404762	0.623325523	0.666666667	0.043341144	C	T
43479	rs10846487	12	123726134	0.121031746	0.769383698	0.998015873	0.648351952	0.876984127	0.228632175	A	G
43499	rs7313483	12	123726834	0.12202381	0.769383698	0.998015873	0.647359888	0.875992063	0.228632175	C	T
43512	rs1879379	12	123727443	0.031746032	0.656063618	0.699404762	0.624317587	0.66765873	0.043341144	G	A
43520	rs35389455	12	123727782	0.003968254	0	0	0.003968254	0.003968254	0	A	AT
43521	rs35389455	12	123727782	0.055555556	0.222664016	0.001984127	0.16710846	0.053571429	0.220679889	A	ATT
43538	rs10772999	12	123728230	0.078373016	0.718687873	0.742063492	0.640314857	0.663690476	0.023375619	G	A
43551	rs12817892	12	123728702	0.045634921	0.22166998	0.001984127	0.176035059	0.043650794	0.219685853	G	A
43556	rs12818067	12	123728739	0.259920635	0.222664016	0.001984127	0.037256619	0.257936508	0.220679889	G	A
43570	rs7137286	12	123729268	0.078373016	0.718687873	0.743055556	0.640314857	0.66468254	0.024367683	C	T
43582	rs34341465	12	123729621	0.259920635	0.222664016	0.001984127	0.037256619	0.257936508	0.220679889	G	A
43632	rs11057206	12	123730830	0.121031746	0.768389662	0.998015873	0.647357916	0.876984127	0.229626211	T	C
43636	rs11057207	12	123730891	0.078373016	0.717693837	0.742063492	0.639320821	0.663690476	0.024369655	T	G
43637	rs9795522	12	123730935	0.121031746	0.757455268	0.986111111	0.636423522	0.865079365	0.228655843	C	A
43638	rs9795522	12	123730935	0	0.008946322	0.011904762	0.008946322	0.011904762	0.00295844	C	G
43642	rs78788984	12	123731054	0.121031746	0.768389662	0.998015873	0.647357916	0.876984127	0.229626211	CA	C
43652	rs11532322	12	123731423	0.071428571	0.717693837	0.742063492	0.646265266	0.670634921	0.024369655	A	G
43683	rs139351315	12	123732769	0.045634921	0.222664016	0.001984127	0.177029095	0.043650794	0.220679889	ATACT	A
43691	rs2337630	12	123733086	0.031746032	0.655069583	0.699404762	0.623323551	0.66765873	0.044335179	A	T
43702	rs2337631	12	123733324	0.030753968	0.655069583	0.699404762	0.624315614	0.668650794	0.044335179	C	A
43704	rs74203511	12	123733518	0.077380952	0.717693837	0.742063492	0.640312885	0.66468254	0.024369655	C	CAG
43711	rs11057209	12	123733621	0.070436508	0.717693837	0.742063492	0.647257329	0.671626984	0.024369655	A	G
43718	rs11057210	12	123733799	0.120039683	0.768389662	0.998015873	0.648349979	0.87797619	0.229626211	A	G
43769	rs4268544	12	123734774	0.121031746	0.768389662	0.998015873	0.647357916	0.876984127	0.229626211	T	G
43807	rs1609520	12	123735937	0.1875	0.717693837	0.729166667	0.530193837	0.541666667	0.01147283	G	A
43809	rs10773000	12	123736084	0.329365079	0.358846918	0.3125	0.029481839	0.016865079	0.046346918	G	T
43814	rs112690433	12	123736169	0.000992063	0.076540755	0.000992063	0.075548692	0	0.075548692	T	G
43820	rs2337632	12	123736345	0.429563492	0.618290258	0.895833333	0.188726766	0.466269841	0.277543075	A	G
43839	rs5801510	12	123736978	0.194444444	0.725646123	0.928571429	0.531201679	0.734126984	0.202925305	CA	C
43896	rs1568427	12	123738678	0.078373016	0.718687873	0.741071429	0.640314857	0.662698413	0.022383556	A	G
43901	rs1568428	12	123738876	0.031746032	0.666998012	0.696428571	0.63525198	0.66468254	0.02943056	C	T
43910	rs1879380	12	123739111	0.018849206	0.22166998	0.001984127	0.202820774	0.016865079	0.219685853	G	A
43975	rs10773001	12	123741200	0.120039683	0.769383698	0.998015873	0.649344015	0.87797619	0.228632175	A	G
43993	rs1969354	12	123741776	0.120039683	0.769383698	0.998015873	0.649344015	0.87797619	0.228632175	T	C
44006	rs1969355	12	123742061	0.078373016	0.718687873	0.729166667	0.640314857	0.650793651	0.010478794	G	A
44007	rs1533703	12	123742093	0.120039683	0.769383698	0.998015873	0.649344015	0.87797619	0.228632175	T	G
44022	rs1053612	16	67423939	0.72718254	0.071570577	0.004960317	0.655611963	0.722222222	0.066610259	A	G
44046	rs8053264	16	67424693	0.668650794	0.040755467	0.00297619	0.627895326	0.665674603	0.037779277	T	C
44058	rs897901	16	67425198	0.72718254	0.071570577	0.00297619	0.655611963	0.724206349	0.068594386	A	G
46059	rs33749	3	45266555	0.211309524	0.833001988	0.843253968	0.621692464	0.631944444	0.01025198	T	C
46067	rs41118	3	45267310	0.208333333	0.809145129	0.842261905	0.600811796	0.633928571	0.033116776	C	T
46068	rs395917	3	45267321	0.177579365	0.809145129	0.842261905	0.631565764	0.66468254	0.033116776	C	T
46208	rs6949521	7	139031324	0.492063492	0.03777336	0.014880952	0.454290132	0.47718254	0.022892407	A	G
46362	rs28395455	7	139035986	0.345238095	0.2027833	0.104166667	0.142454795	0.241071429	0.098616634	A	G
46365	rs28477480	7	139036058	0.343253968	0.200795229	0.109126984	0.14245874	0.234126984	0.091668245	A	G
46400	rs10277840	7	139037666	0.418650794	0.013916501	0.014880952	0.404734293	0.403769841	0.000964451	G	A
46662	rs28666017	7	139046829	0.424603175	0.013916501	0.014880952	0.410686674	0.409722222	0.000964451	A	T
46833	rs1133066	7	139053020	0.428571429	0.013916501	0.014880952	0.414654928	0.413690476	0.000964451	T	C
46848	rs73472690	7	139053421	0.254960317	0.001988072	0	0.252972246	0.254960317	0.001988072	T	A
47197	rs113345698	7	139066784	0.428571429	0.013916501	0.014880952	0.414654928	0.413690476	0.000964451	C	T
47342	rs28735587	7	139071328	0.428571429	0.013916501	0.014880952	0.414654928	0.413690476	0.000964451	G	A
47459	rs10156073	7	139074878	0.428571429	0.013916501	0.014880952	0.414654928	0.413690476	0.000964451	G	T
47473	rs528049490	7	139075303	0.491071429	0.209741551	0.136904762	0.281329878	0.354166667	0.072836789	G	GT
47696	rs28742007	7	139083913	0.428571429	0.013916501	0.014880952	0.414654928	0.413690476	0.000964451	A	G
47878	rs7806906	7	139089746	0.428571429	0.013916501	0.014880952	0.414654928	0.413690476	0.000964451	T	A
47884	rs7788311	7	139090034	0.217261905	0.001988072	0	0.215273833	0.217261905	0.001988072	A	G
48265	rs10234730	7	139103087	0.427579365	0.013916501	0.014880952	0.413662864	0.412698413	0.000964451	T	C
48374	rs6951868	7	139107193	0.427579365	0.013916501	0.014880952	0.413662864	0.412698413	0.000964451	C	T
48639	rs6949521	7	139031324	0.492063492	0.03777336	0.014880952	0.454290132	0.47718254	0.022892407	A	G
48793	rs28395455	7	139035986	0.345238095	0.2027833	0.104166667	0.142454795	0.241071429	0.098616634	A	G
48796	rs28477480	7	139036058	0.343253968	0.200795229	0.109126984	0.14245874	0.234126984	0.091668245	A	G
48831	rs10277840	7	139037666	0.418650794	0.013916501	0.014880952	0.404734293	0.403769841	0.000964451	G	A
49093	rs28666017	7	139046829	0.424603175	0.013916501	0.014880952	0.410686674	0.409722222	0.000964451	A	T
49264	rs1133066	7	139053020	0.428571429	0.013916501	0.014880952	0.414654928	0.413690476	0.000964451	T	C
49279	rs73472690	7	139053421	0.254960317	0.001988072	0	0.252972246	0.254960317	0.001988072	T	A
49628	rs113345698	7	139066784	0.428571429	0.013916501	0.014880952	0.414654928	0.413690476	0.000964451	C	T
49773	rs28735587	7	139071328	0.428571429	0.013916501	0.014880952	0.414654928	0.413690476	0.000964451	G	A
49890	rs10156073	7	139074878	0.428571429	0.013916501	0.014880952	0.414654928	0.413690476	0.000964451	G	T
49904	rs528049490	7	139075303	0.491071429	0.209741551	0.136904762	0.281329878	0.354166667	0.072836789	G	GT
50127	rs28742007	7	139083913	0.428571429	0.013916501	0.014880952	0.414654928	0.413690476	0.000964451	A	G
50309	rs7806906	7	139089746	0.428571429	0.013916501	0.014880952	0.414654928	0.413690476	0.000964451	T	A
50315	rs7788311	7	139090034	0.217261905	0.001988072	0	0.215273833	0.217261905	0.001988072	A	G
50696	rs10234730	7	139103087	0.427579365	0.013916501	0.014880952	0.413662864	0.412698413	0.000964451	T	C
50805	rs6951868	7	139107193	0.427579365	0.013916501	0.014880952	0.413662864	0.412698413	0.000964451	C	T
50810	rs1127422	7	139107563	0.427579365	0.013916501	0.014880952	0.413662864	0.412698413	0.000964451	C	T
51000	rs1543442	20	48604799	0.857142857	0.616302187	0.630952381	0.24084067	0.226190476	0.014650194	A	G
51153	rs6059750;rs531734993	20	30106669	0.498015873	0.090457256	0.111111111	0.407558617	0.386904762	0.020653855	T	G
51154	rs6059750;rs531734993	20	30106669	0.011904762	0	0.005952381	0.011904762	0.005952381	0.005952381	T	TAG
52931	rs2233072	17	19281828	0.033730159	0.780318091	0.004960317	0.746587933	0.028769841	0.775357774	T	G
54147	rs12269643	10	93209518	0.444444444	0.02584493	0.084325397	0.418599514	0.360119048	0.058480466	G	A
54185	rs111866072	10	93210403	0.444444444	0.02584493	0.084325397	0.418599514	0.360119048	0.058480466	C	T
54486	rs2421517	10	93221600	0.444444444	0.02584493	0.084325397	0.418599514	0.360119048	0.058480466	C	A
54702	rs57314370	10	93230769	0.444444444	0.015904573	0.084325397	0.428539872	0.360119048	0.068420824	G	A
54717	rs13376715	10	93231297	0.444444444	0.02584493	0.084325397	0.418599514	0.360119048	0.058480466	T	A
54934	rs12242663	10	93241445	0.444444444	0.02584493	0.084325397	0.418599514	0.360119048	0.058480466	C	T
55381	rs59198703	10	93263405	0.459325397	0.02584493	0.083333333	0.433480466	0.375992063	0.057488403	G	T
55417	rs373741183	10	93264596	0.442460317	0.02584493	0.083333333	0.416615387	0.359126984	0.057488403	G	C
55460	rs12241990	10	93268669	0.442460317	0.02584493	0.083333333	0.416615387	0.359126984	0.057488403	G	A
55463	rs7074559	10	93268805	0.442460317	0.02584493	0.084325397	0.416615387	0.358134921	0.058480466	C	G
55511	rs7920553	10	93271707	0.442460317	0.02584493	0.083333333	0.416615387	0.359126984	0.057488403	C	T
55682	rs72799426	5	132084229	0.000992063	0.07554672	0.219246032	0.074554656	0.218253968	0.143699312	A	G
55891	rs554599553;rs11304200	3	155541383	0	0	0	0	0	0	CG	TG
55892	rs554599553;rs11304200	3	155541383	0.366071429	0.012922465	0.000992063	0.353148963	0.365079365	0.011930402	CG	C
55918	rs7640763	3	155542742	0.369047619	0.001988072	0	0.367059547	0.369047619	0.001988072	G	A
56094	rs9814868	3	155550009	0.368055556	0.012922465	0.000992063	0.35513309	0.367063492	0.011930402	A	C
56107	rs7616623	3	155550723	0.389880952	0.012922465	0.000992063	0.376958487	0.388888889	0.011930402	T	A
56181	rs9869777	3	155553763	0.368055556	0.000994036	0	0.36706152	0.368055556	0.000994036	C	A
56191	rs112633693	3	155554041	0.368055556	0.012922465	0.000992063	0.35513309	0.367063492	0.011930402	C	T
56281	rs6441016	3	155556970	0.390873016	0.012922465	0.000992063	0.377950551	0.389880952	0.011930402	A	G
56296	rs138128281	3	155557691	0.333333333	0.000994036	0	0.332339298	0.333333333	0.000994036	G	A
56420	rs6792780	3	155562536	0.389880952	0.000994036	0	0.388886917	0.389880952	0.000994036	T	G
56463	rs9844793	3	155564699	0.333333333	0.000994036	0	0.332339298	0.333333333	0.000994036	T	G
56483	rs6790239	3	155565506	0.368055556	0.000994036	0	0.36706152	0.368055556	0.000994036	C	T
56519	rs113487780	3	155566445	0.375	0.012922465	0.000992063	0.362077535	0.374007937	0.011930402	T	C
56581	rs9842049	3	155569040	0.398809524	0.000994036	0	0.397815488	0.398809524	0.000994036	T	C
56636	rs3804769	3	155571275	0.12202381	0.06361829	0.158730159	0.058405519	0.036706349	0.095111868	T	C
56704	rs12805811	11	67173240	0.242063492	0.034791252	0.115079365	0.20727224	0.126984127	0.080288113	T	C
56763	rs35121740	11	67175349	0.165674603	0.054671968	0.150793651	0.111002635	0.014880952	0.096121683	G	A
56769	rs10896172	11	67175692	0.143849206	0.054671968	0.171626984	0.089177238	0.027777778	0.116955016	T	C
56909	rs4777498	15	72578072	0.143849206	0.947316103	0.743055556	0.803466897	0.599206349	0.204260548	C	A
56932	rs2278150	15	72579370	0.143849206	0.947316103	0.744047619	0.803466897	0.600198413	0.203268484	G	T
57084	rs34917839	15	72586036	0.325396825	0.914512922	0.765873016	0.589116097	0.44047619	0.148639907	CT	C
57144	rs11636289	15	72588119	0.143849206	0.946322068	0.770833333	0.802472861	0.626984127	0.175488734	G	T
57168	rs11637797	15	72589380	0.141865079	0.946322068	0.771825397	0.804456988	0.629960317	0.174496671	G	A
57211	rs61481811	15	72591526	0.366071429	0.029821074	0.205357143	0.336250355	0.160714286	0.175536069	G	A
57252	rs11635828	15	72592996	0.142857143	0.946322068	0.771825397	0.803464925	0.628968254	0.174496671	G	A
57270	rs4606667	15	72593581	0.142857143	0.946322068	0.770833333	0.803464925	0.62797619	0.175488734	C	A
57273	rs12591975	15	72593667	0.366071429	0.029821074	0.205357143	0.336250355	0.160714286	0.175536069	T	C
57313	rs2162235	15	72595425	0.14484127	0.946322068	0.771825397	0.801480798	0.626984127	0.174496671	G	A
57318	rs12914971	15	72595571	0.14484127	0.946322068	0.771825397	0.801480798	0.626984127	0.174496671	A	T
57331	rs12440927	15	72595888	0.383928571	0.029821074	0.205357143	0.354107498	0.178571429	0.175536069	T	C
57576	rs8032276	15	72605641	0.294642857	0.001988072	0.050595238	0.292654786	0.244047619	0.048607167	A	C
57768	rs11072355	15	72613485	0.638888889	0.970178926	0.794642857	0.331290038	0.155753968	0.175536069	C	T
57771	rs55768884	15	72613648	0.632936508	0.959244533	0.79265873	0.326308025	0.159722222	0.166585803	CT	C
57789	rs2912228	15	72614417	0.706349206	0.998011928	0.949404762	0.291662722	0.243055556	0.048607167	C	T
57814	rs11072356	15	72615303	0.137896825	0.946322068	0.771825397	0.808425242	0.633928571	0.174496671	G	A
57849	rs34712148	15	72616481	0.093253968	0.952286282	0.794642857	0.859032314	0.701388889	0.157643425	TG	T
57855	rs2959915	15	72616686	0.634920635	0.970178926	0.795634921	0.335258292	0.160714286	0.174544006	C	T
57863	rs2959914	15	72616912	0.732142857	0.999005964	1	0.266863107	0.267857143	0.000994036	C	T
58135	rs2959911	15	72627707	0.615079365	0.997017893	1	0.381938528	0.384920635	0.002982107	T	C
58173	rs11632505	15	72628880	0.510912698	0.988071571	0.979166667	0.477158872	0.468253968	0.008904904	T	C
58204	rs2912214	15	72630296	0.538690476	0.997017893	1	0.458327416	0.461309524	0.002982107	C	T
58229	rs35655563	15	72631102	0.214285714	0.946322068	0.77281746	0.732036353	0.558531746	0.173504607	G	A
58230	rs35543448	15	72631104	0.246031746	0.959244533	0.773809524	0.713212787	0.527777778	0.185435009	A	AG
58248	rs2959909	15	72631930	0.598214286	0.997017893	1	0.398803607	0.401785714	0.002982107	T	C
58296	rs12441854	15	72633931	0.538690476	0.997017893	1	0.458327416	0.461309524	0.002982107	A	G
58318	rs2912216	15	72634886	0.445436508	0.996023857	0.949404762	0.550587349	0.503968254	0.046619095	C	T
58345	rs11629508	15	72635829	0.136904762	0.946322068	0.773809524	0.809417306	0.636904762	0.172512544	A	C
58348	rs3087652	15	72635903	0.134920635	0.946322068	0.773809524	0.811401433	0.638888889	0.172512544	C	T
58379	rs2912217	15	72637215	0.62202381	0.997017893	1	0.374994083	0.37797619	0.002982107	C	G
58396	rs4777502	15	72637795	0.53968254	0.996023857	1	0.456341317	0.46031746	0.003976143	T	C
58407	rs8037749	15	72638128	0.53968254	0.996023857	1	0.456341317	0.46031746	0.003976143	T	C
58431	rs1800431	15	72638892	0.538690476	0.996023857	0.999007937	0.457333381	0.46031746	0.00298408	T	C
58590	rs12915032	15	72644661	0.136904762	0.949304175	0.754960317	0.812399413	0.618055556	0.194343857	G	A
58633	rs4265763	15	72646613	0.541666667	0.996023857	1	0.45435719	0.458333333	0.003976143	A	G
58747	rs4777503	15	72650870	0.126984127	0.950298211	0.755952381	0.823314084	0.628968254	0.19434583	T	C
58804	rs6495002	15	72652779	0.229166667	0.994035785	0.999007937	0.764869119	0.76984127	0.004972151	G	A
58871	rs962407	15	72655894	0.456349206	0.994035785	0.947420635	0.537686579	0.491071429	0.04661515	G	A
58889	rs1972692	15	72656406	0.301587302	0.994035785	0.946428571	0.692448484	0.64484127	0.047607214	C	G
59004	rs4777504	15	72660670	0.31547619	0.961232604	0.883928571	0.645756414	0.568452381	0.077304033	T	C
59123	rs58696963	15	72666444	0.311507937	0.961232604	0.883928571	0.649724668	0.572420635	0.077304033	ACCTC	A
59124	rs34736306	15	72666562	0.121031746	0.937375746	0.753968254	0.816343999	0.632936508	0.183407492	A	AT
59133	rs34496117	15	72666888	0.311507937	0.961232604	0.883928571	0.649724668	0.572420635	0.077304033	A	AATG
59141	rs12904366	15	72667215	0.121031746	0.952286282	0.760912698	0.831254536	0.639880952	0.191373584	C	A
59179	rs12441854	15	72633931	0.538690476	0.997017893	1	0.458327416	0.461309524	0.002982107	A	G
59201	rs2912216	15	72634886	0.445436508	0.996023857	0.949404762	0.550587349	0.503968254	0.046619095	C	T
59228	rs11629508	15	72635829	0.136904762	0.946322068	0.773809524	0.809417306	0.636904762	0.172512544	A	C
59231	rs3087652	15	72635903	0.134920635	0.946322068	0.773809524	0.811401433	0.638888889	0.172512544	C	T
59262	rs2912217	15	72637215	0.62202381	0.997017893	1	0.374994083	0.37797619	0.002982107	C	G
59279	rs4777502	15	72637795	0.53968254	0.996023857	1	0.456341317	0.46031746	0.003976143	T	C
59290	rs8037749	15	72638128	0.53968254	0.996023857	1	0.456341317	0.46031746	0.003976143	T	C
59314	rs1800431	15	72638892	0.538690476	0.996023857	0.999007937	0.457333381	0.46031746	0.00298408	T	C
59473	rs12915032	15	72644661	0.136904762	0.949304175	0.754960317	0.812399413	0.618055556	0.194343857	G	A
59516	rs4265763	15	72646613	0.541666667	0.996023857	1	0.45435719	0.458333333	0.003976143	A	G
59630	rs4777503	15	72650870	0.126984127	0.950298211	0.755952381	0.823314084	0.628968254	0.19434583	T	C
59687	rs6495002	15	72652779	0.229166667	0.994035785	0.999007937	0.764869119	0.76984127	0.004972151	G	A
59754	rs962407	15	72655894	0.456349206	0.994035785	0.947420635	0.537686579	0.491071429	0.04661515	G	A
59772	rs1972692	15	72656406	0.301587302	0.994035785	0.946428571	0.692448484	0.64484127	0.047607214	C	G
59887	rs4777504	15	72660670	0.31547619	0.961232604	0.883928571	0.645756414	0.568452381	0.077304033	T	C
60006	rs58696963	15	72666444	0.311507937	0.961232604	0.883928571	0.649724668	0.572420635	0.077304033	ACCTC	A
60007	rs34736306	15	72666562	0.121031746	0.937375746	0.753968254	0.816343999	0.632936508	0.183407492	A	AT
60016	rs34496117	15	72666888	0.311507937	0.961232604	0.883928571	0.649724668	0.572420635	0.077304033	A	AATG
60024	rs12904366	15	72667215	0.121031746	0.952286282	0.760912698	0.831254536	0.639880952	0.191373584	C	A
60062	rs4777505	15	72668539	0.39781746	0.96222664	0.884920635	0.56440918	0.487103175	0.077306005	T	C
60179	rs12188656	5	132090828	0.946428571	0.144135189	0.718253968	0.802293383	0.228174603	0.574118779	T	C
60192	rs3214219	5	132091651	0.945436508	0.144135189	0.718253968	0.801301319	0.22718254	0.574118779	C	CTT
60239	rs30534	5	132093649	0.945436508	0.144135189	0.718253968	0.801301319	0.22718254	0.574118779	T	C
60252	rs42403	5	132093994	0.470238095	0.142147117	0.718253968	0.328090978	0.248015873	0.576106851	C	T
60395	rs30509	5	132098420	0.858134921	0.144135189	0.718253968	0.713999732	0.139880952	0.574118779	A	C
60448	rs30507	5	132099999	0.956349206	0.144135189	0.74702381	0.812214017	0.209325397	0.602888621	A	G
60467	rs30506	5	132100472	0.94047619	0.144135189	0.732142857	0.796341002	0.208333333	0.588007668	T	C
60509	rs187681	5	132101903	0.736111111	0.144135189	0.725198413	0.591975922	0.010912698	0.581063224	G	A
60608	rs803142	5	132105829	0.918650794	0.13916501	0.717261905	0.779485784	0.201388889	0.578096895	A	G
60633	rs392916	5	132106561	0.036706349	0.135188867	0.630952381	0.098482518	0.594246032	0.495763514	A	T
60688	rs30530	5	132108341	0.94047619	0.144135189	0.729166667	0.796341002	0.211309524	0.585031478	C	G
60752	rs30524	5	132110930	0.94047619	0.144135189	0.729166667	0.796341002	0.211309524	0.585031478	A	C
60756	rs30523	5	132111043	0.94047619	0.144135189	0.729166667	0.796341002	0.211309524	0.585031478	G	A
60773	rs30521	5	132111590	0.94047619	0.144135189	0.729166667	0.796341002	0.211309524	0.585031478	A	G
60781	rs30519	5	132111989	0.94047619	0.144135189	0.729166667	0.796341002	0.211309524	0.585031478	T	C
60783	rs30518	5	132112040	0.94047619	0.144135189	0.729166667	0.796341002	0.211309524	0.585031478	G	A
60791	rs30517	5	132112433	0.94047619	0.144135189	0.73015873	0.796341002	0.21031746	0.586023541	A	G
60795	rs30516	5	132112560	0.94047619	0.144135189	0.73015873	0.796341002	0.21031746	0.586023541	A	T
60828	rs42402	5	132113940	0.939484127	0.144135189	0.73015873	0.795348938	0.209325397	0.586023541	T	C
60833	rs34833685	5	132114054	0.939484127	0.144135189	0.729166667	0.795348938	0.21031746	0.585031478	AC	A
61185	rs803140	5	132128644	0.026785714	0.145129225	0.600198413	0.11834351	0.573412698	0.455069188	G	C
61351	rs10618090	5	132135125	0.258928571	0.350894632	0.168650794	0.091966061	0.090277778	0.182243839	GA	G
61488	rs56278211	5	132139307	0.212301587	0.280318091	0.145833333	0.068016504	0.066468254	0.134484758	C	A
61522	rs59242558	5	132140596	0.308531746	0.249502982	0.124007937	0.059028764	0.18452381	0.125495046	T	C
61524	rs60689780	5	132140626	0.300595238	0.248508946	0.124007937	0.052086292	0.176587302	0.12450101	A	G
61526	rs149284124	5	132140640	0.166666667	0.250497018	0.125	0.083830351	0.041666667	0.125497018	C	T
61554	rs4705968	5	132141612	0.299603175	0.252485089	0.125	0.047118085	0.174603175	0.127485089	G	C
61555	rs4705969	5	132141613	0.299603175	0.252485089	0.125	0.047118085	0.174603175	0.127485089	C	A
61556	rs4705969	5	132141613	0	0	0	0	0	0	C	T
61559	rs4705970	5	132141739	0.571428571	0.253479125	0.125992063	0.317949446	0.445436508	0.127487062	C	T
61576	rs2057826	5	132142232	0.469246032	0.248508946	0.125	0.220737085	0.344246032	0.123508946	T	C
61578	rs2057825	5	132142277	0.398809524	0.249502982	0.125992063	0.149306542	0.27281746	0.123510919	G	A
61581	rs57136098	5	132142354	0.467261905	0.25944334	0.129960317	0.207818565	0.337301587	0.129483022	GA	G
61595	rs55901462	5	132142605	0.067460317	0.249502982	0.125	0.182042665	0.057539683	0.124502982	T	C
61635	rs28714482	17	58228713	0.671626984	0.081510934	0.099206349	0.59011605	0.572420635	0.017695415	T	G
61723	rs6503947	17	58232379	0.628968254	0.060636183	0.04265873	0.568332071	0.586309524	0.017977453	A	G
61931	rs345185	17	58238001	0.916666667	0.208747515	0.214285714	0.707919152	0.702380952	0.005538199	G	C
62012	rs345182	17	58240764	0.896825397	0.190854871	0.223214286	0.705970526	0.673611111	0.032359415	A	G
62043	rs7216612	17	58241731	0.566468254	0.111332008	0.101190476	0.455136246	0.465277778	0.010141532	G	T
62221	rs773657	12	56596979	0.333333333	0.99304175	0.974206349	0.659708416	0.640873016	0.0188354	T	C
62239	rs58774049	12	56597487	0.165674603	0.746520875	0.638888889	0.580846272	0.473214286	0.107631986	T	TA
62273	rs71446539	12	56599353	0.096230159	0.117296223	0.034722222	0.021066064	0.061507937	0.082574	A	AG
62309	rs773663	12	56601739	0.469246032	0.997017893	1	0.527771861	0.530753968	0.002982107	G	T
62321	rs773662	12	56602333	0.077380952	0.072564612	0.000992063	0.00481634	0.076388889	0.071572549	T	C
62343	rs10747763	12	56603066	0.245039683	0.922465209	0.974206349	0.677425526	0.729166667	0.05174114	C	G
62348	rs773660	12	56603221	0.469246032	0.997017893	0.975198413	0.527771861	0.505952381	0.02181948	A	T
62398	rs1274502	12	56605220	0.256944444	0.992047714	0.975198413	0.735103269	0.718253968	0.016849301	A	C
62399	rs1274502	12	56605220	0.068452381	0.003976143	0	0.064476238	0.068452381	0.003976143	A	T
62458	rs4759218	12	56607927	0.245039683	0.944333996	0.974206349	0.699294313	0.729166667	0.029872353	C	T
62507	rs10876879	12	56609885	0.026785714	0.352882704	0.432539683	0.326096989	0.405753968	0.079656979	G	A
62608	rs78832251	12	56613444	0.53968254	0.996023857	0.999007937	0.456341317	0.459325397	0.00298408	T	C
62609	rs79019861	12	56613446	0.53968254	0.996023857	0.999007937	0.456341317	0.459325397	0.00298408	T	C
62610	rs79907634	12	56613447	0.53968254	0.996023857	0.999007937	0.456341317	0.459325397	0.00298408	G	A
62611	rs76305909	12	56613449	0.53968254	0.996023857	0.999007937	0.456341317	0.459325397	0.00298408	G	A
62612	rs375047200	12	56613452	0.540674603	0.997017893	1	0.456343289	0.459325397	0.002982107	T	TACACACACACAC
62613	rs77146689	12	56613454	0.540674603	0.997017893	1	0.456343289	0.459325397	0.002982107	T	C
62651	rs2629450	12	56615263	0.485119048	0.950298211	1	0.465179163	0.514880952	0.049701789	T	G
71452	rs112988335	1	1458570	0.253968254	0.005964215	0.010912698	0.248004039	0.243055556	0.004948484	A	G
72079	rs60473728	1	1469235	0.19047619	0.098409543	0.146825397	0.092066648	0.043650794	0.048415854	G	A
72174	rs7100001	10	74654754	0.849206349	0.055666004	0.304563492	0.793540345	0.544642857	0.248897488	G	A
72274	rs7920607	10	74659208	0.849206349	0.051689861	0.29265873	0.797516488	0.556547619	0.240968869	A	C
72329	rs7911269	10	74660799	0.846230159	0.051689861	0.313492063	0.794540298	0.532738095	0.261802203	T	C
72357	rs11000440	10	74662104	0.846230159	0.051689861	0.287698413	0.794540298	0.558531746	0.236008552	G	A
72438	rs2394931	10	74666065	0.854166667	0.051689861	0.28968254	0.802476806	0.564484127	0.237992679	G	A
72486	rs11000444	10	74668513	0.819444444	0.051689861	0.313492063	0.767754584	0.505952381	0.261802203	A	C
72559	rs3750736	10	74671611	0.063492063	0.328031809	0.600198413	0.264539746	0.536706349	0.272166604	C	T
72585	rs11000445	10	74672399	0.849206349	0.051689861	0.31547619	0.797516488	0.533730159	0.26378633	T	C
72701	rs7090452	10	74677000	0.839285714	0.051689861	0.302579365	0.787595853	0.536706349	0.250889504	C	G
72844	rs11000448	10	74682633	0.844246032	0.051689861	0.305555556	0.792556171	0.538690476	0.253865695	T	G
72878	rs7921735;rs201019655	10	74683925	0.836309524	0.051689861	0.290674603	0.784619663	0.545634921	0.238984742	GA	AA
72879	rs7921735;rs201019655	10	74683925	0.010912698	0	0	0.010912698	0.010912698	0	GA	G
72893	rs16930172	10	74684417	0.846230159	0.051689861	0.301587302	0.794540298	0.544642857	0.249897441	A	G
72980	rs7921261	10	74687808	0.833333333	0.051689861	0.31547619	0.781643472	0.517857143	0.26378633	T	C
73063	rs11000457	10	74691035	0.833333333	0.051689861	0.305555556	0.781643472	0.527777778	0.253865695	A	G
74277	rs2687138	7	99323394	0.001984127	0.07554672	0.000992063	0.073562593	0.000992063	0.074554656	C	T
74537	rs1133395	15	43650384	0.994047619	0.308151093	0.469246032	0.685896526	0.524801587	0.161094938	G	A
74557	rs935901	15	43651256	0.153769841	0.103379722	0.169642857	0.05039012	0.015873016	0.066263135	G	C
74562	rs55748552	15	43651626	0.192460317	0.19582505	0.000992063	0.003364732	0.191468254	0.194832986	T	C
74583	rs35479272	15	43652542	0.189484127	0.194831014	0.004960317	0.005346887	0.18452381	0.189870696	G	GA
74594	rs10518812	15	43652937	0.193452381	0.19582505	0.000992063	0.002372669	0.192460317	0.194832986	A	C
74604	rs35278805	15	43653322	0.193452381	0.19582505	0.000992063	0.002372669	0.192460317	0.194832986	G	A
74640	rs6493085	15	43654182	0.674603175	0.112326044	0.468253968	0.562277131	0.206349206	0.355927925	C	T
74665	rs10708474	15	43655192	0.70734127	0.179920477	0.478174603	0.527420793	0.229166667	0.298254126	CT	C
74668	rs34767197	15	43655234	0.194444444	0.19582505	0.000992063	0.001380605	0.193452381	0.194832986	G	A
74676	rs6493086	15	43655394	0.944444444	0.308151093	0.469246032	0.636293351	0.475198413	0.161094938	T	C
74688	rs2412780	15	43655794	0.739087302	0.112326044	0.468253968	0.626761258	0.270833333	0.355927925	G	A
74691	rs2412779	15	43655927	0.739087302	0.11332008	0.468253968	0.625767222	0.270833333	0.354933889	A	G
74697	rs2899082	15	43656043	0.739087302	0.112326044	0.468253968	0.626761258	0.270833333	0.355927925	A	G
74742	rs35160541	15	43657799	0.193452381	0.19582505	0.000992063	0.002372669	0.192460317	0.194832986	T	C
74747	rs67395058	15	43657948	0.673611111	0.112326044	0.468253968	0.561285067	0.205357143	0.355927925	TACTC	T
74768	rs3917221	15	43658935	0.193452381	0.19582505	0.000992063	0.002372669	0.192460317	0.194832986	C	T
74771	rs2278860	15	43659046	0.739087302	0.112326044	0.468253968	0.626761258	0.270833333	0.355927925	A	G
74809	rs371656799	15	43660442	0.991071429	0.306163022	0.471230159	0.684908407	0.51984127	0.165067137	G	C
74810	rs562159580	15	43660443	0.991071429	0.306163022	0.471230159	0.684908407	0.51984127	0.165067137	G	T
74811	rs527968376	15	43660444	0.991071429	0.306163022	0.471230159	0.684908407	0.51984127	0.165067137	C	G
74812	rs541743270	15	43660445	0.991071429	0.306163022	0.471230159	0.684908407	0.51984127	0.165067137	C	G
74815	rs4583210	15	43660925	0.739087302	0.112326044	0.468253968	0.626761258	0.270833333	0.355927925	C	T
74817	rs2412778	15	43660982	0.674603175	0.112326044	0.468253968	0.562277131	0.206349206	0.355927925	A	G
74829	rs28461955	15	43661459	0.739087302	0.112326044	0.468253968	0.626761258	0.270833333	0.355927925	C	T
74839	rs3809482	15	43661802	0.994047619	0.308151093	0.469246032	0.685896526	0.524801587	0.161094938	T	C
74846	rs17780920	15	43662362	0.193452381	0.19582505	0.000992063	0.002372669	0.192460317	0.194832986	C	T
74855	rs3809481	15	43662829	0.547619048	0.105367793	0.266865079	0.442251254	0.280753968	0.161497286	G	A
74961	rs545897506	7	98992321	0.532738095	0.137176938	0.338293651	0.395561157	0.194444444	0.201116712	G	GA
74978	rs10277362	7	98993112	0.28968254	0.010934394	0	0.278748146	0.28968254	0.010934394	A	G
75174	rs113819294	7	98999707	0.28968254	0.010934394	0	0.278748146	0.28968254	0.010934394	A	G
75441	rs291100	1	207104813	0.798611111	0.02584493	0.121031746	0.772766181	0.677579365	0.095186816	T	C
75491	rs172361	1	207106444	0.775793651	0.02584493	0.121031746	0.74994872	0.654761905	0.095186816	A	G
75492	rs291102	1	207106478	0.798611111	0.02584493	0.121031746	0.772766181	0.677579365	0.095186816	G	A
75512	rs291103	1	207107079	0.798611111	0.02584493	0.121031746	0.772766181	0.677579365	0.095186816	G	A
75549	rs291104	1	207108228	0.775793651	0.026838966	0.121031746	0.748954685	0.654761905	0.09419278	A	G
75642	rs176704	1	207111398	0.741071429	0.024850895	0.118055556	0.716220534	0.623015873	0.093204661	T	A
75728	rs291090	1	207114037	0.734126984	0.024850895	0.118055556	0.709276089	0.616071429	0.093204661	A	G
76490	rs2687138	7	99323394	0.001984127	0.07554672	0.000992063	0.073562593	0.000992063	0.074554656	C	T
77041	rs528925282;rs561816205	12	50795977	0.013888889	0.16500994	0.001984127	0.151121051	0.011904762	0.163025813	GT	GTT
77042	rs528925282;rs561816205	12	50795977	0.047619048	0.001988072	0.000992063	0.045630976	0.046626984	0.000996008	GT	G
78227	rs12819287	12	50840489	0.000992063	0.163021869	0.001984127	0.162029805	0.000992063	0.161037742	C	T
79119	rs9903371	17	79993064	0.646825397	0.103379722	0.068452381	0.543445675	0.578373016	0.034927341	C	G
79120	rs9894004	17	79993202	0.643849206	0.103379722	0.068452381	0.540469485	0.575396825	0.034927341	T	C
79121	rs4969481	17	79993212	0.709325397	0.118290258	0.224206349	0.591035138	0.485119048	0.105916091	C	T
79127	rs60390379	17	79993388	0.641865079	0.103379722	0.068452381	0.538485358	0.573412698	0.034927341	C	T
79131	rs78324281	17	79993408	0.641865079	0.103379722	0.068452381	0.538485358	0.573412698	0.034927341	A	G
79132	rs72861750	17	79993412	0.641865079	0.103379722	0.068452381	0.538485358	0.573412698	0.034927341	T	C
79134	rs72861751	17	79993485	0.641865079	0.103379722	0.068452381	0.538485358	0.573412698	0.034927341	C	G
79138	rs28755469	17	79993696	0.646825397	0.103379722	0.067460317	0.543445675	0.579365079	0.035919404	G	A
79156	rs8067668	17	79994019	0.641865079	0.102385686	0.068452381	0.539479393	0.573412698	0.033933305	A	G
79157	rs6502047	17	79994026	0.641865079	0.102385686	0.068452381	0.539479393	0.573412698	0.033933305	G	A
79173	rs61739740	17	79994600	0.640873016	0.10139165	0.070436508	0.539481366	0.570436508	0.030955142	C	T
79183	rs72861756	17	79994980	0.442460317	0.100397614	0.068452381	0.342062703	0.374007937	0.031945233	G	A
79197	rs113680823	17	79995320	0.637896825	0.100397614	0.06547619	0.537499211	0.572420635	0.034921424	A	G
79203	rs113364103	17	79995490	0.536706349	0.100397614	0.06547619	0.436308735	0.471230159	0.034921424	C	CTT
79213	rs3742971	15	43622916	0.741071429	0.126242545	0.468253968	0.614828884	0.27281746	0.342011424	C	T
79245	rs1549523	15	43624189	0.742063492	0.126242545	0.468253968	0.615820947	0.273809524	0.342011424	C	T
79278	rs1123947	15	43625433	0.677579365	0.126242545	0.468253968	0.55133682	0.209325397	0.342011424	C	T
79304	rs34591748	15	43627115	0.165674603	0.196819085	0.000992063	0.031144482	0.16468254	0.195827022	C	G
79321	rs1549525	15	43627855	0.739087302	0.126242545	0.468253968	0.612844757	0.270833333	0.342011424	A	G
79341	rs7175434	15	43628542	0.740079365	0.127236581	0.468253968	0.612842785	0.271825397	0.341017388	A	C
79346	rs66904617	15	43628642	0.739087302	0.126242545	0.468253968	0.612844757	0.270833333	0.342011424	AGTAAT	A
79360	rs561933132	15	43629310	0.588293651	0.127236581	0.381944444	0.46105707	0.206349206	0.254707864	C	CA
79365	rs12102205	15	43629405	0.933531746	0.322067594	0.469246032	0.611464152	0.464285714	0.147178437	T	C
79369	rs12101673	15	43629431	0.674603175	0.126242545	0.468253968	0.54836063	0.206349206	0.342011424	G	A
79401	rs35326382	15	43630884	0.194444444	0.19582505	0.000992063	0.001380605	0.193452381	0.194832986	C	G
79413	rs2278856	15	43631356	0.994047619	0.322067594	0.469246032	0.671980025	0.524801587	0.147178437	G	A
79431	rs4547312	15	43632138	0.933531746	0.322067594	0.469246032	0.611464152	0.464285714	0.147178437	A	G
79434	rs933941	15	43632226	0.675595238	0.112326044	0.468253968	0.563269194	0.20734127	0.355927925	G	A
79447	rs2278857	15	43632549	0.945436508	0.322067594	0.469246032	0.623368914	0.476190476	0.147178437	T	C
79455	rs2278858	15	43632755	0.387896825	0.112326044	0.268849206	0.275570782	0.119047619	0.156523163	G	T
79461	rs2278859	15	43632960	0.675595238	0.127236581	0.468253968	0.548358658	0.20734127	0.341017388	A	C
79469	rs7168940	15	43633334	0.675595238	0.126242545	0.485119048	0.549352693	0.19047619	0.358876503	C	T
79477	rs35311230	15	43633497	0.194444444	0.21471173	0.000992063	0.020267285	0.193452381	0.213719666	G	C
79489	rs35733518	15	43633861	0.901785714	0.318091451	0.364087302	0.583694263	0.537698413	0.04599585	A	AC
79501	rs11858152	15	43634196	0.740079365	0.127236581	0.468253968	0.612842785	0.271825397	0.341017388	T	C
79502	rs34515241	15	43634209	0.163690476	0.19582505	0.000992063	0.032134574	0.162698413	0.194832986	A	T
79511	rs8039638	15	43634405	0.740079365	0.112326044	0.469246032	0.627753321	0.270833333	0.356919988	C	T
79517	rs6493081	15	43634709	0.675595238	0.112326044	0.468253968	0.563269194	0.20734127	0.355927925	G	C
79519	rs6493082	15	43634808	0.675595238	0.112326044	0.468253968	0.563269194	0.20734127	0.355927925	C	T
79527	rs8041132	15	43635136	0.675595238	0.112326044	0.468253968	0.563269194	0.20734127	0.355927925	G	A
79546	rs28415933	15	43635800	0.740079365	0.112326044	0.468253968	0.627753321	0.271825397	0.355927925	T	C
79550	rs12324572	15	43636200	0.740079365	0.112326044	0.468253968	0.627753321	0.271825397	0.355927925	G	A
79557	rs150282133	15	43636474	0.08531746	0.19582505	0.000992063	0.110507589	0.084325397	0.194832986	A	AT
79559	rs7170489	15	43636651	0.666666667	0.112326044	0.468253968	0.554340623	0.198412698	0.355927925	C	T
79566	rs7172374	15	43636960	0.945436508	0.308151093	0.469246032	0.637285414	0.476190476	0.161094938	T	C
79568	rs565991767	15	43637004	0.466269841	0.12027833	0.283730159	0.345991511	0.182539683	0.163451829	C	CA
79576	rs8033714	15	43637377	0.741071429	0.112326044	0.468253968	0.628745385	0.27281746	0.355927925	T	C
79586	rs141826477	15	43637567	0.896825397	0.308151093	0.467261905	0.588674303	0.429563492	0.159110811	A	AAAG
79591	rs35992154	15	43637867	0.192460317	0.19582505	0.000992063	0.003364732	0.191468254	0.194832986	T	A
79595	rs6493083	15	43637985	0.993055556	0.308151093	0.469246032	0.684904462	0.523809524	0.161094938	T	C
79608	rs8042688	15	43638525	0.933531746	0.308151093	0.469246032	0.625380653	0.464285714	0.161094938	G	A
79627	rs17780417	15	43639462	0.192460317	0.19582505	0.000992063	0.003364732	0.191468254	0.194832986	A	G
79629	rs9920879	15	43639770	0.994047619	0.308151093	0.469246032	0.685896526	0.524801587	0.161094938	A	G
79686	rs28758627	15	43642328	0.546626984	0.105367793	0.268849206	0.441259191	0.277777778	0.163481413	G	A
79690	rs368944395	15	43642430	0.276785714	0.25944334	0.086309524	0.017342374	0.19047619	0.173133816	AT	A
79697	rs16957627	15	43642657	0.675595238	0.112326044	0.468253968	0.563269194	0.20734127	0.355927925	G	A
79700	rs16957630	15	43642780	0.666666667	0.112326044	0.468253968	0.554340623	0.198412698	0.355927925	A	T
79703	rs16957632	15	43642897	0.666666667	0.112326044	0.468253968	0.554340623	0.198412698	0.355927925	G	A
79721	rs11377303	15	43643531	0.202380952	0.19582505	0.009920635	0.006555903	0.192460317	0.185904415	C	CA
79729	rs7181634	15	43643901	0.193452381	0.19582505	0.000992063	0.002372669	0.192460317	0.194832986	A	G
79757	rs7166812	15	43644760	0.994047619	0.308151093	0.469246032	0.685896526	0.524801587	0.161094938	T	C
79758	rs7165471	15	43644788	0.677579365	0.112326044	0.468253968	0.565253321	0.209325397	0.355927925	C	T
79771	rs4296223	15	43645246	0.933531746	0.308151093	0.469246032	0.625380653	0.464285714	0.161094938	T	C
79778	rs142087305	15	43645474	0.938492063	0.308151093	0.468253968	0.63034097	0.470238095	0.160102875	AAAAC	A
79784	rs72707530	15	43645820	0.163690476	0.19582505	0.000992063	0.032134574	0.162698413	0.194832986	G	T
79794	rs11070399	15	43646347	0.933531746	0.309145129	0.469246032	0.624386617	0.464285714	0.160100903	A	G
85129	rs201261117	20	32788863	0.113095238	0.34194831	0.291666667	0.228853072	0.178571429	0.050281643	TTTC	T
85250	rs6120567	20	32793479	0.623015873	0.000994036	0	0.622021837	0.623015873	0.000994036	C	G
85515	rs8183502	20	32805399	0.110119048	0.342942346	0.314484127	0.232823298	0.204365079	0.028458219	G	A
85567	rs113523465	20	32807812	0.626984127	0.000994036	0	0.625990091	0.626984127	0.000994036	C	T
85609	rs6119474	20	32809307	0.624007937	0.000994036	0	0.623013901	0.624007937	0.000994036	G	C
85725	rs6142129	20	32819871	0.098214286	0.348906561	0.311507937	0.250692275	0.213293651	0.037398624	A	G
85774	rs73269375	20	32822050	0.626984127	0.000994036	0	0.625990091	0.626984127	0.000994036	T	C
85864	rs6087567	20	32825638	0.099206349	0.346918489	0.314484127	0.24771214	0.215277778	0.032434362	T	C
86316	rs535803413;rs72280051	20	32846559	0	0	0	0	0	0	AAT	GAT
86317	rs535803413;rs72280051	20	32846559	0.503968254	0.000994036	0	0.502974218	0.503968254	0.000994036	AAT	A
86389	rs11907941	20	32849133	0.419642857	0.000994036	0.000992063	0.418648821	0.418650794	1.97E-06	C	T
86453	rs147875883	20	32851420	0.419642857	0.000994036	0	0.418648821	0.419642857	0.000994036	CAT	C
86480	rs8126114	20	32852545	0.510912698	0.000994036	0	0.509918663	0.510912698	0.000994036	T	C
86498	rs78692255	20	32853429	0.37202381	0.000994036	0	0.371029774	0.37202381	0.000994036	A	G
86503	rs6120585	20	32853719	0.504960317	0.000994036	0	0.503966282	0.504960317	0.000994036	G	T
86620	rs3176364	16	127577	0.329365079	0.850894632	0.648809524	0.521529553	0.319444444	0.202085108	G	C
86651	rs76079375	16	128176	0.534722222	0.014910537	0.113095238	0.519811685	0.421626984	0.098184701	C	T
86777	rs2541633	16	130663	0.323412698	0.87972167	0.718253968	0.556308972	0.39484127	0.161467702	C	G
86788	rs2858056	16	130893	0	0	0.000992063	0	0.000992063	0.000992063	G	A
86789	rs2858056	16	130893	0.325396825	0.87972167	0.725198413	0.554324845	0.399801587	0.154523257	G	C
86792	rs2541632	16	131109	0.175595238	0.873757455	0.721230159	0.698162217	0.545634921	0.152527297	C	T
86836	rs3176415	16	132510	0.595238095	0.442345924	0.678571429	0.152892171	0.083333333	0.236225504	G	A
86986	rs28461955	15	43661459	0.739087302	0.112326044	0.468253968	0.626761258	0.270833333	0.355927925	C	T
86996	rs3809482	15	43661802	0.994047619	0.308151093	0.469246032	0.685896526	0.524801587	0.161094938	T	C
87003	rs17780920	15	43662362	0.193452381	0.19582505	0.000992063	0.002372669	0.192460317	0.194832986	C	T
87012	rs3809481	15	43662829	0.547619048	0.105367793	0.266865079	0.442251254	0.280753968	0.161497286	G	A
87094	rs6493087	15	43665972	0.674603175	0.111332008	0.461309524	0.563271167	0.213293651	0.349977516	G	A
87096	rs6493088	15	43666082	0.674603175	0.111332008	0.461309524	0.563271167	0.213293651	0.349977516	C	T
87114	rs7170152	15	43666653	0.951388889	0.307157058	0.463293651	0.644231831	0.488095238	0.156136593	A	T
87149	rs2412781	15	43667900	0.994047619	0.307157058	0.462301587	0.686890561	0.531746032	0.15514453	T	C
87201	rs3213990	15	43670226	0.674603175	0.111332008	0.461309524	0.563271167	0.213293651	0.349977516	C	A
87204	rs3213991	15	43670280	0.739087302	0.111332008	0.461309524	0.627755294	0.277777778	0.349977516	C	T
87225	rs7163245	15	43671294	0.739087302	0.111332008	0.461309524	0.627755294	0.277777778	0.349977516	A	G
87229	rs7163288	15	43671355	0.945436508	0.307157058	0.462301587	0.63827945	0.483134921	0.15514453	A	G
87234	rs35975365	15	43671545	0.008928571	0.181908549	0.000992063	0.172979977	0.007936508	0.180916485	A	G
87238	rs7169790	15	43671639	0.739087302	0.111332008	0.461309524	0.627755294	0.277777778	0.349977516	T	A
87243	rs8029470	15	43671844	0.62202381	0.108349901	0.443452381	0.513673909	0.178571429	0.33510248	A	C
87244	rs8029472	15	43671848	0.62202381	0.108349901	0.441468254	0.513673909	0.180555556	0.333118353	A	C
87276	rs28729853	15	43673680	0.739087302	0.111332008	0.461309524	0.627755294	0.277777778	0.349977516	A	C
87294	rs535287577	15	43674414	0.674603175	0.089463221	0.455357143	0.585139954	0.219246032	0.365893922	AAAAAAG	A
87296	rs201432405	15	43674427	0.674603175	0.089463221	0.455357143	0.585139954	0.219246032	0.365893922	GA	G
87299	rs377264867	15	43674438	0.674603175	0.089463221	0.455357143	0.585139954	0.219246032	0.365893922	AAAT	A
87341	rs34178146	15	43676604	0.194444444	0.19582505	0.000992063	0.001380605	0.193452381	0.194832986	G	A
87352	rs28653441	15	43677262	0.673611111	0.136182903	0.462301587	0.537428209	0.211309524	0.326118685	G	T
87368	rs555772377	15	43677789	0.673611111	0.136182903	0.461309524	0.537428209	0.212301587	0.325126621	C	CT
87394	rs201356426;rs542775386;rs201999184	15	43678542	0	0.005964215	0	0.005964215	0	0.005964215	CGTATAT	AGTATAT
87395	rs201356426;rs542775386;rs201999184	15	43678542	0.069444444	0.007952286	0.007936508	0.061492158	0.061507937	1.58E-05	CGTATAT	CATAT
87396	rs201356426;rs542775386;rs201999184	15	43678542	0.924603175	0.301192843	0.455357143	0.623410332	0.469246032	0.1541643	CGTATAT	C
87398	rs7167882	15	43678663	0.945436508	0.307157058	0.462301587	0.63827945	0.483134921	0.15514453	A	C
87402	rs7168220	15	43678731	0.195436508	0.19582505	0.000992063	0.000388542	0.194444444	0.194832986	C	T
87420	rs67241611	15	43679479	0.657738095	0.111332008	0.461309524	0.546406087	0.196428571	0.349977516	GCCA	G
87443	rs9806227	15	43680115	0.738095238	0.111332008	0.461309524	0.62676323	0.276785714	0.349977516	C	T
87448	rs62021176	15	43680212	0.196428571	0.19582505	0.000992063	0.000603522	0.195436508	0.194832986	A	G
87484	rs7176849	15	43681427	0.681547619	0.136182903	0.461309524	0.545364716	0.220238095	0.325126621	T	G
87508	rs531969510	15	43682713	0.686507937	0.115308151	0.442460317	0.571199785	0.244047619	0.327152166	C	CT
87518	rs12323999	15	43683115	0.744047619	0.111332008	0.461309524	0.632715611	0.282738095	0.349977516	T	A
87528	rs12324584	15	43683446	0.673611111	0.111332008	0.461309524	0.562279103	0.212301587	0.349977516	G	T
87539	rs2412782	15	43684130	0.668650794	0.111332008	0.461309524	0.557318786	0.20734127	0.349977516	A	G
87548	rs2584703	15	43684592	0.681547619	0.14612326	0.484126984	0.535424359	0.197420635	0.338003724	T	C
87559	rs2584702	15	43684914	0.738095238	0.111332008	0.462301587	0.62676323	0.275793651	0.350969579	C	A
87561	rs2584701	15	43684939	0.91765873	0.332007952	0.463293651	0.585650778	0.454365079	0.131285699	T	C
87566	rs35158584	15	43685074	0.166666667	0.19582505	0.000992063	0.029158383	0.165674603	0.194832986	T	G
87569	rs11637572	15	43685140	0.994047619	0.339960239	0.462301587	0.65408738	0.531746032	0.122341349	A	C
87574	rs2584700	15	43685332	0.994047619	0.307157058	0.441468254	0.686890561	0.552579365	0.134311196	A	G
87577	rs35647356	15	43685410	0.733134921	0.17693837	0.43452381	0.556196551	0.298611111	0.25758544	CT	C
87670	rs16957680	15	43688405	0.193452381	0.19582505	0.001984127	0.002372669	0.191468254	0.193840923	A	C
87682	rs999047	15	43688916	0.739087302	0.136182903	0.462301587	0.602904399	0.276785714	0.326118685	A	G
87709	rs2243434	15	43689867	0.746031746	0.111332008	0.462301587	0.634699738	0.283730159	0.350969579	A	T
87721	rs999026	15	43690215	0.675595238	0.136182903	0.461309524	0.539412336	0.214285714	0.325126621	T	C
87731	rs2012467	15	43690565	0.994047619	0.331013917	0.463293651	0.663033703	0.530753968	0.132279734	A	G
87732	rs145389448	15	43690580	0.683531746	0.133200795	0.43452381	0.550330951	0.249007937	0.301323014	TAA	T
87749	rs884704	15	43691150	0.739087302	0.137176938	0.462301587	0.601910363	0.276785714	0.325124649	T	C
87802	rs2467733	15	43693328	0.739087302	0.136182903	0.462301587	0.602904399	0.276785714	0.326118685	C	G
87818	rs2444036	15	43694108	0.741071429	0.136182903	0.463293651	0.604888526	0.277777778	0.327110748	G	C
87849	rs2244746	15	43695083	0.925595238	0.333001988	0.458333333	0.59259325	0.467261905	0.125331345	T	A
87853	rs7180812	15	43695231	0.192460317	0.196819085	0.000992063	0.004358768	0.191468254	0.195827022	A	G
87880	rs3837679	15	43696168	0.741071429	0.138170974	0.472222222	0.602900454	0.268849206	0.334051248	A	AT
87932	rs2444037	15	43698212	0.994047619	0.333001988	0.398809524	0.661045631	0.595238095	0.065807536	C	T
87942	rs1837960	15	43698602	0.733134921	0.138170974	0.456349206	0.594963946	0.276785714	0.318178232	T	C
87944	rs1837959	15	43698679	0.72718254	0.138170974	0.456349206	0.589011566	0.270833333	0.318178232	A	G
87964	rs2242067	15	43699303	0.608134921	0.097415507	0.22718254	0.510719414	0.380952381	0.129767033	C	T
87965	rs2242068	15	43699304	0.725198413	0.104373757	0.463293651	0.620824655	0.261904762	0.358919893	C	G
87990	rs45585139	15	43700427	0.392857143	0.096421471	0.255952381	0.296435672	0.136904762	0.15953091	G	A
88008	rs1058298	15	43700930	0.933531746	0.325049702	0.396825397	0.608482044	0.536706349	0.071775695	G	T
88027	rs56813954	15	43701946	0.146825397	0.286282306	0.317460317	0.139456909	0.170634921	0.031178011	TA	T
88284	rs1049343	19	6368874	0.675595238	0.016898608	0	0.65869663	0.675595238	0.016898608	C	G
88703	rs6717388	2	11285016	0.617063492	0.020874751	0.045634921	0.596188741	0.571428571	0.024760169	T	C
88960	rs1189726	20	60717700	0.869047619	0.867793241	0.816468254	0.001254378	0.052579365	0.051324987	T	C
89021	rs112492087	7	98925100	0.674603175	0.137176938	0.308531746	0.537426236	0.366071429	0.171354808	A	AT
89112	rs10155956	7	98928134	0.365079365	0.026838966	0	0.338240399	0.365079365	0.026838966	C	T
89161	rs11978345	7	98930036	0.181547619	0.05666004	0.00297619	0.124887579	0.178571429	0.053683849	G	T
89185	rs149672360	7	98930504	0.313492063	0.024850895	0	0.288641169	0.313492063	0.024850895	A	AGGTGTGACCACCATGCCC
89249	rs200003119	7	98932473	0.284722222	0.028827038	0.003968254	0.255895184	0.280753968	0.024858784	A	AT
89287	rs28754375	7	98933509	0.365079365	0.026838966	0	0.338240399	0.365079365	0.026838966	G	A
89291	rs28655791	7	98933689	0.365079365	0.026838966	0	0.338240399	0.365079365	0.026838966	A	G
89327	rs10247946;rs530546027	7	98935333	0.365079365	0.026838966	0	0.338240399	0.365079365	0.026838966	AT	GT
89328	rs10247946;rs530546027	7	98935333	0	0.000994036	0	0.000994036	0	0.000994036	AT	A
89460	rs147341998	7	98940407	0.179563492	0.05666004	0.00297619	0.122903452	0.176587302	0.053683849	G	A
89474	rs34378114	7	98940722	0.201388889	0.05666004	0.00297619	0.144728849	0.198412698	0.053683849	TAGAG	T
89505	rs17161687	7	98941909	0.201388889	0.05666004	0.00297619	0.144728849	0.198412698	0.053683849	C	T
89533	rs66568021	7	98942989	0.201388889	0.05666004	0.00297619	0.144728849	0.198412698	0.053683849	C	T
89581	rs67909852	7	98944926	0.201388889	0.05666004	0.00297619	0.144728849	0.198412698	0.053683849	T	C
89935	rs740160	7	98957880	0.179563492	0.05666004	0.003968254	0.122903452	0.175595238	0.052691786	C	T
89982	rs149562836	7	98959700	0.364087302	0.026838966	0	0.337248335	0.364087302	0.026838966	T	C
90023	rs10263954	7	98961738	0.365079365	0.026838966	0	0.338240399	0.365079365	0.026838966	C	T
90235	rs35496524	7	98969674	0.903769841	0.157057654	0.348214286	0.746712187	0.555555556	0.191156632	AT	A
92952	rs2514257	11	67118469	0.145833333	0.035785288	0.114087302	0.110048045	0.031746032	0.078302013	G	A
92953	rs2511057	11	67118512	0.284722222	0.035785288	0.114087302	0.248936934	0.170634921	0.078302013	T	C
93067	rs1790731	11	67122410	0.145833333	0.034791252	0.114087302	0.111042081	0.031746032	0.079296049	G	A
93071	rs1790735	11	67122483	0.283730159	0.035785288	0.115079365	0.24794487	0.168650794	0.079294077	A	G
93192	rs17091701	20	32870846	0.41765873	0.000994036	0	0.416664694	0.41765873	0.000994036	G	A
93720	rs60847955	20	32890663	0.409722222	0.000994036	0	0.408728186	0.409722222	0.000994036	G	C
93813	rs55938811	20	32893682	0.398809524	0.000994036	0	0.397815488	0.398809524	0.000994036	G	A
93848	rs112310554	20	32895324	0.001984127	0.210735586	0.006944444	0.208751459	0.004960317	0.203791142	A	G
93990	rs9526475	13	48964748	0.064484127	0.722664016	0.652777778	0.658179889	0.588293651	0.069886238	T	C
94144	rs198561	13	48969701	0.106150794	0.245526839	0.236111111	0.139376045	0.129960317	0.009415728	C	T
94186	rs375105	13	48971231	0.106150794	0.241550696	0.236111111	0.135399902	0.129960317	0.005439585	C	T
94262	rs9562819	13	48974742	0.063492063	0.715705765	0.651785714	0.652213702	0.588293651	0.063920051	G	A
94290	rs198613	13	48975788	0.54265873	0.984095427	0.998015873	0.441436697	0.455357143	0.013920446	G	T
94303	rs545934425	13	48976515	0.28968254	0.959244533	0.986111111	0.669561993	0.696428571	0.026866578	C	CTTTTTTTT
94305	rs11839271	13	48976673	0.037698413	0.697813121	0.652777778	0.660114709	0.615079365	0.045035343	C	T
94312	rs198612	13	48976855	0.056547619	0.264413519	0.237103175	0.2078659	0.180555556	0.027310344	A	G
94361	rs4942765	13	48978737	0.064484127	0.72166998	0.651785714	0.657185853	0.587301587	0.069884266	A	T
94373	rs198607	13	48979167	0.056547619	0.258449304	0.237103175	0.201901685	0.180555556	0.02134613	T	C
94493	rs198604	13	48984063	0.056547619	0.241550696	0.236111111	0.185003077	0.179563492	0.005439585	G	A
94564	rs2227311	13	48987032	0.036706349	0.128230616	0.073412698	0.091524267	0.036706349	0.054817918	A	G
94607	rs34614843	13	48988790	0.056547619	0.241550696	0.236111111	0.185003077	0.179563492	0.005439585	CTT	C
94614	rs12430215	13	48989086	0.043650794	0.720675944	0.651785714	0.677025151	0.608134921	0.06889023	C	G
94633	rs1894255	13	48989812	0.108134921	0.248508946	0.236111111	0.140374026	0.12797619	0.012397835	A	G
94694	rs71099696	13	48991830	0.108134921	0.242544732	0.236111111	0.134409811	0.12797619	0.00643362	AC	A
94830	rs471911	13	48997213	0.108134921	0.248508946	0.236111111	0.140374026	0.12797619	0.012397835	C	G
94992	rs3020645	13	49004885	0.132936508	0.254473161	0.236111111	0.121536653	0.103174603	0.01836205	A	C
95113	rs198563	13	49010485	0.113095238	0.252485089	0.236111111	0.139389851	0.123015873	0.016373978	T	A
95172	rs9535032	13	49012265	0.037698413	0.710735586	0.651785714	0.673037174	0.614087302	0.058949872	G	A
95261	rs1951775	13	49016063	0.064484127	0.711729622	0.652777778	0.647245495	0.588293651	0.058951844	T	G
95276	rs198570	13	49016510	0.114087302	0.252485089	0.236111111	0.138397788	0.12202381	0.016373978	G	T
95336	rs6122130	20	62172219	0.000992063	0.215705765	0.961309524	0.214713702	0.96031746	0.745603758	G	A
95342	rs8120713	20	62172283	0.431547619	0.005964215	0.000992063	0.425583404	0.430555556	0.004972151	G	A
95354	rs6011889	20	62172639	0.389880952	0.005964215	0.000992063	0.383916738	0.388888889	0.004972151	G	A
95399	rs56130722	20	62173562	0.000992063	0.216699801	0.96031746	0.215707738	0.959325397	0.743617659	G	T
95408	rs6011892	20	62173703	0.429563492	0.005964215	0	0.423599277	0.429563492	0.005964215	G	A
95437	rs6011893	20	62174335	0.528769841	0.00695825	0	0.521811591	0.528769841	0.00695825	C	T
95453	rs4809309	20	62174724	0.000992063	0.21471173	0.96031746	0.213719666	0.959325397	0.745605731	G	A
95473	rs36138474	20	62175145	0.007936508	0.160039761	0.005952381	0.152103253	0.001984127	0.15408738	GTGAA	G
95505	rs10854170	20	62175996	0.003968254	0.213717694	0.961309524	0.20974944	0.95734127	0.74759183	T	A
95646	rs9922130	16	67323664	0.425595238	0.032803181	0	0.392792057	0.425595238	0.032803181	T	C
95674	rs8053912	16	67324827	0.742063492	0.071570577	0.00297619	0.670492916	0.739087302	0.068594386	A	G
95775	rs3868143	16	67328453	0.742063492	0.071570577	0.00297619	0.670492916	0.739087302	0.068594386	T	C
95801	rs9924145	16	67329762	0.742063492	0.071570577	0.00297619	0.670492916	0.739087302	0.068594386	T	C
95805	rs7195326	16	67329937	0.745039683	0.071570577	0.00297619	0.673469106	0.742063492	0.068594386	T	C
95874	rs13334364	16	67332365	0.742063492	0.072564612	0.00297619	0.66949888	0.739087302	0.069588422	T	C
96016	rs10852437	16	67338497	0.445436508	0.033797217	0.001984127	0.411639291	0.443452381	0.03181309	A	G
96124	rs112726269	16	67342585	0.714285714	0.072564612	0.00297619	0.641721102	0.711309524	0.069588422	TCCCA	T
96125	rs538392855	16	67342590	0.714285714	0.072564612	0.00297619	0.641721102	0.711309524	0.069588422	C	T
96154	rs8062484	16	67343932	0.714285714	0.072564612	0.00297619	0.641721102	0.711309524	0.069588422	G	T
96234	rs9929696	16	67347740	0.446428571	0.032803181	0	0.413625391	0.446428571	0.032803181	G	A
96299	rs9925727	16	67351698	0.445436508	0.032803181	0	0.412633327	0.445436508	0.032803181	A	G
96312	rs11862222	16	67352965	0.742063492	0.071570577	0.00297619	0.670492916	0.739087302	0.068594386	C	A
96321	rs34930442	16	67353591	0.051587302	0.088469185	0.006944444	0.036881883	0.044642857	0.08152474	T	TATA
96322	rs34930442	16	67353591	0.58234127	0.039761431	0.00297619	0.542579838	0.579365079	0.036785241	T	TATAATA
96323	rs34930442	16	67353591	0.033730159	0	0	0.033730159	0.033730159	0	T	TATAATAATA
96371	rs113574233	16	67356179	0.742063492	0.071570577	0.00297619	0.670492916	0.739087302	0.068594386	A	AAC
96373	rs7203074	16	67356232	0.714285714	0.071570577	0.00297619	0.642715138	0.711309524	0.068594386	G	A
96378	rs9930425	16	67356447	0.714285714	0.071570577	0.00297619	0.642715138	0.711309524	0.068594386	T	C
96447	rs9933409	16	67359447	0.742063492	0.071570577	0.00297619	0.670492916	0.739087302	0.068594386	C	T
97798	rs3731859	2	219124222	0.071428571	0.587475149	0.572420635	0.516046578	0.500992063	0.015054514	G	A
97819	rs13003334	2	219124921	0.088293651	0.587475149	0.572420635	0.499181498	0.484126984	0.015054514	T	A
97842	rs11554825	2	219125809	0.071428571	0.587475149	0.572420635	0.516046578	0.500992063	0.015054514	C	T
97865	rs1567869	2	219126735	0.274801587	0.952286282	0.992063492	0.677484695	0.717261905	0.03977721	C	T
98050	rs7191318	16	67429595	0.668650794	0.040755467	0.00297619	0.627895326	0.665674603	0.037779277	C	A
98113	rs9938631	16	67431804	0.422619048	0.027833002	0	0.394786046	0.422619048	0.027833002	C	T
98259	rs2059237	16	67436858	0.697420635	0.040755467	0.00297619	0.656665168	0.694444444	0.037779277	A	G
98318	rs6499128	16	67439539	0.671626984	0.040755467	0.00297619	0.630871517	0.668650794	0.037779277	G	A
98340	rs8059722	16	67440389	0.731150794	0.067594433	0.00297619	0.66355636	0.728174603	0.064618243	T	C
98363	rs9929258	16	67441248	0.671626984	0.040755467	0.00297619	0.630871517	0.668650794	0.037779277	A	G
98377	rs874469	16	67441762	0.671626984	0.040755467	0.00297619	0.630871517	0.668650794	0.037779277	G	A
98479	rs8052687	16	67446037	0.774801587	0.104373757	0.035714286	0.67042783	0.739087302	0.068659472	T	G
98492	rs10654996	16	67446371	0.671626984	0.040755467	0.00297619	0.630871517	0.668650794	0.037779277	C	CTG
98512	rs1559323	16	67447255	0.670634921	0.040755467	0.00297619	0.629879453	0.66765873	0.037779277	C	G
98518	rs144021975	16	67447667	0.721230159	0.067594433	0.00297619	0.653635725	0.718253968	0.064618243	A	AC
98520	rs8063846	16	67447735	0.773809524	0.10139165	0.036706349	0.672417874	0.737103175	0.064685301	T	G
98569	rs9937212	16	67449231	0.670634921	0.040755467	0.00297619	0.629879453	0.66765873	0.037779277	G	A
98584	rs7206718	16	67449831	0.984126984	0.450298211	0.205357143	0.533828773	0.778769841	0.244941068	A	G
98670	rs9912117	17	58520828	0.284722222	0.001988072	0	0.282734151	0.284722222	0.001988072	A	G
98686	rs115482367	17	58521442	0.264880952	0.001988072	0	0.262892881	0.264880952	0.001988072	C	T
98832	rs111765862	17	58526654	0.35218254	0.001988072	0	0.350194468	0.35218254	0.001988072	G	GA
98872	rs9897855	17	58527692	0.35218254	0.001988072	0	0.350194468	0.35218254	0.001988072	C	T
98971	rs9907768	17	58532088	0.353174603	0.002982107	0	0.350192496	0.353174603	0.002982107	C	T
98989	rs9910843	17	58532674	0.353174603	0.002982107	0	0.350192496	0.353174603	0.002982107	T	C
98992	rs9909444	17	58532821	0.35218254	0.001988072	0	0.350194468	0.35218254	0.001988072	C	T
99012	rs16944390	17	58533533	0.35218254	0.001988072	0	0.350194468	0.35218254	0.001988072	T	C
99265	rs11304906	17	58542528	0.387896825	0.001988072	0	0.385908754	0.387896825	0.001988072	CT	C
99395	rs9905802	17	58547338	0.35218254	0.001988072	0	0.350194468	0.35218254	0.001988072	T	C
99440	rs563470883;rs575678976	17	58548868	0.476190476	0.011928429	0.013888889	0.464262047	0.462301587	0.001960459	ATT	AT
99441	rs563470883;rs575678976	17	58548868	0.409722222	0.001988072	0	0.407734151	0.409722222	0.001988072	ATT	A
99451	rs60435273	17	58549159	0.35218254	0.001988072	0	0.350194468	0.35218254	0.001988072	T	C
99545	rs9889571	17	58552255	0.353174603	0.002982107	0	0.350192496	0.353174603	0.002982107	T	C
99547	rs112024640	17	58552347	0.353174603	0.002982107	0	0.350192496	0.353174603	0.002982107	T	C
99569	rs9303419	17	58553074	0.353174603	0.002982107	0	0.350192496	0.353174603	0.002982107	T	G
99634	rs9890623	17	58555955	0.35218254	0.001988072	0	0.350194468	0.35218254	0.001988072	A	G
99662	rs16944434	17	58557025	0.35218254	0.001988072	0	0.350194468	0.35218254	0.001988072	G	A
99791	rs9890428	17	58561063	0.35218254	0.001988072	0	0.350194468	0.35218254	0.001988072	T	G
100001	rs111637929	17	58567224	0.35218254	0.001988072	0	0.350194468	0.35218254	0.001988072	C	T
100115	rs56401402	17	58570451	0.353174603	0.002982107	0	0.350192496	0.353174603	0.002982107	T	C
100124	rs55673021	17	58570728	0.35218254	0.001988072	0	0.350194468	0.35218254	0.001988072	A	G
100125	rs17393027	17	58570774	0.35218254	0.001988072	0	0.350194468	0.35218254	0.001988072	A	G
100171	rs55692307	17	58572399	0.351190476	0.001988072	0	0.349202405	0.351190476	0.001988072	G	A
100308	rs58651544	17	58576937	0.41765873	0.003976143	0	0.413682587	0.41765873	0.003976143	T	A
100497	rs567669082	17	58583347	0.349206349	0.004970179	0.000992063	0.34423617	0.348214286	0.003978115	C	CT
100530	rs8072018	17	58584480	0.354166667	0.002982107	0	0.351184559	0.354166667	0.002982107	T	G
100605	rs9914026	17	58587028	0.351190476	0.001988072	0	0.349202405	0.351190476	0.001988072	T	A
100673	rs9894766	17	58588914	0.353174603	0.001988072	0	0.351186532	0.353174603	0.001988072	C	G
100684	rs201848782;rs9303420	17	58589469	0.218253968	0	0	0.218253968	0.218253968	0	A	ATT
100685	rs201848782;rs9303420	17	58589469	0.345238095	0.000994036	0	0.344244059	0.345238095	0.000994036	A	T
100718	rs9909472	17	58590396	0.354166667	0.002982107	0	0.351184559	0.354166667	0.002982107	G	A
100729	rs9909389	17	58590596	0.354166667	0.001988072	0	0.352178595	0.354166667	0.001988072	A	G
100827	rs7214867	17	58593535	0.295634921	0.001988072	0	0.293646849	0.295634921	0.001988072	A	C
100828	rs80153823	17	58593536	0.304563492	0.002982107	0.001984127	0.301581385	0.302579365	0.00099798	C	A
100920	rs77734713	17	58596137	0.353174603	0.001988072	0	0.351186532	0.353174603	0.001988072	T	C
100940	rs71910225	17	58596625	0.416666667	0.003976143	0	0.412690524	0.416666667	0.003976143	CTTATTT	C
100947	rs112385495	17	58596862	0.354166667	0.002982107	0	0.351184559	0.354166667	0.002982107	A	AT
100960	rs6503980	17	58597677	0.354166667	0.002982107	0	0.351184559	0.354166667	0.002982107	T	G
100990	rs9903767	17	58598914	0.416666667	0.003976143	0	0.412690524	0.416666667	0.003976143	C	T
101017	rs7220400	17	58599719	0.354166667	0.002982107	0	0.351184559	0.354166667	0.002982107	T	C
101057	rs28609520	17	58600864	0.353174603	0.001988072	0	0.351186532	0.353174603	0.001988072	A	G
101070	rs8067225	17	58601371	0.353174603	0.001988072	0	0.351186532	0.353174603	0.001988072	C	T
101102	rs9905971	17	58602375	0.354166667	0.002982107	0	0.351184559	0.354166667	0.002982107	A	C
101327	rs2269916	17	29233763	0.069444444	0.107355865	0.135912698	0.03791142	0.066468254	0.028556834	A	G
101332	rs11649765	17	29233888	0.069444444	0.107355865	0.135912698	0.03791142	0.066468254	0.028556834	T	A
101347	rs9889755	17	29234505	0.179563492	0.107355865	0.135912698	0.072207627	0.043650794	0.028556834	C	T
101367	rs60081251	17	29235390	0.056547619	0.107355865	0.135912698	0.050808246	0.079365079	0.028556834	C	T
101369	rs142494027	17	29235432	0.069444444	0.107355865	0.134920635	0.03791142	0.06547619	0.02756477	A	ATAAG
101379	rs12103759	17	29235687	0.069444444	0.107355865	0.135912698	0.03791142	0.066468254	0.028556834	G	A
101380	rs59029591	17	29235746	0.069444444	0.107355865	0.135912698	0.03791142	0.066468254	0.028556834	A	C
101400	rs73265633	17	29236306	0.069444444	0.107355865	0.136904762	0.03791142	0.067460317	0.029548897	G	T
101404	rs201433921	17	29236359	0.24702381	0.164015905	0.177579365	0.083007905	0.069444444	0.013563461	TA	T
101429	rs9912466	17	29237157	0.069444444	0.107355865	0.135912698	0.03791142	0.066468254	0.028556834	C	T
101440	rs9913782	17	29237384	0.069444444	0.107355865	0.135912698	0.03791142	0.066468254	0.028556834	A	G
101446	rs9911989	17	29237702	0.069444444	0.107355865	0.135912698	0.03791142	0.066468254	0.028556834	G	T
101511	rs75142521	17	29240537	0.178571429	0.107355865	0.135912698	0.071215564	0.04265873	0.028556834	G	A
101513	rs79541516	17	29240583	0.056547619	0.108349901	0.135912698	0.051802282	0.079365079	0.027562798	C	T
101521	rs57432042	17	29241038	0.197420635	0.085487078	0.135912698	0.111933557	0.061507937	0.050425621	T	C
101550	rs60532684	17	29242119	0.113095238	0.108349901	0.138888889	0.004745337	0.025793651	0.030538988	T	TA
101567	rs9895684	17	29242600	0.069444444	0.107355865	0.135912698	0.03791142	0.066468254	0.028556834	G	A
101583	rs9891656	17	29243355	0.623015873	0.116302187	0.135912698	0.506713686	0.487103175	0.019610512	A	T
101584	rs9897673	17	29243366	0.513888889	0.116302187	0.135912698	0.397586702	0.37797619	0.019610512	T	C
101590	rs9891270	17	29243550	0.603174603	0.116302187	0.135912698	0.486872416	0.467261905	0.019610512	C	T
101595	rs539017705	17	29243685	0.506944444	0.144135189	0.134920635	0.362809256	0.37202381	0.009214554	A	AT
101605	rs73265646	17	29244023	0.056547619	0.107355865	0.135912698	0.050808246	0.079365079	0.028556834	C	T
101607	rs560623003	17	29244039	0.132936508	0.087475149	0.112103175	0.045461359	0.020833333	0.024628025	C	CAAAAAA
101613	rs58908911	17	29244558	0.069444444	0.107355865	0.128968254	0.03791142	0.05952381	0.021612389	C	T
101643	rs28588622	17	29245699	0.10515873	0.107355865	0.128968254	0.002197135	0.023809524	0.021612389	G	A
101669	rs527695826	17	29246764	0.545634921	0.159045726	0.209325397	0.386589195	0.336309524	0.050279671	AT	A
101671	rs73265648	17	29246804	0.071428571	0.11332008	0.128968254	0.041891508	0.057539683	0.015648174	G	A
101735	rs2269917	17	29249254	0.616071429	0.116302187	0.128968254	0.499769242	0.487103175	0.012666067	C	G
101813	rs56318904	17	29252051	0.071428571	0.107355865	0.129960317	0.035927293	0.058531746	0.022604453	C	T
101821	rs144422718	17	29252236	0.228174603	0.00695825	0	0.221216353	0.228174603	0.00695825	C	T
101913	rs9913888	17	29255323	0.071428571	0.107355865	0.128968254	0.035927293	0.057539683	0.021612389	G	A
102097	rs7208859	17	29262773	0.642857143	0.173956262	0.130952381	0.46890088	0.511904762	0.043003881	T	C
102183	rs6505219	17	29265621	0.87202381	0.180914513	0.275793651	0.691109297	0.596230159	0.094879138	T	G
102207	rs8069171	17	29266780	0.867063492	0.013916501	0.000992063	0.853146991	0.866071429	0.012924438	T	C
102222	rs111307318	17	29267327	0.64781746	0.008946322	0.000992063	0.638871138	0.646825397	0.007954259	A	ATT
102223	rs111307318	17	29267327	0.188492063	0.002982107	0	0.185509956	0.188492063	0.002982107	A	ATTT
102230	rs7217262	17	29267574	0.868055556	0.013916501	0.000992063	0.854139055	0.867063492	0.012924438	T	C
102238	rs11080139	17	29267827	0.686507937	0.011928429	0.000992063	0.674579507	0.685515873	0.010936366	G	C
102246	rs9907098	17	29268139	0.678571429	0.011928429	0.000992063	0.666642999	0.677579365	0.010936366	C	A
102254	rs34484088	17	29268402	0.661706349	0.009940358	0.000992063	0.651765991	0.660714286	0.008948294	G	T
102256	rs9906390	17	29268563	0.661706349	0.009940358	0.000992063	0.651765991	0.660714286	0.008948294	G	A
102315	rs34202693	17	29270937	0.650793651	0.009940358	0.000992063	0.640853293	0.649801587	0.008948294	G	A
102316	rs34202693	17	29270937	0	0	0.000992063	0	0.000992063	0.000992063	G	T
102337	rs113910932	17	29271615	0.83531746	0.009940358	0.000992063	0.825377102	0.834325397	0.008948294	T	C
102338	rs111409152	17	29271624	0.83531746	0.009940358	0.000992063	0.825377102	0.834325397	0.008948294	T	C
102366	rs2089464	17	29272385	0.83531746	0.009940358	0.000992063	0.825377102	0.834325397	0.008948294	C	T
102398	rs11868597	17	29273478	0.521825397	0.008946322	0.000992063	0.512879075	0.520833333	0.007954259	C	A
102408	rs7216725	17	29273786	0.83531746	0.009940358	0.000992063	0.825377102	0.834325397	0.008948294	C	T
102435	rs16968287	17	29275101	0.83531746	0.009940358	0.000992063	0.825377102	0.834325397	0.008948294	G	A
102457	rs7213182	17	29276047	0.526785714	0.008946322	0.000992063	0.517839392	0.525793651	0.007954259	A	G
102478	rs9909015	17	29276807	0.834325397	0.011928429	0.000992063	0.822396967	0.833333333	0.010936366	T	G
102485	rs8079412	17	29277114	0.834325397	0.011928429	0.000992063	0.822396967	0.833333333	0.010936366	T	A
102488	rs6505221	17	29277349	0.827380952	0.011928429	0.000992063	0.815452523	0.826388889	0.010936366	A	G
102492	rs6505222	17	29277489	0.646825397	0.009940358	0.001984127	0.636885039	0.64484127	0.007956231	C	T
102502	rs8075184	17	29277930	0.827380952	0.009940358	0.000992063	0.817440595	0.826388889	0.008948294	G	C
102513	rs9890402	17	29278526	0.827380952	0.009940358	0.000992063	0.817440595	0.826388889	0.008948294	A	T
102531	rs8067480	17	29278968	0.827380952	0.009940358	0.000992063	0.817440595	0.826388889	0.008948294	T	C
102541	rs1876430	17	29279515	0.69047619	0.009940358	0.000992063	0.680535833	0.689484127	0.008948294	T	C
102556	rs8076569	17	29280037	0.827380952	0.009940358	0.000992063	0.817440595	0.826388889	0.008948294	T	C
102584	rs56829330	17	29280897	0.786706349	0.073558648	0.043650794	0.713147701	0.743055556	0.029907854	AT	A
102615	rs113617171	17	29282131	0.801587302	0.041749503	0.020833333	0.759837799	0.780753968	0.02091617	AT	A
102661	rs1876431	17	29284030	0.824404762	0.011928429	0.000992063	0.812476332	0.823412698	0.010936366	G	A
102669	rs1876432	17	29284214	0.827380952	0.011928429	0.000992063	0.815452523	0.826388889	0.010936366	T	C
102715	rs1134142	17	29285424	0.691468254	0.011928429	0.000992063	0.679539825	0.69047619	0.010936366	G	A
102722	rs11870977	17	29285901	0.734126984	0.011928429	0.000992063	0.722198555	0.733134921	0.010936366	A	G
102756	rs530683	15	43568999	0.211309524	0.664015905	0.586309524	0.452706381	0.375	0.077706381	C	T
102826	rs556851	15	43571219	0.988095238	0.336978131	0.405753968	0.651117107	0.58234127	0.068775837	A	T
102831	rs567357	15	43571390	0.988095238	0.336978131	0.405753968	0.651117107	0.58234127	0.068775837	C	G
102875	rs523737	15	43572560	0.988095238	0.336978131	0.405753968	0.651117107	0.58234127	0.068775837	A	G
102889	rs498227	15	43573052	0.83531746	0.336978131	0.406746032	0.498339329	0.428571429	0.069767901	A	G
102902	rs518234	15	43573421	0.916666667	0.339960239	0.406746032	0.576706428	0.509920635	0.066785793	G	A
102903	rs518261	15	43573429	0.916666667	0.339960239	0.406746032	0.576706428	0.509920635	0.066785793	A	T
102962	rs11335371	15	43575678	0.898809524	0.339960239	0.405753968	0.558849285	0.493055556	0.06579373	CT	C
102979	rs10654403	15	43576541	0.796626984	0.326043738	0.405753968	0.470583247	0.390873016	0.079710231	T	TAC
103040	rs17779494	15	43579223	0.138888889	0.24055666	0.041666667	0.101667771	0.097222222	0.198889993	C	T
103049	rs513970	15	43579566	0.988095238	0.339960239	0.407738095	0.648135	0.580357143	0.067777857	A	G
103083	rs546722	15	43580819	0.921626984	0.338966203	0.407738095	0.582660781	0.513888889	0.068771892	A	G
103101	rs825734	15	43581298	0.921626984	0.338966203	0.405753968	0.582660781	0.515873016	0.066787765	C	T
103105	rs825733	15	43581506	0.988095238	0.339960239	0.415674603	0.648135	0.572420635	0.075714365	T	C
103127	rs1095387	15	43582313	0.912698413	0.337972167	0.39781746	0.574726246	0.514880952	0.059845293	G	T
103141	rs519923	15	43583047	0.885912698	0.33499006	0.39781746	0.550922639	0.488095238	0.062827401	T	C
103142	rs519926	15	43583054	0.885912698	0.33499006	0.39781746	0.550922639	0.488095238	0.062827401	A	G
103223	rs538238	15	43585520	0.993055556	0.332007952	0.438492063	0.661047603	0.554563492	0.106484111	T	C
103243	rs557197822	15	43586110	0.986111111	0.326043738	0.448412698	0.660067374	0.537698413	0.122368961	C	CG
103257	rs489509	15	43586907	0.847222222	0.328031809	0.455357143	0.519190413	0.391865079	0.127325334	T	A
103258	rs532672	15	43586908	0.847222222	0.328031809	0.455357143	0.519190413	0.391865079	0.127325334	C	A
103274	rs485148	15	43587745	0.928571429	0.326043738	0.455357143	0.602527691	0.473214286	0.129313405	C	G
103297	rs491648	15	43588439	0.552579365	0.123260437	0.265873016	0.429318928	0.286706349	0.142612578	T	C
103301	rs491800	15	43588484	0.97718254	0.327037773	0.454365079	0.650144766	0.52281746	0.127327306	G	A
103312	rs564632833	15	43588622	0.433531746	0.222664016	0.209325397	0.21086773	0.224206349	0.013338619	C	CA
103317	rs28594657	15	43588888	0.155753968	0.119284294	0.166666667	0.036469674	0.010912698	0.047382372	C	A
103331	rs12148735	15	43589582	0.006944444	0.673956262	0.544642857	0.667011818	0.537698413	0.129313405	C	T
103339	rs113772943	15	43589720	0.884920635	0.324055666	0.45734127	0.560864969	0.427579365	0.133285604	G	GGAAA
103409	rs825740	15	43592408	0.663690476	0.127236581	0.452380952	0.536453896	0.211309524	0.325144372	A	G
103411	rs825739	15	43592428	0.738095238	0.127236581	0.452380952	0.610858658	0.285714286	0.325144372	T	G
103449	rs56249665	15	43593827	0.8125	0.312127237	0.449404762	0.500372763	0.363095238	0.137277525	C	CA
106461	rs384549	5	180626505	0.968253968	0.289264414	0.473214286	0.678989555	0.495039683	0.183949872	A	G
106476	rs416574	5	180626927	0.968253968	0.289264414	0.473214286	0.678989555	0.495039683	0.183949872	A	G
106681	rs4646941	6	34846973	0.154761905	0.03777336	0.259920635	0.116988545	0.10515873	0.222147275	C	A
106742	rs13220916	6	34849845	0.158730159	0.03777336	0.266865079	0.120956799	0.108134921	0.22909172	A	G
106796	rs3215537	6	34851158	0.983134921	0.286282306	0.715277778	0.696852614	0.267857143	0.428995472	C	CT
106832	rs4646926	6	34852253	0.979166667	0.284294235	0.679563492	0.694872432	0.299603175	0.395269257	G	T
106844	rs4646924	6	34852773	0.981150794	0.28528827	0.717261905	0.695862523	0.263888889	0.431973634	T	TCAG
106846	rs4646923	6	34852879	0.029761905	0.07554672	0.300595238	0.045784815	0.270833333	0.225048518	T	C
106847	rs545887909	6	34852882	0.98015873	0.222664016	0.594246032	0.757494714	0.385912698	0.371582016	C	CT
106848	rs57951780	6	34852891	0.981150794	0.284294235	0.714285714	0.696856559	0.266865079	0.42999148	C	T
106853	rs146863862	6	34853091	0.018849206	0.07554672	0.303571429	0.056697513	0.284722222	0.228024709	CT	C
106854	rs4646922	6	34853253	0.159722222	0.03777336	0.258928571	0.121948862	0.099206349	0.221155212	A	G
106860	rs4646920	6	34853635	0.159722222	0.03777336	0.258928571	0.121948862	0.099206349	0.221155212	A	G
106871	rs4646919	6	34853891	0.159722222	0.03777336	0.258928571	0.121948862	0.099206349	0.221155212	C	T
106877	rs143489695	6	34854179	0.793650794	0.242544732	0.458333333	0.551106062	0.33531746	0.215788602	A	AAAAC
106878	rs554566061	6	34854183	0.158730159	0.03777336	0.258928571	0.120956799	0.100198413	0.221155212	C	CA
106880	rs559385597	6	34854187	0.158730159	0.03777336	0.258928571	0.120956799	0.100198413	0.221155212	C	CAAA
106897	rs9366871	6	34854745	0.016865079	0.073558648	0.303571429	0.056693569	0.286706349	0.23001278	C	T
106955	rs1047911	2	74699778	0.825396825	0.15805169	0.821428571	0.667345136	0.003968254	0.663376882	C	A
108297	rs1869258	15	43803621	0.983134921	0.30417495	0.409722222	0.67895997	0.573412698	0.105547272	A	C
108352	rs529611	15	43805988	0.984126984	0.30417495	0.408730159	0.679952034	0.575396825	0.104555208	T	C
108456	rs690170	15	43810422	0.498015873	0.078528827	0.276785714	0.419487046	0.221230159	0.198256887	G	C
108476	rs67183847	15	43810915	0.201388889	0.191848907	0.000992063	0.009539982	0.200396825	0.190856843	CG	C
108477	rs7181665	15	43810916	0.889880952	0.185884692	0.422619048	0.703996261	0.467261905	0.236734356	G	C
108493	rs523156	15	43811843	0.91468254	0.287276342	0.418650794	0.627406198	0.496031746	0.131374452	C	G
108508	rs57938858	15	43812457	0.212301587	0.184890656	0.000992063	0.027410931	0.211309524	0.183898593	C	G
108511	rs689883	15	43812596	0.694444444	0.104373757	0.416666667	0.590070687	0.277777778	0.312292909	G	C
108531	rs694985	15	43813387	0.679563492	0.104373757	0.41765873	0.575189735	0.261904762	0.313284973	T	C
108593	rs3862138	15	43815999	0.181547619	0.191848907	0.000992063	0.010301288	0.180555556	0.190856843	C	T
108612	rs1060939	15	43816917	0.994047619	0.296222664	0.41765873	0.697824955	0.576388889	0.121436066	G	A
108619	rs12912505	15	43817404	0.08234127	0.191848907	0.000992063	0.109507637	0.081349206	0.190856843	G	A
108620	rs480108	15	43817406	0.995039683	0.296222664	0.41765873	0.698817019	0.577380952	0.121436066	T	C
108636	rs2245715	15	43818052	0.694444444	0.104373757	0.416666667	0.590070687	0.277777778	0.312292909	G	A
108637	rs62020612	15	43818079	0.211309524	0.191848907	0.000992063	0.019460617	0.21031746	0.190856843	G	A
108805	rs572837	15	43823813	0.995039683	0.296222664	0.418650794	0.698817019	0.576388889	0.12242813	A	G
108807	rs2271951	19	49990843	0.530753968	0.126242545	0.069444444	0.404511424	0.461309524	0.0567981	A	G
108854	rs4801801	19	49991628	0.597222222	0.126242545	0.069444444	0.470979677	0.527777778	0.0567981	C	T
108865	rs3786567	19	49991789	0.713293651	0.127236581	0.069444444	0.58605707	0.643849206	0.057792136	C	T
108875	rs2517977	19	49992093	0.916666667	0.127236581	0.141865079	0.789430086	0.774801587	0.014628499	C	G
108878	rs199970514	19	49992217	0	0.103379722	0.001984127	0.103379722	0.001984127	0.101395595	C	CA
108930	rs55991145	19	49993383	0.713293651	0.126242545	0.069444444	0.587051106	0.643849206	0.0567981	G	T
108984	rs59192944	19	49994470	0.715277778	0.126242545	0.069444444	0.589035233	0.645833333	0.0567981	T	A
108985	rs56974957	19	49994476	0.726190476	0.166998012	0.069444444	0.559192464	0.656746032	0.097553567	T	C
109090	rs11557085	8	145752900	0.048611111	0.457256461	0.509920635	0.40864535	0.461309524	0.052664174	C	T
109144	rs138856062	8	145754127	0.445436508	0.003976143	0.000992063	0.441460365	0.444444444	0.00298408	G	A
109273	rs6707475	2	74710491	0.935515873	0.159045726	0.822420635	0.776470147	0.113095238	0.663374909	C	T
109330	rs545032435	2	74712596	0.260912698	0.792246521	0.253968254	0.531333822	0.006944444	0.538278267	CT	C
109365	rs13390859	2	74714604	0.827380952	0.15805169	0.821428571	0.669329263	0.005952381	0.663376882	C	T
109407	rs12621712	2	74716140	0.89484127	0.159045726	0.821428571	0.735795544	0.073412698	0.662382846	A	G
109525	rs17009980	2	74719910	0.139880952	0.153081511	0.821428571	0.013200559	0.681547619	0.66834706	G	T
109559	rs2301984	2	74721055	0.896825397	0.159045726	0.821428571	0.737779671	0.075396825	0.662382846	A	G
109594	rs226503	22	45705241	0.927579365	0.873757455	0.802579365	0.05382191	0.125	0.07117809	G	T
109597	rs226504	22	45705383	0.009920635	0.600397614	0.308531746	0.590476979	0.298611111	0.291865868	T	A
109607	rs148530837	22	45705685	0.031746032	0.585487078	0.308531746	0.553741046	0.276785714	0.276955332	C	CGGCGG
109633	rs226505	22	45706777	0.009920635	0.583499006	0.300595238	0.573578371	0.290674603	0.282903768	C	A
109657	rs226506	22	45707520	0.009920635	0.591451292	0.305555556	0.581530657	0.295634921	0.285895737	G	T
109663	rs226507	22	45707737	0.009920635	0.592445328	0.307539683	0.582524693	0.297619048	0.284905645	C	G
109693	rs79055	22	45708623	0.011904762	0.587475149	0.299603175	0.575570387	0.287698413	0.287871975	C	T
109705	rs73440432	22	45708960	0.478174603	0.105367793	0.027777778	0.37280681	0.450396825	0.077590015	C	T
109744	rs67085454	22	45710240	0.006944444	0.587475149	0.297619048	0.580530705	0.290674603	0.289856101	AAAACT	A
109780	rs104664	22	45711854	0.946428571	0.865805169	0.825396825	0.080623402	0.121031746	0.040408344	G	A
109809	rs170505	22	45713020	0.961309524	0.883697813	0.826388889	0.077611711	0.134920635	0.057308924	A	G
109831	rs226490	22	45713764	0.961309524	0.883697813	0.826388889	0.077611711	0.134920635	0.057308924	G	A
109858	rs226492	22	45714489	0.913690476	0.894632207	0.826388889	0.019058269	0.087301587	0.068243318	T	C
109866	rs6006984	22	45714937	0.869047619	0.296222664	0.524801587	0.572824955	0.344246032	0.228578923	T	C
109886	rs6519922	22	45715608	0.868055556	0.294234592	0.521825397	0.573820963	0.346230159	0.227590804	C	T
109887	rs6519923	22	45715624	0.868055556	0.294234592	0.523809524	0.573820963	0.344246032	0.229574931	A	G
109893	rs226493	22	45715887	0.011904762	0.590457256	0.320436508	0.578552495	0.308531746	0.270020749	A	G
109902	rs8138866	22	45716397	0.91468254	0.2972167	0.521825397	0.61746584	0.392857143	0.224608697	A	G
109940	rs6007587	22	45717524	0.869047619	0.294234592	0.521825397	0.574813027	0.347222222	0.227590804	C	T
109946	rs720682	22	45717859	0.867063492	0.293240557	0.521825397	0.573822935	0.345238095	0.22858484	C	T
109951	rs1473953	22	45718041	0.885912698	0.293240557	0.521825397	0.592672142	0.364087302	0.22858484	A	G
109965	rs7286605	22	45718627	0.011904762	0.589463221	0.297619048	0.577558459	0.285714286	0.291844173	G	A
109968	rs7290139	22	45718743	0.011904762	0.590457256	0.297619048	0.578552495	0.285714286	0.292838209	A	G
109978	rs34063912	22	45718922	0.241071429	0.456262425	0.405753968	0.215190997	0.16468254	0.050508457	C	CTG
109994	rs2142552	22	45719497	0.964285714	0.865805169	0.825396825	0.098480545	0.138888889	0.040408344	C	G
109998	rs4823460	22	45719634	0.011904762	0.587475149	0.297619048	0.575570387	0.285714286	0.289856101	C	T
110008	rs4823461	22	45719817	0.007936508	0.589463221	0.297619048	0.581526713	0.28968254	0.291844173	G	T
110044	rs1807549	22	45720894	0.007936508	0.587475149	0.297619048	0.579538641	0.28968254	0.289856101	C	T
110051	rs738170	22	45721196	0.005952381	0.586481113	0.297619048	0.580528732	0.291666667	0.288862066	C	T
110052	rs738171	22	45721284	0.962301587	0.883697813	0.825396825	0.078603774	0.136904762	0.058300988	T	C
110075	rs9614637	22	45722047	0.962301587	0.883697813	0.825396825	0.078603774	0.136904762	0.058300988	T	C
110087	rs79050799	22	45722753	0.995039683	0.888667992	0.861111111	0.10637169	0.133928571	0.027556881	GGTGT	G
110097	rs6006985	22	45723116	0.887896825	0.294234592	0.527777778	0.593662233	0.360119048	0.233543185	A	G
110104	rs6006986	22	45723253	0.929563492	0.883697813	0.825396825	0.045865679	0.104166667	0.058300988	A	T
110106	rs6006987	22	45723320	0.874007937	0.293240557	0.525793651	0.58076738	0.348214286	0.232553094	C	A
110107	rs9615107	22	45723326	0.012896825	0.590457256	0.299603175	0.577560431	0.286706349	0.290854082	C	G
110110	rs5766654	22	45723465	0.933531746	0.883697813	0.83234127	0.049833933	0.101190476	0.051356543	A	G
110116	rs6007589	22	45723526	0.964285714	0.883697813	0.826388889	0.080587901	0.137896825	0.057308924	T	C
110119	rs6007590	22	45723584	0.927579365	0.883697813	0.825396825	0.043881552	0.10218254	0.058300988	G	A
110125	rs6007591	22	45723696	0.912698413	0.290258449	0.525793651	0.622439963	0.386904762	0.235535201	G	C
110126	rs6007591	22	45723696	0.037698413	0.002982107	0	0.034716305	0.037698413	0.002982107	G	T
110135	rs11556482	22	45723807	0.891865079	0.293240557	0.525793651	0.598624523	0.366071429	0.232553094	G	C
110139	rs17851057	22	45723842	0.890873016	0.293240557	0.526785714	0.597632459	0.364087302	0.233545158	G	A
110141	rs9615108	22	45723854	0.007936508	0.590457256	0.300595238	0.582520749	0.29265873	0.289862018	C	G
110153	rs535754882	22	45724204	0.540674603	0.034791252	0.115079365	0.505883351	0.425595238	0.080288113	G	C
110167	rs34080495	22	45724513	0.871031746	0.293240557	0.535714286	0.577791189	0.33531746	0.242473729	TA	T
110172	rs6007592	22	45724727	0.884920635	0.275347913	0.525793651	0.609572722	0.359126984	0.250445738	G	A
110174	rs8137209	22	45724761	0.132936508	0.054671968	0.155753968	0.07826454	0.02281746	0.101082	C	T
110180	rs736037	22	45724999	0.912698413	0.275347913	0.527777778	0.6373505	0.384920635	0.252429865	G	A
110182	rs6006988	22	45725106	0.885912698	0.275347913	0.527777778	0.610564786	0.358134921	0.252429865	T	C
110191	rs2350628	22	45725276	0.885912698	0.275347913	0.527777778	0.610564786	0.358134921	0.252429865	G	A
110195	rs742013	22	45725392	0.912698413	0.275347913	0.527777778	0.6373505	0.384920635	0.252429865	T	C
110199	rs742014	22	45725524	0.912698413	0.275347913	0.527777778	0.6373505	0.384920635	0.252429865	C	T
110205	rs736702	22	45725600	0.911706349	0.275347913	0.529761905	0.636358437	0.381944444	0.254413992	A	G
110227	rs7285172	22	45726345	0.961309524	0.866799205	0.826388889	0.094510319	0.134920635	0.040410316	A	G
110279	rs1569414	22	45727565	0.909722222	0.273359841	0.521825397	0.636362381	0.387896825	0.248465556	T	G
110283	rs1569415	22	45727688	0.908730159	0.25944334	0.521825397	0.649286819	0.386904762	0.262382057	C	A
110287	rs138809539	22	45727778	0.909722222	0.272365805	0.521825397	0.637356417	0.387896825	0.249459592	CCCT	C
110299	rs67515296	22	45728163	0.879960317	0.272365805	0.521825397	0.607594512	0.358134921	0.249459592	CCTT	C
110305	rs6007594	22	45728370	0.879960317	0.272365805	0.521825397	0.607594512	0.358134921	0.249459592	G	A
110317	rs538777006;rs538777006;rs538777006;rs550096530	22	45728632	0.213293651	0.048707753	0.080357143	0.164585897	0.132936508	0.031649389	C	CT
110318	rs538777006;rs538777006;rs538777006;rs550096530	22	45728632	0.623015873	0.246520875	0.441468254	0.376494998	0.181547619	0.194947379	C	CTT
110319	rs538777006;rs538777006;rs538777006;rs550096530	22	45728632	0.010912698	0.000994036	0.00297619	0.009918663	0.007936508	0.001982155	C	CTTT
110320	rs538777006;rs538777006;rs538777006;rs550096530	22	45728632	0.005952381	0.001988072	0.00297619	0.003964309	0.00297619	0.000988119	C	T
110335	rs6007595	22	45728978	0.924603175	0.866799205	0.825396825	0.05780397	0.099206349	0.041402379	G	C
110345	rs7284348	22	45729382	0.905753968	0.276341948	0.527777778	0.62941202	0.37797619	0.251435829	C	T
110349	rs6006989	22	45729424	0.906746032	0.272365805	0.521825397	0.634380227	0.384920635	0.249459592	G	A
110353	rs541613789	22	45729555	0.455357143	0.178926441	0.261904762	0.276430702	0.193452381	0.082978321	C	CA
110405	rs2350629	22	45731050	0.948412698	0.872763419	0.860119048	0.075649279	0.088293651	0.012644372	A	G
110414	rs738176	22	45731182	0.007936508	0.586481113	0.317460317	0.578544605	0.30952381	0.269020796	C	T
110430	rs738177	22	45731539	0.866071429	0.865805169	0.826388889	0.00026626	0.03968254	0.03941628	C	T
110436	rs2205659	22	45731730	0.923611111	0.867793241	0.825396825	0.055817871	0.098214286	0.042396415	T	C
110437	rs2205660	22	45731731	0.923611111	0.867793241	0.825396825	0.055817871	0.098214286	0.042396415	G	A
110441	rs2205661	22	45731759	0.010912698	0.529821074	0.320436508	0.518908375	0.30952381	0.209384566	G	C
110462	rs11704481	22	45732328	0.008928571	0.579522863	0.398809524	0.570594291	0.389880952	0.180713339	G	A
110534	rs5845703	22	45734122	0.052579365	0.587475149	0.321428571	0.534895784	0.268849206	0.266046578	A	AT
110538	rs737399	22	45734179	0.250992063	0.062624254	0.176587302	0.188367809	0.074404762	0.113963047	C	T
110540	rs2009848	22	45734206	0.050595238	0.591451292	0.320436508	0.540856054	0.26984127	0.271014784	A	G
110566	rs3788649	22	45734860	0.913690476	0.288270378	0.531746032	0.625420098	0.381944444	0.243475654	T	C
110569	rs3827392	22	45734931	0.767857143	0.319085487	0.386904762	0.448771656	0.380952381	0.067819275	A	G
110595	rs998706	22	45735606	0.020833333	0.516898608	0.325396825	0.496065275	0.304563492	0.191501783	T	C
110599	rs998705	22	45735741	0.049603175	0.517892644	0.319444444	0.46828947	0.26984127	0.1984482	T	C
110623	rs3827393	22	45736153	0.925595238	0.867793241	0.826388889	0.057801998	0.099206349	0.041404352	G	A
110632	rs1056322	22	45736434	0.911706349	0.347912525	0.510912698	0.563793824	0.400793651	0.163000174	C	G
110634	rs2064068	22	45736485	0.015873016	0.514910537	0.318452381	0.499037521	0.302579365	0.196458156	C	T
110648	rs2350630	22	45736767	0.925595238	0.866799205	0.826388889	0.058796033	0.099206349	0.040410316	A	G
110650	rs5766662	22	45736871	0.007936508	0.514910537	0.316468254	0.506974029	0.308531746	0.198442283	T	C
110664	rs1044742	22	45737290	0.014880952	0.514910537	0.319444444	0.500029584	0.304563492	0.195466092	G	A
110665	rs1044744	22	45737310	0.910714286	0.350894632	0.507936508	0.559819654	0.402777778	0.157041876	A	G
110669	rs6007600	22	45737481	0.910714286	0.351888668	0.510912698	0.558825618	0.399801587	0.15902403	T	C
110670	rs10343	22	45737487	0.014880952	0.513916501	0.31547619	0.499035549	0.300595238	0.198440311	G	A
110703	rs11434456	1	249145072	0.96031746	0.136182903	0.594246032	0.824134558	0.366071429	0.458063129	C	CA
110744	rs11205429	1	249146286	0.819444444	0.054671968	0.348214286	0.764772476	0.471230159	0.293542318	A	G
110825	rs12135449	1	249149486	0.91468254	0.147117296	0.591269841	0.767565243	0.323412698	0.444152545	T	C
110942	rs1951737	14	24422795	0.803571429	0.054671968	0.134920635	0.74889946	0.668650794	0.080248667	A	G
110958	rs78299733	14	24422915	0.641865079	0.051689861	0.009920635	0.590175219	0.631944444	0.041769226	T	G
110960	rs112883733	14	24422936	0.640873016	0.051689861	0.009920635	0.589183155	0.630952381	0.041769226	C	G
110961	rs113357631	14	24422946	0.640873016	0.051689861	0.009920635	0.589183155	0.630952381	0.041769226	A	ACT
110965	rs4457918	14	24422995	0.643849206	0.051689861	0.009920635	0.592159346	0.633928571	0.041769226	T	G
110966	rs17099455	14	24423007	0.639880952	0.051689861	0.009920635	0.588191092	0.629960317	0.041769226	G	A
110988	rs8007763	14	24423329	0.634920635	0.051689861	0.009920635	0.583230774	0.625	0.041769226	G	C
110992	rs8009022	14	24423370	0.651785714	0.051689861	0.009920635	0.600095853	0.641865079	0.041769226	C	T
111005	rs8010151	14	24423582	0.641865079	0.051689861	0.009920635	0.590175219	0.631944444	0.041769226	A	G
111009	rs8009599	14	24423666	0.640873016	0.051689861	0.009920635	0.589183155	0.630952381	0.041769226	C	T
111018	rs11158470	14	24423918	0.629960317	0.051689861	0.009920635	0.578270457	0.620039683	0.041769226	C	T
111049	rs12147221	14	24424367	0.623015873	0.078528827	0.009920635	0.544487046	0.613095238	0.068608192	G	A
111073	rs10137990	14	24425058	0.642857143	0.051689861	0.009920635	0.591167282	0.632936508	0.041769226	G	T
111083	rs2984817	14	24425427	0.700396825	0.051689861	0.009920635	0.648706965	0.69047619	0.041769226	C	G
111104	rs58329055	14	24425732	0.700396825	0.051689861	0.009920635	0.648706965	0.69047619	0.041769226	G	A
111105	rs201968071	14	24425806	0.691468254	0.051689861	0.010912698	0.639778393	0.680555556	0.040777162	TC	T
111116	rs112772981	14	24425993	0.779761905	0.053677932	0.134920635	0.726083972	0.64484127	0.081242703	G	A
111127	rs112944764	14	24426320	0.700396825	0.046719682	0.008928571	0.653677143	0.691468254	0.03779111	C	G
111139	rs145219936	14	24426595	0.698412698	0.051689861	0.009920635	0.646722838	0.688492063	0.041769226	GGA	G
111151	rs66683150	14	24426764	0.689484127	0.051689861	0.009920635	0.637794266	0.679563492	0.041769226	TC	T
111152	rs13379296	14	24426797	0.779761905	0.053677932	0.145833333	0.726083972	0.633928571	0.092155401	C	A
111165	rs73600730	14	24427358	0.701388889	0.051689861	0.009920635	0.649699028	0.691468254	0.041769226	T	C
111197	rs6573484	14	24428285	0.630952381	0.051689861	0.010912698	0.57926252	0.620039683	0.040777162	A	G
111202	rs6573485	14	24428385	0.630952381	0.051689861	0.009920635	0.57926252	0.621031746	0.041769226	C	T
111214	rs6573486	14	24428509	0.629960317	0.051689861	0.009920635	0.578270457	0.620039683	0.041769226	G	A
111220	rs6573487	14	24428545	0.701388889	0.051689861	0.009920635	0.649699028	0.691468254	0.041769226	T	C
111221	rs6573488	14	24428555	0.701388889	0.051689861	0.009920635	0.649699028	0.691468254	0.041769226	C	T
111228	rs60914253	14	24428699	0.488095238	0.048707753	0.009920635	0.439387485	0.478174603	0.038787119	C	T
111234	rs7154783	14	24428762	0.694444444	0.052683897	0.014880952	0.641760548	0.679563492	0.037802944	G	A
111236	rs7156226	14	24428798	0.688492063	0.051689861	0.009920635	0.636802203	0.678571429	0.041769226	C	T
111264	rs79275197	14	24429194	0.624007937	0.026838966	0.005952381	0.59716897	0.618055556	0.020886585	T	C
111275	rs3742491	14	24429249	0.10218254	0.110337972	0.451388889	0.008155432	0.349206349	0.341050917	G	A
111278	rs3742493	14	24429334	0.201388889	0.201789264	0.545634921	0.000400376	0.344246032	0.343845656	G	A
111285	rs3742494	14	24429412	0.202380952	0.204771372	0.583333333	0.002390419	0.380952381	0.378561962	A	G
111294	rs1957687	14	24429610	0.732142857	0.161033797	0.375992063	0.57110906	0.356150794	0.214958266	G	A
111295	rs1957687	14	24429610	0.148809524	0.270377734	0.441468254	0.12156821	0.29265873	0.17109052	G	T
111309	rs5807245	14	24429848	0.728174603	0.160039761	0.39781746	0.568134842	0.330357143	0.237777699	TC	T
111313	rs1957688	14	24429953	0.728174603	0.160039761	0.39781746	0.568134842	0.330357143	0.237777699	G	A
111318	rs199531639	14	24430148	0.270833333	0	0	0.270833333	0.270833333	0	G	GT
111348	rs79993408	14	24431795	0.454365079	0.167992048	0.360119048	0.286373032	0.094246032	0.192127	G	A
111371	rs139045649	14	24432493	0.696428571	0.171968191	0.505952381	0.524460381	0.19047619	0.33398419	G	C
111380	rs148374592	14	24433294	0.053571429	0.062624254	0.156746032	0.009052826	0.103174603	0.094121777	G	A
111383	rs72488277	14	24433414	0.722222222	0.167992048	0.398809524	0.554230175	0.323412698	0.230817476	C	G
111390	rs534152860	14	24433598	0.271825397	0	0	0.271825397	0.271825397	0	A	G
111411	rs550521171	14	24434860	0.313492063	0	0	0.313492063	0.313492063	0	T	A
111426	rs138982419	14	24435308	0.554563492	0.11332008	0.242063492	0.441243413	0.3125	0.128743413	C	A
111452	rs28620370	14	24436234	0.963293651	0.314115308	0.804563492	0.649178343	0.158730159	0.490448184	A	G
111471	rs148043130	14	24436706	0.706349206	0.154075547	0.408730159	0.55227366	0.297619048	0.254654612	G	C
111494	rs61999779	14	24437922	0.391865079	0.114314115	0.343253968	0.277550964	0.048611111	0.228939853	A	C
112659	rs10338	17	73773106	0.175595238	0.825049702	0.616071429	0.649454464	0.44047619	0.208978273	G	A
112796	rs60700976	17	73775585	0.020833333	0.142147117	0.114087302	0.121313784	0.093253968	0.028059816	G	A
112809	rs12882	17	73775825	0	0.143141153	0.114087302	0.143141153	0.114087302	0.029053851	G	A
113626	rs11983200	7	27186596	0.228174603	0.106361829	0.143849206	0.121812774	0.084325397	0.037487377	A	G
113655	rs3823764	7	27187753	0.084325397	0.830019881	0.860119048	0.745694484	0.775793651	0.030099167	C	T
113667	rs983184	7	27188379	0.084325397	0.830019881	0.860119048	0.745694484	0.775793651	0.030099167	C	T
113669	rs983185	7	27188607	0.270833333	0.835984095	0.860119048	0.565150762	0.589285714	0.024134952	G	A
113674	rs983186	7	27188659	0.084325397	0.764413519	0.618055556	0.680088122	0.533730159	0.146357963	G	A
113686	rs3807597	7	27189195	0.76984127	0.869781312	0.860119048	0.099940042	0.090277778	0.009662265	C	T
113693	rs12666919	7	27189498	0.76984127	0.869781312	0.860119048	0.099940042	0.090277778	0.009662265	A	T
113695	rs12666926	7	27189561	0.76984127	0.869781312	0.861111111	0.099940042	0.091269841	0.008670201	A	G
113708	rs3735530	7	27189982	0.08531746	0.830019881	0.860119048	0.74470242	0.774801587	0.030099167	C	T
113715	rs372617289	8	11922512	0.03968254	0.809145129	0.979166667	0.76946259	0.939484127	0.170021537	T	C
113729	rs13273227	8	11922801	0.098214286	0.659045726	0.985119048	0.56083144	0.886904762	0.326073322	G	T
113743	rs549166243	8	11926874	0.341269841	0.10139165	0.014880952	0.239878191	0.326388889	0.086510698	C	T
114047	rs2687117	7	99365451	0.601190476	0.997017893	1	0.395827416	0.398809524	0.002982107	A	G
114062	rs2246709	7	99365719	0.342261905	0.272365805	0.39484127	0.0698961	0.052579365	0.122475465	A	G
114071	rs2687116	7	99365943	0.261904762	0.970178926	0.995039683	0.708274165	0.733134921	0.024860756	C	A
114216	rs12670850	7	99371448	0.069444444	0.60139165	0.614087302	0.531947206	0.544642857	0.012695651	G	A
114233	rs2738262	7	99372130	0.203373016	0.972166998	0.996031746	0.768793982	0.79265873	0.023864748	G	A
114244	rs6975773	7	99372568	0.226190476	0.001988072	0	0.224202405	0.226190476	0.001988072	G	A
114263	rs4281055	7	99373649	0.174603175	0.972166998	0.996031746	0.797563823	0.821428571	0.023864748	G	A
114345	rs7801671	7	99376906	0.225198413	0.001988072	0	0.223210341	0.225198413	0.001988072	C	A
114346	rs2687105	7	99376946	0.203373016	0.972166998	0.996031746	0.768793982	0.79265873	0.023864748	A	T
114532	rs143656588	1	1408550	0.070436508	0.057654076	0.126984127	0.012782432	0.056547619	0.069330051	C	T
114827	rs79585054	1	1414689	0.048611111	0.049701789	0.088293651	0.001090678	0.03968254	0.038591862	C	T
114994	rs819970	1	1417696	0.99702381	0.680914513	0.999007937	0.316109297	0.001984127	0.318093424	C	G
115172	rs113537492	1	1420890	0.068452381	0.050695825	0.126984127	0.017756556	0.058531746	0.076288302	G	A
115257	rs79881454	1	1421776	0.297619048	0.00695825	0.485119048	0.290660797	0.1875	0.478160797	C	G
115379	rs77172447	1	1423729	0.28968254	0.00695825	0.489087302	0.282724289	0.199404762	0.482129051	C	T
115452	rs3215838	1	1424958	0.248015873	0.00695825	0.487103175	0.241057623	0.239087302	0.480144924	C	CTA
115465	rs61744101	1	1425147	0.296626984	0.00695825	0.488095238	0.289668734	0.191468254	0.481136988	T	C
115772	rs3851852	1	1430616	0.456349206	0.009940358	0.487103175	0.446408848	0.030753968	0.477162817	T	C
115785	rs819984	1	1430707	0.48015873	0.008946322	0.478174603	0.471212408	0.001984127	0.469228281	C	T
115882	rs904590	1	1431998	0.149801587	0.032803181	0.014880952	0.116998406	0.134920635	0.017922229	G	A
116223	rs59034049	15	72569369	0.285714286	0.001988072	0.075396825	0.283726214	0.21031746	0.073408754	G	A
116306	rs11631113	15	72572303	0.155753968	0.947316103	0.744047619	0.791562135	0.588293651	0.203268484	A	G
116322	rs67849115	15	72573076	0.487103175	0.024850895	0.231150794	0.46225228	0.255952381	0.206299899	C	T
116352	rs59353578	15	72574168	0.155753968	0.947316103	0.743055556	0.791562135	0.587301587	0.204260548	C	T
116369	rs11072353	15	72574665	0.156746032	0.947316103	0.743055556	0.790570072	0.586309524	0.204260548	G	A
116444	rs4777498	15	72578072	0.143849206	0.947316103	0.743055556	0.803466897	0.599206349	0.204260548	C	A
116467	rs2278150	15	72579370	0.143849206	0.947316103	0.744047619	0.803466897	0.600198413	0.203268484	G	T
116619	rs34917839	15	72586036	0.325396825	0.914512922	0.765873016	0.589116097	0.44047619	0.148639907	CT	C
116679	rs11636289	15	72588119	0.143849206	0.946322068	0.770833333	0.802472861	0.626984127	0.175488734	G	T
116703	rs11637797	15	72589380	0.141865079	0.946322068	0.771825397	0.804456988	0.629960317	0.174496671	G	A
116746	rs61481811	15	72591526	0.366071429	0.029821074	0.205357143	0.336250355	0.160714286	0.175536069	G	A
116787	rs11635828	15	72592996	0.142857143	0.946322068	0.771825397	0.803464925	0.628968254	0.174496671	G	A
116805	rs4606667	15	72593581	0.142857143	0.946322068	0.770833333	0.803464925	0.62797619	0.175488734	C	A
116808	rs12591975	15	72593667	0.366071429	0.029821074	0.205357143	0.336250355	0.160714286	0.175536069	T	C
116848	rs2162235	15	72595425	0.14484127	0.946322068	0.771825397	0.801480798	0.626984127	0.174496671	G	A
116853	rs12914971	15	72595571	0.14484127	0.946322068	0.771825397	0.801480798	0.626984127	0.174496671	A	T
116866	rs12440927	15	72595888	0.383928571	0.029821074	0.205357143	0.354107498	0.178571429	0.175536069	T	C
117111	rs8032276	15	72605641	0.294642857	0.001988072	0.050595238	0.292654786	0.244047619	0.048607167	A	C
117279	rs10442	19	18545341	0.859126984	0.347912525	0.215277778	0.511214459	0.643849206	0.132634747	A	C
117285	rs2385088	19	18545540	0.757936508	0.338966203	0.215277778	0.418970305	0.54265873	0.123688425	A	G
117323	rs2303697	19	18546678	0.854166667	0.347912525	0.216269841	0.506254142	0.637896825	0.131642684	T	C
117345	rs4595905	19	18547305	0.858134921	0.347912525	0.215277778	0.510222396	0.642857143	0.132634747	T	A
117368	rs10413237	19	18548249	0.866071429	0.347912525	0.228174603	0.518158904	0.637896825	0.119737922	A	C
117383	rs2303696	19	18548884	0.991071429	0.378727634	0.215277778	0.612343794	0.775793651	0.163449856	T	C
123685	rs55986512	12	21149787	0.527777778	0.058648111	0.092261905	0.469129666	0.435515873	0.033613793	G	A
126523	rs138963283	12	21237850	0.606150794	0.092445328	0.455357143	0.513705466	0.150793651	0.362911815	A	C
126787	rs722572	19	12811045	0.56547619	0.389662028	0.146825397	0.175814163	0.418650794	0.242836631	T	C
126790	rs5827160	19	12811102	0.611111111	0.389662028	0.146825397	0.221449083	0.464285714	0.242836631	G	GC
126796	rs722571	19	12811379	0.66468254	0.447316103	0.135912698	0.217366436	0.528769841	0.311403405	T	C
126944	rs10401993	19	12815686	0.923611111	0.787276342	0.339285714	0.136334769	0.584325397	0.447990628	A	G
127026	rs67226103	19	12818448	0.013888889	0.310139165	0.111111111	0.296250276	0.097222222	0.199028054	G	A
127189	rs8106490	19	12823166	0.068452381	0.371769384	0.14781746	0.303317003	0.079365079	0.223951923	G	C
127225	rs74180100	19	12824281	0.068452381	0.377733598	0.14781746	0.309281217	0.079365079	0.229916138	TCA	T
127527	rs9927304	16	67361234	0.670634921	0.040755467	0.00297619	0.629879453	0.66765873	0.037779277	T	C
127533	rs9939328	16	67361507	0.670634921	0.040755467	0.00297619	0.629879453	0.66765873	0.037779277	G	A
127538	rs9939523	16	67361737	0.669642857	0.040755467	0.00297619	0.62888739	0.666666667	0.037779277	G	C
127624	rs9930454	16	67365469	0.669642857	0.040755467	0.00297619	0.62888739	0.666666667	0.037779277	G	A
127665	rs28526086	16	67366809	0.655753968	0.041749503	0.003968254	0.614004465	0.651785714	0.037781249	A	T
127749	rs7200755	16	67369722	0.728174603	0.071570577	0.00297619	0.656604027	0.725198413	0.068594386	A	G
127775	rs61659997	16	67370669	0.75	0.123260437	0.047619048	0.626739563	0.702380952	0.07564139	CT	C
127851	rs200523500	16	67374908	0.668650794	0.040755467	0.003968254	0.627895326	0.66468254	0.036787213	ATG	A
127852	rs72411519	16	67374912	0.66765873	0.040755467	0.00297619	0.626903263	0.66468254	0.037779277	ATT	A
127869	rs150013688	16	67375113	0.66765873	0.042743539	0.00297619	0.624915191	0.66468254	0.039767348	C	A
127870	rs144594333	16	67375199	0.668650794	0.040755467	0.00297619	0.627895326	0.665674603	0.037779277	TCTATAGA	T
127974	rs10700392	16	67379247	0.775793651	0.105367793	0.03968254	0.670425858	0.736111111	0.065685254	C	CAT
128006	rs7184253	16	67380550	0.669642857	0.040755467	0.00297619	0.62888739	0.666666667	0.037779277	T	C
128103	rs13334882	16	67385358	0.73015873	0.071570577	0.00297619	0.658588154	0.72718254	0.068594386	T	C
128122	rs1471143	16	67386349	0.728174603	0.071570577	0.00297619	0.656604027	0.725198413	0.068594386	C	G
128211	rs11859352	16	67390448	0.775793651	0.104373757	0.03968254	0.671419893	0.736111111	0.064691218	A	G
128235	rs8055190	16	67391618	0.669642857	0.040755467	0.00297619	0.62888739	0.666666667	0.037779277	C	T
128244	rs35944413	16	67392069	0.221230159	0.07554672	0.113095238	0.145683439	0.108134921	0.037548518	G	GT
128245	rs35944413	16	67392069	0.485119048	0.023856859	0.00297619	0.461262189	0.482142857	0.020880668	G	GTT
128258	rs9928183	16	67392891	0.728174603	0.064612326	0.00297619	0.663562277	0.725198413	0.061636136	G	A
128288	rs9921926	16	67394411	0.728174603	0.065606362	0.00297619	0.662568241	0.725198413	0.062630171	T	C
128303	rs8052852	16	67394890	0.728174603	0.064612326	0.00297619	0.663562277	0.725198413	0.061636136	G	A
128340	rs111993299	16	67396670	0.66765873	0.041749503	0.003968254	0.625909227	0.663690476	0.037781249	T	TTTG
128343	rs8064110	16	67396875	0.669642857	0.040755467	0.00297619	0.62888739	0.666666667	0.037779277	A	G
128360	rs9922085	16	67397580	0.669642857	0.040755467	0.00297619	0.62888739	0.666666667	0.037779277	G	C
128458	rs8047080	16	67402588	0.731150794	0.072564612	0.00297619	0.658586181	0.728174603	0.069588422	A	G
128531	rs8045160	16	67406269	0.702380952	0.068588469	0.024801587	0.633792483	0.677579365	0.043786882	A	T
128577	rs8052655	16	67409180	0.672619048	0.040755467	0.003968254	0.63186358	0.668650794	0.036787213	G	A
128590	rs16957378	16	67409770	0.73015873	0.065606362	0.00297619	0.664552368	0.72718254	0.062630171	C	T
128613	rs7205526	16	67410583	0.729166667	0.065606362	0.00297619	0.663560305	0.726190476	0.062630171	C	T
128635	rs9922119	16	67411530	0.669642857	0.041749503	0.00297619	0.627893354	0.666666667	0.038773313	T	C
128639	rs9931704	16	67411728	0.669642857	0.040755467	0.00297619	0.62888739	0.666666667	0.037779277	A	G
128660	rs9934827	16	67413003	0.728174603	0.072564612	0.00297619	0.655609991	0.725198413	0.069588422	A	T
128741	rs8056770	16	67416730	0.78968254	0.104373757	0.03968254	0.685308782	0.75	0.064691218	A	C
128749	rs6499127	16	67417003	0.671626984	0.040755467	0.00297619	0.630871517	0.668650794	0.037779277	A	C
129020	rs1050471	8	54880468	0.83234127	0.186878728	0.734126984	0.645462542	0.098214286	0.547248256	A	C
129031	rs78712518	8	54880933	0.149801587	0.170974155	0.596230159	0.021172568	0.446428571	0.425256004	TA	T
129461	rs10113246	8	54896203	0.857142857	0.189860835	0.740079365	0.667282022	0.117063492	0.55021853	A	G
129464	rs34669112	8	54896228	0.827380952	0.201789264	0.734126984	0.625591688	0.093253968	0.53233772	CA	C
129577	rs11997954	8	54899849	0.833333333	0.186878728	0.734126984	0.646454606	0.099206349	0.547248256	T	C
129633	rs12674671	8	54901348	0.857142857	0.189860835	0.740079365	0.667282022	0.117063492	0.55021853	T	C
129819	rs12677696	8	54907243	0.097222222	0.177932406	0.64781746	0.080710183	0.550595238	0.469885055	A	G
129864	rs7464767	8	54908828	0.857142857	0.190854871	0.740079365	0.666287986	0.117063492	0.549224494	T	C
130008	rs6473900	8	54912990	0.856150794	0.187872763	0.734126984	0.66827803	0.12202381	0.546254221	C	T
130053	rs57672283	8	54914537	0.777777778	0.186878728	0.734126984	0.59089905	0.043650794	0.547248256	TA	T
130135	rs7846650	8	54917157	0.456349206	0.022862823	0	0.433486383	0.456349206	0.022862823	T	G
130152	rs7824979	8	54917595	0.456349206	0.022862823	0	0.433486383	0.456349206	0.022862823	T	A
130162	rs6473901	8	54918008	0.456349206	0.022862823	0	0.433486383	0.456349206	0.022862823	T	C
130171	rs6473902	8	54918223	0.456349206	0.023856859	0	0.432492348	0.456349206	0.023856859	T	C
130174	rs73681805	8	54918378	0.451388889	0.022862823	0	0.428526066	0.451388889	0.022862823	A	G
130178	rs73681806	8	54918439	0.456349206	0.022862823	0	0.433486383	0.456349206	0.022862823	G	A
130185	rs73679588	8	54918620	0.469246032	0.022862823	0	0.446383209	0.469246032	0.022862823	C	T
130200	rs73679589	8	54919122	0.469246032	0.022862823	0	0.446383209	0.469246032	0.022862823	C	G
130203	rs61319412	8	54919218	0.83234127	0.186878728	0.734126984	0.645462542	0.098214286	0.547248256	C	T
130211	rs75589129	8	54919529	0.456349206	0.022862823	0	0.433486383	0.456349206	0.022862823	C	G
130214	rs7018355	8	54919638	0.456349206	0.022862823	0	0.433486383	0.456349206	0.022862823	G	C
130228	rs6473903	8	54919891	0.482142857	0.022862823	0	0.459280034	0.482142857	0.022862823	C	T
130241	rs4738564	8	54920607	0.831349206	0.186878728	0.734126984	0.644470479	0.097222222	0.547248256	C	T
130258	rs75990137	8	54921184	0.469246032	0.022862823	0	0.446383209	0.469246032	0.022862823	T	C
130328	rs9643824	8	54924671	0.858134921	0.189860835	0.739087302	0.668274086	0.119047619	0.549226467	G	A
130335	rs112536790	8	54924887	0.469246032	0.022862823	0	0.446383209	0.469246032	0.022862823	C	T
130337	rs112558123	8	54924981	0.469246032	0.023856859	0	0.445389173	0.469246032	0.023856859	G	A
130515	rs11986577	8	54932614	0.831349206	0.186878728	0.735119048	0.644470479	0.096230159	0.54824032	T	C
130517	rs73679596	8	54932707	0.468253968	0.022862823	0	0.445391145	0.468253968	0.022862823	G	C
134314	rs6895694	5	172390240	0.198412698	0.067594433	0.04265873	0.130818265	0.155753968	0.024935703	G	A
134319	rs9784654	5	172390393	0.061507937	0.055666004	0.043650794	0.005841933	0.017857143	0.01201521	A	T
134386	rs7733135	5	172393150	0.18452381	0.067594433	0.04265873	0.116929376	0.141865079	0.024935703	A	T
134392	rs116706636	5	172393485	0.048611111	0.053677932	0.04265873	0.005066821	0.005952381	0.011019202	G	A
134450	rs532055548;rs370680372	5	172394838	0.049603175	0.053677932	0.043650794	0.004074758	0.005952381	0.010027139	CATAT	CAT
134451	rs532055548;rs370680372	5	172394838	0.021825397	0.012922465	0.007936508	0.008902932	0.013888889	0.004985957	CATAT	C
135051	rs6633	12	123745809	0.046626984	0.222664016	0.001984127	0.176037032	0.044642857	0.220679889	G	T
135074	rs4759416	12	123746357	0.120039683	0.768389662	0.998015873	0.648349979	0.87797619	0.229626211	C	G
135078	rs4759417	12	123746510	0.131944444	0.767395626	0.998015873	0.635451182	0.866071429	0.230620247	C	T
135095	rs10773002	12	123746961	0.090277778	0.716699801	0.741071429	0.626422023	0.650793651	0.024371627	A	T
135165	rs200807193	12	123748666	0.054563492	0.225646123	0.003968254	0.171082631	0.050595238	0.221677869	AAAAG	A
135202	rs141133394	12	123750054	0.030753968	0.666998012	0.686507937	0.636244044	0.655753968	0.019509925	GA	G
135204	rs11057219	12	123750073	0.029761905	0.666998012	0.685515873	0.637236107	0.655753968	0.018517861	T	C
135209	rs12824957	12	123750228	0.045634921	0.222664016	0.001984127	0.177029095	0.043650794	0.220679889	T	C
135220	rs4553407	12	123750748	0.029761905	0.667992048	0.685515873	0.638230143	0.655753968	0.017523825	G	C
[truncated: 395,405 more rows]
