# Supplementary material for: Evidence of Recent Intricate Adaptation in Human Populations
Source: PLoS One. 2016 Dec 19;11(12):e0165870. doi: 10.1371/journal.pone.0165870 (PMC5167553; doi:10.1371/journal.pone.0165870)
Supplement: S1 File — (ZIP) [file pone.0165870.s009.zip › cisdafN.csv]

	rs	chr	position	af_afr	af_eur	af_eas	daf_AFRvsEUR	daf_AFRvsEAS	daf_EURvsEAS	ref	alt
34	rs1039723	17	29286847	0.691468254	0.011928429	0.000992063	0.679539825	0.69047619	0.010936366	G	A
35	rs1039724	17	29286855	0.818452381	0.011928429	0.000992063	0.806523952	0.817460317	0.010936366	G	C
45	rs201301409	17	19015814	0.875992063	0.106361829	0.952380952	0.769630234	0.076388889	0.846019123	C	G
47	rs201922096	17	19015826	0.939484127	0.110337972	0.923611111	0.829146155	0.015873016	0.813273139	G	A
68	rs201301409	17	19015814	0.875992063	0.106361829	0.952380952	0.769630234	0.076388889	0.846019123	C	G
70	rs201922096	17	19015826	0.939484127	0.110337972	0.923611111	0.829146155	0.015873016	0.813273139	G	A
180	rs569833431	17	29307091	0.756944444	0.012922465	0.000992063	0.744021979	0.755952381	0.011930402	A	G
188	rs117074155	17	19015381	0.949404762	0.103379722	0.924603175	0.84602504	0.024801587	0.821223453	T	A
221	rs199660087	17	19015683	0.962301587	0.203777336	0.989087302	0.758524251	0.026785714	0.785309966	G	C
242	rs201301409	17	19015814	0.875992063	0.106361829	0.952380952	0.769630234	0.076388889	0.846019123	C	G
244	rs201922096	17	19015826	0.939484127	0.110337972	0.923611111	0.829146155	0.015873016	0.813273139	G	A
297	rs73982623	17	18997015	0.875	0.123260437	0.968253968	0.751739563	0.093253968	0.844993531	T	C
414	rs1043809	17	19239432	0.010912698	0.811133201	0.003968254	0.800220502	0.006944444	0.807164947	C	T
416	rs7256470	19	33558085	0.995039683	0.338966203	0.653769841	0.65607348	0.341269841	0.314803638	C	A
514	rs772922	12	56403953	0.228174603	0.921471173	0.988095238	0.69329657	0.759920635	0.066624065	G	A
547	rs35718117	1	116100046	0.000992063	0.138170974	0.1875	0.137178911	0.186507937	0.049329026	A	C
621	rs2168518	15	75081078	0.003968254	0.61332008	0.182539683	0.609351826	0.178571429	0.430780397	G	A
711	rs8053264	16	67424693	0.668650794	0.040755467	0.00297619	0.627895326	0.665674603	0.037779277	T	C
731	rs12065988	1	173606179	0.825396825	0.187872763	0.271825397	0.637524062	0.553571429	0.083952633	A	T
732	rs12067170	1	173606207	0.853174603	0.26640159	0.596230159	0.586773013	0.256944444	0.329828568	T	A
761	rs200945449	17	18965348	0.933531746	0.142147117	0.896825397	0.791384629	0.036706349	0.75467828	C	T
763	rs202137670	17	18965360	0.893849206	0.141153082	0.889880952	0.752696125	0.003968254	0.748727871	G	C
785	rs201124044	17	18965491	0.988095238	0.172962227	0.992063492	0.815133011	0.003968254	0.819101265	C	G
886	rs57419231	8	41986372	0.601190476	0.002982107	0	0.598208369	0.601190476	0.002982107	G	T
891	rs7833810	8	41986426	0.601190476	0.002982107	0	0.598208369	0.601190476	0.002982107	G	A
894	rs7835091	8	41986576	0.601190476	0.002982107	0	0.598208369	0.601190476	0.002982107	C	T
917	rs28446445	14	32131308	0.66765873	0.017892644	0	0.649766086	0.66765873	0.017892644	G	A
937	rs7515532	1	159336315	0.688492063	0.002982107	0	0.685509956	0.688492063	0.002982107	G	A
1623	rs1257117	2	97712339	0.058531746	0.796222664	0.250992063	0.737690918	0.192460317	0.545230601	C	A
1692	rs587737178	14	106130190	0.803571429	0.067594433	0.149801587	0.735976995	0.653769841	0.082207154	T	C
1693	rs59065583	14	106130200	0.271825397	0.040755467	0.096230159	0.23106993	0.175595238	0.055474692	C	T
1716	rs148911128	2	87777263	0.181547619	0.121272366	0.028769841	0.060275253	0.152777778	0.092502525	G	A
1744	rs9907077	17	29298909	0.774801587	0.011928429	0.000992063	0.762873158	0.773809524	0.010936366	G	A
1894	rs2972616	19	48402018	0.749007937	0.136182903	0.238095238	0.612825034	0.510912698	0.101912336	G	A
1960	rs3093873	14	20811442	0.73015873	0.04473161	0.199404762	0.68542712	0.530753968	0.154673152	C	T
2002	rs75170149	12	132148358	0.099206349	0.81610338	0.459325397	0.716897031	0.360119048	0.356777983	G	A
2003	rs75379574	12	132148366	0.106150794	0.81610338	0.458333333	0.709952586	0.35218254	0.357770046	A	G
2005	rs71433675	12	132148384	0.084325397	0.800198807	0.343253968	0.71587341	0.258928571	0.456944839	A	G
2198	rs117285126	12	88341822	0	0.153081511	0.02281746	0.153081511	0.02281746	0.130264051	T	C
2232	rs28868112	12	88342702	0	0.153081511	0.01984127	0.153081511	0.01984127	0.133240241	C	T
2385	rs985652	7	27198083	0.084325397	0.830019881	0.858134921	0.745694484	0.773809524	0.02811504	A	C
2413	rs2911527	2	97701800	0.005952381	0.796222664	0.249007937	0.790270283	0.243055556	0.547214728	T	G
2592	rs7894048	10	74243076	0.040674603	0.632206759	0.040674603	0.591532156	0	0.591532156	C	T
2622	rs9911119	17	73341116	0.084325397	0.751491054	0.827380952	0.667165657	0.743055556	0.075889899	T	A
2628	rs36023980	17	73341284	0.130952381	0.752485089	0.828373016	0.621532709	0.697420635	0.075887926	T	C
2656	rs4277384	17	73342361	0.045634921	0.752485089	0.828373016	0.706850169	0.782738095	0.075887926	G	C
2658	rs4258660	17	73342433	0.045634921	0.752485089	0.828373016	0.706850169	0.782738095	0.075887926	T	C
2662	rs12949719	17	73342537	0.075396825	0.752485089	0.828373016	0.677088264	0.75297619	0.075887926	A	G
2667	rs12940188	17	73342702	0.131944444	0.752485089	0.829365079	0.620540645	0.697420635	0.07687999	T	C
2690	rs11077787	17	73343344	0.045634921	0.752485089	0.828373016	0.706850169	0.782738095	0.075887926	G	C
2711	rs9900586	17	73343927	0.045634921	0.752485089	0.828373016	0.706850169	0.782738095	0.075887926	A	C
2716	rs12950752	17	73344079	0.131944444	0.751491054	0.829365079	0.619546609	0.697420635	0.077874026	A	G
2730	rs1076094	17	73344711	0.096230159	0.752485089	0.828373016	0.656254931	0.732142857	0.075887926	T	C
2761	rs6501778	17	73345703	0.155753968	0.752485089	0.829365079	0.596731121	0.673611111	0.07687999	T	C
2780	rs575713033	17	73346127	0.110119048	0.660039761	0.721230159	0.549920714	0.611111111	0.061190397	C	CA
2807	rs57518518	17	73346942	0.1875	0.000994036	0	0.186505964	0.1875	0.000994036	T	C
2818	rs55805625	17	73347113	0	0.090457256	0.060515873	0.090457256	0.060515873	0.029941383	G	C
2837	rs73358249	17	73347813	0.304563492	0.023856859	0	0.280706633	0.304563492	0.023856859	C	T
2898	rs4789174	17	73349797	0.02281746	0.752485089	0.826388889	0.729667629	0.803571429	0.073903799	C	T
2913	rs45591533	17	73350345	0.132936508	0.160039761	0.125	0.027103253	0.007936508	0.035039761	T	G
3063	rs4350602	17	73355769	0.02281746	0.715705765	0.827380952	0.692888305	0.804563492	0.111675187	C	T
3292	rs9889402	17	73364216	0.02281746	0.697813121	0.826388889	0.674995661	0.803571429	0.128575768	G	A
3303	rs7225542	17	73364602	0.02281746	0.123260437	0.060515873	0.100442977	0.037698413	0.062744564	C	A
3309	rs2385265	17	73364628	0.048611111	0.752485089	0.768849206	0.703873978	0.720238095	0.016364117	T	G
3500	rs9992881	4	41845247	0.614087302	0.126242545	0.031746032	0.487844757	0.58234127	0.094496513	G	A
3702	rs6721123	2	95630221	0.009920635	0.562624254	0.388888889	0.55270362	0.378968254	0.173735366	T	C
3801	rs28649153	15	45207806	0.650793651	0.053677932	0.406746032	0.597115718	0.244047619	0.353068099	T	C
3821	rs111769507	15	45208669	0.101190476	0.049701789	0.003968254	0.051488687	0.097222222	0.045733535	G	A
3837	rs58485233	15	45209150	0.317460317	0.051689861	0.010912698	0.265770457	0.306547619	0.040777162	C	T
3884	rs56101142	15	45210291	0.161706349	0.029821074	0.000992063	0.131885276	0.160714286	0.02882901	G	A
3940	rs562550874	15	45212132	0.567460317	0.337972167	0.411706349	0.22948815	0.155753968	0.073734182	CA	C
4017	rs68181564	15	45214477	0.148809524	0.031809145	0.017857143	0.117000379	0.130952381	0.013952002	C	G
4024	rs28574953	15	45214605	0.66468254	0.053677932	0.406746032	0.611004607	0.257936508	0.353068099	G	A
4044	rs148446162	15	45215469	0.097222222	0.050695825	0.385912698	0.046526397	0.288690476	0.335216873	A	G
4124	rs11637187	15	45217769	0.176587302	0.049701789	0.003968254	0.126885512	0.172619048	0.045733535	C	T
4172	rs57681107	15	45219503	0.146825397	0.029821074	0.000992063	0.117004323	0.145833333	0.02882901	C	T
4182	rs146127392	15	45219801	0.072420635	0.029821074	0.000992063	0.042599561	0.071428571	0.02882901	C	T
4204	rs12593164	15	45220623	0.66468254	0.053677932	0.402777778	0.611004607	0.261904762	0.349099845	C	T
4216	rs12595775	15	45220889	0.66468254	0.053677932	0.403769841	0.611004607	0.260912698	0.350091909	T	A
4232	rs374539948	15	45221330	0.576388889	0.004970179	0.017857143	0.57141871	0.558531746	0.012886964	C	CAT
4235	rs7163111	15	45221609	0.988095238	0.27833002	0.442460317	0.709765218	0.545634921	0.164130298	C	T
4241	rs7165296	15	45222011	0.66468254	0.055666004	0.403769841	0.609016536	0.260912698	0.348103837	T	G
4265	rs8030287	15	45222704	0.663690476	0.055666004	0.407738095	0.608024472	0.255952381	0.352072091	A	C
4452	rs12063313	1	173984763	0.918650794	0.182902584	0.524801587	0.735748209	0.393849206	0.341899003	G	A
4607	rs1716184	12	123637509	0.030753968	0.688866799	0.695436508	0.658112831	0.66468254	0.006569709	G	C
4618	rs1790109	12	123637752	0.12202381	0.768389662	0.97718254	0.646365853	0.85515873	0.208792878	C	G
4693	rs2273626	14	23426182	0.009920635	0.524850895	0.796626984	0.51493026	0.786706349	0.271776089	C	A
4713	rs478104	15	43594900	0.738095238	0.128230616	0.463293651	0.609864622	0.274801587	0.335063034	A	G
4994	rs12901780	15	57258531	0.005952381	0.517892644	0.364087302	0.511940263	0.358134921	0.153805343	T	A
5025	rs10438768	17	58213963	0.114087302	0.825049702	0.561507937	0.7109624	0.447420635	0.263541765	C	G
5030	rs10438769	17	58214065	0.115079365	0.789264414	0.540674603	0.674185048	0.425595238	0.24858981	C	G
5065	rs345172	17	58214984	0.83234127	0.100397614	0.090277778	0.731943656	0.742063492	0.010119837	T	C
5072	rs12942425	17	58215087	0.104166667	0.824055666	0.56547619	0.719888999	0.461309524	0.258579476	A	T
5111	rs2627909	17	58216507	0.83531746	0.10139165	0.090277778	0.73392581	0.745039683	0.011113872	G	C
5163	rs59192944	19	49994470	0.715277778	0.126242545	0.069444444	0.589035233	0.645833333	0.0567981	T	A
5164	rs56974957	19	49994476	0.726190476	0.166998012	0.069444444	0.559192464	0.656746032	0.097553567	T	C
5370	rs12608825	19	33581219	0.818452381	0.241550696	0.508928571	0.576901685	0.30952381	0.267377876	A	G
5373	rs12610266	19	33581237	0.818452381	0.241550696	0.508928571	0.576901685	0.30952381	0.267377876	C	G
5425	rs2589373	15	79044865	0.915674603	0.940357853	0.988095238	0.02468325	0.072420635	0.047737385	C	T
5431	rs7182993	15	79045014	0.117063492	0.746520875	0.119047619	0.629457383	0.001984127	0.627473256	G	A
5432	rs7182694	15	79045030	0.117063492	0.746520875	0.119047619	0.629457383	0.001984127	0.627473256	C	T
5433	rs7182567	15	79045054	0.117063492	0.746520875	0.119047619	0.629457383	0.001984127	0.627473256	A	G
5453	rs34816637	15	79045517	0.003968254	0.322067594	0.091269841	0.31809934	0.087301587	0.230797753	G	A
5455	rs12917502	15	79045521	0.119047619	0.744532803	0.119047619	0.625485184	0	0.625485184	T	C
5604	rs11684182	2	114662773	0.018849206	0.642147117	0.14484127	0.623297911	0.125992063	0.497305847	G	A
6266	rs10794309	11	325948	0.047619048	0.675944334	0.55952381	0.628325286	0.511904762	0.116420524	C	T
6505	rs2854345	13	48891236	0.057539683	0.191848907	0.238095238	0.134309224	0.180555556	0.046246332	A	G
6525	rs3825417	13	48891836	0.0625	0.770377734	0.625992063	0.707877734	0.563492063	0.14438567	G	A
6691	rs41302196	3	123411105	0.281746032	0.070576541	0.005952381	0.211169491	0.275793651	0.06462416	G	A
6698	rs7165861	15	43423327	0.073412698	0.654075547	0.612103175	0.580662848	0.538690476	0.041972372	G	A
6779	rs560626	11	71569633	0.756944444	0.059642147	0.221230159	0.697302297	0.535714286	0.161588012	C	T
6781	rs609181	11	71569672	0.756944444	0.059642147	0.221230159	0.697302297	0.535714286	0.161588012	T	C
6794	rs564170	11	71569979	0.756944444	0.059642147	0.221230159	0.697302297	0.535714286	0.161588012	T	C
6921	rs201703857	11	71573875	0.426587302	0.109343936	0.261904762	0.317243365	0.16468254	0.152560826	GTGTC	G
6937	rs518830	11	71574401	0.618055556	0.058648111	0.223214286	0.559407444	0.39484127	0.164566174	A	G
7154	rs5801510	12	123736978	0.194444444	0.725646123	0.928571429	0.531201679	0.734126984	0.202925305	CA	C
7211	rs1568427	12	123738678	0.078373016	0.718687873	0.741071429	0.640314857	0.662698413	0.022383556	A	G
7216	rs1568428	12	123738876	0.031746032	0.666998012	0.696428571	0.63525198	0.66468254	0.02943056	C	T
7225	rs1879380	12	123739111	0.018849206	0.22166998	0.001984127	0.202820774	0.016865079	0.219685853	G	A
7290	rs10773001	12	123741200	0.120039683	0.769383698	0.998015873	0.649344015	0.87797619	0.228632175	A	G
7308	rs1969354	12	123741776	0.120039683	0.769383698	0.998015873	0.649344015	0.87797619	0.228632175	T	C
7321	rs1969355	12	123742061	0.078373016	0.718687873	0.729166667	0.640314857	0.650793651	0.010478794	G	A
7322	rs1533703	12	123742093	0.120039683	0.769383698	0.998015873	0.649344015	0.87797619	0.228632175	T	G
7336	rs4759371	12	123742563	0.120039683	0.768389662	0.998015873	0.648349979	0.87797619	0.229626211	T	C
7341	rs63406760	12	123742692	0.120039683	0.768389662	0.998015873	0.648349979	0.87797619	0.229626211	TG	T
7367	rs10734900	12	123743445	0.078373016	0.717693837	0.729166667	0.639320821	0.650793651	0.01147283	G	A
7368	rs10734901	12	123743447	0.078373016	0.717693837	0.729166667	0.639320821	0.650793651	0.01147283	G	A
7380	rs4759415	12	123743674	0.120039683	0.768389662	0.998015873	0.648349979	0.87797619	0.229626211	T	C
7381	rs10732573	12	123743883	0.078373016	0.717693837	0.729166667	0.639320821	0.650793651	0.01147283	G	C
7382	rs10846489	12	123743927	0.029761905	0.66500994	0.683531746	0.635248036	0.653769841	0.018521806	G	A
7405	rs1980251	12	123744955	0.078373016	0.717693837	0.729166667	0.639320821	0.650793651	0.01147283	G	A
7412	rs1980252	12	123745178	0.124007937	0.768389662	0.998015873	0.644381726	0.874007937	0.229626211	C	G
7417	rs2337934	12	123745359	0.120039683	0.768389662	0.998015873	0.648349979	0.87797619	0.229626211	A	G
7420	rs6633	12	123745809	0.046626984	0.222664016	0.001984127	0.176037032	0.044642857	0.220679889	G	T
7540	rs9929088	16	29001460	0.969246032	0.732604374	0.91765873	0.236641658	0.051587302	0.185054356	A	C
7557	rs1802141	16	29002009	0.755952381	0.013916501	0.266865079	0.74203588	0.489087302	0.252948578	A	G
7570	rs11240780	1	808928	0.089285714	0.773359841	0.415674603	0.684074127	0.326388889	0.357685238	C	T
7944	rs552111317	18	32661973	0.744047619	0.178926441	0.486111111	0.565121178	0.257936508	0.30718467	G	A
7945	rs572008492	18	32661974	0.744047619	0.178926441	0.486111111	0.565121178	0.257936508	0.30718467	G	A
7950	rs12434646	14	75178693	0.009920635	0.515904573	0.520833333	0.505983938	0.510912698	0.004928761	C	T
8347	rs2436086	17	3625582	0.088293651	0.531809145	0.33234127	0.443515494	0.244047619	0.199467875	C	T
8367	rs1257099	2	97766551	0.195436508	0.793240557	0.257936508	0.597804049	0.0625	0.535304049	G	A
8368	rs1267180	2	97766574	0.195436508	0.793240557	0.257936508	0.597804049	0.0625	0.535304049	G	A
8397	rs6772077	3	112243924	0.26984127	0.922465209	0.741071429	0.652623939	0.471230159	0.18139378	C	T
8510	rs3826327	17	73267518	0.679563492	0.115308151	0.101190476	0.564255341	0.578373016	0.014117675	C	T
8513	rs3809715	17	73267534	0.737103175	0.801192843	0.927579365	0.064089668	0.19047619	0.126386522	A	C
8526	rs3809716	17	73267831	0.02281746	0.685884692	0.826388889	0.663067232	0.803571429	0.140504197	G	T
8555	rs3744231	17	73268801	0.02281746	0.686878728	0.826388889	0.664061267	0.803571429	0.139510161	C	T
8559	rs3744230	17	73268904	0.02281746	0.685884692	0.826388889	0.663067232	0.803571429	0.140504197	C	T
8575	rs7198	17	73269258	0.02281746	0.685884692	0.826388889	0.663067232	0.803571429	0.140504197	G	C
8585	rs1809352	17	73269530	0.744047619	0.915506958	1	0.171459339	0.255952381	0.084493042	A	G
8590	rs4789164	17	73269676	0.02281746	0.680914513	0.826388889	0.658097053	0.803571429	0.145474376	C	T
8598	rs3082641	17	73269841	0.026785714	0	0	0.026785714	0.026785714	0	A	ACTATT
8599	rs3082641	17	73269841	0.708333333	0.799204771	0.925595238	0.090871438	0.217261905	0.126390467	A	ATTATT
8952	rs4777510	15	72707096	0.118055556	0.95526839	0.763888889	0.837212834	0.645833333	0.191379501	G	T
8993	rs12916487	15	72708480	0.23015873	0.965208748	0.83234127	0.735050017	0.60218254	0.132867478	A	C
8995	rs111380728	15	72708627	0.170634921	0.965208748	0.83234127	0.794573827	0.661706349	0.132867478	G	T
9127	rs4776596	15	72713958	0.161706349	0.948310139	0.948412698	0.78660379	0.786706349	0.000102559	A	G
9183	rs12904498	15	72716448	0.113095238	0.944333996	0.948412698	0.831238758	0.83531746	0.004078702	G	A
10693	rs7093530	10	74320189	0.0625	0.595427435	0.040674603	0.532927435	0.021825397	0.554752832	T	C
10715	rs566915813	17	18967078	0.636904762	0.021868787	0.598214286	0.615035975	0.038690476	0.576345498	A	T
10873	rs8005939	14	37566801	0.281746032	0.953280318	0.662698413	0.671534286	0.380952381	0.290581905	T	C
11686	rs56742042	19	9315809	0.715277778	0.144135189	0.225198413	0.571142589	0.490079365	0.081063224	A	G
11739	rs4849285	2	114587432	0.034722222	0.631212724	0.148809524	0.596490501	0.114087302	0.4824032	C	T
11740	rs4849286	2	114587447	0.034722222	0.631212724	0.148809524	0.596490501	0.114087302	0.4824032	G	A
11742	rs4849287	2	114587481	0.016865079	0.631212724	0.148809524	0.614347644	0.131944444	0.4824032	T	C
11743	rs34263088	2	114587512	0.034722222	0.631212724	0.148809524	0.596490501	0.114087302	0.4824032	A	AG
11766	rs11685296	2	114588257	0.016865079	0.631212724	0.151785714	0.614347644	0.134920635	0.479427009	G	C
11842	rs7214792	17	29460673	0.069444444	0.715705765	0.552579365	0.646261321	0.483134921	0.1631264	G	A
11874	rs12949230	17	29461899	0.069444444	0.715705765	0.552579365	0.646261321	0.483134921	0.1631264	G	A
11875	rs12942479	17	29461912	0.069444444	0.716699801	0.552579365	0.647255357	0.483134921	0.164120436	T	A
11888	rs12942397	17	29462498	0.136904762	0.715705765	0.552579365	0.578801004	0.415674603	0.1631264	C	A
11892	rs12943659	17	29462887	0.236111111	0.718687873	0.552579365	0.482576762	0.316468254	0.166108508	C	A
11898	rs7212904	17	29463262	0.098214286	0.717693837	0.553571429	0.619479551	0.455357143	0.164122408	A	G
11911	rs12939969	17	29463577	0.236111111	0.719681909	0.553571429	0.483570797	0.317460317	0.16611048	A	G
11917	rs74592195	17	29463808	0.069444444	0.717693837	0.553571429	0.648249393	0.484126984	0.164122408	ATAAAT	A
11958	rs4795580	17	29465307	0.130952381	0.717693837	0.553571429	0.586741456	0.422619048	0.164122408	G	A
11979	rs11676323	2	74729481	0.755952381	0.154075547	0.824404762	0.601876834	0.068452381	0.670329215	T	C
12007	rs7502041	17	42722874	0.008928571	0.494035785	0.572420635	0.485107214	0.563492063	0.07838485	G	A
12083	rs60390379	17	79993388	0.641865079	0.103379722	0.068452381	0.538485358	0.573412698	0.034927341	C	T
12087	rs78324281	17	79993408	0.641865079	0.103379722	0.068452381	0.538485358	0.573412698	0.034927341	A	G
12088	rs72861750	17	79993412	0.641865079	0.103379722	0.068452381	0.538485358	0.573412698	0.034927341	T	C
12090	rs72861751	17	79993485	0.641865079	0.103379722	0.068452381	0.538485358	0.573412698	0.034927341	C	G
12151	rs35006698	1	52439128	0.336309524	0.906560636	0.826388889	0.570251112	0.490079365	0.080171747	G	GT
12183	rs1852644	2	73597718	0.895833333	0.298210736	0.218253968	0.597622598	0.677579365	0.079956767	A	G
12402	rs780105	2	27678471	0.955357143	0.416500994	0.16765873	0.538856149	0.787698413	0.248842264	A	G
12853	rs6902392	6	26322115	0.663690476	0.092445328	0.021825397	0.571245148	0.641865079	0.070619931	C	T
12854	rs6902389	6	26322153	0.663690476	0.092445328	0.021825397	0.571245148	0.641865079	0.070619931	A	G
12867	rs9358924	6	26322473	0.014880952	0.320079523	0.759920635	0.30519857	0.745039683	0.439841112	G	A
13699	rs6725878	2	95566824	0.990079365	0.432405567	0.608134921	0.557673798	0.381944444	0.175729354	T	C
13727	rs11860440	16	1757618	0.750992063	0.196819085	0.561507937	0.554172978	0.189484127	0.364688851	A	G
14091	rs10871379	16	79833090	0.433531746	0.900596421	0.836309524	0.467064675	0.402777778	0.064286898	T	C
14293	rs56340562	16	79836871	0.30952381	0.065606362	0.111111111	0.243917448	0.198412698	0.045504749	G	T
15738	rs17391475	7	130121361	0.092261905	0.632206759	0.771825397	0.539944855	0.679563492	0.139618637	T	A
15741	rs13245645	7	130121675	0.028769841	0.607355865	0.771825397	0.578586024	0.743055556	0.164469532	C	G
15748	rs12706939	7	130121800	0.092261905	0.632206759	0.771825397	0.539944855	0.679563492	0.139618637	A	G
15774	rs5887468	7	130122722	0.092261905	0.631212724	0.770833333	0.538950819	0.678571429	0.13962061	A	AT
15788	rs1421140	7	130123625	0.034722222	0.631212724	0.77281746	0.596490501	0.738095238	0.141604737	C	T
16014	rs74131514	10	45643476	0.43452381	0.007952286	0	0.426571523	0.43452381	0.007952286	G	A
16454	rs74131515	10	45659235	0.4375	0.007952286	0	0.429547714	0.4375	0.007952286	G	A
16759	rs4325581	16	31560674	0.00297619	0.181908549	0.006944444	0.178932358	0.003968254	0.174964104	G	T
16765	rs4369688	16	31561056	0.755952381	0.161033797	0.390873016	0.594918584	0.365079365	0.229839219	G	C
16819	rs111414471	16	31563026	0.764880952	0.162027833	0.382936508	0.602853119	0.381944444	0.220908675	A	ACAC
16861	rs8059965	16	31564295	0.766865079	0.162027833	0.382936508	0.604837246	0.383928571	0.220908675	A	G
16867	rs58883936	16	31564376	0.766865079	0.162027833	0.382936508	0.604837246	0.383928571	0.220908675	C	T
16875	rs79484722	16	31564715	0.093253968	0.106361829	0.156746032	0.013107861	0.063492063	0.050384203	CTT	C
16907	rs4777505	15	72668539	0.39781746	0.96222664	0.884920635	0.56440918	0.487103175	0.077306005	T	C
16935	rs4777506	15	72669880	0.392857143	0.961232604	0.884920635	0.568375462	0.492063492	0.076311969	A	G
16940	rs4777507	15	72670071	0.392857143	0.961232604	0.884920635	0.568375462	0.492063492	0.076311969	C	T
17044	rs6087567	20	32825638	0.099206349	0.346918489	0.314484127	0.24771214	0.215277778	0.032434362	T	C
17569	rs11907941	20	32849133	0.419642857	0.000994036	0.000992063	0.418648821	0.418650794	1.97E-06	C	T
17633	rs147875883	20	32851420	0.419642857	0.000994036	0	0.418648821	0.419642857	0.000994036	CAT	C
17678	rs78692255	20	32853429	0.37202381	0.000994036	0	0.371029774	0.37202381	0.000994036	A	G
17949	rs113096173	20	32863041	0.419642857	0.000994036	0.000992063	0.418648821	0.418650794	1.97E-06	C	T
17958	rs543642960;rs543642960;rs576627063;rs558075107	20	32863488	0.406746032	0.000994036	0.000992063	0.405751996	0.405753968	1.97E-06	CTTTT	CTTTTTT
17959	rs543642960;rs543642960;rs576627063;rs558075107	20	32863488	0.007936508	0	0	0.007936508	0.007936508	0	CTTTT	CTTTTTTT
17960	rs543642960;rs543642960;rs576627063;rs558075107	20	32863488	0.115079365	0.054671968	0.041666667	0.060407397	0.073412698	0.013005302	CTTTT	CTTT
17961	rs543642960;rs543642960;rs576627063;rs558075107	20	32863488	0	0	0	0	0	0	CTTTT	C
17962	rs73610830	20	32863523	0.00297619	0.333996024	0.407738095	0.331019833	0.404761905	0.073742071	C	G
18042	rs58341620	20	32866876	0.420634921	0.000994036	0	0.419640885	0.420634921	0.000994036	C	T
18050	rs56793751	20	32867095	0.419642857	0.000994036	0	0.418648821	0.419642857	0.000994036	C	T
19045	rs71443635	12	11231340	0.119047619	0.803180915	0.944444444	0.684133295	0.825396825	0.14126353	C	T
19047	rs68071847	12	11231399	0.119047619	0.803180915	0.944444444	0.684133295	0.825396825	0.14126353	G	A
19061	rs2336082	4	1350550	0.921626984	0.284294235	0.649801587	0.63733275	0.271825397	0.365507353	A	G
19077	rs6814865	4	1351157	0.916666667	0.284294235	0.651785714	0.632372432	0.264880952	0.36749148	T	C
19083	rs10025954	4	1351382	0.291666667	0.141153082	0.027777778	0.150513585	0.263888889	0.113375304	C	T
19087	rs61055337	4	1351493	0.909722222	0.284294235	0.651785714	0.625427988	0.257936508	0.36749148	T	TTCAGC
19088	rs57017296	4	1351509	0.916666667	0.284294235	0.651785714	0.632372432	0.264880952	0.36749148	T	C
19089	rs4974606	4	1351562	0.97718254	0.667992048	0.724206349	0.309190492	0.25297619	0.056214301	A	G
19118	rs2002035	15	45613749	0.880952381	0.380715706	0.881944444	0.500236675	0.000992063	0.501228739	T	C
19119	rs2015295	15	45613769	0.935515873	0.377733598	0.881944444	0.557782275	0.053571429	0.504210846	T	C
19145	rs7329065	13	49145269	0.96031746	0.286282306	0.348214286	0.674035154	0.612103175	0.06193198	C	G
19170	rs1359688	13	49146072	0.353174603	0.262425447	0.240079365	0.090749156	0.113095238	0.022346082	T	A
19179	rs547609309	13	49146374	0.115079365	0.174950298	0.14781746	0.059870933	0.032738095	0.027132838	G	GT
20512	rs113719628	22	25872258	0.114087302	0.031809145	0.003968254	0.082278156	0.110119048	0.027840891	T	C
20526	rs760554	22	25872592	0.709325397	0.072564612	0.076388889	0.636760784	0.632936508	0.003824277	A	C
20531	rs760555	22	25872837	0.666666667	0.072564612	0.077380952	0.594102054	0.589285714	0.00481634	G	A
20544	rs73410920	22	25873180	0.316468254	0.008946322	0.072420635	0.307521932	0.244047619	0.063474313	C	T
20585	rs6004667	22	25874464	0.668650794	0.071570577	0.075396825	0.597080217	0.593253968	0.003826249	G	A
20586	rs6004668	22	25874502	0.663690476	0.071570577	0.075396825	0.5921199	0.588293651	0.003826249	G	A
20587	rs7285549	22	25874580	0.681547619	0.072564612	0.075396825	0.608983007	0.606150794	0.002832213	A	C
20602	rs1930961	22	25875265	0.681547619	0.072564612	0.075396825	0.608983007	0.606150794	0.002832213	T	C
20612	rs5996945	22	25875573	0.682539683	0.072564612	0.075396825	0.60997507	0.607142857	0.002832213	C	T
20618	rs6004669	22	25875803	0.661706349	0.071570577	0.075396825	0.590135773	0.586309524	0.003826249	T	C
22414	rs137033	22	42961277	0.94047619	0.315109344	0.77281746	0.625366847	0.16765873	0.457708116	T	C
22418	rs137035	22	42961335	0.918650794	0.320079523	0.761904762	0.598571271	0.156746032	0.441825239	CT	C
22429	rs6440022	3	98376830	0.899801587	0.197813121	0.260912698	0.701988466	0.638888889	0.063099577	T	C
22460	rs3796137	3	98377789	0.463293651	0.159045726	0.236111111	0.304247925	0.22718254	0.077065385	C	G
22573	rs11631113	15	72572303	0.155753968	0.947316103	0.744047619	0.791562135	0.588293651	0.203268484	A	G
22589	rs67849115	15	72573076	0.487103175	0.024850895	0.231150794	0.46225228	0.255952381	0.206299899	C	T
22619	rs59353578	15	72574168	0.155753968	0.947316103	0.743055556	0.791562135	0.587301587	0.204260548	C	T
22636	rs11072353	15	72574665	0.156746032	0.947316103	0.743055556	0.790570072	0.586309524	0.204260548	G	A
22711	rs4777498	15	72578072	0.143849206	0.947316103	0.743055556	0.803466897	0.599206349	0.204260548	C	A
22734	rs2278150	15	72579370	0.143849206	0.947316103	0.744047619	0.803466897	0.600198413	0.203268484	G	T
22886	rs34917839	15	72586036	0.325396825	0.914512922	0.765873016	0.589116097	0.44047619	0.148639907	CT	C
22946	rs11636289	15	72588119	0.143849206	0.946322068	0.770833333	0.802472861	0.626984127	0.175488734	G	T
22970	rs11637797	15	72589380	0.141865079	0.946322068	0.771825397	0.804456988	0.629960317	0.174496671	G	A
23013	rs61481811	15	72591526	0.366071429	0.029821074	0.205357143	0.336250355	0.160714286	0.175536069	G	A
23054	rs11635828	15	72592996	0.142857143	0.946322068	0.771825397	0.803464925	0.628968254	0.174496671	G	A
23072	rs4606667	15	72593581	0.142857143	0.946322068	0.770833333	0.803464925	0.62797619	0.175488734	C	A
23075	rs12591975	15	72593667	0.366071429	0.029821074	0.205357143	0.336250355	0.160714286	0.175536069	T	C
23115	rs2162235	15	72595425	0.14484127	0.946322068	0.771825397	0.801480798	0.626984127	0.174496671	G	A
23120	rs12914971	15	72595571	0.14484127	0.946322068	0.771825397	0.801480798	0.626984127	0.174496671	A	T
23133	rs12440927	15	72595888	0.383928571	0.029821074	0.205357143	0.354107498	0.178571429	0.175536069	T	C
23378	rs8032276	15	72605641	0.294642857	0.001988072	0.050595238	0.292654786	0.244047619	0.048607167	A	C
23570	rs11072355	15	72613485	0.638888889	0.970178926	0.794642857	0.331290038	0.155753968	0.175536069	C	T
23573	rs55768884	15	72613648	0.632936508	0.959244533	0.79265873	0.326308025	0.159722222	0.166585803	CT	C
23591	rs2912228	15	72614417	0.706349206	0.998011928	0.949404762	0.291662722	0.243055556	0.048607167	C	T
23616	rs11072356	15	72615303	0.137896825	0.946322068	0.771825397	0.808425242	0.633928571	0.174496671	G	A
23651	rs34712148	15	72616481	0.093253968	0.952286282	0.794642857	0.859032314	0.701388889	0.157643425	TG	T
23657	rs2959915	15	72616686	0.634920635	0.970178926	0.795634921	0.335258292	0.160714286	0.174544006	C	T
23665	rs2959914	15	72616912	0.732142857	0.999005964	1	0.266863107	0.267857143	0.000994036	C	T
23937	rs2959911	15	72627707	0.615079365	0.997017893	1	0.381938528	0.384920635	0.002982107	T	C
23975	rs11632505	15	72628880	0.510912698	0.988071571	0.979166667	0.477158872	0.468253968	0.008904904	T	C
24006	rs2912214	15	72630296	0.538690476	0.997017893	1	0.458327416	0.461309524	0.002982107	C	T
24031	rs35655563	15	72631102	0.214285714	0.946322068	0.77281746	0.732036353	0.558531746	0.173504607	G	A
24032	rs35543448	15	72631104	0.246031746	0.959244533	0.773809524	0.713212787	0.527777778	0.185435009	A	AG
24050	rs2959909	15	72631930	0.598214286	0.997017893	1	0.398803607	0.401785714	0.002982107	T	C
24098	rs12441854	15	72633931	0.538690476	0.997017893	1	0.458327416	0.461309524	0.002982107	A	G
24120	rs2912216	15	72634886	0.445436508	0.996023857	0.949404762	0.550587349	0.503968254	0.046619095	C	T
24147	rs11629508	15	72635829	0.136904762	0.946322068	0.773809524	0.809417306	0.636904762	0.172512544	A	C
24150	rs3087652	15	72635903	0.134920635	0.946322068	0.773809524	0.811401433	0.638888889	0.172512544	C	T
24181	rs2912217	15	72637215	0.62202381	0.997017893	1	0.374994083	0.37797619	0.002982107	C	G
24198	rs4777502	15	72637795	0.53968254	0.996023857	1	0.456341317	0.46031746	0.003976143	T	C
24209	rs8037749	15	72638128	0.53968254	0.996023857	1	0.456341317	0.46031746	0.003976143	T	C
24233	rs1800431	15	72638892	0.538690476	0.996023857	0.999007937	0.457333381	0.46031746	0.00298408	T	C
24410	rs9924509	16	67573296	0.374007937	0.090457256	0.013888889	0.28355068	0.360119048	0.076568368	T	C
24412	rs9934328	16	67573367	0.801587302	0.128230616	0.016865079	0.673356685	0.784722222	0.111365537	G	C
25321	rs74111870	1	116938085	0.424603175	0.003976143	0.04265873	0.420627031	0.381944444	0.038682587	G	A
25330	rs12076734	1	116938341	0.425595238	0.003976143	0.04265873	0.421619095	0.382936508	0.038682587	G	T
25601	rs850610	1	116948712	0.043650794	0.663021869	0.266865079	0.619371075	0.223214286	0.396156789	G	A
25950	rs17718105	5	172402686	0.052579365	0.062624254	0.043650794	0.010044889	0.008928571	0.018973461	T	G
25996	rs286227	19	11907682	0.375	0.115308151	0.068452381	0.259691849	0.306547619	0.04685577	G	A
26195	rs384549	5	180626505	0.968253968	0.289264414	0.473214286	0.678989555	0.495039683	0.183949872	A	G
26210	rs416574	5	180626927	0.968253968	0.289264414	0.473214286	0.678989555	0.495039683	0.183949872	A	G
26421	rs254461	5	180620631	0.89781746	0.261431412	0.177579365	0.636386049	0.720238095	0.083852046	T	C
26450	rs35682108	18	19373962	0.953373016	0.333001988	0.498015873	0.620371028	0.455357143	0.165013885	T	TATG
26451	rs35682108	18	19373962	0	0	0	0	0	0	T	TG
26460	rs58999475	19	4127542	0.475198413	0.017892644	0.007936508	0.457305769	0.467261905	0.009956136	G	C
26480	rs2240849	7	38362072	0.044642857	0.111332008	0.311507937	0.066689151	0.266865079	0.200175929	A	G
26969	rs28635083	19	14699265	0.713293651	0.105367793	0.02281746	0.607925858	0.69047619	0.082550333	T	G
26970	rs28728031	19	14699276	0.713293651	0.105367793	0.02281746	0.607925858	0.69047619	0.082550333	A	G
28650	rs1055505	15	41202230	0	0.246520875	0.053571429	0.246520875	0.053571429	0.192949446	G	T
28687	rs7978068	12	112501766	0.780753968	0.166998012	0.846230159	0.613755956	0.06547619	0.679232147	T	G
28706	rs7314282	12	112502438	0.871031746	0.25944334	0.889880952	0.611588406	0.018849206	0.630437612	A	G
28725	rs10219716	12	112503474	0.295634921	0.087475149	0.270833333	0.208159772	0.024801587	0.183358184	T	A
28750	rs140855211	2	132890450	0.290674603	0.012922465	0.231150794	0.277752138	0.05952381	0.218228328	A	C
28774	rs146721025	2	132891732	0.322420635	0.015904573	0.255952381	0.306516062	0.066468254	0.240047808	T	C
28892	rs140765547	2	132895892	0.322420635	0.015904573	0.255952381	0.306516062	0.066468254	0.240047808	G	A
28947	rs149973466	2	87157790	0.58531746	0.080516899	0.021825397	0.504800562	0.563492063	0.058691502	C	G
28968	rs7417	19	11432950	0.764880952	0.102385686	0.232142857	0.662495266	0.532738095	0.129757171	A	G
28974	rs396384	19	11433169	0.402777778	0.069582505	0.12202381	0.333195273	0.280753968	0.052441305	C	T
28988	rs412293	19	11433489	0.404761905	0.069582505	0.12202381	0.3351794	0.282738095	0.052441305	G	C
28991	rs445169	19	11433643	0.590277778	0.069582505	0.133928571	0.520695273	0.456349206	0.064346066	A	C
28992	rs411834	19	11433649	0.589285714	0.069582505	0.133928571	0.519703209	0.455357143	0.064346066	G	A
28993	rs445026	19	11433756	0.597222222	0.070576541	0.133928571	0.526645681	0.463293651	0.063352031	G	C
29002	rs386670	19	11433899	0.446428571	0.069582505	0.133928571	0.376846066	0.3125	0.064346066	C	T
29003	rs383547	19	11433930	0.600198413	0.070576541	0.133928571	0.529621872	0.466269841	0.063352031	C	T
29021	rs399878	19	11434505	0.766865079	0.095427435	0.133928571	0.671437644	0.632936508	0.038501136	A	G
29042	rs62075816	17	46976606	0.03968254	0.558648111	0.68452381	0.518965572	0.64484127	0.125875698	G	A
29048	rs28517720	17	46976756	0.03968254	0.558648111	0.68452381	0.518965572	0.64484127	0.125875698	C	G
29051	rs28694768	17	46976781	0.03968254	0.558648111	0.68452381	0.518965572	0.64484127	0.125875698	C	T
29363	rs59297309	14	24408398	0.534722222	0.049701789	0.009920635	0.485020433	0.524801587	0.039781154	T	TC
29364	rs1047684	14	24408399	0.534722222	0.049701789	0.009920635	0.485020433	0.524801587	0.039781154	T	A
29365	rs1047684	14	24408399	0.267857143	0.005964215	0.125	0.261892928	0.142857143	0.119035785	T	C
29367	rs57378450	14	24408502	0.534722222	0.049701789	0.009920635	0.485020433	0.524801587	0.039781154	A	C
29381	rs1885810	14	24408866	0.52281746	0.049701789	0.009920635	0.473115671	0.512896825	0.039781154	G	A
29406	rs112851730	14	24409687	0.534722222	0.049701789	0.009920635	0.485020433	0.524801587	0.039781154	T	G
29408	rs113459990	14	24409729	0.534722222	0.049701789	0.009920635	0.485020433	0.524801587	0.039781154	C	T
29410	rs113551151	14	24409799	0.534722222	0.049701789	0.009920635	0.485020433	0.524801587	0.039781154	A	G
29418	rs8003491	14	24410030	0.534722222	0.049701789	0.009920635	0.485020433	0.524801587	0.039781154	G	T
29421	rs8003627	14	24410092	0.521825397	0.049701789	0.009920635	0.472123608	0.511904762	0.039781154	G	A
29423	rs58941536	14	24410262	0.521825397	0.049701789	0.009920635	0.472123608	0.511904762	0.039781154	C	G
29428	rs57901513	14	24410417	0.534722222	0.049701789	0.009920635	0.485020433	0.524801587	0.039781154	A	G
29434	rs8004361	14	24410543	0.534722222	0.049701789	0.009920635	0.485020433	0.524801587	0.039781154	G	A
29440	rs8004860	14	24410800	0.534722222	0.049701789	0.009920635	0.485020433	0.524801587	0.039781154	G	C
29446	rs8009382	14	24411035	0.534722222	0.049701789	0.009920635	0.485020433	0.524801587	0.039781154	G	A
29448	rs8011236	14	24411066	0.533730159	0.049701789	0.009920635	0.484028369	0.523809524	0.039781154	A	G
29468	rs73598777	14	24411626	0.533730159	0.049701789	0.009920635	0.484028369	0.523809524	0.039781154	A	G
29472	rs73598781	14	24411714	0.534722222	0.049701789	0.009920635	0.485020433	0.524801587	0.039781154	G	A
29480	rs57461315	14	24411851	0.534722222	0.049701789	0.012896825	0.485020433	0.521825397	0.036804964	A	G
29482	rs7149475	14	24411868	0.534722222	0.049701789	0.009920635	0.485020433	0.524801587	0.039781154	C	T
29484	rs58920623	14	24411883	0.534722222	0.049701789	0.009920635	0.485020433	0.524801587	0.039781154	A	G
29488	rs7153995	14	24411962	0.534722222	0.049701789	0.010912698	0.485020433	0.523809524	0.038789091	C	T
29502	rs57978986	14	24412217	0.534722222	0.049701789	0.009920635	0.485020433	0.524801587	0.039781154	C	A
29505	rs59484581	14	24412279	0.534722222	0.049701789	0.009920635	0.485020433	0.524801587	0.039781154	A	G
29506	rs60939040	14	24412292	0.534722222	0.049701789	0.009920635	0.485020433	0.524801587	0.039781154	G	A
29508	rs58909995	14	24412383	0.534722222	0.049701789	0.009920635	0.485020433	0.524801587	0.039781154	C	A
29514	rs112845645	14	24412589	0.638888889	0.051689861	0.009920635	0.587199028	0.628968254	0.041769226	A	G
29519	rs11852080	14	24412772	0.638888889	0.051689861	0.009920635	0.587199028	0.628968254	0.041769226	T	G
29523	rs11852089	14	24412847	0.638888889	0.051689861	0.009920635	0.587199028	0.628968254	0.041769226	T	C
29527	rs11847840	14	24412916	0.638888889	0.051689861	0.009920635	0.587199028	0.628968254	0.041769226	C	T
29536	rs28828113	14	24413307	0.637896825	0.051689861	0.009920635	0.586206965	0.62797619	0.041769226	G	A
29539	rs58469981	14	24413419	0.639880952	0.051689861	0.009920635	0.588191092	0.629960317	0.041769226	G	A
29550	rs60887662	14	24413737	0.638888889	0.051689861	0.009920635	0.587199028	0.628968254	0.041769226	G	A
29554	rs60901156	14	24413773	0.638888889	0.051689861	0.009920635	0.587199028	0.628968254	0.041769226	T	C
29557	rs61368402	14	24413854	0.638888889	0.051689861	0.009920635	0.587199028	0.628968254	0.041769226	T	C
29582	rs59324945	14	24414624	0.637896825	0.051689861	0.009920635	0.586206965	0.62797619	0.041769226	C	T
29583	rs58786866	14	24414625	0.637896825	0.051689861	0.009920635	0.586206965	0.62797619	0.041769226	A	G
29586	rs55897938	14	24414654	0.637896825	0.051689861	0.009920635	0.586206965	0.62797619	0.041769226	T	C
29587	rs139983293	14	24414686	0.638888889	0.051689861	0.009920635	0.587199028	0.628968254	0.041769226	G	A
29588	rs111571149	14	24414712	0.638888889	0.051689861	0.009920635	0.587199028	0.628968254	0.041769226	G	T
29589	rs111652247	14	24414719	0.638888889	0.051689861	0.009920635	0.587199028	0.628968254	0.041769226	A	G
29590	rs112608884	14	24414795	0.637896825	0.051689861	0.009920635	0.586206965	0.62797619	0.041769226	A	G
29591	rs112256515	14	24414798	0.638888889	0.051689861	0.009920635	0.587199028	0.628968254	0.041769226	T	C
29593	rs112782991	14	24414811	0.625992063	0.051689861	0.009920635	0.574302203	0.616071429	0.041769226	T	C
29600	rs543015850	14	24414857	0.379960317	0.078528827	0.240079365	0.30143149	0.139880952	0.161550538	CA	C
29601	rs146235009	14	24414911	0.625992063	0.051689861	0.009920635	0.574302203	0.616071429	0.041769226	T	C
29605	rs9671870	14	24415009	0.639880952	0.051689861	0.009920635	0.588191092	0.629960317	0.041769226	G	A
29609	rs150174008	14	24415058	0.638888889	0.051689861	0.009920635	0.587199028	0.628968254	0.041769226	CAA	C
29616	rs9671445	14	24415230	0.638888889	0.051689861	0.009920635	0.587199028	0.628968254	0.041769226	A	G
29619	rs9671883	14	24415317	0.638888889	0.051689861	0.009920635	0.587199028	0.628968254	0.041769226	G	T
29624	rs9671467	14	24415578	0.638888889	0.051689861	0.009920635	0.587199028	0.628968254	0.041769226	A	G
29625	rs9671588	14	24415589	0.638888889	0.051689861	0.009920635	0.587199028	0.628968254	0.041769226	T	G
29629	rs146909516	14	24415719	0.638888889	0.051689861	0.009920635	0.587199028	0.628968254	0.041769226	A	G
29631	rs28856896	14	24415733	0.638888889	0.051689861	0.009920635	0.587199028	0.628968254	0.041769226	G	A
29647	rs7140888	14	24416128	0.638888889	0.051689861	0.009920635	0.587199028	0.628968254	0.041769226	T	C
29652	rs7141234	14	24416322	0.638888889	0.051689861	0.009920635	0.587199028	0.628968254	0.041769226	T	C
29654	rs7158222	14	24416333	0.638888889	0.051689861	0.009920635	0.587199028	0.628968254	0.041769226	A	T
29663	rs7141463	14	24416467	0.638888889	0.051689861	0.009920635	0.587199028	0.628968254	0.041769226	T	C
29668	rs7156624	14	24416528	0.638888889	0.051689861	0.009920635	0.587199028	0.628968254	0.041769226	G	A
29670	rs7141633	14	24416557	0.638888889	0.051689861	0.009920635	0.587199028	0.628968254	0.041769226	T	C
29676	rs7141804	14	24416657	0.638888889	0.051689861	0.009920635	0.587199028	0.628968254	0.041769226	T	C
29696	rs76596542	14	24417153	0.638888889	0.051689861	0.009920635	0.587199028	0.628968254	0.041769226	G	A
29698	rs140921430	14	24417221	0.637896825	0.051689861	0.009920635	0.586206965	0.62797619	0.041769226	C	T
29703	rs9805889	14	24417399	0.638888889	0.051689861	0.009920635	0.587199028	0.628968254	0.041769226	C	G
29705	rs9805882	14	24417420	0.638888889	0.051689861	0.009920635	0.587199028	0.628968254	0.041769226	G	A
29710	rs9806029	14	24417546	0.638888889	0.051689861	0.009920635	0.587199028	0.628968254	0.041769226	A	G
29721	rs10142568	14	24417796	0.638888889	0.051689861	0.009920635	0.587199028	0.628968254	0.041769226	A	C
29724	rs28836502	14	24417944	0.638888889	0.051689861	0.009920635	0.587199028	0.628968254	0.041769226	G	T
29728	rs28881586	14	24417982	0.638888889	0.051689861	0.009920635	0.587199028	0.628968254	0.041769226	A	G
29746	rs9805913	14	24418347	0.638888889	0.051689861	0.009920635	0.587199028	0.628968254	0.041769226	C	T
29748	rs150555859	14	24418462	0.196428571	0	0	0.196428571	0.196428571	0	T	C
29751	rs9323424	14	24418528	0.638888889	0.051689861	0.009920635	0.587199028	0.628968254	0.041769226	G	A
29753	rs9323425	14	24418547	0.638888889	0.051689861	0.009920635	0.587199028	0.628968254	0.041769226	T	C
29757	rs9323426	14	24418655	0.638888889	0.051689861	0.009920635	0.587199028	0.628968254	0.041769226	G	C
29761	rs1957678	14	24418726	0.639880952	0.051689861	0.009920635	0.588191092	0.629960317	0.041769226	A	G
29763	rs9323428	14	24418752	0.639880952	0.051689861	0.009920635	0.588191092	0.629960317	0.041769226	T	A
29764	rs9323429	14	24418771	0.639880952	0.051689861	0.009920635	0.588191092	0.629960317	0.041769226	A	G
29769	rs7152712	14	24419202	0.638888889	0.051689861	0.009920635	0.587199028	0.628968254	0.041769226	G	A
29772	rs10150939	14	24419271	0.638888889	0.051689861	0.009920635	0.587199028	0.628968254	0.041769226	T	C
29773	rs7152902	14	24419274	0.638888889	0.051689861	0.009920635	0.587199028	0.628968254	0.041769226	G	A
29781	rs6573469	14	24419422	0.638888889	0.051689861	0.009920635	0.587199028	0.628968254	0.041769226	A	G
29788	rs6573470	14	24419512	0.638888889	0.051689861	0.009920635	0.587199028	0.628968254	0.041769226	G	A
29791	rs6573471	14	24419616	0.638888889	0.051689861	0.009920635	0.587199028	0.628968254	0.041769226	T	C
29792	rs61272519	14	24419650	0.722222222	0.053677932	0.134920635	0.66854429	0.587301587	0.081242703	T	TA
29794	rs6573472	14	24419672	0.638888889	0.051689861	0.009920635	0.587199028	0.628968254	0.041769226	G	C
29797	rs6573473	14	24419756	0.625992063	0.051689861	0.009920635	0.574302203	0.616071429	0.041769226	G	A
29802	rs6573474	14	24419839	0.638888889	0.051689861	0.009920635	0.587199028	0.628968254	0.041769226	C	T
29810	rs10145440	14	24420034	0.638888889	0.051689861	0.009920635	0.587199028	0.628968254	0.041769226	C	T
29813	rs35470512	14	24420117	0.638888889	0.051689861	0.009920635	0.587199028	0.628968254	0.041769226	ACT	A
29820	rs114801506	14	24420260	0.625	0.049701789	0.009920635	0.575298211	0.615079365	0.039781154	C	T
29821	rs116117004	14	24420266	0.625	0.049701789	0.009920635	0.575298211	0.615079365	0.039781154	G	A
29822	rs115495758	14	24420271	0.625	0.049701789	0.009920635	0.575298211	0.615079365	0.039781154	A	T
29825	rs74036725	14	24420323	0.637896825	0.051689861	0.009920635	0.586206965	0.62797619	0.041769226	C	A
29827	rs73600716	14	24420329	0.637896825	0.051689861	0.009920635	0.586206965	0.62797619	0.041769226	A	G
29829	rs73600717	14	24420372	0.625992063	0.051689861	0.009920635	0.574302203	0.616071429	0.041769226	G	A
29831	rs74036727	14	24420427	0.638888889	0.051689861	0.009920635	0.587199028	0.628968254	0.041769226	T	C
29832	rs138170159	14	24420456	0.700396825	0.051689861	0.009920635	0.648706965	0.69047619	0.041769226	GTTATTTATTTAT	G
29833	rs60177702	14	24420498	0.638888889	0.051689861	0.009920635	0.587199028	0.628968254	0.041769226	T	G
29835	rs59434518	14	24420597	0.638888889	0.051689861	0.009920635	0.587199028	0.628968254	0.041769226	A	T
29839	rs28693392	14	24420642	0	0.002982107	0	0.002982107	0	0.002982107	C	A
29840	rs28693392	14	24420642	0.638888889	0.049701789	0.009920635	0.5891871	0.628968254	0.039781154	C	G
29855	rs28670278	14	24420956	0.638888889	0.051689861	0.009920635	0.587199028	0.628968254	0.041769226	G	A
29861	rs61710531	14	24421090	0.628968254	0.051689861	0.009920635	0.577278393	0.619047619	0.041769226	G	GA
29864	rs10148822	14	24421152	0.571428571	0.050695825	0.009920635	0.520732746	0.561507937	0.04077519	C	T
29865	rs10148823	14	24421161	0.641865079	0.051689861	0.010912698	0.590175219	0.630952381	0.040777162	C	A
29866	rs10148823	14	24421161	0	0	0.000992063	0	0.000992063	0.000992063	C	T
29879	rs10149094	14	24421381	0.641865079	0.051689861	0.009920635	0.590175219	0.631944444	0.041769226	C	G
29882	rs10137992	14	24421472	0.641865079	0.051689861	0.009920635	0.590175219	0.631944444	0.041769226	A	G
29890	rs74036728	14	24421664	0.640873016	0.051689861	0.009920635	0.589183155	0.630952381	0.041769226	A	G
29891	rs74036729	14	24421676	0.640873016	0.051689861	0.009920635	0.589183155	0.630952381	0.041769226	T	G
29893	rs1815263	14	24421709	0.638888889	0.048707753	0.009920635	0.590181135	0.628968254	0.038787119	A	G
29894	rs2332118	14	24421713	0.639880952	0.048707753	0.009920635	0.591173199	0.629960317	0.038787119	G	C
29899	rs17099424	14	24421841	0.641865079	0.051689861	0.009920635	0.590175219	0.631944444	0.041769226	T	G
29900	rs112725630	14	24421874	0.641865079	0.051689861	0.009920635	0.590175219	0.631944444	0.041769226	C	T
29909	rs142400275	14	24422016	0.641865079	0.051689861	0.008928571	0.590175219	0.632936508	0.042761289	A	C
29910	rs4048603	14	24422030	0.722222222	0.054671968	0.133928571	0.667550254	0.588293651	0.079256603	C	G
29917	rs10140992	14	24422225	0.640873016	0.051689861	0.009920635	0.589183155	0.630952381	0.041769226	A	G
29918	rs4048586	14	24422231	0.640873016	0.051689861	0.009920635	0.589183155	0.630952381	0.041769226	C	A
29926	rs10141091	14	24422366	0.640873016	0.051689861	0.009920635	0.589183155	0.630952381	0.041769226	A	G
29928	rs72443690	14	24422377	0.640873016	0.051689861	0.009920635	0.589183155	0.630952381	0.041769226	GA	G
29933	rs10151793	14	24422585	0.632936508	0.051689861	0.009920635	0.581246647	0.623015873	0.041769226	G	C
29937	rs1951736	14	24422733	0.640873016	0.051689861	0.009920635	0.589183155	0.630952381	0.041769226	A	G
29938	rs3049857	14	24422778	0.640873016	0.050695825	0.009920635	0.590177191	0.630952381	0.04077519	C	CGCTTTGA
29939	rs1951737	14	24422795	0.803571429	0.054671968	0.134920635	0.74889946	0.668650794	0.080248667	A	G
29955	rs78299733	14	24422915	0.641865079	0.051689861	0.009920635	0.590175219	0.631944444	0.041769226	T	G
29957	rs112883733	14	24422936	0.640873016	0.051689861	0.009920635	0.589183155	0.630952381	0.041769226	C	G
29958	rs113357631	14	24422946	0.640873016	0.051689861	0.009920635	0.589183155	0.630952381	0.041769226	A	ACT
29962	rs4457918	14	24422995	0.643849206	0.051689861	0.009920635	0.592159346	0.633928571	0.041769226	T	G
29963	rs17099455	14	24423007	0.639880952	0.051689861	0.009920635	0.588191092	0.629960317	0.041769226	G	A
29985	rs8007763	14	24423329	0.634920635	0.051689861	0.009920635	0.583230774	0.625	0.041769226	G	C
29989	rs8009022	14	24423370	0.651785714	0.051689861	0.009920635	0.600095853	0.641865079	0.041769226	C	T
30002	rs8010151	14	24423582	0.641865079	0.051689861	0.009920635	0.590175219	0.631944444	0.041769226	A	G
30006	rs8009599	14	24423666	0.640873016	0.051689861	0.009920635	0.589183155	0.630952381	0.041769226	C	T
30015	rs11158470	14	24423918	0.629960317	0.051689861	0.009920635	0.578270457	0.620039683	0.041769226	C	T
30046	rs12147221	14	24424367	0.623015873	0.078528827	0.009920635	0.544487046	0.613095238	0.068608192	G	A
30070	rs10137990	14	24425058	0.642857143	0.051689861	0.009920635	0.591167282	0.632936508	0.041769226	G	T
30080	rs2984817	14	24425427	0.700396825	0.051689861	0.009920635	0.648706965	0.69047619	0.041769226	C	G
30101	rs58329055	14	24425732	0.700396825	0.051689861	0.009920635	0.648706965	0.69047619	0.041769226	G	A
30102	rs201968071	14	24425806	0.691468254	0.051689861	0.010912698	0.639778393	0.680555556	0.040777162	TC	T
30113	rs112772981	14	24425993	0.779761905	0.053677932	0.134920635	0.726083972	0.64484127	0.081242703	G	A
30124	rs112944764	14	24426320	0.700396825	0.046719682	0.008928571	0.653677143	0.691468254	0.03779111	C	G
30136	rs145219936	14	24426595	0.698412698	0.051689861	0.009920635	0.646722838	0.688492063	0.041769226	GGA	G
30148	rs66683150	14	24426764	0.689484127	0.051689861	0.009920635	0.637794266	0.679563492	0.041769226	TC	T
30149	rs13379296	14	24426797	0.779761905	0.053677932	0.145833333	0.726083972	0.633928571	0.092155401	C	A
30162	rs73600730	14	24427358	0.701388889	0.051689861	0.009920635	0.649699028	0.691468254	0.041769226	T	C
30194	rs6573484	14	24428285	0.630952381	0.051689861	0.010912698	0.57926252	0.620039683	0.040777162	A	G
30199	rs6573485	14	24428385	0.630952381	0.051689861	0.009920635	0.57926252	0.621031746	0.041769226	C	T
30211	rs6573486	14	24428509	0.629960317	0.051689861	0.009920635	0.578270457	0.620039683	0.041769226	G	A
30217	rs6573487	14	24428545	0.701388889	0.051689861	0.009920635	0.649699028	0.691468254	0.041769226	T	C
30218	rs6573488	14	24428555	0.701388889	0.051689861	0.009920635	0.649699028	0.691468254	0.041769226	C	T
30225	rs60914253	14	24428699	0.488095238	0.048707753	0.009920635	0.439387485	0.478174603	0.038787119	C	T
30231	rs7154783	14	24428762	0.694444444	0.052683897	0.014880952	0.641760548	0.679563492	0.037802944	G	A
30233	rs7156226	14	24428798	0.688492063	0.051689861	0.009920635	0.636802203	0.678571429	0.041769226	C	T
30261	rs79275197	14	24429194	0.624007937	0.026838966	0.005952381	0.59716897	0.618055556	0.020886585	T	C
30272	rs3742491	14	24429249	0.10218254	0.110337972	0.451388889	0.008155432	0.349206349	0.341050917	G	A
30275	rs3742493	14	24429334	0.201388889	0.201789264	0.545634921	0.000400376	0.344246032	0.343845656	G	A
30282	rs3742494	14	24429412	0.202380952	0.204771372	0.583333333	0.002390419	0.380952381	0.378561962	A	G
30291	rs1957687	14	24429610	0.732142857	0.161033797	0.375992063	0.57110906	0.356150794	0.214958266	G	A
30292	rs1957687	14	24429610	0.148809524	0.270377734	0.441468254	0.12156821	0.29265873	0.17109052	G	T
30306	rs5807245	14	24429848	0.728174603	0.160039761	0.39781746	0.568134842	0.330357143	0.237777699	TC	T
30310	rs1957688	14	24429953	0.728174603	0.160039761	0.39781746	0.568134842	0.330357143	0.237777699	G	A
30315	rs199531639	14	24430148	0.270833333	0	0	0.270833333	0.270833333	0	G	GT
30345	rs79993408	14	24431795	0.454365079	0.167992048	0.360119048	0.286373032	0.094246032	0.192127	G	A
30368	rs139045649	14	24432493	0.696428571	0.171968191	0.505952381	0.524460381	0.19047619	0.33398419	G	C
30377	rs148374592	14	24433294	0.053571429	0.062624254	0.156746032	0.009052826	0.103174603	0.094121777	G	A
30380	rs72488277	14	24433414	0.722222222	0.167992048	0.398809524	0.554230175	0.323412698	0.230817476	C	G
30387	rs534152860	14	24433598	0.271825397	0	0	0.271825397	0.271825397	0	A	G
30408	rs550521171	14	24434860	0.313492063	0	0	0.313492063	0.313492063	0	T	A
30423	rs138982419	14	24435308	0.554563492	0.11332008	0.242063492	0.441243413	0.3125	0.128743413	C	A
30449	rs28620370	14	24436234	0.963293651	0.314115308	0.804563492	0.649178343	0.158730159	0.490448184	A	G
30468	rs148043130	14	24436706	0.706349206	0.154075547	0.408730159	0.55227366	0.297619048	0.254654612	G	C
30491	rs61999779	14	24437922	0.391865079	0.114314115	0.343253968	0.277550964	0.048611111	0.228939853	A	C
30542	rs4048584	14	24439588	0.631944444	0.228628231	0.642857143	0.403316214	0.010912698	0.414228912	G	A
30550	rs61999783	14	24439809	0.341269841	0.114314115	0.343253968	0.226955726	0.001984127	0.228939853	T	G
30556	rs76982284	14	24439932	0.055555556	0.081510934	0.223214286	0.025955379	0.16765873	0.141703351	G	A
30566	rs4982826	14	24440429	0.04265873	0.081510934	0.225198413	0.038852204	0.182539683	0.143687478	T	C
30596	rs7146552	14	24441064	0.620039683	0.213717694	0.600198413	0.406321989	0.01984127	0.386480719	G	C
30597	rs12586874	14	24441072	0.04265873	0.081510934	0.225198413	0.038852204	0.182539683	0.143687478	G	A
30605	rs7148991	14	24441301	0.357142857	0.140159046	0.358134921	0.216983811	0.000992063	0.217975875	A	G
30611	rs7153857	14	24441383	0.342261905	0.114314115	0.343253968	0.227947789	0.000992063	0.228939853	T	C
30637	rs138436891	14	24441725	0.340277778	0.11332008	0.343253968	0.226957698	0.00297619	0.229933889	T	C
30640	rs75991960	14	24441771	0.04265873	0.081510934	0.225198413	0.038852204	0.182539683	0.143687478	G	C
30647	rs118128273	14	24441891	0.133928571	0.084493042	0.22718254	0.04943553	0.093253968	0.142689498	T	C
30709	rs77213348	14	24442595	0.045634921	0.081510934	0.225198413	0.035876014	0.179563492	0.143687478	T	G
30710	rs75374993	14	24442613	0.045634921	0.081510934	0.225198413	0.035876014	0.179563492	0.143687478	A	G
30733	rs2760087	14	24443374	0.963293651	0.453280318	0.849206349	0.510013333	0.114087302	0.395926031	C	A
30873	rs35919556	14	24446505	0.111111111	0.08250497	0.224206349	0.028606141	0.113095238	0.141701379	C	A
30886	rs58192612	14	24446746	0.262896825	0	0	0.262896825	0.262896825	0	C	CA
30914	rs28578611	14	24447203	0.426587302	0.019880716	0.026785714	0.406706586	0.399801587	0.006904999	C	A
30925	rs7142738	14	24447448	0.16765873	0.081510934	0.225198413	0.086147796	0.057539683	0.143687478	A	G
30981	rs117788663	14	24450417	0.112103175	0.08250497	0.224206349	0.029598204	0.112103175	0.141701379	T	C
31003	rs10140021	14	24451102	0.859126984	0.403578529	0.848214286	0.455548455	0.010912698	0.444635757	T	A
31019	rs10137720	14	24451369	0.859126984	0.403578529	0.848214286	0.455548455	0.010912698	0.444635757	A	C
31020	rs12590195	14	24451378	0.745039683	0.209741551	0.625992063	0.535298132	0.119047619	0.416250513	G	C
31108	rs1028677	14	24453458	0.117063492	0.08250497	0.224206349	0.034558522	0.107142857	0.141701379	G	C
31112	rs2008661	14	24453724	0.117063492	0.081510934	0.224206349	0.035552558	0.107142857	0.142695415	G	A
31113	rs2008661	14	24453724	0	0	0	0	0	0	G	T
31147	rs2332152	14	24454924	0.116071429	0.08250497	0.224206349	0.033566458	0.108134921	0.141701379	C	T
31150	rs2877593	14	24454989	0.117063492	0.08250497	0.225198413	0.034558522	0.108134921	0.142693443	T	A
31213	rs4982828	14	24456192	0.294642857	0.241550696	0.64484127	0.053092161	0.350198413	0.403290574	C	A
31219	rs4982829	14	24456372	0.958333333	0.322067594	0.858134921	0.636265739	0.100198413	0.536067326	A	G
31222	rs8004540	14	24456401	0.209325397	0.167992048	0.456349206	0.041333349	0.24702381	0.288357159	G	A
31229	rs58058506	14	24456535	0.094246032	0.147117296	0.448412698	0.052871264	0.354166667	0.301295402	T	G
31266	rs55869357	14	24457373	0.057539683	0.123260437	0.225198413	0.065720755	0.16765873	0.101937975	G	A
31279	rs71405824	14	24457818	0.070436508	0.05666004	0.000992063	0.013776468	0.069444444	0.055667976	A	G
31295	rs117487342	14	24458013	0.037698413	0.088469185	0.225198413	0.050770772	0.1875	0.136729228	G	A
31337	rs3760049	16	575312	0.702380952	0.116302187	0.424603175	0.586078766	0.277777778	0.308300988	A	G
31376	rs2239488	16	576495	0.705357143	0.115308151	0.419642857	0.590048992	0.285714286	0.304334706	A	G
32331	rs57335027	5	262907	0.640873016	0.112326044	0.058531746	0.528546972	0.58234127	0.053794298	A	G
32410	rs10736781	11	71650368	0.360119048	0.937375746	0.776785714	0.577256698	0.416666667	0.160590031	T	C
33004	esv3585521;esv3585522	1	25592642	0.140873016	0.399602386	0.046626984	0.25872937	0.094246032	0.352975402	T	<CN0>
33005	esv3585521;esv3585522	1	25592642	0.004960317	0.001988072	0.001984127	0.002972246	0.00297619	3.94E-06	T	<CN2>
33070	rs72639203	17	19091452	0.857142857	0.104373757	0.760912698	0.7527691	0.096230159	0.656538941	C	T
33074	rs200709023	17	19091464	0.000992063	0.000994036	0.033730159	1.97E-06	0.032738095	0.032736123	G	A
33075	rs200709023	17	19091464	0.774801587	0.092445328	0.786706349	0.682356259	0.011904762	0.694261021	G	C
33091	rs200234160	17	19091555	0.04265873	0.061630219	0.111111111	0.018971489	0.068452381	0.049480892	T	A
33096	rs199724492	17	19091580	0.100198413	0.109343936	0.331349206	0.009145524	0.231150794	0.22200527	C	T
33098	rs200526694	17	19091587	0.101190476	0.102385686	0.31547619	0.00119521	0.214285714	0.213090505	A	G
33100	rs551770630	17	19091590	0.044642857	0.062624254	0.111111111	0.017981397	0.066468254	0.048486857	C	T
33101	rs201492334	17	19091602	0.990079365	0.216699801	0.841269841	0.773379564	0.148809524	0.62457004	T	C
33102	rs201492334	17	19091602	0	0	0.154761905	0	0.154761905	0.154761905	T	G
33104	rs199931040	17	19091606	0.10218254	0.119284294	0.367063492	0.017101755	0.264880952	0.247779198	C	T
33106	rs201245768	17	19091611	0.099206349	0.11332008	0.373015873	0.01411373	0.273809524	0.259695793	C	A
33107	rs569956882	17	19091625	0.00297619	0.079522863	0.092261905	0.076546672	0.089285714	0.012739042	A	C
33120	rs7541687	1	93656588	0.126984127	0.654075547	0.64484127	0.52709142	0.517857143	0.009234277	A	G
33571	rs140986727	22	50295926	0.845238095	0.2027833	0.178571429	0.642454795	0.666666667	0.024211872	C	CTG
33579	rs143035685	22	50295987	0.777777778	0.206759443	0.180555556	0.571018334	0.597222222	0.026203888	CTG	C
33581	rs541113387	22	50296058	0.844246032	0.210735586	0.1875	0.633510445	0.656746032	0.023235586	A	G
33582	rs146115313	22	50296193	0.612103175	0.194831014	0.142857143	0.417272161	0.469246032	0.051973871	C	CTG
33619	rs1321	22	50297435	0.853174603	0.209741551	0.179563492	0.643433052	0.673611111	0.030178059	T	C
33664	rs562550874	15	45212132	0.567460317	0.337972167	0.411706349	0.22948815	0.155753968	0.073734182	CA	C
34691	rs79539199	17	42299300	0.000992063	0.164015905	0.016865079	0.163023841	0.015873016	0.147150825	A	G
34726	rs71160097	17	42300634	0.982142857	0.348906561	0.785714286	0.633236297	0.196428571	0.436807725	CAAAAA	C
34735	rs112161734	17	42301038	0.98015873	0.318091451	0.75297619	0.662067279	0.22718254	0.434884739	A	AGTGCTTTG
35105	rs12901792	15	101412688	0.363095238	0.807157058	0.802579365	0.44406182	0.439484127	0.004577693	A	G
35274	rs4789145	17	73135344	0.045634921	0.615308151	0.271825397	0.56967323	0.226190476	0.343482754	C	T
35278	rs4789146	17	73135593	0.084325397	0.615308151	0.271825397	0.530982754	0.1875	0.343482754	C	T
35325	rs11077776	17	73137187	0.046626984	0.616302187	0.274801587	0.569675203	0.228174603	0.3415006	A	G
35366	rs28719103	17	62925624	0.558531746	0.078528827	0.000992063	0.480002919	0.557539683	0.077536764	C	A
35390	rs8066808	17	62926647	0.968253968	0.143141153	0.049603175	0.825112815	0.918650794	0.093537978	G	T
35493	rs11170372	12	53406353	0.456349206	0.909542744	0.794642857	0.453193537	0.338293651	0.114899886	T	C
35510	rs6580924	12	53406838	0.048611111	0.832007952	0.307539683	0.783396841	0.258928571	0.52446827	A	G
36074	rs146536653	16	14369420	0.648809524	0.143141153	0.299603175	0.505668371	0.349206349	0.156462022	T	TC
36330	rs75085211	3	123304694	0.158730159	0.127236581	0.016865079	0.031493578	0.141865079	0.110371501	G	A
36410	rs7623358	3	123307050	0.682539683	0.148111332	0.618055556	0.534428351	0.064484127	0.469944224	A	G
36433	rs78449950	3	123307749	0.075396825	0.127236581	0.018849206	0.051839755	0.056547619	0.108387374	T	G
36486	rs6808259	3	123309128	0.681547619	0.148111332	0.618055556	0.533436287	0.063492063	0.469944224	C	T
36500	rs116197893	3	123309735	0.00297619	0.127236581	0.009920635	0.12426039	0.006944444	0.117315946	C	T
36629	rs12488123	3	123314570	0.682539683	0.148111332	0.618055556	0.534428351	0.064484127	0.469944224	C	G
36630	rs12488179	3	123314602	0.682539683	0.148111332	0.618055556	0.534428351	0.064484127	0.469944224	G	T
36664	rs1463599	3	123315825	0.685515873	0.148111332	0.619047619	0.537404541	0.066468254	0.470936287	G	A
36669	rs6765680	3	123315936	0.686507937	0.148111332	0.618055556	0.538396604	0.068452381	0.469944224	G	T
36787	rs7612343	3	123321243	0.682539683	0.148111332	0.618055556	0.534428351	0.064484127	0.469944224	G	C
36804	rs9681906	3	123322076	0.682539683	0.148111332	0.618055556	0.534428351	0.064484127	0.469944224	G	A
36839	rs73200061	3	123323574	0	0.092445328	0	0.092445328	0	0.092445328	C	T
36862	rs113270223	3	123324414	0.075396825	0.127236581	0.018849206	0.051839755	0.056547619	0.108387374	C	A
36894	rs116148468	3	123325292	0.000992063	0.108349901	0.000992063	0.107357837	0	0.107357837	A	G
36899	rs67049583	3	123325405	0.682539683	0.148111332	0.618055556	0.534428351	0.064484127	0.469944224	TTGAG	T
36921	rs550301335	3	123326615	0.075396825	0.123260437	0.018849206	0.047863612	0.056547619	0.104411231	TATA	T
36922	rs71142750	3	123326644	0.518849206	0.11332008	0.520833333	0.405529127	0.001984127	0.407513254	A	ATAAT
36935	rs76249298	3	123327140	0.075396825	0.127236581	0.018849206	0.051839755	0.056547619	0.108387374	T	C
36972	rs79958803	3	123328174	0.075396825	0.127236581	0.018849206	0.051839755	0.056547619	0.108387374	C	A
36982	rs3856617	3	123328631	0.679563492	0.141153082	0.614087302	0.538410411	0.06547619	0.47293422	C	T
36989	rs7648614	3	123328980	0.076388889	0.128230616	0.01984127	0.051841727	0.056547619	0.108389346	T	C
37038	rs6438804	3	123331143	0.683531746	0.149105368	0.621031746	0.534426378	0.0625	0.471926378	T	C
37073	rs6438805	3	123332546	0.634920635	0.130218688	0.376984127	0.504701947	0.257936508	0.246765439	C	G
37262	rs3845915	3	123339834	0.68452381	0.138170974	0.382936508	0.546352835	0.301587302	0.244765534	A	G
37402	rs11288924	3	123344653	0.783730159	0.154075547	0.392857143	0.629654612	0.390873016	0.238781596	CA	C
37432	rs41271431	3	123345911	0.00297619	0.230616302	0.00297619	0.227640112	0	0.227640112	C	T
37450	rs150642653	3	123346593	0.006944444	0.129224652	0.011904762	0.122280208	0.004960317	0.11731989	A	AT
37482	rs79040346	3	123347968	0.075396825	0.12027833	0.018849206	0.044881505	0.056547619	0.101429124	G	C
37857	rs185698714	3	123360560	0	0.088469185	0.000992063	0.088469185	0.000992063	0.087477121	C	T
37925	rs10884942	10	112016926	0.951388889	0.358846918	0.723214286	0.59254197	0.228174603	0.364367367	A	G
37949	rs4894433	3	172489076	0.047619048	0.58250497	0.703373016	0.534885923	0.655753968	0.120868046	C	T
39376	rs10107967	8	42342154	0.873015873	0.372763419	0.443452381	0.500252454	0.429563492	0.070688961	T	G
39447	rs3785783	17	19200962	0.003968254	0.069582505	0.114087302	0.065614251	0.110119048	0.044504797	T	G
39546	rs12938803	17	19204432	0.173611111	0.810139165	0.012896825	0.636528054	0.160714286	0.79724234	A	C
39547	rs12938803	17	19204432	0	0.001988072	0	0.001988072	0	0.001988072	A	T
39551	rs12939947	17	19204531	0.033730159	0.812127237	0.003968254	0.778397078	0.029761905	0.808158983	T	A
39554	rs4924979	17	19204608	0.634920635	0.92445328	0.616071429	0.289532645	0.018849206	0.308381852	C	A
39557	rs4924980	17	19204863	0.033730159	0.812127237	0.003968254	0.778397078	0.029761905	0.808158983	T	C
39625	rs9915473	17	19207347	0.003968254	0.070576541	0.113095238	0.066608287	0.109126984	0.042518697	T	G
39775	rs1807723	22	49928522	0.999007937	0.913518887	0.859126984	0.08548905	0.139880952	0.054391903	A	G
40271	rs10400469	12	111925337	0.41468254	0.000994036	0	0.413688504	0.41468254	0.000994036	T	C
41659	rs17091701	20	32870846	0.41765873	0.000994036	0	0.416664694	0.41765873	0.000994036	G	A
42105	ss1388027553;ss1388027554	12	7053022	0	0	0	0	0	0	C	G
42106	ss1388027553;ss1388027554	12	7053022	0.879960317	0.298210736	0.274801587	0.581749582	0.60515873	0.023409148	C	T
42837	rs6684491	1	173551720	0.573412698	0.004970179	0	0.568442519	0.573412698	0.004970179	A	T
43154	rs61828916	1	173564878	0.045634921	0.150099404	0.266865079	0.104464483	0.221230159	0.116765676	A	C
43181	rs1475306	1	173565945	0.045634921	0.150099404	0.266865079	0.104464483	0.221230159	0.116765676	C	T
43392	rs12092383	1	173576720	0.853174603	0.26640159	0.589285714	0.586773013	0.263888889	0.322884124	G	A
43535	rs73958016	2	89934388	0.530753968	0.062624254	0.488095238	0.468129714	0.04265873	0.425470984	G	A
43978	rs10434648	5	289217	0.636904762	0.111332008	0.058531746	0.525572754	0.578373016	0.052800262	A	C
43983	rs13361192	5	289406	0.637896825	0.111332008	0.058531746	0.526564817	0.579365079	0.052800262	A	T
44021	rs7731759	5	290198	0.637896825	0.111332008	0.058531746	0.526564817	0.579365079	0.052800262	T	C
44030	rs7731089	5	290422	0.637896825	0.111332008	0.058531746	0.526564817	0.579365079	0.052800262	A	C
44164	rs1257105	2	97761276	0.195436508	0.793240557	0.257936508	0.597804049	0.0625	0.535304049	A	G
44175	rs1257106	2	97761641	0.195436508	0.792246521	0.256944444	0.596810013	0.061507937	0.535302076	C	T
44180	rs1257107	2	97761872	0.083333333	0.793240557	0.243055556	0.709907223	0.159722222	0.550185001	C	T
44187	rs1268684	2	97762107	0.195436508	0.791252485	0.259920635	0.595815977	0.064484127	0.53133185	G	A
45204	rs7297155	12	117420138	0.189484127	0.818091451	0.744047619	0.628607324	0.554563492	0.074043832	C	G
45219	rs4766820	12	117420780	0.395833333	0.839960239	0.745039683	0.444126905	0.349206349	0.094920556	A	C
45253	rs4766821	12	117421922	0.19047619	0.818091451	0.741071429	0.627615261	0.550595238	0.077020023	G	A
45258	rs4767488	12	117422115	0.173611111	0.817097416	0.735119048	0.643486304	0.561507937	0.081978368	C	T
45268	rs4767489	12	117422392	0.163690476	0.818091451	0.739087302	0.654400975	0.575396825	0.07900415	G	T
45297	rs7131746	12	117423264	0.284722222	0.837972167	0.742063492	0.553249945	0.45734127	0.095908675	G	A
45332	rs11068277	12	117424506	0.209325397	0.812127237	0.673611111	0.60280184	0.464285714	0.138516125	T	A
45338	rs7137752	12	117424974	0.20734127	0.818091451	0.741071429	0.610750181	0.533730159	0.077020023	C	T
45342	rs7137006	12	117425040	0.19047619	0.818091451	0.740079365	0.627615261	0.549603175	0.078012086	G	A
45345	rs7308498	12	117425072	0.20734127	0.818091451	0.741071429	0.610750181	0.533730159	0.077020023	A	G
46534	rs35452181	12	80129451	0.366071429	0.02584493	0	0.340226498	0.366071429	0.02584493	CTAT	C
47791	rs7535945	1	10003229	0.129960317	0.061630219	0.232142857	0.068330099	0.10218254	0.170512638	G	A
47793	rs1234694	1	10003320	0.140873016	0.826043738	0.610119048	0.685170722	0.469246032	0.21592469	G	A
47799	rs2297843	1	10003457	0.153769841	0.086481113	0.232142857	0.067288728	0.078373016	0.145661744	G	C
47826	rs12058979	1	10004350	0.125	0.062624254	0.231150794	0.062375746	0.106150794	0.168526539	G	A
47831	rs12059092	1	10004608	0.125	0.062624254	0.231150794	0.062375746	0.106150794	0.168526539	G	A
47835	rs1220422	1	10004882	0.379960317	0.912524851	0.841269841	0.532564533	0.461309524	0.07125501	C	T
47914	rs12064822	1	10008191	0.125	0.062624254	0.232142857	0.062375746	0.107142857	0.169518603	G	A
47915	rs1220421	1	10008221	0.196428571	0.826043738	0.608134921	0.629615166	0.411706349	0.217908817	G	A
47922	rs1220420	1	10008430	0.074404762	0.819085487	0.609126984	0.744680725	0.534722222	0.209958503	C	T
47943	rs74742139	1	10009114	0.136904762	0.826043738	0.609126984	0.689138976	0.472222222	0.216916753	C	T
47944	rs61785621	1	10009138	0.378968254	0.912524851	0.841269841	0.533556597	0.462301587	0.07125501	A	G
47955	rs35755485	1	10009468	0.086309524	0.423459245	0.493055556	0.337149721	0.406746032	0.069596311	C	CTTT
47959	rs34748242	1	10009638	0.138888889	0.818091451	0.604166667	0.679202562	0.465277778	0.213924785	T	TTG
47960	rs200121415	1	10009646	0.115079365	0.060636183	0.21031746	0.054443182	0.095238095	0.149681277	G	GTA
47963	rs12062953	1	10009925	0.103174603	0.061630219	0.233134921	0.041544384	0.129960317	0.171504702	T	C
47996	rs12133907	1	93850283	0.125992063	0.617296223	0.636904762	0.491304159	0.510912698	0.019608539	C	A
48558	rs1392410	5	4833972	0.066468254	0.06361829	0.125992063	0.002849964	0.05952381	0.062373773	C	T
57310	rs547731414	14	66971320	0.811507937	0.234592445	0.526785714	0.576915491	0.284722222	0.292193269	CA	C
57312	rs111635633	14	66971338	0.811507937	0.234592445	0.526785714	0.576915491	0.284722222	0.292193269	A	G
57799	rs3821639	3	15305666	0.226190476	0.125248509	0.442460317	0.100941967	0.216269841	0.317211809	A	G
57811	rs13415659	2	242058214	0.885912698	0.35387674	0.616071429	0.532035959	0.26984127	0.262194689	A	G
57820	rs12359933	10	74261629	0.077380952	0.633200795	0.040674603	0.555819843	0.036706349	0.592526192	A	T
57825	rs12782085	10	74261916	0.1875	0.634194831	0.044642857	0.446694831	0.142857143	0.589551974	G	T
57826	rs199557207	10	74261917	0.1875	0.634194831	0.044642857	0.446694831	0.142857143	0.589551974	T	TG
57828	rs79901160	10	74261921	0.1875	0.634194831	0.044642857	0.446694831	0.142857143	0.589551974	T	G
57831	rs10823930	10	74261925	0.1875	0.634194831	0.044642857	0.446694831	0.142857143	0.589551974	T	G
57832	rs10823931	10	74261963	0.077380952	0.633200795	0.040674603	0.555819843	0.036706349	0.592526192	A	C
57838	rs10823932	10	74262133	0.077380952	0.633200795	0.040674603	0.555819843	0.036706349	0.592526192	C	T
57843	rs11597525	10	74262292	0.077380952	0.633200795	0.040674603	0.555819843	0.036706349	0.592526192	T	C
57851	rs12783031	10	74262555	0.077380952	0.633200795	0.040674603	0.555819843	0.036706349	0.592526192	A	G
58076	rs6964276	7	6757486	0.935515873	0.317097416	0.337301587	0.618418458	0.598214286	0.020204172	A	G
58134	rs10951992	7	6758938	0.942460317	0.44333996	0.608134921	0.499120357	0.334325397	0.16479496	T	C
58152	rs6950197	7	6759241	0.395833333	0.073558648	0.004960317	0.322274685	0.390873016	0.068598331	G	A
58207	rs10185032	2	231916926	0.711309524	0.210735586	0.27281746	0.500573937	0.438492063	0.062081874	G	T
58741	rs2484993	10	31510139	0.08531746	0.929423459	0.833333333	0.844105999	0.748015873	0.096090126	C	T
59210	rs3123687	10	31529261	0.079365079	0.927435388	0.83234127	0.848070308	0.75297619	0.095094118	C	G
59617	rs540525040	10	31544244	0.466269841	0.217693837	0.037698413	0.248576004	0.428571429	0.179995424	A	AT
59891	rs7083727	10	31554178	0.000992063	0.365805169	0.043650794	0.364813105	0.04265873	0.322154375	C	T
59923	rs11315467	10	31555038	0.731150794	0.072564612	0.175595238	0.658586181	0.555555556	0.103030626	TA	T
60056	rs10826927	10	31559619	0.474206349	0.015904573	0.016865079	0.458301777	0.45734127	0.000960507	C	T
60153	rs10508760	10	31563460	0.456349206	0.015904573	0.016865079	0.440444634	0.439484127	0.000960507	C	T
60213	rs1314014	10	31565621	0.976190476	0.072564612	0.177579365	0.903625864	0.798611111	0.105014753	A	G
60505	rs11008447	10	31577154	0.456349206	0.015904573	0.016865079	0.440444634	0.439484127	0.000960507	G	C
60520	rs7911781	10	31577713	0.976190476	0.072564612	0.178571429	0.903625864	0.797619048	0.106006816	A	T
60551	rs12242798	10	31578918	0.456349206	0.015904573	0.016865079	0.440444634	0.439484127	0.000960507	G	A
60592	rs7068376	10	31580723	0.976190476	0.072564612	0.177579365	0.903625864	0.798611111	0.105014753	C	T
60894	rs7097004	10	31592407	0.801587302	0.072564612	0.178571429	0.729022689	0.623015873	0.106006816	G	A
61379	rs1576050	10	31608510	0.975198413	0.072564612	0.178571429	0.9026338	0.796626984	0.106006816	A	G
66283	rs145781364	10	27377282	0.099206349	0.595427435	0.442460317	0.496221086	0.343253968	0.152967118	C	CT
66284	rs34357732	10	27377283	0.099206349	0.597415507	0.445436508	0.498209158	0.346230159	0.151978999	A	T
66296	rs4801716	19	56858865	0.99702381	0.554671968	0.763888889	0.442351841	0.233134921	0.209216921	A	G
66456	rs10654274	18	19254189	0.91468254	0.352882704	0.442460317	0.561799836	0.472222222	0.089577614	T	TTCTC
66459	rs7238114	18	19254349	0.676587302	0.154075547	0.462301587	0.522511755	0.214285714	0.308226041	C	T
66471	rs2850562	18	19254919	0.920634921	0.358846918	0.488095238	0.561788002	0.432539683	0.12924832	A	G
66500	rs2847135	18	19255911	0.923611111	0.359840954	0.483134921	0.563770157	0.44047619	0.123293966	G	A
66542	rs559763508;rs139403965	18	19257635	0.012896825	0.000994036	0	0.01190279	0.012896825	0.000994036	GTTATTTATTTAT	GTTATTTAT
66543	rs559763508;rs139403965	18	19257635	0.092261905	0.208747515	0.023809524	0.11648561	0.068452381	0.184937991	GTTATTTATTTAT	G
66578	rs34260229	18	19258589	0.95734127	0.370775348	0.489087302	0.586565922	0.468253968	0.118311954	T	TACC
66642	rs11662721	18	19261413	0.046626984	0.210735586	0.023809524	0.164108602	0.02281746	0.186926063	C	T
66653	rs11662840	18	19261864	0.050595238	0.210735586	0.023809524	0.160140348	0.026785714	0.186926063	C	T
66669	rs6508544	18	19262313	0.955357143	0.36083499	0.489087302	0.594522153	0.466269841	0.128252312	G	C
66710	rs56127718	5	270273	0.640873016	0.111332008	0.058531746	0.529541008	0.58234127	0.052800262	G	T
66714	rs55664502	5	270485	0.672619048	0.111332008	0.058531746	0.56128704	0.614087302	0.052800262	T	C
66721	rs34971019	5	270687	0.000992063	0.100397614	0.001984127	0.099405551	0.000992063	0.098413487	G	C
66727	rs7723883	5	270798	0.671626984	0.111332008	0.058531746	0.560294976	0.613095238	0.052800262	T	C
66728	rs7719171	5	270848	0.671626984	0.111332008	0.058531746	0.560294976	0.613095238	0.052800262	A	G
66730	rs28729498	5	270922	0.640873016	0.111332008	0.058531746	0.529541008	0.58234127	0.052800262	T	G
66735	rs28624959	5	271078	0.641865079	0.112326044	0.058531746	0.529539036	0.583333333	0.053794298	T	C
66743	rs10061564	5	271329	0.640873016	0.111332008	0.058531746	0.529541008	0.58234127	0.052800262	T	C
66901	rs4983455	14	106070096	0.172619048	0.95526839	0.39484127	0.782649342	0.222222222	0.56042712	G	T
66915	rs8017602	14	106071040	0.174603175	0.949304175	0.396825397	0.774701	0.222222222	0.552478778	C	T
67056	rs61049129	17	29338193	0.455357143	0.015904573	0.000992063	0.43945257	0.454365079	0.014912509	G	A
67061	rs57910516	17	29338347	0.504960317	0.015904573	0.000992063	0.489055745	0.503968254	0.014912509	C	A
67102	rs79279532	17	29339904	0.449404762	0.015904573	0.000992063	0.433500189	0.448412698	0.014912509	G	A
67344	rs8067737	17	29349688	1	0.893638171	0.554563492	0.106361829	0.445436508	0.339074679	T	C
68524	rs34609857	17	29391819	0.020833333	0.280318091	0.246031746	0.259484758	0.225198413	0.034286345	C	CAAAAAAAAA
68525	rs34609857	17	29391819	0	0	0.001984127	0	0.001984127	0.001984127	C	CAAAAAAAAG
68610	rs4795570	17	29394541	1	0.856858847	0.53968254	0.143141153	0.46031746	0.317176307	C	G
68653	rs73271626	17	29396062	0.220238095	0.001988072	0	0.218250024	0.220238095	0.001988072	G	A
68681	rs12944490	17	29397622	0.183531746	0.711729622	0.537698413	0.528197876	0.354166667	0.17403121	G	A
68686	rs12945088	17	29397852	0.0625	0.724652087	0.537698413	0.662152087	0.475198413	0.186953675	G	A
68694	rs12945708	17	29398008	0.521825397	0.729622266	0.548611111	0.20779687	0.026785714	0.181011155	T	C
68704	rs4795571	17	29398369	0.323412698	0.725646123	0.548611111	0.402233425	0.225198413	0.177035012	G	A
68742	rs11080141	17	29400158	0.054563492	0.720675944	0.549603175	0.666112452	0.495039683	0.17107277	G	A
68813	rs369277553	17	29403472	0.382936508	0.65805169	0.558531746	0.275115182	0.175595238	0.099519944	T	TTTA
68816	rs8069051	17	29403541	0.544642857	0.726640159	0.552579365	0.181997302	0.007936508	0.174060794	G	A
68878	rs8076441	17	29405878	0.544642857	0.726640159	0.551587302	0.181997302	0.006944444	0.175052857	T	C
68936	rs12603838	17	29408059	0.095238095	0.720675944	0.547619048	0.625437849	0.452380952	0.173056897	C	T
68974	rs2940180	17	29409347	0.0625	0.720675944	0.546626984	0.658175944	0.484126984	0.17404896	G	T
68975	rs2952988	17	29409348	0.0625	0.720675944	0.546626984	0.658175944	0.484126984	0.17404896	C	T
68981	rs2952987	17	29409545	0.134920635	0.720675944	0.547619048	0.585755309	0.412698413	0.173056897	A	G
69014	rs2940181	17	29410731	0.215277778	0.72166998	0.552579365	0.506392202	0.337301587	0.169090615	T	C
69022	rs2940182	17	29410944	0.095238095	0.72166998	0.552579365	0.626431885	0.45734127	0.169090615	A	G
69063	rs2953011	17	29412046	0.134920635	0.716699801	0.552579365	0.581779166	0.41765873	0.164120436	A	G
69095	rs2008998	17	29413614	0.028769841	0.716699801	0.552579365	0.68792996	0.523809524	0.164120436	G	A
69142	rs2952996	17	29416083	0.124007937	0.716699801	0.552579365	0.592691865	0.428571429	0.164120436	T	C
69144	rs2952997	17	29416118	0.124007937	0.716699801	0.552579365	0.592691865	0.428571429	0.164120436	G	A
69156	rs2940183	17	29416499	0.183531746	0.718687873	0.553571429	0.535156127	0.370039683	0.165116444	T	C
69211	rs2952998	17	29418412	0.061507937	0.715705765	0.550595238	0.654197829	0.489087302	0.165110527	T	C
69703	rs2338142	14	106823442	0.693452381	0.172962227	0.314484127	0.520490154	0.378968254	0.1415219	C	T
69970	rs11137020	8	6261198	0.186507937	0.798210736	0.461309524	0.611702799	0.274801587	0.336901212	T	C
69989	rs12156354	8	6261477	0.186507937	0.799204771	0.46031746	0.612696835	0.273809524	0.338887311	C	T
69990	rs11137021	8	6261478	0.186507937	0.799204771	0.46031746	0.612696835	0.273809524	0.338887311	A	G
69999	rs11137023	8	6261618	0.186507937	0.798210736	0.46031746	0.611702799	0.273809524	0.337893275	G	T
70002	rs12155753	8	6261652	0.194444444	0.798210736	0.492063492	0.603766291	0.297619048	0.306147244	T	G
70010	rs66846533	8	6261769	0.19047619	0.796222664	0.472222222	0.605746474	0.281746032	0.324000442	A	ATT
70018	rs13251578	8	6261953	0.204365079	0.810139165	0.496031746	0.605774086	0.291666667	0.314107419	T	C
70040	rs2440453	8	6262215	0.183531746	0.776341948	0.449404762	0.592810202	0.265873016	0.326937186	G	T
70044	rs529828222;rs71211499	8	6262302	0.000992063	0	0	0.000992063	0.000992063	0	AT	GT
70045	rs529828222;rs71211499	8	6262302	0.178571429	0.780318091	0.455357143	0.601746663	0.276785714	0.324960949	AT	A
70063	rs1073908	8	6262637	0.183531746	0.794234592	0.453373016	0.610702846	0.26984127	0.340861577	A	C
70075	rs725438	8	6262831	0.181547619	0.793240557	0.454365079	0.611692938	0.27281746	0.338875477	A	T
70094	rs1057187	8	6263083	0.181547619	0.780318091	0.439484127	0.598770472	0.257936508	0.340833964	G	T
70105	rs2243660	8	6263306	0.181547619	0.781312127	0.454365079	0.599764508	0.27281746	0.326947048	T	G
70106	rs2243661	8	6263307	0.181547619	0.781312127	0.454365079	0.599764508	0.27281746	0.326947048	T	A
70107	rs2243662	8	6263326	0.181547619	0.794234592	0.454365079	0.612686973	0.27281746	0.339869513	C	T
70120	rs2515485	8	6263465	0.181547619	0.781312127	0.450396825	0.599764508	0.268849206	0.330915302	G	T
70142	rs2243674	8	6263807	0.181547619	0.793240557	0.456349206	0.611692938	0.274801587	0.33689135	T	C
70144	rs2243675	8	6263816	0.233134921	0.793240557	0.454365079	0.560105636	0.221230159	0.338875477	G	C
70156	rs2916656	8	6263912	0.291666667	0.071570577	0.016865079	0.22009609	0.274801587	0.054705497	A	T
70159	rs2243755	8	6263939	0.182539683	0.780318091	0.448412698	0.597778409	0.265873016	0.331905393	C	T
70160	rs2243756	8	6263947	0.177579365	0.780318091	0.456349206	0.602738726	0.278769841	0.323968885	C	G
70161	rs3020244	8	6263953	0.383928571	0.098409543	0.016865079	0.285519029	0.367063492	0.081544463	G	C
70347	rs184937040	14	106170911	0.458333333	0	0	0.458333333	0.458333333	0	C	T
70450	rs55694990	16	31565724	0.093253968	0.106361829	0.156746032	0.013107861	0.063492063	0.050384203	A	T
70451	rs61374523	16	31565780	0.093253968	0.106361829	0.156746032	0.013107861	0.063492063	0.050384203	C	T
70504	rs148103356	22	25029562	0.358134921	0.005964215	0	0.352170706	0.358134921	0.005964215	TGG	T
70530	rs528034141	22	25029875	0.270833333	0.005964215	0	0.264869119	0.270833333	0.005964215	G	A
70543	rs62231240	22	25030084	0.240079365	0.361829026	0.305555556	0.121749661	0.06547619	0.05627347	G	A
70657	rs553987488;rs549850831	22	25033358	0.535714286	0.404572565	0.343253968	0.131141721	0.192460317	0.061318596	CTTT	CTT
70658	rs553987488;rs549850831	22	25033358	0.009920635	0	0	0.009920635	0.009920635	0	CTTT	C
70753	rs8137548	22	25037069	0.851190476	0.385685885	0.301587302	0.465504591	0.549603175	0.084098583	A	G
71004	rs62231251	22	25045737	0.152777778	0.364811133	0.280753968	0.212033355	0.12797619	0.084057165	C	T
71012	rs738818	22	25045855	0.757936508	0.454274354	0.365079365	0.303662154	0.392857143	0.089194989	G	A
71057	rs28533084	22	25046628	0.211309524	0.354870775	0.301587302	0.143561252	0.090277778	0.053283474	G	A
71090	rs28448295	22	25047499	0.31547619	0.348906561	0.305555556	0.03343037	0.009920635	0.043351005	T	C
71091	rs62231257	22	25047514	0.62797619	0.333001988	0.285714286	0.294974202	0.342261905	0.047287702	C	T
71104	rs200857283	22	25048235	0.833333333	0.397614314	0.402777778	0.435719019	0.430555556	0.005163464	T	G
71110	rs3876067	22	25048387	0.712301587	0.348906561	0.325396825	0.363395027	0.386904762	0.023509735	C	G
71136	rs142762039	22	25048950	0.010912698	0.228628231	0.221230159	0.217715532	0.21031746	0.007398072	C	G
71368	rs3737716	1	1357992	0.12797619	0.054671968	0.084325397	0.073304222	0.043650794	0.029653429	C	T
71699	rs3131971	1	752894	0.512896825	0.84194831	0.883928571	0.329051485	0.371031746	0.041980261	T	C
71721	rs2073814	1	753474	0.138888889	0.837972167	0.729166667	0.699083278	0.590277778	0.1088055	C	G
71755	rs3115859	1	754503	0.316468254	0.838966203	0.762896825	0.522497949	0.446428571	0.076069377	G	A
71775	rs3131966	1	754964	0.31547619	0.836978131	0.762896825	0.521501941	0.447420635	0.074081306	C	T
77992	rs62078370	17	47026836	0.03968254	0.549701789	0.683531746	0.51001925	0.643849206	0.133829957	G	C
78128	rs9319417	13	19989128	0.00297619	0.170974155	0.043650794	0.167997965	0.040674603	0.127323361	T	G
78167	rs9513048	13	19989930	0.000992063	0.330019881	0.040674603	0.329027817	0.03968254	0.289345278	T	G
78585	rs1062391	8	144662353	0.077380952	0.616302187	0.399801587	0.538921234	0.322420635	0.2165006	G	A
78664	rs34171762	19	18559410	0.858134921	0.351888668	0.215277778	0.506246253	0.642857143	0.13661089	G	A
78678	rs34171762	19	18559410	0.858134921	0.351888668	0.215277778	0.506246253	0.642857143	0.13661089	G	A
78722	rs116667198	1	35816593	0.209325397	0.017892644	0.092261905	0.191432753	0.117063492	0.074369261	T	G
78744	rs3085463	3	45525535	0.297619048	0.941351889	0.976190476	0.643732841	0.678571429	0.034838588	T	TAA
78750	rs9874720	3	45525895	0.30952381	0.942345924	0.978174603	0.632822115	0.668650794	0.035828679	A	G
78754	rs543527303	3	45526141	0.175595238	0.329025845	0.198412698	0.153430607	0.02281746	0.130613147	T	A
78764	rs9875490	3	45526358	0.3125	0.942345924	0.978174603	0.629845924	0.665674603	0.035828679	A	G
78776	rs9842629	3	45526748	0.527777778	0.996023857	1	0.468246079	0.472222222	0.003976143	G	C
78779	rs12639021	3	45526812	0.192460317	0.332007952	0.193452381	0.139547635	0.000992063	0.138555571	A	G
78786	rs7640603	3	45527099	0.527777778	0.996023857	1	0.468246079	0.472222222	0.003976143	C	G
78790	rs7610357	3	45527218	0.3125	0.942345924	0.978174603	0.629845924	0.665674603	0.035828679	T	C
78795	rs7612869	3	45527484	0.456349206	0.948310139	0.978174603	0.491960933	0.521825397	0.029864464	T	C
78798	rs2276861	3	45527507	0.193452381	0.332007952	0.193452381	0.138555571	0	0.138555571	A	T
78822	rs4683118	3	45528134	0.313492063	0.942345924	0.978174603	0.628853861	0.66468254	0.035828679	T	A
78832	rs13088061	3	45528423	0.192460317	0.332007952	0.194444444	0.139547635	0.001984127	0.137563508	T	C
78837	rs4312689	3	45528633	0.311507937	0.942345924	0.978174603	0.630837988	0.666666667	0.035828679	G	T
78850	rs11130066	3	45528997	0.068452381	0.608349901	0.776785714	0.53989752	0.708333333	0.168435814	C	T
78858	rs57888794	3	45529270	0.3125	0.93638171	0.969246032	0.62388171	0.656746032	0.032864322	G	GA
78866	rs1817489	3	45529692	0.066468254	0.609343936	0.776785714	0.542875682	0.71031746	0.167441778	G	A
78875	rs1825210	3	45529865	0.311507937	0.942345924	0.978174603	0.630837988	0.666666667	0.035828679	C	T
78877	rs1825212	3	45529896	0.066468254	0.609343936	0.776785714	0.542875682	0.71031746	0.167441778	A	T
78898	rs3733116	3	45530401	0.067460317	0.609343936	0.776785714	0.541883619	0.709325397	0.167441778	G	A
78906	rs13078614	3	45530895	0.311507937	0.942345924	0.978174603	0.630837988	0.666666667	0.035828679	G	A
78912	rs76174911	3	45531087	0.088293651	0.163021869	0.066468254	0.074728218	0.021825397	0.096553615	C	T
78919	rs6766990	3	45531276	0.311507937	0.942345924	0.978174603	0.630837988	0.666666667	0.035828679	G	A
78958	rs2128361	3	45533224	0.311507937	0.942345924	0.978174603	0.630837988	0.666666667	0.035828679	G	A
78974	rs1482466	3	45533745	0.311507937	0.942345924	0.978174603	0.630837988	0.666666667	0.035828679	G	A
79012	rs6780182	3	45534844	0.313492063	0.942345924	0.978174603	0.628853861	0.66468254	0.035828679	G	C
79016	rs13070575	3	45534973	0.192460317	0.332007952	0.194444444	0.139547635	0.001984127	0.137563508	C	G
79025	rs3774685	3	45535474	0.456349206	0.948310139	0.978174603	0.491960933	0.521825397	0.029864464	G	A
79042	rs3774684	3	45535941	0.066468254	0.609343936	0.777777778	0.542875682	0.711309524	0.168433841	A	G
79070	rs17639812	3	45536988	0.028769841	0.322067594	0.341269841	0.293297753	0.3125	0.019202247	T	C
79076	rs3733115	3	45537414	0.04265873	0.581510934	0.777777778	0.538852204	0.735119048	0.196266843	C	T
79090	rs12638088	3	45537973	0.192460317	0.332007952	0.192460317	0.139547635	0	0.139547635	C	T
79118	rs11721185	3	45539685	0.068452381	0.609343936	0.777777778	0.540891555	0.709325397	0.168433841	C	A
79144	rs6441918	3	45540387	0.455357143	0.948310139	0.978174603	0.492952996	0.52281746	0.029864464	G	T
79162	rs7628397	3	45540903	0.512896825	0.996023857	1	0.483127031	0.487103175	0.003976143	G	C
79166	rs12486165	3	45540976	0.455357143	0.948310139	0.978174603	0.492952996	0.52281746	0.029864464	G	T
79209	rs2306522	3	45542083	0.066468254	0.609343936	0.778769841	0.542875682	0.712301587	0.169425905	T	C
79219	rs4683120	3	45542600	0.071428571	0.610337972	0.785714286	0.538909401	0.714285714	0.175376314	A	G
79224	rs6441919	3	45542897	0.31547619	0.942345924	0.978174603	0.626869734	0.662698413	0.035828679	C	G
79249	rs62243387	3	45543950	0.028769841	0.329025845	0.331349206	0.300256004	0.302579365	0.002323361	C	A
79256	rs1825213	3	45544110	0.479166667	0.996023857	1	0.51685719	0.520833333	0.003976143	G	T
79265	rs726136	3	45544547	0.450396825	0.996023857	1	0.545627031	0.549603175	0.003976143	C	A
79267	rs726137	3	45544558	0.48015873	0.996023857	1	0.515865127	0.51984127	0.003976143	G	A
79286	rs12629394	3	45545451	0.192460317	0.333996024	0.193452381	0.141535706	0.000992063	0.140543643	G	A
79306	rs78513811	3	45546238	0.020833333	0.163021869	0.066468254	0.142188535	0.045634921	0.096553615	G	A
79322	rs35269084	3	45546577	0.192460317	0.333996024	0.192460317	0.141535706	0	0.141535706	T	C
79324	rs9311371	3	45546656	0.454365079	0.948310139	0.978174603	0.49394506	0.523809524	0.029864464	G	A
79338	rs9311372	3	45547147	0.311507937	0.942345924	0.978174603	0.630837988	0.666666667	0.035828679	C	T
79376	rs2170547	3	45548731	0.500992063	0.996023857	1	0.495031793	0.499007937	0.003976143	T	A
79379	rs2128358	3	45549028	0.020833333	0.16500994	0.066468254	0.144176607	0.045634921	0.098541686	T	C
79386	rs2170546	3	45549298	0.172619048	0.333996024	0.193452381	0.161376976	0.020833333	0.140543643	G	T
79401	rs900324	3	45549807	0.192460317	0.333996024	0.193452381	0.141535706	0.000992063	0.140543643	G	A
79420	rs1110778	3	45550661	0.172619048	0.333996024	0.193452381	0.161376976	0.020833333	0.140543643	C	T
79708	rs56305452	17	65990500	0.318452381	0.770377734	0.296626984	0.451925353	0.021825397	0.473750749	C	A
79709	rs56315139	17	65990571	0.298611111	0.729622266	0.266865079	0.431011155	0.031746032	0.462757187	C	G
79743	rs7502578	17	65992189	0.032738095	0.649105368	0.168650794	0.616367273	0.135912698	0.480454574	C	G
79762	rs3815904	19	17502895	0.197420635	0.780318091	0.381944444	0.582897457	0.18452381	0.398373647	C	T
80266	rs56159226	15	72917052	0.16468254	0.944333996	0.936507937	0.779651456	0.771825397	0.00782606	G	A
80338	rs2915058	15	72920115	0.16765873	0.945328032	0.936507937	0.777669302	0.768849206	0.008820095	C	T
80454	rs4078785	15	72923865	0.166666667	0.945328032	0.936507937	0.778661365	0.76984127	0.008820095	T	C
80817	rs7253407	19	19982031	0.888888889	0.242544732	0.656746032	0.646344157	0.232142857	0.4142013	C	T
80820	rs7254355	19	19982060	0.674603175	0.237574553	0.656746032	0.437028622	0.017857143	0.419171479	T	C
81048	rs4398845	7	75716781	0.814484127	0.330019881	0.609126984	0.484464246	0.205357143	0.279107103	G	A
81102	rs883562	12	123460719	0.029761905	0.691848907	0.663690476	0.662087002	0.633928571	0.02815843	C	G
81107	rs883563	12	123460823	0.728174603	0.767395626	0.834325397	0.039221023	0.106150794	0.066929771	A	G
81112	rs884956	12	123460962	0.030753968	0.691848907	0.663690476	0.661094938	0.632936508	0.02815843	T	C
81244	rs3759115	12	123464279	0.029761905	0.691848907	0.66468254	0.662087002	0.634920635	0.027166367	T	C
81311	rs55742290	12	123466111	0.029761905	0.691848907	0.643849206	0.662087002	0.614087302	0.0479997	C	T
81442	rs2291834	1	222832295	0.169642857	0.738568588	0.581349206	0.568925731	0.411706349	0.157219382	T	C
81496	rs4575092	1	222834503	0.169642857	0.737574553	0.580357143	0.567931696	0.410714286	0.15721741	A	T
81502	rs1133220	1	222834803	0.139880952	0.737574553	0.581349206	0.5976936	0.441468254	0.156225346	T	C
82069	rs144496498	14	105936100	0.445436508	1	1	0.554563492	0.554563492	0	A	ACCTTGGCTGGTGGCC
82228	rs6453087	5	74163159	0.78968254	0.24055666	0.20734127	0.54912588	0.58234127	0.03321539	T	C
82252	rs3770069	2	86363074	0.365079365	0.839960239	0.656746032	0.474880873	0.291666667	0.183214207	A	G
82396	rs234355	19	40529943	0.425595238	0.02584493	0.157738095	0.399750308	0.267857143	0.131893165	T	C
82493	rs77870136	6	3183374	0.089285714	0.192842942	0.250992063	0.103557228	0.161706349	0.058149121	G	A
82588	rs77569606	6	3186591	0.063492063	0.18389662	0.25	0.120404557	0.186507937	0.06610338	GA	G
82606	rs6912511	6	3187454	0.063492063	0.727634195	0.232142857	0.664142131	0.168650794	0.495491338	T	C
82627	rs4255018	6	3187926	0.860119048	0.212723658	0.579365079	0.64739539	0.280753968	0.366641421	G	C
82669	rs4448134	6	3189096	0.859126984	0.209741551	0.580357143	0.649385433	0.278769841	0.370615592	G	A
82695	rs4327733	6	3189709	0.938492063	0.870775348	0.796626984	0.067716716	0.141865079	0.074148364	C	G
82701	rs4469340	6	3189935	0.859126984	0.210735586	0.579365079	0.648391398	0.279761905	0.368629493	T	C
82772	rs9378773	6	3191953	0.074404762	0.828031809	0.471230159	0.753627047	0.396825397	0.35680165	T	C
83382	rs9535878	13	52704431	0.068452381	0.635188867	0.534722222	0.566736486	0.466269841	0.100466645	A	G
83384	rs9535879	13	52704624	0.073412698	0.636182903	0.534722222	0.562770204	0.461309524	0.10146068	T	A
83435	rs9535880	13	52706143	0.150793651	0.635188867	0.534722222	0.484395216	0.383928571	0.100466645	G	A
83437	rs1886542	13	52706281	0.067460317	0.635188867	0.534722222	0.567728549	0.467261905	0.100466645	A	C
83489	rs1617984	15	45622662	0.941468254	0.404572565	0.884920635	0.536895689	0.056547619	0.48034807	A	G
83493	rs1618874	15	45622786	0.799603175	0.272365805	0.807539683	0.527237369	0.007936508	0.535173877	A	G
83502	rs571084996;rs72242267	15	45623321	0.456349206	0.002982107	0.007936508	0.453367099	0.448412698	0.004954401	TAA	TAAA
83503	rs571084996;rs72242267	15	45623321	0.121031746	0.133200795	0.078373016	0.012169049	0.04265873	0.054827779	TAA	T
83515	rs1719245	15	45623782	0.941468254	0.406560636	0.884920635	0.534907618	0.056547619	0.478359999	T	C
84066	rs75619348	5	108803562	0.001984127	0.193836978	0.489087302	0.191852851	0.487103175	0.295250323	A	G
84085	rs2342859	6	150117961	0.887896825	0.365805169	0.834325397	0.522091656	0.053571429	0.468520228	G	T
84090	rs1807815	6	150118066	0.947420635	0.463220676	0.834325397	0.484199959	0.113095238	0.371104721	T	C
84142	rs952166	6	150119910	0.911706349	0.367793241	0.834325397	0.543913109	0.077380952	0.466532156	A	T
84147	rs952165	6	150120036	0.911706349	0.367793241	0.834325397	0.543913109	0.077380952	0.466532156	T	C
84162	rs10872656	6	150120580	0.867063492	0.367793241	0.834325397	0.499270252	0.032738095	0.466532156	A	C
84191	rs12176034	6	150121693	0.121031746	0.343936382	0.821428571	0.222904636	0.700396825	0.47749219	C	T
84209	rs9285525	6	150122389	0.911706349	0.367793241	0.834325397	0.543913109	0.077380952	0.466532156	C	G
84216	rs9322223	6	150122645	0.725198413	0.366799205	0.834325397	0.358399208	0.109126984	0.467526192	G	A
84243	rs3828703	6	150123751	0.902777778	0.344930417	0.795634921	0.55784736	0.107142857	0.450704503	G	T
84252	rs4870015	6	150124019	0.911706349	0.367793241	0.834325397	0.543913109	0.077380952	0.466532156	G	A
84256	rs9688412	6	150124283	0.911706349	0.367793241	0.834325397	0.543913109	0.077380952	0.466532156	G	A
84335	rs2342858	6	150127103	0.913690476	0.370775348	0.834325397	0.542915128	0.079365079	0.463550049	C	T
84344	rs6914319	6	150127440	0.912698413	0.367793241	0.834325397	0.544905172	0.078373016	0.466532156	G	A
84345	rs17673180	6	150127510	0.000992063	0.061630219	0	0.060638155	0.000992063	0.061630219	G	A
84369	rs2095375	6	150128173	0.912698413	0.366799205	0.834325397	0.545899208	0.078373016	0.467526192	C	A
84394	rs4869730	6	150129323	0.899801587	0.366799205	0.834325397	0.533002383	0.06547619	0.467526192	A	G
84401	rs11155689	6	150129606	0.912698413	0.366799205	0.834325397	0.545899208	0.078373016	0.467526192	T	C
84433	rs2151913	6	150130642	0.899801587	0.366799205	0.834325397	0.533002383	0.06547619	0.467526192	C	T
84434	rs2342857	6	150130673	0.912698413	0.367793241	0.834325397	0.544905172	0.078373016	0.466532156	G	A
84438	rs933055	6	150130837	0.912698413	0.366799205	0.834325397	0.545899208	0.078373016	0.467526192	A	G
84446	rs4869731	6	150131208	0.912698413	0.366799205	0.834325397	0.545899208	0.078373016	0.467526192	T	C
84472	rs7818	6	150132092	0.912698413	0.366799205	0.834325397	0.545899208	0.078373016	0.467526192	A	G
84480	rs4552	6	150132319	0.912698413	0.366799205	0.834325397	0.545899208	0.078373016	0.467526192	A	T
84497	rs9397022	6	150133188	0.726190476	0.365805169	0.834325397	0.360385307	0.108134921	0.468520228	C	T
84505	rs9397357	6	150133601	0.726190476	0.365805169	0.834325397	0.360385307	0.108134921	0.468520228	G	A
84523	rs9383843	6	150133954	0.912698413	0.366799205	0.834325397	0.545899208	0.078373016	0.467526192	C	A
84524	rs11968921	6	150133995	0.912698413	0.366799205	0.834325397	0.545899208	0.078373016	0.467526192	A	G
84549	rs17673294	6	150134993	0.879960317	0.367793241	0.834325397	0.512167077	0.045634921	0.466532156	G	A
84568	rs4870019	6	150135524	0.912698413	0.366799205	0.834325397	0.545899208	0.078373016	0.467526192	C	T
84570	rs4870020	6	150135600	0.912698413	0.366799205	0.834325397	0.545899208	0.078373016	0.467526192	A	G
84615	rs56103941	6	150137231	0.135912698	0.355864811	0.823412698	0.219952113	0.6875	0.467547887	A	G
84628	rs2880435	6	150137756	0.898809524	0.368787276	0.833333333	0.530022247	0.06547619	0.464546057	C	T
84638	rs12210605	6	150138403	0.129960317	0.354870775	0.820436508	0.224910458	0.69047619	0.465565733	A	G
84643	rs9371199	6	150138662	0.129960317	0.354870775	0.820436508	0.224910458	0.69047619	0.465565733	A	T
84654	rs6899661	6	150139229	0.906746032	0.366799205	0.833333333	0.539946827	0.073412698	0.466534129	T	C
84687	rs3763162	6	150140810	0.881944444	0.366799205	0.840277778	0.51514524	0.041666667	0.473478573	C	T
84691	rs3763163	6	150140906	0.726190476	0.365805169	0.83234127	0.360385307	0.106150794	0.466536101	G	T
84703	rs14314	6	150141531	0.909722222	0.366799205	0.83234127	0.542923017	0.077380952	0.465542065	A	C
84704	rs58791549	6	150141532	0.891865079	0.366799205	0.83234127	0.525065875	0.05952381	0.465542065	C	CT
84736	rs1413655	6	150142951	0.816468254	0.369781312	0.83234127	0.446686942	0.015873016	0.462559958	A	G
84738	rs6420132	6	150143114	0.910714286	0.369781312	0.83234127	0.540932974	0.078373016	0.462559958	C	T
84749	rs35135120	6	150143637	0.87202381	0.449304175	0.883928571	0.422719635	0.011904762	0.434624396	TAAAAAAAAAA	T
84758	rs9383546	6	150143879	0.848214286	0.369781312	0.83234127	0.478432974	0.015873016	0.462559958	T	A
84763	rs58014762	6	150144210	0.820436508	0.370775348	0.829365079	0.44966116	0.008928571	0.458589731	CA	C
84787	rs9371201	6	150145001	0.118055556	0.346918489	0.505952381	0.228862934	0.387896825	0.159033892	C	T
84811	rs9478848	6	150146216	0.770833333	0.369781312	0.83234127	0.401052021	0.061507937	0.462559958	G	T
84820	rs1889473	6	150146621	0.739087302	0.369781312	0.83234127	0.369305989	0.093253968	0.462559958	C	G
84827	rs146361457	6	150146793	0.906746032	0.374751491	0.83234127	0.531994541	0.074404762	0.457589779	ATT	A
85412	rs4783432	16	21951415	0.924603175	0.194831014	0.695436508	0.729772161	0.229166667	0.500605494	G	A
85503	rs71376705	16	21955533	0.024801587	0.091451292	0.090277778	0.066649705	0.06547619	0.001173514	G	A
85505	rs71376706	16	21955567	0.024801587	0.091451292	0.090277778	0.066649705	0.06547619	0.001173514	T	C
85681	rs74131515	10	45659235	0.4375	0.007952286	0	0.429547714	0.4375	0.007952286	G	A
87489	rs112305548	1	27996784	0.492063492	0.030815109	0.262896825	0.461248383	0.229166667	0.232081716	TA	T
87982	rs1858525	1	28014827	0.297619048	0	0	0.297619048	0.297619048	0	T	C
88817	rs12536654	7	73147068	0.775793651	0.222664016	0.383928571	0.553129635	0.391865079	0.161264556	G	A
88819	rs11768181	7	73147125	0.035714286	0.217693837	0.093253968	0.181979551	0.057539683	0.124439869	C	T
88923	rs10737112	1	144534083	0.584325397	0.997017893	1	0.412692496	0.415674603	0.002982107	C	T
89819	rs9315790	13	41437824	0.14484127	0.711729622	0.170634921	0.566888352	0.025793651	0.541094702	T	G
89821	rs75656961	13	41437859	0	0	0	0	0	0	T	TCCCCA
89822	rs75656961	13	41437859	0.14484127	0.711729622	0.170634921	0.566888352	0.025793651	0.541094702	T	TCCCCC
89824	rs7339089	13	41437926	0.587301587	0.731610338	0.23015873	0.144308751	0.357142857	0.501451608	C	T
89890	rs2259749	5	180652241	0.982142857	0.222664016	0.429563492	0.759478841	0.552579365	0.206899476	T	C
90028	rs2770957	5	180656734	0.984126984	0.220675944	0.429563492	0.76345104	0.554563492	0.208887548	C	G
90045	rs13179344	5	180657236	0.982142857	0.220675944	0.430555556	0.761466913	0.551587302	0.209879611	A	G
90252	rs60208666	17	79996070	0.529761905	0.098409543	0.063492063	0.431352362	0.466269841	0.034917479	C	G
90259	rs9891983	17	79996375	0.640873016	0.099403579	0.063492063	0.541469437	0.577380952	0.035911515	G	C
90262	rs56001523	17	79996451	0.261904762	0.098409543	0.063492063	0.163495219	0.198412698	0.034917479	G	A
90266	rs71878241	17	79996524	0.641865079	0.100397614	0.063492063	0.541467465	0.578373016	0.036905551	AATGATC	A
90273	rs56169754	17	79996746	0.645833333	0.099403579	0.064484127	0.546429755	0.581349206	0.034919452	A	C
90395	rs4242282	6	150273346	0.72718254	0.175944334	0.375	0.551238206	0.35218254	0.199055666	G	C
90429	rs219831	7	98596408	0.777777778	0.141153082	0.212301587	0.636624696	0.56547619	0.071148506	G	A
90453	rs2237600	7	98597139	0.138888889	0.086481113	0.211309524	0.052407776	0.072420635	0.12482841	G	A
90488	rs140681716	5	36861990	0.959325397	0.547713718	0.510912698	0.411611679	0.448412698	0.036801019	G	GC
90489	rs34485458	5	36861991	0.959325397	0.547713718	0.510912698	0.411611679	0.448412698	0.036801019	A	T
91373	rs2004444	1	1366394	0.459325397	0.185884692	0.967261905	0.273440705	0.507936508	0.781377213	G	A
91694	rs62083666	17	58054530	0.129960317	0.75944334	0.865079365	0.629483022	0.735119048	0.105636025	T	A
91725	rs199820106	17	58056154	0.130952381	0.694831014	0.744047619	0.563878633	0.613095238	0.049216605	C	CA
91748	rs71370157	17	58057761	0.131944444	0.663021869	0.72718254	0.531077424	0.595238095	0.064160671	C	CA
91771	rs4968339	17	58059123	0.607142857	0.840954274	0.973214286	0.233811417	0.366071429	0.132260011	C	A
91773	rs199634960	17	58059909	0.175595238	0.708747515	0.592261905	0.533152277	0.416666667	0.11648561	CT	C
91793	rs2907263	17	58060891	0.212301587	0.763419483	0.868055556	0.551117896	0.655753968	0.104636072	A	G
91806	rs144480791	17	58061540	0.076388889	0.763419483	0.900793651	0.687030594	0.824404762	0.137374168	A	C
91838	rs62083671	17	58063021	0.076388889	0.760437376	0.896825397	0.684048487	0.820436508	0.136388021	C	G
91867	rs544627779	17	58064623	0.248015873	0.239562624	0.232142857	0.008453249	0.015873016	0.007419767	GT	G
91886	rs146453738	17	58065679	0.753968254	0.085487078	0.078373016	0.668481176	0.675595238	0.007114062	A	C
91939	rs373759006	17	58067834	0.243055556	0.067594433	0.061507937	0.175461122	0.181547619	0.006086497	T	C
91966	rs112173016	17	58071081	0.226190476	0.066600398	0.061507937	0.159590079	0.16468254	0.005092461	T	G
92011	rs17497477	17	58074786	0.046626984	0.760437376	0.892857143	0.713810392	0.846230159	0.132419767	C	A
92040	rs10853017	17	58076004	0.016865079	0.638170974	0.594246032	0.621305895	0.577380952	0.043924942	C	T
92053	rs201196551	17	58076547	0.025793651	0.12027833	0.298611111	0.094484679	0.27281746	0.178332781	T	C
92077	rs115652176	17	58078172	0.551587302	0.074552684	0.077380952	0.477034618	0.474206349	0.002828268	T	A
92100	rs28644457	17	58079291	0.540674603	0.072564612	0.078373016	0.468109991	0.462301587	0.005808404	T	C
92458	rs74063374	12	15933190	0.281746032	0.000994036	0.032738095	0.280751996	0.249007937	0.031744059	C	T
92581	rs5030981	16	67517754	0.386904762	0.000994036	0	0.385910726	0.386904762	0.000994036	G	A
92633	rs537879524	16	67519937	0.543650794	0.058648111	0.028769841	0.485002682	0.514880952	0.02987827	C	CA
92639	rs13338499	16	67520123	0.780753968	0.104373757	0.013888889	0.676380211	0.766865079	0.090484869	A	G
92652	rs8047675	16	67520611	0.385912698	0.000994036	0	0.384918663	0.385912698	0.000994036	G	A
92658	rs8047574	16	67520735	0.386904762	0.000994036	0	0.385910726	0.386904762	0.000994036	C	T
92806	rs4862655	4	187092399	0.048611111	0.579522863	0.27281746	0.530911752	0.224206349	0.306705403	C	T
92853	rs57942458	4	146377349	0.429563492	0.003976143	0.060515873	0.425587349	0.369047619	0.05653973	A	G
92958	rs2285935	11	2014646	0.031746032	0.519880716	0.329365079	0.488134684	0.297619048	0.190515636	G	A
92967	rs1233627	6	28751727	0.941468254	0.500994036	0.64484127	0.440474218	0.296626984	0.143847234	T	C
93144	rs137116	22	43011674	0.976190476	0.325049702	0.763888889	0.651140774	0.212301587	0.438839187	T	C
93172	rs1414273	1	117102649	0.599206349	0.140159046	0.58531746	0.459047303	0.013888889	0.445158415	C	T
94758	rs10570373	11	63886066	0.16765873	0.689860835	0.337301587	0.522202105	0.169642857	0.352559248	GT	G
94767	rs5792312	11	63886399	0.043650794	0.153081511	0.076388889	0.109430717	0.032738095	0.076692622	TA	T
94775	rs663149	11	63886539	0.113095238	0.696819085	0.325396825	0.583723847	0.212301587	0.37142226	C	T
94805	rs11279387	1	40363759	0.458333333	0.013916501	0.443452381	0.444416832	0.014880952	0.42953588	TTAGATATA	T
95195	rs10971994	9	34206206	0.045634921	0.456262425	0.061507937	0.410627505	0.015873016	0.394754489	G	A
95199	rs2038208	22	41585793	0.150793651	0.634194831	0.516865079	0.48340118	0.366071429	0.117329752	T	G
95263	rs9549297	13	41397482	0.043650794	0.177932406	0.049603175	0.134281612	0.005952381	0.128329231	A	G
95376	rs6563849	13	41402514	0.682539683	0.119284294	0.499007937	0.563255388	0.183531746	0.379723642	G	T
95403	rs6563850	13	41403148	0.130952381	0.097415507	0.201388889	0.033536874	0.070436508	0.103973382	T	C
95445	rs117319862	13	41404261	0.001984127	0.096421471	0.00297619	0.094437344	0.000992063	0.093445281	T	C
95454	rs76107931	13	41404706	0.046626984	0.533797217	0.212301587	0.487170233	0.165674603	0.321495629	T	C
95500	rs9315788	13	41408729	0.004960317	0.441351889	0.093253968	0.436391571	0.088293651	0.34809792	G	A
95651	rs57774359	13	41414067	0.6875	0.119284294	0.5	0.568215706	0.1875	0.380715706	T	C
95735	rs7992208	13	41416221	0.703373016	0.118290258	0.408730159	0.585082757	0.294642857	0.2904399	T	C
95761	rs6563851	13	41416805	0.119047619	0.690854871	0.132936508	0.571807252	0.013888889	0.557918363	C	T
95767	rs7993017	13	41416885	0.146825397	0.703777336	0.143849206	0.556951939	0.00297619	0.55992813	A	G
95780	rs536285181;rs34639882	13	41417338	0.028769841	0	0	0.028769841	0.028769841	0	TA	TAA
95781	rs536285181;rs34639882	13	41417338	0.14484127	0.710735586	0.171626984	0.565894317	0.026785714	0.539108602	TA	T
95784	rs9549302	13	41417414	0.120039683	0.705765408	0.171626984	0.585725725	0.051587302	0.534138423	G	A
95811	rs9603794	13	41419126	0.003968254	0.350894632	0.001984127	0.346926378	0.001984127	0.348910505	T	C
95866	rs9532593	13	41421853	0.146825397	0.710735586	0.171626984	0.56391019	0.024801587	0.539108602	T	C
95872	rs561464821	13	41422081	0.142857143	0.644135189	0.160714286	0.501278046	0.017857143	0.483420903	C	CT
95894	rs9549303	13	41423054	0.005952381	0.430417495	0.057539683	0.424465114	0.051587302	0.372877812	C	T
95927	rs4941995	13	41424253	0.146825397	0.710735586	0.170634921	0.56391019	0.023809524	0.540100666	C	T
95933	rs11616901	13	41424420	0.146825397	0.710735586	0.170634921	0.56391019	0.023809524	0.540100666	A	G
95938	rs7981092	13	41424577	0.364087302	0.725646123	0.170634921	0.361558822	0.193452381	0.555011203	T	G
95955	rs34085816	13	41425223	0.120039683	0.705765408	0.170634921	0.585725725	0.050595238	0.535130487	TA	T
95961	rs12877152	13	41425359	0.005952381	0.431411531	0.057539683	0.42545915	0.051587302	0.373871848	G	A
95975	rs9525397	13	41425711	0.871031746	0.747514911	0.60515873	0.123516835	0.265873016	0.14235618	G	C
95985	rs9566582	13	41426257	0.146825397	0.710735586	0.217261905	0.56391019	0.070436508	0.493473682	G	A
96000	rs9315789	13	41427034	0.146825397	0.710735586	0.170634921	0.56391019	0.023809524	0.540100666	C	T
96047	rs34270344	13	41428679	0.005952381	0.430417495	0.057539683	0.424465114	0.051587302	0.372877812	AT	A
96062	rs9532595	13	41429622	0.143849206	0.711729622	0.170634921	0.567880416	0.026785714	0.541094702	A	G
96083	rs7327018	13	41430512	0.142857143	0.711729622	0.170634921	0.568872479	0.027777778	0.541094702	C	T
96084	rs7327315	13	41430519	0.142857143	0.711729622	0.170634921	0.568872479	0.027777778	0.541094702	G	T
96088	rs7327059	13	41430594	0.142857143	0.711729622	0.170634921	0.568872479	0.027777778	0.541094702	C	T
96095	rs34119057	13	41430840	0.142857143	0.711729622	0.170634921	0.568872479	0.027777778	0.541094702	CTT	C
96098	rs9594433	13	41431071	0.142857143	0.711729622	0.170634921	0.568872479	0.027777778	0.541094702	A	G
96119	rs370164244	13	41431776	0.14484127	0.708747515	0.170634921	0.563906245	0.025793651	0.538112594	C	A
96120	rs9525399	13	41431780	0.14484127	0.708747515	0.170634921	0.563906245	0.025793651	0.538112594	C	A
96121	rs374170405	13	41431784	0.14484127	0.708747515	0.170634921	0.563906245	0.025793651	0.538112594	C	G
96122	rs368777463	13	41431786	0.14484127	0.708747515	0.170634921	0.563906245	0.025793651	0.538112594	A	G
96123	rs9525400	13	41431788	0.14484127	0.708747515	0.170634921	0.563906245	0.025793651	0.538112594	C	G
96131	rs9525401	13	41432110	0.142857143	0.711729622	0.170634921	0.568872479	0.027777778	0.541094702	T	C
96135	rs9525402	13	41432161	0.410714286	0.727634195	0.217261905	0.316919909	0.193452381	0.51037229	A	G
96137	rs9532596	13	41432199	0.143849206	0.711729622	0.170634921	0.567880416	0.026785714	0.541094702	C	T
96140	rs9532597	13	41432242	0.142857143	0.711729622	0.170634921	0.568872479	0.027777778	0.541094702	A	G
96143	rs9525403	13	41432428	0.142857143	0.711729622	0.170634921	0.568872479	0.027777778	0.541094702	T	C
96146	rs2149570	13	41432669	0.406746032	0.72166998	0.171626984	0.314923948	0.235119048	0.550042996	T	G
96160	rs7318768	13	41433276	0.142857143	0.711729622	0.170634921	0.568872479	0.027777778	0.541094702	G	T
96179	rs4941996	13	41433994	0.141865079	0.712723658	0.170634921	0.570858579	0.028769841	0.542088737	G	A
96181	rs4941997	13	41433999	0.141865079	0.712723658	0.170634921	0.570858579	0.028769841	0.542088737	A	T
96183	rs4941998	13	41434037	0.141865079	0.711729622	0.170634921	0.569864543	0.028769841	0.541094702	T	A
96184	rs4941999	13	41434062	0.142857143	0.711729622	0.170634921	0.568872479	0.027777778	0.541094702	C	T
96187	rs4942000	13	41434115	0.142857143	0.711729622	0.170634921	0.568872479	0.027777778	0.541094702	A	G
96214	rs9532598	13	41434763	0.142857143	0.709741551	0.170634921	0.566884408	0.027777778	0.53910663	C	T
96215	rs9532599	13	41434769	0.142857143	0.709741551	0.170634921	0.566884408	0.027777778	0.53910663	A	G
96217	rs9525405	13	41434774	0.142857143	0.709741551	0.170634921	0.566884408	0.027777778	0.53910663	G	A
96219	rs9532600	13	41434808	0.003968254	0.193836978	0.112103175	0.189868724	0.108134921	0.081733804	A	G
96223	rs9525406	13	41434948	0.142857143	0.710735586	0.170634921	0.567878444	0.027777778	0.540100666	A	C
96228	rs9532601	13	41435222	0.142857143	0.711729622	0.170634921	0.568872479	0.027777778	0.541094702	C	A
96229	rs9532602	13	41435223	0.142857143	0.711729622	0.170634921	0.568872479	0.027777778	0.541094702	T	C
96235	rs7350658	13	41435560	0.142857143	0.711729622	0.170634921	0.568872479	0.027777778	0.541094702	A	G
96251	rs2149571	13	41436114	0.151785714	0.682902584	0.169642857	0.53111687	0.017857143	0.513259727	C	G
96253	rs2149572	13	41436147	0.171626984	0.712723658	0.182539683	0.541096674	0.010912698	0.530183976	A	T
96257	rs2183144	13	41436265	0.142857143	0.711729622	0.170634921	0.568872479	0.027777778	0.541094702	C	A
96263	rs7328139	13	41436431	0.142857143	0.711729622	0.170634921	0.568872479	0.027777778	0.541094702	T	G
96265	rs7328145	13	41436443	0.142857143	0.711729622	0.170634921	0.568872479	0.027777778	0.541094702	T	C
96266	rs7331435	13	41436532	0.142857143	0.711729622	0.170634921	0.568872479	0.027777778	0.541094702	A	T
96271	rs7333274	13	41436667	0.142857143	0.711729622	0.170634921	0.568872479	0.027777778	0.541094702	T	C
96281	rs2324737	13	41436944	0.142857143	0.711729622	0.170634921	0.568872479	0.027777778	0.541094702	A	G
96283	rs7332558	13	41437106	0.142857143	0.711729622	0.170634921	0.568872479	0.027777778	0.541094702	A	C
96290	rs35396630	13	41437271	0.14484127	0.711729622	0.170634921	0.566888352	0.025793651	0.541094702	T	A
96292	rs4942001	13	41437312	0.14484127	0.711729622	0.170634921	0.566888352	0.025793651	0.541094702	T	C
96293	rs4942002	13	41437351	0.14484127	0.711729622	0.170634921	0.566888352	0.025793651	0.541094702	C	T
96295	rs4942003	13	41437406	0.14484127	0.711729622	0.170634921	0.566888352	0.025793651	0.541094702	C	G
96297	rs57343398	13	41437542	0.14484127	0.711729622	0.170634921	0.566888352	0.025793651	0.541094702	AACCAAACT	A
96304	rs4942004	13	41437734	0.14484127	0.711729622	0.170634921	0.566888352	0.025793651	0.541094702	C	T
96307	rs9315790	13	41437824	0.14484127	0.711729622	0.170634921	0.566888352	0.025793651	0.541094702	T	G
96309	rs75656961	13	41437859	0	0	0	0	0	0	T	TCCCCA
96310	rs75656961	13	41437859	0.14484127	0.711729622	0.170634921	0.566888352	0.025793651	0.541094702	T	TCCCCC
96312	rs7339089	13	41437926	0.587301587	0.731610338	0.23015873	0.144308751	0.357142857	0.501451608	C	T
96317	rs9315791	13	41438067	0.14484127	0.711729622	0.170634921	0.566888352	0.025793651	0.541094702	G	A
96319	rs9315792	13	41438087	0.14484127	0.711729622	0.170634921	0.566888352	0.025793651	0.541094702	C	T
96332	rs55732890	13	41438383	0.14484127	0.710735586	0.170634921	0.565894317	0.025793651	0.540100666	GA	G
96333	rs374405942	13	41438386	0.14484127	0.710735586	0.170634921	0.565894317	0.025793651	0.540100666	A	G
96334	rs7139788	13	41438400	0.14484127	0.711729622	0.170634921	0.566888352	0.025793651	0.541094702	A	T
96337	rs9532603	13	41438425	0.006944444	0.432405567	0.057539683	0.425461122	0.050595238	0.374865884	T	A
96339	rs60135997	13	41438471	0.14484127	0.711729622	0.170634921	0.566888352	0.025793651	0.541094702	TA	T
96345	rs144143684	13	41438684	0.382936508	0.718687873	0.176587302	0.335751365	0.206349206	0.542100571	CT	C
96349	rs77714827	13	41438761	0.14484127	0.711729622	0.170634921	0.566888352	0.025793651	0.541094702	GGTTA	G
96353	rs9525407	13	41438832	0.786706349	0.749502982	0.606150794	0.037203367	0.180555556	0.143352188	G	A
96357	rs9532604	13	41439024	0.070436508	0.687872763	0.150793651	0.617436255	0.080357143	0.537079113	T	C
96358	rs9525409	13	41439025	0.070436508	0.687872763	0.150793651	0.617436255	0.080357143	0.537079113	G	A
96391	rs7982891	13	41441754	0.142857143	0.708747515	0.170634921	0.565890372	0.027777778	0.538112594	G	T
96395	rs75435858	13	41441983	0.123015873	0.690854871	0.156746032	0.567838998	0.033730159	0.534108839	C	T
96397	rs200524374	13	41442041	0.137896825	0.7027833	0.156746032	0.564886475	0.018849206	0.546037268	G	C
96400	rs4375539	13	41442150	0.128968254	0.622266402	0.205357143	0.493298148	0.076388889	0.416909259	T	G
96411	rs4556675	13	41442538	0.003968254	0.193836978	0.111111111	0.189868724	0.107142857	0.082725867	G	C
96421	rs147495863	13	41442763	0.749007937	0.748508946	0.606150794	0.00049899	0.142857143	0.142358153	C	T
96426	rs150992866	13	41442825	0.409722222	0.727634195	0.218253968	0.317911973	0.191468254	0.509380227	A	G
96434	rs9532618	13	41442989	0.14484127	0.711729622	0.170634921	0.566888352	0.025793651	0.541094702	T	C
96439	rs9532619	13	41443116	0.137896825	0.706759443	0.156746032	0.568862618	0.018849206	0.550013412	T	C
96440	rs9532620	13	41443117	0.137896825	0.706759443	0.156746032	0.568862618	0.018849206	0.550013412	G	A
96463	rs577588457	13	41443977	0.129960317	0.7027833	0.169642857	0.572822983	0.03968254	0.533140443	A	G
96465	rs538331403	13	41443996	0.129960317	0.7027833	0.169642857	0.572822983	0.03968254	0.533140443	G	T
96471	rs61964307	13	41444288	0.140873016	0.710735586	0.170634921	0.569862571	0.029761905	0.540100666	G	A
96473	rs61964308	13	41444306	0.139880952	0.711729622	0.170634921	0.57184867	0.030753968	0.541094702	G	A
96485	rs61964309	13	41444393	0.142857143	0.710735586	0.170634921	0.567878444	0.027777778	0.540100666	A	G
96489	rs143942657	13	41444440	0.139880952	0.710735586	0.170634921	0.570854634	0.030753968	0.540100666	A	G
96496	rs61964311	13	41444562	0.133928571	0.694831014	0.166666667	0.560902442	0.032738095	0.528164347	T	C
96497	rs61964312	13	41444563	0.133928571	0.694831014	0.166666667	0.560902442	0.032738095	0.528164347	G	A
96498	rs61964313	13	41444573	0.133928571	0.694831014	0.166666667	0.560902442	0.032738095	0.528164347	T	C
96502	rs61964314	13	41444661	0.141865079	0.703777336	0.168650794	0.561912257	0.026785714	0.535126542	T	C
96503	rs61964315	13	41444663	0.141865079	0.703777336	0.168650794	0.561912257	0.026785714	0.535126542	G	A
96504	rs61964316	13	41444672	0.142857143	0.703777336	0.168650794	0.560920193	0.025793651	0.535126542	G	A
96508	rs61964317	13	41444713	0.143849206	0.711729622	0.170634921	0.567880416	0.026785714	0.541094702	C	T
96513	rs78834053	13	41444888	0.357142857	0.727634195	0.170634921	0.370491338	0.186507937	0.556999274	G	GAGA
96517	rs7338617	13	41444923	0.14484127	0.711729622	0.170634921	0.566888352	0.025793651	0.541094702	C	T
96519	rs6560961	13	41445014	0.14484127	0.711729622	0.170634921	0.566888352	0.025793651	0.541094702	G	A
96520	rs6560962	13	41445084	0.14484127	0.711729622	0.170634921	0.566888352	0.025793651	0.541094702	A	G
96524	rs6560963	13	41445262	0.14484127	0.71471173	0.170634921	0.56987046	0.025793651	0.544076809	G	C
96525	rs6560964	13	41445268	0.123015873	0.708747515	0.170634921	0.585731642	0.047619048	0.538112594	T	C
96529	rs1055588	13	41445442	0.14484127	0.711729622	0.170634921	0.566888352	0.025793651	0.541094702	A	T
96532	rs3610	13	41445470	0.14484127	0.711729622	0.170634921	0.566888352	0.025793651	0.541094702	G	C
96538	rs34732693	13	41445669	0.149801587	0.704771372	0.168650794	0.554969784	0.018849206	0.536120578	C	CAT
96544	rs4942005	13	41445772	0.141865079	0.711729622	0.170634921	0.569864543	0.028769841	0.541094702	A	G
96554	rs4942006	13	41445998	0.14484127	0.711729622	0.170634921	0.566888352	0.025793651	0.541094702	A	G
96555	rs4942007	13	41446023	0.359126984	0.727634195	0.170634921	0.368507211	0.188492063	0.556999274	C	T
96558	rs4942008	13	41446125	0.14484127	0.711729622	0.170634921	0.566888352	0.025793651	0.541094702	C	T
96561	rs11451316	13	41446307	0.14484127	0.709741551	0.170634921	0.564900281	0.025793651	0.53910663	A	AC
96564	rs2039118	13	41446396	0.14484127	0.711729622	0.170634921	0.566888352	0.025793651	0.541094702	T	G
96569	rs2039119	13	41446568	0.258928571	0.711729622	0.170634921	0.452801051	0.088293651	0.541094702	C	T
96575	rs4356347	13	41446652	0.14484127	0.711729622	0.170634921	0.566888352	0.025793651	0.541094702	T	C
96581	rs8002809	13	41446905	0.145833333	0.715705765	0.171626984	0.569872432	0.025793651	0.544078781	A	G
96582	rs7982421	13	41446912	0.145833333	0.715705765	0.171626984	0.569872432	0.025793651	0.544078781	T	C
96590	rs9562228	13	41447176	0.579365079	0.730616302	0.23015873	0.151251223	0.349206349	0.500457572	T	A
96594	rs7982346	13	41447409	0.14484127	0.711729622	0.171626984	0.566888352	0.026785714	0.540102638	G	A
96602	rs35551454	13	41447699	0.14484127	0.711729622	0.170634921	0.566888352	0.025793651	0.541094702	T	TA
96609	rs61963160	13	41447861	0.14484127	0.711729622	0.170634921	0.566888352	0.025793651	0.541094702	C	T
96610	rs12863179	13	41447868	0.14484127	0.711729622	0.170634921	0.566888352	0.025793651	0.541094702	C	T
96613	rs12865032	13	41447937	0.14484127	0.711729622	0.170634921	0.566888352	0.025793651	0.541094702	T	C
96614	rs34123829	13	41447944	0.14484127	0.711729622	0.170634921	0.566888352	0.025793651	0.541094702	T	C
96617	rs4488324	13	41448000	0.14484127	0.711729622	0.170634921	0.566888352	0.025793651	0.541094702	T	G
96619	rs4288867	13	41448016	0.14484127	0.711729622	0.170634921	0.566888352	0.025793651	0.541094702	T	C
96621	rs4415896	13	41448137	0.14484127	0.711729622	0.170634921	0.566888352	0.025793651	0.541094702	G	T
96622	rs4415897	13	41448171	0.14484127	0.711729622	0.170634921	0.566888352	0.025793651	0.541094702	G	A
96623	rs4356344	13	41448222	0.757936508	0.749502982	0.608134921	0.008433526	0.149801587	0.141368061	T	G
96626	rs4389021	13	41448345	0.14484127	0.711729622	0.170634921	0.566888352	0.025793651	0.541094702	C	T
96631	rs4628828	13	41448505	0.14484127	0.711729622	0.170634921	0.566888352	0.025793651	0.541094702	A	G
96635	rs34354179	13	41448560	0.14484127	0.711729622	0.170634921	0.566888352	0.025793651	0.541094702	G	A
96636	rs147471054	13	41448563	0.14484127	0.711729622	0.170634921	0.566888352	0.025793651	0.541094702	A	AG
96640	rs35249960	13	41448651	0.361111111	0.727634195	0.170634921	0.366523084	0.19047619	0.556999274	C	CTT
96643	rs35132192	13	41448712	0.141865079	0.630218688	0.165674603	0.488353609	0.023809524	0.464544085	TC	T
96651	rs9532627	13	41448947	0.410714286	0.727634195	0.217261905	0.316919909	0.193452381	0.51037229	A	G
96655	rs9594445	13	41448995	0.14484127	0.712723658	0.170634921	0.567882388	0.025793651	0.542088737	C	G
96656	rs9594446	13	41448999	0.14484127	0.712723658	0.170634921	0.567882388	0.025793651	0.542088737	G	A
96660	rs4402423	13	41449146	0.14484127	0.711729622	0.170634921	0.566888352	0.025793651	0.541094702	T	C
96669	rs9532628	13	41449308	0.14484127	0.711729622	0.170634921	0.566888352	0.025793651	0.541094702	G	A
96670	rs9532629	13	41449329	0.14484127	0.711729622	0.170634921	0.566888352	0.025793651	0.541094702	G	A
96671	rs7491149	13	41449352	0.14484127	0.711729622	0.170634921	0.566888352	0.025793651	0.541094702	A	G
96676	rs9532630	13	41449608	0.14484127	0.711729622	0.171626984	0.566888352	0.026785714	0.540102638	G	A
96681	rs9532631	13	41449737	0.00297619	0.193836978	0.112103175	0.190860788	0.109126984	0.081733804	G	T
96683	rs4306385	13	41449777	0.14484127	0.711729622	0.170634921	0.566888352	0.025793651	0.541094702	G	A
96704	rs4406939	13	41450244	0.14484127	0.711729622	0.170634921	0.566888352	0.025793651	0.541094702	C	T
96709	rs4628824	13	41450353	0.142857143	0.711729622	0.170634921	0.568872479	0.027777778	0.541094702	A	G
96715	rs9532632	13	41450445	0.143849206	0.711729622	0.170634921	0.567880416	0.026785714	0.541094702	A	C
96716	rs9532633	13	41450468	0.143849206	0.711729622	0.170634921	0.567880416	0.026785714	0.541094702	T	C
96717	rs9532634	13	41450505	0.143849206	0.711729622	0.170634921	0.567880416	0.026785714	0.541094702	C	A
96719	rs9532635	13	41450533	0.143849206	0.711729622	0.170634921	0.567880416	0.026785714	0.541094702	A	G
96725	rs12428966	13	41450688	0.123015873	0.706759443	0.170634921	0.58374357	0.047619048	0.536124523	G	C
96728	rs12428959	13	41450774	0.14484127	0.711729622	0.170634921	0.566888352	0.025793651	0.541094702	C	T
96743	rs4941390	13	41451166	0.58531746	0.731610338	0.23015873	0.146292878	0.35515873	0.501451608	T	C
96753	rs4942009	13	41451379	0.14484127	0.711729622	0.170634921	0.566888352	0.025793651	0.541094702	G	A
96765	rs4334153	13	41451873	0.14484127	0.711729622	0.170634921	0.566888352	0.025793651	0.541094702	C	T
96766	rs4309270	13	41451963	0.14484127	0.711729622	0.170634921	0.566888352	0.025793651	0.541094702	C	T
96769	rs4270044	13	41452059	0.14484127	0.711729622	0.170634921	0.566888352	0.025793651	0.541094702	T	G
96775	rs11147823	13	41452274	0.145833333	0.711729622	0.170634921	0.565896289	0.024801587	0.541094702	C	A
96776	rs11147824	13	41452319	0.14484127	0.711729622	0.170634921	0.566888352	0.025793651	0.541094702	C	G
96784	rs9525417	13	41452567	0.14484127	0.711729622	0.170634921	0.566888352	0.025793651	0.541094702	T	C
96787	rs9532638	13	41452607	0.14484127	0.711729622	0.170634921	0.566888352	0.025793651	0.541094702	C	T
96792	rs7997536	13	41452821	0.142857143	0.711729622	0.170634921	0.568872479	0.027777778	0.541094702	T	C
96794	rs7997560	13	41452859	0.14484127	0.711729622	0.170634921	0.566888352	0.025793651	0.541094702	T	C
96811	rs9525418	13	41453217	0.14484127	0.711729622	0.171626984	0.566888352	0.026785714	0.540102638	T	C
96813	rs4254182	13	41453256	0.410714286	0.727634195	0.218253968	0.316919909	0.192460317	0.509380227	T	C
96825	rs4600337	13	41453700	0.14484127	0.711729622	0.170634921	0.566888352	0.025793651	0.541094702	C	A
96827	esv3631860	13	41453836	0.14484127	0.710735586	0.170634921	0.565894317	0.025793651	0.540100666	GGCACTCCTTTCTACCATATGCCCATCCTCGTCTACCCCAGTATATCGCTGCT	G
96834	rs4555012	13	41454133	0.14484127	0.712723658	0.170634921	0.567882388	0.025793651	0.542088737	C	T
96836	rs11619117	13	41454156	0.123015873	0.706759443	0.170634921	0.58374357	0.047619048	0.536124523	G	A
96838	rs12871420	13	41454170	0.14484127	0.711729622	0.170634921	0.566888352	0.025793651	0.541094702	A	G
96839	rs9594450	13	41454203	0.790674603	0.750497018	0.60515873	0.040177585	0.185515873	0.145338288	C	G
96842	rs78625221	13	41454223	0.14484127	0.711729622	0.170634921	0.566888352	0.025793651	0.541094702	TG	T
96847	rs12871735	13	41454305	0.14484127	0.711729622	0.170634921	0.566888352	0.025793651	0.541094702	A	C
96850	rs12871895	13	41454325	0.14484127	0.711729622	0.170634921	0.566888352	0.025793651	0.541094702	C	T
96852	rs12872288	13	41454404	0.14484127	0.711729622	0.170634921	0.566888352	0.025793651	0.541094702	G	T
96869	rs9532640	13	41454764	0.14484127	0.711729622	0.170634921	0.566888352	0.025793651	0.541094702	G	A
96870	rs9532641	13	41454784	0.14484127	0.711729622	0.170634921	0.566888352	0.025793651	0.541094702	C	G
96872	rs9532642	13	41454804	0.005952381	0.193836978	0.112103175	0.187884597	0.106150794	0.081733804	C	T
96878	rs9532643	13	41454936	0.14484127	0.711729622	0.171626984	0.566888352	0.026785714	0.540102638	C	T
96880	rs9532644	13	41454996	0.14484127	0.711729622	0.170634921	0.566888352	0.025793651	0.541094702	A	G
96882	rs9532645	13	41455034	0.14484127	0.711729622	0.170634921	0.566888352	0.025793651	0.541094702	G	A
96887	rs9532646	13	41455125	0.14484127	0.711729622	0.170634921	0.566888352	0.025793651	0.541094702	A	G
96891	rs9525419	13	41455183	0.14484127	0.711729622	0.170634921	0.566888352	0.025793651	0.541094702	C	T
96902	rs12430400	13	41455661	0.14484127	0.711729622	0.170634921	0.566888352	0.025793651	0.541094702	G	A
96914	rs9532647	13	41455935	0.14484127	0.711729622	0.170634921	0.566888352	0.025793651	0.541094702	G	T
96933	rs9525420	13	41456764	0.14484127	0.711729622	0.170634921	0.566888352	0.025793651	0.541094702	C	T
96934	rs7324383	13	41456890	0.14484127	0.711729622	0.170634921	0.566888352	0.025793651	0.541094702	C	T
96935	rs9532648	13	41456931	0.14484127	0.711729622	0.170634921	0.566888352	0.025793651	0.541094702	T	C
96946	rs4942010	13	41457293	0.14484127	0.711729622	0.170634921	0.566888352	0.025793651	0.541094702	G	A
96955	rs4942011	13	41457692	0.145833333	0.711729622	0.170634921	0.565896289	0.024801587	0.541094702	T	C
96960	rs9532649	13	41457813	0.14484127	0.711729622	0.170634921	0.566888352	0.025793651	0.541094702	C	A
96971	rs9590559	13	41458170	0.142857143	0.704771372	0.172619048	0.561914229	0.029761905	0.532152324	T	C
96972	rs11618121	13	41458198	0.145833333	0.709741551	0.171626984	0.563908217	0.025793651	0.538114567	A	G
96975	rs77156124	13	41458360	0.14484127	0.711729622	0.170634921	0.566888352	0.025793651	0.541094702	C	T
97002	rs7320344	13	41459638	0.788690476	0.750497018	0.606150794	0.038193458	0.182539683	0.144346224	A	G
97117	rs9525422	13	41462740	0.003968254	0.362823062	0.007936508	0.358854808	0.003968254	0.354886554	A	T
97122	rs7981826	13	41462841	0.78968254	0.750497018	0.606150794	0.039185522	0.183531746	0.144346224	G	A
97183	rs9532650	13	41464320	0.12202381	0.706759443	0.171626984	0.584735634	0.049603175	0.535132459	A	G
97210	rs7995170	13	41465379	0.123015873	0.706759443	0.171626984	0.58374357	0.048611111	0.535132459	G	C
97221	rs9525423	13	41465732	0.567460317	0.731610338	0.234126984	0.164150021	0.333333333	0.497483354	C	A
97314	rs9525424	13	41468705	0.171626984	0.442345924	0.228174603	0.27071894	0.056547619	0.214171321	A	C
97461	rs7338772	13	41474934	0.116071429	0.712723658	0.169642857	0.596652229	0.053571429	0.543080801	G	A
97467	rs551310500	13	41475204	0.005952381	0.425447316	0.056547619	0.419494935	0.050595238	0.368899697	C	T
97490	rs34736785	13	41476028	0.014880952	0.431411531	0.057539683	0.416530578	0.04265873	0.373871848	TA	T
97520	rs9594452	13	41477040	0.005952381	0.431411531	0.056547619	0.42545915	0.050595238	0.374863912	G	A
97526	rs9532652	13	41477436	0.820436508	0.752485089	0.698412698	0.067951418	0.12202381	0.054072391	T	C
97561	rs56256111	13	41478963	0	0.128230616	0.00297619	0.128230616	0.00297619	0.125254426	G	A
97637	rs9566605	13	41481958	0.052579365	0.212723658	0.390873016	0.160144293	0.338293651	0.178149358	T	G
97681	rs35806294	13	41483267	0.000992063	0.207753479	0.176587302	0.206761416	0.175595238	0.031166178	CA	C
97693	rs571537179	13	41483858	0.822420635	0.81610338	0.816468254	0.006317255	0.005952381	0.000364874	A	G
97694	rs537247066	13	41483862	0.822420635	0.81610338	0.816468254	0.006317255	0.005952381	0.000364874	A	G
97699	rs9532654	13	41483948	0.118055556	0.708747515	0.172619048	0.590691959	0.054563492	0.536128467	G	A
97737	rs1989252	13	41485668	0.428571429	0.26640159	0.766865079	0.162169838	0.338293651	0.500463489	T	C
97813	rs34364962	13	41488419	0.251984127	0.247514911	0.39484127	0.004469216	0.142857143	0.147326359	C	CA
97904	rs7333447	13	41491722	0.401785714	0.723658052	0.219246032	0.321872337	0.182539683	0.50441202	A	T
97910	rs11147827	13	41491854	0.125992063	0.707753479	0.172619048	0.581761416	0.046626984	0.535134432	T	C
97921	rs9525427	13	41492165	0.177579365	0.712723658	0.219246032	0.535144293	0.041666667	0.493477626	G	A
97923	rs9532656	13	41492235	0.149801587	0.712723658	0.219246032	0.562922071	0.069444444	0.493477626	C	T
97925	rs9532657	13	41492344	0.156746032	0.712723658	0.219246032	0.555977626	0.0625	0.493477626	A	G
97934	rs34022045	13	41492672	0.173611111	0.645129225	0.192460317	0.471518114	0.018849206	0.452668907	C	CT
97939	rs9590561	13	41492858	0.150793651	0.712723658	0.220238095	0.561930007	0.069444444	0.492485563	C	T
97940	rs9562237	13	41492871	0.150793651	0.712723658	0.219246032	0.561930007	0.068452381	0.493477626	C	T
97945	rs61963184	13	41493124	0.001984127	0.192842942	0.114087302	0.190858815	0.112103175	0.078755641	T	C
97948	rs2324742	13	41493195	0.150793651	0.712723658	0.219246032	0.561930007	0.068452381	0.493477626	A	G
97957	rs9594455	13	41493588	0.150793651	0.712723658	0.219246032	0.561930007	0.068452381	0.493477626	G	C
97959	rs11839431	13	41493669	0.150793651	0.712723658	0.219246032	0.561930007	0.068452381	0.493477626	T	C
97960	rs11843633	13	41493695	0.150793651	0.712723658	0.219246032	0.561930007	0.068452381	0.493477626	G	A
97964	rs12873193	13	41493827	0.151785714	0.712723658	0.219246032	0.560937944	0.067460317	0.493477626	A	G
97970	rs112873676	13	41493917	0.306547619	0.698807157	0.218253968	0.392259538	0.088293651	0.480553189	A	AAAT
97973	rs566303937	13	41493993	0.226190476	0.692842942	0.194444444	0.466652466	0.031746032	0.498398498	CT	C
97974	rs11617297	13	41494023	0.294642857	0.712723658	0.218253968	0.418080801	0.076388889	0.49446969	T	G
97982	rs9532658	13	41494245	0.150793651	0.71471173	0.219246032	0.563918079	0.068452381	0.495465698	A	C
97988	rs9532659	13	41494516	0.150793651	0.71471173	0.219246032	0.563918079	0.068452381	0.495465698	C	T
97989	rs9594457	13	41494575	0.150793651	0.71471173	0.219246032	0.563918079	0.068452381	0.495465698	T	G
97990	rs9594458	13	41494584	0.150793651	0.71471173	0.219246032	0.563918079	0.068452381	0.495465698	T	C
97992	rs9590562	13	41494639	0.150793651	0.71471173	0.219246032	0.563918079	0.068452381	0.495465698	C	T
97998	rs12857052	13	41494967	0.150793651	0.71471173	0.219246032	0.563918079	0.068452381	0.495465698	T	G
98007	rs9532660	13	41495208	0.149801587	0.71471173	0.219246032	0.564910142	0.069444444	0.495465698	G	A
99077	rs7133287	12	132409775	0.62797619	0.114314115	0.118055556	0.513662075	0.509920635	0.00374144	C	T
99102	rs560050875	12	132410571	0	0.118290258	0	0.118290258	0	0.118290258	A	T
99145	rs12423731	12	132411663	0.511904762	0.110337972	0.117063492	0.40156679	0.39484127	0.00672552	C	G
99157	rs7978708	12	132411904	0.653769841	0.117296223	0.118055556	0.536473619	0.535714286	0.000759333	T	C
99169	rs3923716	12	132412260	0.653769841	0.114314115	0.118055556	0.539455726	0.535714286	0.00374144	C	A
99181	rs7973178	12	132412597	0.666666667	0.114314115	0.118055556	0.552352551	0.548611111	0.00374144	C	G
99562	rs12901792	15	101412688	0.363095238	0.807157058	0.802579365	0.44406182	0.439484127	0.004577693	A	G
99938	rs7529324	1	52517412	0.28968254	0.914512922	0.822420635	0.624830383	0.532738095	0.092092288	A	G
100000	rs9543087	13	73280182	0.603174603	0.989065606	0.976190476	0.385891003	0.373015873	0.01287513	T	C
100241	rs874516	1	1635004	0.941468254	0.562624254	0.384920635	0.378843999	0.556547619	0.17770362	T	C
100242	rs874516	1	1635004	0	0	0	0	0	0	T	G
100268	rs74045976	1	1635407	0.402777778	0.005964215	0.000992063	0.396813563	0.401785714	0.004972151	A	G
100293	rs2076329	1	1635619	0.96031746	0.592445328	0.467261905	0.367872132	0.493055556	0.125183423	T	C
100301	rs55880629	1	1635749	0.409722222	0.536779324	0.251984127	0.127057102	0.157738095	0.284795197	C	A
100323	rs1059822	1	1636044	0.963293651	0.592445328	0.464285714	0.370848323	0.499007937	0.128159614	G	A
100339	rs2179381	1	1636274	0.044642857	0.520874751	0.249007937	0.476231894	0.204365079	0.271866815	C	T
100364	rs185282174	1	1636994	0.346230159	0.060636183	0.054563492	0.285593976	0.291666667	0.006072691	A	G
100369	rs78107173	1	1637238	0.040674603	0.258449304	0.081349206	0.217774701	0.040674603	0.177100098	A	G
100371	rs9439480	1	1637255	0.685515873	0.27833002	0.12797619	0.407185853	0.557539683	0.150353829	A	G
100374	rs75609582	1	1637295	0.040674603	0.265407555	0.087301587	0.224732951	0.046626984	0.178105967	G	A
100375	rs9439481	1	1637306	0.744047619	0.288270378	0.134920635	0.455777241	0.609126984	0.153349743	T	C
100381	rs70937176	1	1637506	0.044642857	0.52584493	0.25	0.481202073	0.205357143	0.27584493	ACT	A
100396	rs17162876	1	1638005	0.966269841	0.593439364	0.465277778	0.372830477	0.500992063	0.128161586	G	C
100449	rs138369165	1	1639046	0.95734127	0.491053678	0.33531746	0.466287592	0.62202381	0.155736218	C	G
100450	rs149613000	1	1639062	0.419642857	0.37972167	0.273809524	0.039921187	0.145833333	0.105912146	T	C
100492	rs74378830	1	1639801	0.850198413	0.55666004	0.406746032	0.293538373	0.443452381	0.149914008	T	C
100497	rs144779393	1	1639913	0.536706349	0.222664016	0.273809524	0.314042333	0.262896825	0.051145508	C	A
100552	rs199768915	1	1644595	0.023809524	0.332007952	0.094246032	0.308198428	0.070436508	0.237761921	GTATTTTTAC	G
100572	rs201419561	1	1645113	0.021825397	0.365805169	0.449404762	0.343979772	0.427579365	0.083599593	T	C
100574	rs113713941	1	1645190	0.032738095	0.383697813	0.510912698	0.350959718	0.478174603	0.127214885	T	C
100610	rs61776850	1	1646371	0.449404762	0.527833002	0.244047619	0.07842824	0.205357143	0.283785383	G	T
100636	rs4437818	1	1647277	0.003968254	0.514910537	0.243055556	0.510942283	0.239087302	0.271854981	C	T
100675	rs1883424	1	1647928	0.033730159	0.39860835	0.535714286	0.364878191	0.501984127	0.137105936	A	G
100713	rs3044847	1	1648815	0.033730159	0.39860835	0.535714286	0.364878191	0.501984127	0.137105936	CTAACACCCG	C
100730	rs28635530	1	1649392	0.033730159	0.39860835	0.535714286	0.364878191	0.501984127	0.137105936	C	T
100767	rs70937182	1	1650077	0.400793651	0.821073559	0.630952381	0.420279908	0.23015873	0.190121178	C	CT
100836	rs12135951	1	1651631	0.061507937	0.523856859	0.246031746	0.462348922	0.18452381	0.277825113	T	G
100963	rs142552274	1	1655474	0.007936508	0.476143141	0.249007937	0.468206633	0.241071429	0.227135205	G	A
100985	rs28649027	1	1655928	0.040674603	0.541749503	0.240079365	0.5010749	0.199404762	0.301670138	G	C
100986	rs58292287	1	1655982	0.379960317	0.005964215	0	0.373996103	0.379960317	0.005964215	G	C
100989	rs202196253	1	1656100	0.032738095	0.384691849	0.526785714	0.351953754	0.494047619	0.142093865	CGATG	C
101008	rs148389299	1	1656778	0.004960317	0.079522863	0.013888889	0.074562545	0.008928571	0.065633974	C	A
101101	rs4648785	1	1658343	0.120039683	0.453280318	0.330357143	0.333240636	0.21031746	0.122923175	T	C
101139	rs1546881	1	1660043	0.023809524	0.373757455	0.328373016	0.349947931	0.304563492	0.045384439	T	A
101141	rs1801781	1	1660110	0.268849206	0.746520875	0.73015873	0.477671668	0.461309524	0.016362145	C	A
101170	rs1061884	1	1660726	0.383928571	0.49304175	0.447420635	0.109113178	0.063492063	0.045621115	T	C
101178	rs1972183	1	1660978	0.021825397	0.368787276	0.328373016	0.34696188	0.306547619	0.04041426	C	A
101208	rs200238609	1	1661506	0.001984127	0.11332008	0.072420635	0.111335953	0.070436508	0.040899445	TGACA	T
101219	rs710322	1	1661704	0.034722222	0.354870775	0.328373016	0.320148553	0.293650794	0.026497759	A	G
101222	rs61777505	1	1661844	0.060515873	0.448310139	0.294642857	0.387794266	0.234126984	0.153667282	G	C
101263	rs538895701	1	1663343	0.221230159	0.440357853	0.463293651	0.219127694	0.242063492	0.022935798	CA	C
101264	rs34298494	1	1663402	0.05952381	0.485089463	0.302579365	0.425565654	0.243055556	0.182510098	A	C
101267	rs35158882	1	1663452	0.021825397	0.423459245	0.339285714	0.401633848	0.317460317	0.08417353	G	A
101285	rs3817856	1	1663831	0.05952381	0.486083499	0.302579365	0.426559689	0.243055556	0.183504134	C	T
101286	rs2294486	1	1663851	0.021825397	0.423459245	0.340277778	0.401633848	0.318452381	0.083181467	G	C
101288	rs2294487	1	1663861	0.021825397	0.423459245	0.340277778	0.401633848	0.318452381	0.083181467	G	A
101312	rs2294489	1	1664124	0.079365079	0.907554672	0.651785714	0.828189593	0.572420635	0.255768958	T	C
101318	rs201864812	1	1664271	0.005952381	0.429423459	0.339285714	0.423471078	0.333333333	0.090137745	C	CCTATCG
101319	rs201864812	1	1664271	0.014880952	0	0	0.014880952	0.014880952	0	C	CCTATCT
101344	rs79125954	1	1665015	0.021825397	0.423459245	0.340277778	0.401633848	0.318452381	0.083181467	G	A
101368	rs4648764	1	1665613	0.061507937	0.486083499	0.301587302	0.424575562	0.240079365	0.184496197	A	G
101372	rs2281175	1	1665702	0.021825397	0.401590457	0.33234127	0.37976506	0.310515873	0.069249187	T	C
101373	rs2281176	1	1665740	0.381944444	0.909542744	0.768849206	0.527598299	0.386904762	0.140693537	T	C
101375	rs2281177	1	1665747	0.381944444	0.833996024	0.750992063	0.452051579	0.369047619	0.08300396	T	C
101388	rs2072924	1	1666338	0.083333333	0.89860835	0.637896825	0.815275017	0.554563492	0.260711525	G	A
101389	rs76084492	1	1666342	0.061507937	0.47415507	0.298611111	0.412647133	0.237103175	0.175543958	A	G
101394	rs34869725	1	1666447	0.021825397	0.452286282	0.311507937	0.430460885	0.28968254	0.140778346	G	GGTTT
101395	rs34869725	1	1666447	0.115079365	0.328031809	0.267857143	0.212952444	0.152777778	0.060174666	G	GTTTT
101406	rs2076325	1	1666615	0.05952381	0.486083499	0.302579365	0.426559689	0.243055556	0.183504134	C	T
101416	rs2076326	1	1666809	0.021825397	0.423459245	0.340277778	0.401633848	0.318452381	0.083181467	G	A
101436	rs78368772	1	1667323	0.021825397	0.423459245	0.341269841	0.401633848	0.319444444	0.082189403	C	T
101444	rs2377208	1	1667419	0.061507937	0.486083499	0.302579365	0.424575562	0.241071429	0.183504134	A	C
101472	rs2377206	1	1667911	0.021825397	0.422465209	0.340277778	0.400639812	0.318452381	0.082187431	C	T
101483	rs28718827	1	1668168	0.061507937	0.486083499	0.302579365	0.424575562	0.241071429	0.183504134	G	T
101512	rs28537345	1	1668943	0.121031746	0.476143141	0.345238095	0.355111395	0.224206349	0.130905046	A	C
101573	rs2535637	3	52858095	0.433531746	0.000994036	0.012896825	0.43253771	0.420634921	0.01190279	G	A
101585	rs2710324	3	52858372	0.433531746	0.000994036	0.012896825	0.43253771	0.420634921	0.01190279	C	T
101608	rs2535636	3	52859182	0.433531746	0.002982107	0.012896825	0.430549639	0.420634921	0.009914718	C	T
101702	rs3823764	7	27187753	0.084325397	0.830019881	0.860119048	0.745694484	0.775793651	0.030099167	C	T
101714	rs983184	7	27188379	0.084325397	0.830019881	0.860119048	0.745694484	0.775793651	0.030099167	C	T
101716	rs983185	7	27188607	0.270833333	0.835984095	0.860119048	0.565150762	0.589285714	0.024134952	G	A
101721	rs983186	7	27188659	0.084325397	0.764413519	0.618055556	0.680088122	0.533730159	0.146357963	G	A
101733	rs3807597	7	27189195	0.76984127	0.869781312	0.860119048	0.099940042	0.090277778	0.009662265	C	T
101740	rs12666919	7	27189498	0.76984127	0.869781312	0.860119048	0.099940042	0.090277778	0.009662265	A	T
101742	rs12666926	7	27189561	0.76984127	0.869781312	0.861111111	0.099940042	0.091269841	0.008670201	A	G
101755	rs3735530	7	27189982	0.08531746	0.830019881	0.860119048	0.74470242	0.774801587	0.030099167	C	T
101765	rs11762730	7	27190398	0.574404762	0.84194831	0.860119048	0.267543548	0.285714286	0.018170737	A	C
101773	rs886339	7	27190670	0.76984127	0.870775348	0.860119048	0.100934078	0.090277778	0.0106563	A	C
101801	rs368928402	7	27191696	0.139880952	0.087475149	0.004960317	0.052405803	0.134920635	0.082514832	G	GGT
102635	rs17135884	16	2382720	0.255952381	0.000994036	0	0.254958345	0.255952381	0.000994036	A	T
103192	rs28364617	11	71159764	0.10515873	0.706759443	0.358134921	0.601600713	0.25297619	0.348624523	T	G
103205	rs4944949	11	71160395	0.123015873	0.672962227	0.358134921	0.549946354	0.235119048	0.314827306	G	C
103218	rs11366361	11	71160810	0.64781746	0.89860835	0.724206349	0.25079089	0.076388889	0.174402001	TG	T
103221	rs111928673	11	71160839	0	0.108349901	0	0.108349901	0	0.108349901	A	G
103228	rs7928249	11	71161063	0.337301587	0.703777336	0.379960317	0.366475749	0.04265873	0.323817019	A	G
103237	rs12793530	11	71161656	0.141865079	0.701789264	0.380952381	0.559924185	0.239087302	0.320836883	G	A
103270	rs11546509	11	71162785	0.140873016	0.701789264	0.380952381	0.560916249	0.240079365	0.320836883	A	G
103411	rs146714020	2	131949922	0	0.061630219	0.000992063	0.061630219	0.000992063	0.060638155	T	A
103595	rs7258356	19	6263098	0.736111111	0.263419483	0.152777778	0.472691628	0.583333333	0.110641705	A	G
103637	rs76132863	6	107832241	0.000992063	0.116302187	0.238095238	0.115310123	0.237103175	0.121793051	T	C
103675	rs116056173	5	180719407	0.962301587	0.274353877	0.33234127	0.687947711	0.629960317	0.057987393	C	T
103853	rs2289192	2	122288029	0.596230159	0.065606362	0.131944444	0.530623797	0.464285714	0.066338083	T	C
103957	rs9678017	2	122288656	0.62202381	0.066600398	0.130952381	0.555423412	0.491071429	0.064351983	A	G
104003	rs9679440	2	122289128	0.597222222	0.065606362	0.130952381	0.53161586	0.466269841	0.065346019	C	T
104012	rs574195414	2	122289442	0.583333333	0.110337972	0.266865079	0.472995361	0.316468254	0.156527107	C	CA
104020	rs73950987	2	122289779	0.62202381	0.066600398	0.130952381	0.555423412	0.491071429	0.064351983	T	C
104027	rs12614155	2	122290020	0.639880952	0.096421471	0.274801587	0.543459481	0.365079365	0.178380116	T	C
104361	rs34176230	7	76876665	0.191468254	0.692842942	0.45734127	0.501374688	0.265873016	0.235501673	CAG	C
104368	rs3108414	7	76876968	0.191468254	0.692842942	0.455357143	0.501374688	0.263888889	0.237485799	A	G
104376	rs80139701	7	76877202	0	0.237574553	0.033730159	0.237574553	0.033730159	0.203844394	C	T
104423	rs36026355	7	76878917	0.191468254	0.693836978	0.455357143	0.502368724	0.263888889	0.238479835	TTCTG	T
104458	rs3108422	7	76880423	0.191468254	0.693836978	0.455357143	0.502368724	0.263888889	0.238479835	C	T
104519	rs2056707	7	76881972	0.19047619	0.694831014	0.455357143	0.504354823	0.264880952	0.239473871	T	G
104534	rs3108424	7	76882401	0.402777778	0.698807157	0.512896825	0.296029379	0.110119048	0.185910332	G	A
104581	rs2056709	7	76883717	0.451388889	0.696819085	0.512896825	0.245430197	0.061507937	0.18392226	C	A
104582	rs2056709	7	76883717	0.00297619	0	0	0.00297619	0.00297619	0	C	T
104631	rs3108428	7	76885769	0.19047619	0.691848907	0.455357143	0.501372716	0.264880952	0.236491764	A	G
104673	rs3114321	7	76886788	0.191468254	0.691848907	0.455357143	0.500380653	0.263888889	0.236491764	T	C
105250	rs291795	18	18977092	0.947420635	0.429423459	0.479166667	0.517997176	0.468253968	0.049743207	C	T
105336	rs33925286	18	18981917	0.942460317	0.425447316	0.476190476	0.517013001	0.466269841	0.05074316	AT	A
105374	rs2117317	18	18983766	0.879960317	0.426441352	0.47718254	0.453518966	0.402777778	0.050741188	C	T
105395	rs291792	18	18984889	0.942460317	0.427435388	0.478174603	0.51502493	0.464285714	0.050739216	C	T
105419	rs10084015	18	18985653	0.879960317	0.429423459	0.47718254	0.450536858	0.402777778	0.04775908	C	T
105448	rs369137235	18	18986836	0.558531746	0.315109344	0.290674603	0.243422402	0.267857143	0.024434741	C	CT
105481	rs10084018	18	18988108	0.942460317	0.426441352	0.47718254	0.516018966	0.465277778	0.050741188	G	A
105485	rs2586202	18	18988396	0.942460317	0.426441352	0.47718254	0.516018966	0.465277778	0.050741188	G	T
105490	rs2570959	18	18988539	0.9375	0.425447316	0.47718254	0.512052684	0.46031746	0.051735224	C	T
105509	rs2586201	18	18989494	0.942460317	0.434393638	0.47718254	0.508066679	0.465277778	0.042788902	G	A
105544	rs9960109	18	18991251	0.944444444	0.428429423	0.47718254	0.516015021	0.467261905	0.048753116	C	T
105568	rs4800660	18	18991874	0.945436508	0.430417495	0.478174603	0.515019013	0.467261905	0.047757108	T	C
105835	rs291782	18	19002907	0.942460317	0.428429423	0.478174603	0.514030894	0.464285714	0.04974518	C	T
105875	rs291781	18	19004113	0.945436508	0.427435388	0.476190476	0.51800112	0.469246032	0.048755089	C	T
105922	rs59457916	18	19006756	0.945436508	0.426441352	0.476190476	0.518995156	0.469246032	0.049749124	G	A
106135	rs291785	18	19015831	0.943452381	0.367793241	0.476190476	0.57565914	0.467261905	0.108397236	C	T
106155	rs376799619	18	19016630	0.136904762	0.491053678	0.490079365	0.354148916	0.353174603	0.000974313	GGT	G
106260	rs291784	18	19020856	0.249007937	0.268389662	0.027777778	0.019381726	0.221230159	0.240611884	T	C
106463	rs12604773	18	19028164	0.064484127	0.641153082	0.529761905	0.576668955	0.465277778	0.111391177	A	G
106552	rs34221494	19	49978186	0.965277778	0.198807157	0.18452381	0.766470621	0.780753968	0.014283348	C	G
106557	rs61141826	19	49978447	0.452380952	0.124254473	0.069444444	0.328126479	0.382936508	0.054810029	G	A
106560	rs57744535	19	49978489	0.454365079	0.124254473	0.069444444	0.330110606	0.384920635	0.054810029	C	T
106566	rs59269605	19	49978789	0.715277778	0.125248509	0.069444444	0.590029269	0.645833333	0.055804065	A	G
106570	rs7251338	19	49978936	0.001984127	0	0	0.001984127	0.001984127	0	G	A
106571	rs7251338	19	49978936	0.713293651	0.125248509	0.068452381	0.588045142	0.64484127	0.056796128	G	C
106577	rs61254172	19	49979107	0.454365079	0.125248509	0.073412698	0.32911657	0.380952381	0.051835811	CT	C
106583	rs17272847	19	49979398	0	0.100397614	0.001984127	0.100397614	0.001984127	0.098413487	G	A
106596	rs3826717	19	49979893	0.454365079	0.124254473	0.069444444	0.330110606	0.384920635	0.054810029	A	G
106614	rs7409047	19	49980475	0.454365079	0.124254473	0.069444444	0.330110606	0.384920635	0.054810029	A	T
106616	rs9653117	19	49980529	0.454365079	0.124254473	0.070436508	0.330110606	0.383928571	0.053817965	C	T
106631	rs4802610	19	49981024	0.964285714	0.198807157	0.18452381	0.765478557	0.779761905	0.014283348	C	G
106636	rs4802611	19	49981287	0.723214286	0.125248509	0.069444444	0.597965777	0.653769841	0.055804065	A	G
106640	rs544973588;rs544973588;rs574316846	19	49981416	0.192460317	0.015904573	0.012896825	0.176555745	0.179563492	0.003007747	TATAAATAA	TATAAATAAATAA
106641	rs544973588;rs544973588;rs574316846	19	49981416	0.375	0.118290258	0.063492063	0.256709742	0.311507937	0.054798195	TATAAATAA	TATAAATAAATAAATAA
106642	rs544973588;rs544973588;rs574316846	19	49981416	0.040674603	0	0.000992063	0.040674603	0.03968254	0.000992063	TATAAATAA	T
106652	rs9653118	19	49981655	0.462301587	0.125248509	0.069444444	0.337053078	0.392857143	0.055804065	C	T
106666	rs9653100	19	49981869	0.722222222	0.125248509	0.069444444	0.596973713	0.652777778	0.055804065	C	A
106670	rs143539042	19	49982020	0.47718254	0.124254473	0.070436508	0.352928067	0.406746032	0.053817965	AAATT	A
106708	rs548220797	19	49982925	0.572420635	0.125248509	0.068452381	0.447172126	0.503968254	0.056796128	A	AT
106711	rs113220577	19	49983010	0.452380952	0.124254473	0.069444444	0.328126479	0.382936508	0.054810029	G	A
106726	rs11878448	19	49983336	0.599206349	0.124254473	0.069444444	0.474951876	0.529761905	0.054810029	T	C
106742	rs1042120	19	49983673	0.465277778	0.124254473	0.069444444	0.341023305	0.395833333	0.054810029	C	T
106764	rs60403475	19	49984382	0.733134921	0.126242545	0.069444444	0.606892376	0.663690476	0.0567981	A	T
106784	rs4352151	19	49985485	0.617063492	0.124254473	0.069444444	0.492809019	0.547619048	0.054810029	T	C
106797	rs201489666	19	49985884	0.470238095	0.125248509	0.071428571	0.344989586	0.398809524	0.053819938	ATT	A
106811	rs55992104	19	49986367	0.721230159	0.125248509	0.069444444	0.59598165	0.651785714	0.055804065	C	T
106834	rs11878551	19	49987014	0.91765873	0.166998012	0.148809524	0.750660718	0.768849206	0.018188488	C	T
106837	rs11878591	19	49987286	0.293650794	0.057654076	0.00297619	0.235996718	0.290674603	0.054677885	C	T
106854	rs60365978	19	49987811	0.716269841	0.127236581	0.069444444	0.589033261	0.646825397	0.057792136	C	T
106873	rs55893003	19	49988419	0.454365079	0.126242545	0.069444444	0.328122535	0.384920635	0.0567981	C	A
106874	rs111975612	19	49988423	0.453373016	0.126242545	0.069444444	0.327130471	0.383928571	0.0567981	CTCAAGTGT	C
106911	rs4802612	19	49989750	0.467261905	0.126242545	0.069444444	0.34101936	0.39781746	0.0567981	A	G
106944	rs2271953	19	49990666	0.530753968	0.126242545	0.069444444	0.404511424	0.461309524	0.0567981	A	C
106952	rs2271952	19	49990793	0.713293651	0.127236581	0.069444444	0.58605707	0.643849206	0.057792136	C	T
106954	rs2271951	19	49990843	0.530753968	0.126242545	0.069444444	0.404511424	0.461309524	0.0567981	A	G
107585	rs7849569	9	488680	0.268849206	0.000994036	0	0.267855171	0.268849206	0.000994036	T	G
107588	rs12337866	9	488739	0.265873016	0.000994036	0	0.26487898	0.265873016	0.000994036	C	G
107863	rs148254830	16	14916108	0.001984127	0.108349901	0.001984127	0.106365774	0	0.106365774	A	T
107893	rs12451761	17	42673858	0.918650794	0.412524851	0.412698413	0.506125943	0.505952381	0.000173562	C	T
107901	rs9892834	17	42674160	0.918650794	0.470178926	0.412698413	0.448471867	0.505952381	0.057480514	A	G
107905	rs9904571	17	42674307	0.918650794	0.470178926	0.412698413	0.448471867	0.505952381	0.057480514	T	C
107911	rs35337870	17	42674425	0.738095238	0.291252485	0.285714286	0.446842753	0.452380952	0.005538199	CAA	C
107913	rs7215172	17	42674503	0.918650794	0.470178926	0.412698413	0.448471867	0.505952381	0.057480514	T	A
109419	rs3936369	4	4128863	0.357142857	0.003976143	0.007936508	0.353166714	0.349206349	0.003960365	T	C
110554	rs56207527	15	34548034	0.136904762	0.13916501	0.328373016	0.002260248	0.191468254	0.189208006	G	C
110579	rs2705348	15	34548947	0.166666667	0.671968191	0.658730159	0.505301524	0.492063492	0.013238032	C	T
110906	rs57093383	8	54979298	0.45734127	0.021868787	0	0.435472483	0.45734127	0.021868787	G	A
111054	rs71930898	7	98839482	0.342261905	0.810139165	0.716269841	0.46787726	0.374007937	0.093869324	G	GTTTTTTTTTTT
111055	rs71930898	7	98839482	0.001984127	0.001988072	0	3.94E-06	0.001984127	0.001988072	G	GTTTTTTTTTTTT
111342	rs6465746	7	98850002	0.53968254	0.881709742	0.785714286	0.342027202	0.246031746	0.095995456	G	A
111420	rs55894638	7	98853898	0.495039683	0.731610338	0.703373016	0.236570655	0.208333333	0.028237322	CAA	C
111611	rs6465748	7	98861307	1	0.872763419	1	0.127236581	0	0.127236581	T	C
111918	rs75632084	7	98872742	0.322420635	0.016898608	0.088293651	0.305522027	0.234126984	0.071395042	G	A
111975	rs886619	7	98874478	0.322420635	0.016898608	0.088293651	0.305522027	0.234126984	0.071395042	G	C
112054	rs11769461	7	98877267	0.328373016	0.024850895	0.088293651	0.303522121	0.240079365	0.063442756	C	A
112055	rs11769461	7	98877267	0	0	0	0	0	0	C	T
112085	rs34302722	7	98878360	0.163690476	0.047713718	0.000992063	0.115976758	0.162698413	0.046721654	CA	C
112092	rs55790900	7	98878654	0.383928571	0.014910537	0	0.369018035	0.383928571	0.014910537	A	G
112093	rs113082974	7	98878666	0.326388889	0.014910537	0	0.311478352	0.326388889	0.014910537	T	C
112110	rs17161647	7	98879213	0.379960317	0.014910537	0	0.365049781	0.379960317	0.014910537	T	C
112133	rs148876130	7	98880090	0.28968254	0.059642147	0.024801587	0.230040393	0.264880952	0.03484056	ATTTT	A
112136	rs146161853	7	98880264	0.323412698	0.014910537	0	0.308502162	0.323412698	0.014910537	TTTTG	T
112147	rs6960805	7	98880642	0.28968254	0.059642147	0.024801587	0.230040393	0.264880952	0.03484056	C	T
112160	rs6961579	7	98880997	0.28968254	0.059642147	0.024801587	0.230040393	0.264880952	0.03484056	G	C
112167	rs17161650	7	98881199	0.285714286	0.014910537	0	0.270803749	0.285714286	0.014910537	C	T
112176	rs73159506	7	98881417	0.161706349	0.03777336	0.000992063	0.123932989	0.160714286	0.036781296	G	A
112185	rs11971111	7	98881654	0.28968254	0.059642147	0.025793651	0.230040393	0.263888889	0.033848496	G	A
112200	rs66674233	7	98882356	0.161706349	0.03777336	0.000992063	0.123932989	0.160714286	0.036781296	G	A
112227	rs66758384	7	98883114	0.28968254	0.059642147	0.024801587	0.230040393	0.264880952	0.03484056	A	G
112248	rs61740607	7	98884089	0.162698413	0.03777336	0.000992063	0.124925053	0.161706349	0.036781296	G	T
112282	rs73159509	7	98885462	0.162698413	0.03777336	0.000992063	0.124925053	0.161706349	0.036781296	C	T
112294	rs61747205	7	98885645	0.324404762	0.014910537	0	0.309494225	0.324404762	0.014910537	C	T
112342	rs113975910	7	98888177	0.28968254	0.060636183	0.024801587	0.229046357	0.264880952	0.035834596	C	T
112345	rs66556278	7	98888500	0.28968254	0.059642147	0.024801587	0.230040393	0.264880952	0.03484056	A	G
112378	rs112540314	7	98889502	0.326388889	0.014910537	0.000992063	0.311478352	0.325396825	0.013918473	G	T
112407	rs10240258	7	98890544	0.317460317	0.014910537	0	0.302549781	0.317460317	0.014910537	C	T
112427	rs34828939	7	98891445	0.317460317	0.014910537	0	0.302549781	0.317460317	0.014910537	AAAGT	A
112458	rs138431659	7	98892334	0.320436508	0.014910537	0	0.305525971	0.320436508	0.014910537	CCCA	C
112459	rs150676852	7	98892344	0.202380952	0.054671968	0.000992063	0.147708984	0.201388889	0.053679905	C	T
112507	rs11977673	7	98893935	0.196428571	0.057654076	0.003968254	0.138774496	0.192460317	0.053685822	G	C
112510	rs9969388	7	98893969	0.3125	0.021868787	0.000992063	0.290631213	0.311507937	0.020876724	A	G
112569	rs11505838	7	98895942	0.318452381	0.019880716	0	0.298571665	0.318452381	0.019880716	G	A
112576	rs9656059	7	98896386	0.318452381	0.019880716	0	0.298571665	0.318452381	0.019880716	G	A
112653	rs61673162	7	98899278	0.318452381	0.019880716	0	0.298571665	0.318452381	0.019880716	C	T
112663	rs67934834	7	98899464	0.201388889	0.05666004	0.00297619	0.144728849	0.198412698	0.053683849	C	T
112807	rs755145	7	98904878	0.318452381	0.019880716	0	0.298571665	0.318452381	0.019880716	T	G
112910	rs3759386	12	110436151	0.409722222	0.026838966	0.025793651	0.382883256	0.383928571	0.001045315	G	A
113047	rs4696284	4	152595836	0.942460317	0.484095427	0.48015873	0.45836489	0.462301587	0.003936697	C	G
113066	rs3749563	4	152596508	0.942460317	0.487077535	0.48015873	0.455382783	0.462301587	0.006918805	T	C
113067	rs57556564	4	152596526	0.150793651	0.104373757	0.113095238	0.046419893	0.037698413	0.008721481	C	T
113068	rs3749562	4	152596540	0.973214286	0.488071571	0.48015873	0.485142715	0.493055556	0.00791284	T	C
113071	rs12502055	4	152596668	0.942460317	0.484095427	0.48015873	0.45836489	0.462301587	0.003936697	G	A
113079	rs7671456	4	152597147	0.150793651	0.104373757	0.119047619	0.046419893	0.031746032	0.014673862	A	G
113080	rs7671651	4	152597202	0.942460317	0.487077535	0.48015873	0.455382783	0.462301587	0.006918805	C	G
113089	rs17027798	4	152597540	0.942460317	0.487077535	0.48015873	0.455382783	0.462301587	0.006918805	A	G
113109	rs6841204	4	152598603	0.942460317	0.484095427	0.479166667	0.45836489	0.463293651	0.004928761	C	T
113110	rs146758817	4	152598617	0.150793651	0.104373757	0.113095238	0.046419893	0.037698413	0.008721481	TAC	T
113113	rs6818667	4	152598698	0.942460317	0.484095427	0.479166667	0.45836489	0.463293651	0.004928761	T	C
113118	rs6841783	4	152598876	0.973214286	0.484095427	0.479166667	0.489118858	0.494047619	0.004928761	C	G
113119	rs6535811	4	152598992	0.942460317	0.484095427	0.479166667	0.45836489	0.463293651	0.004928761	C	T
113188	rs12894160	14	105289827	0.724206349	0.23359841	0.76984127	0.49060794	0.045634921	0.53624286	C	T
113191	rs10138512	14	105289916	0.051587302	0.723658052	0.229166667	0.67207075	0.177579365	0.494491385	G	A
113905	rs16995358	22	35529556	0.261904762	0.001988072	0.061507937	0.25991669	0.200396825	0.059519865	G	A
113908	rs12170555	22	35529625	0.261904762	0.001988072	0.061507937	0.25991669	0.200396825	0.059519865	G	A
114181	rs62243470	22	35537627	0.113095238	0.085487078	0.000992063	0.027608161	0.112103175	0.084495014	G	A
114268	rs11703514	22	35539897	0.176587302	0.085487078	0.000992063	0.091100224	0.175595238	0.084495014	G	A
114274	rs62243471	22	35540044	0.176587302	0.085487078	0.000992063	0.091100224	0.175595238	0.084495014	G	A
114443	rs11704712	22	35544939	0.092261905	0.084493042	0.00297619	0.007768863	0.089285714	0.081516851	G	C
114446	rs35514811	22	35544993	0.090277778	0.085487078	0.00297619	0.0047907	0.087301587	0.082510887	AC	A
114621	rs76446031	22	35550866	0.093253968	0.084493042	0.00297619	0.008760927	0.090277778	0.081516851	T	A
114663	rs62243474	22	35552607	0.074404762	0.084493042	0.00297619	0.01008828	0.071428571	0.081516851	A	G
117182	rs74015559	16	31558081	0.099206349	0.106361829	0.153769841	0.00715548	0.054563492	0.047408012	G	A
117188	rs7196749	16	31558272	0.71031746	0.161033797	0.391865079	0.549283663	0.318452381	0.230831282	C	T
117191	rs56656006	16	31558299	0.75297619	0.144135189	0.37797619	0.608841002	0.375	0.233841002	A	ACT
117198	rs74015560	16	31558494	0.099206349	0.106361829	0.153769841	0.00715548	0.054563492	0.047408012	C	T
117310	rs6456895	6	29039895	0.976190476	0.419483101	0.648809524	0.556707375	0.327380952	0.229326422	G	A
117313	rs3131083	6	29039977	0.979166667	0.490059642	0.64781746	0.489107025	0.331349206	0.157757818	G	A
117318	rs114022346	6	29040159	0.067460317	0.090457256	0.098214286	0.022996939	0.030753968	0.007757029	G	A
117410	rs11623478	14	106111210	0.44047619	0.995029821	1	0.554553631	0.55952381	0.004970179	T	C
117411	rs11627700	14	106111211	0.116071429	0.953280318	0.886904762	0.83720889	0.770833333	0.066375556	G	A
117463	rs73367375	14	106112858	0.337301587	0.041749503	0.109126984	0.295552084	0.228174603	0.067377481	C	T
117501	rs11844610	14	106113183	0.336309524	0.041749503	0.109126984	0.294560021	0.22718254	0.067377481	C	T
117589	rs7493939	14	106114349	0.458333333	0.995029821	1	0.536696488	0.541666667	0.004970179	G	T
118280	rs2272393	3	112709828	0.150793651	0.722664016	0.33531746	0.571870365	0.18452381	0.387346556	C	G
119286	rs34086705	6	149882452	0.803571429	0.178926441	0.780753968	0.624644987	0.02281746	0.601827527	ACAT	A
119294	rs34666558	6	149882862	0.641865079	0.28528827	0.771825397	0.356576809	0.129960317	0.486537126	CT	C
119305	rs111965342	6	149883398	0.032738095	0.18389662	0.076388889	0.151158525	0.043650794	0.107507731	T	A
119306	rs111965342	6	149883398	0.012896825	0	0	0.012896825	0.012896825	0	T	C
119318	rs9286597	6	149884380	0.858134921	0.363817097	0.857142857	0.494317823	0.000992063	0.49332576	T	C
119324	rs9498371	6	149884597	0.859126984	0.363817097	0.857142857	0.495309887	0.001984127	0.49332576	T	C
121245	rs2484993	10	31510139	0.08531746	0.929423459	0.833333333	0.844105999	0.748015873	0.096090126	C	T
121714	rs3123687	10	31529261	0.079365079	0.927435388	0.83234127	0.848070308	0.75297619	0.095094118	C	G
122121	rs540525040	10	31544244	0.466269841	0.217693837	0.037698413	0.248576004	0.428571429	0.179995424	A	AT
122345	rs7502482	17	65947374	0.515873016	0.997017893	1	0.481144877	0.484126984	0.002982107	A	G
122348	rs7502501	17	65947460	0.515873016	0.997017893	1	0.481144877	0.484126984	0.002982107	A	G
122350	rs12449442	17	65947640	0.166666667	0.217693837	0.682539683	0.05102717	0.515873016	0.464845846	G	A
123541	rs2586116	17	38505824	0.016865079	0.254473161	0.000992063	0.237608082	0.015873016	0.253481098	C	G
123565	rs9894845	17	38506457	0.623015873	0.058648111	0.000992063	0.564367762	0.62202381	0.057656048	T	C
125676	rs1433557	11	109691872	0.069444444	0.333996024	0.216269841	0.264551579	0.146825397	0.117726183	G	A
125780	rs2965280	19	34917700	0.255952381	0.047713718	0.001984127	0.208238663	0.253968254	0.045729591	C	T
126437	rs28599724	1	243430818	0.072420635	0.555666004	0.737103175	0.483245369	0.66468254	0.181437171	C	T
126461	rs61812649	1	100730147	0.44047619	0.871769384	0.921626984	0.431293193	0.481150794	0.0498576	A	T
126462	rs61812650	1	100730148	0.44047619	0.871769384	0.921626984	0.431293193	0.481150794	0.0498576	A	C
126463	rs61812651	1	100730149	0.44047619	0.871769384	0.921626984	0.431293193	0.481150794	0.0498576	G	T
126464	rs141770102	1	100730150	0.44047619	0.871769384	0.921626984	0.431293193	0.481150794	0.0498576	GT	G
126468	rs4364902	1	100730282	0.438492063	0.871769384	0.921626984	0.43327732	0.483134921	0.0498576	G	A
126478	rs4360542	1	100730518	0.438492063	0.871769384	0.921626984	0.43327732	0.483134921	0.0498576	G	A
126487	rs4350216	1	100730856	0.438492063	0.871769384	0.912698413	0.43327732	0.474206349	0.040929029	T	C
126490	rs10875284	1	100730954	0.438492063	0.871769384	0.921626984	0.43327732	0.483134921	0.0498576	C	T
126496	rs3806239	1	100731163	0.280753968	0.86083499	0.921626984	0.580081022	0.640873016	0.060791994	G	A
126497	rs3806240	1	100731263	0.439484127	0.871769384	0.921626984	0.432285257	0.482142857	0.0498576	T	G
126501	rs3806241	1	100731300	0.442460317	0.871769384	0.921626984	0.429309066	0.479166667	0.0498576	G	C
126850	rs7175787	15	101398800	0.250992063	0.996023857	0.949404762	0.745031793	0.698412698	0.046619095	A	G
127102	rs4435371	19	9904722	0.840277778	0.213717694	0.086309524	0.626560084	0.753968254	0.12740817	A	G
127103	rs4435372	19	9904723	0.840277778	0.213717694	0.086309524	0.626560084	0.753968254	0.12740817	A	C
127173	rs111240399	19	9907661	0.401785714	0.054671968	0.0625	0.347113746	0.339285714	0.007828032	T	C
127174	rs139964073	19	9907712	0	0.055666004	0	0.055666004	0	0.055666004	T	C
127229	rs11085311	19	9909567	0.822420635	0.21471173	0.086309524	0.607708905	0.736111111	0.128402206	G	A
127252	rs12462649	19	9910849	0.209325397	0.057654076	0.060515873	0.151671321	0.148809524	0.002861797	T	A
127259	rs12462684	19	9911030	0.876984127	0.21471173	0.086309524	0.662272397	0.790674603	0.128402206	T	C
127274	rs59224463	19	9911632	0.239087302	0.156063618	0.025793651	0.083023683	0.213293651	0.130269967	C	A
127285	rs112484573	19	9911911	0.363095238	0.058648111	0.060515873	0.304447127	0.302579365	0.001867762	C	T
127572	rs73892510	21	17066739	0.621031746	0.108349901	0.111111111	0.512681845	0.509920635	0.002761211	A	C
127695	rs67014278	2	95659291	0.010912698	0.572564612	0.391865079	0.561651914	0.380952381	0.180699533	T	C
127721	rs217485	1	64015217	0.89484127	0.471172962	0.666666667	0.423668308	0.228174603	0.195493704	G	A
127848	rs6053819	20	5982604	0.888888889	0.444333996	0.459325397	0.444554893	0.429563492	0.014991401	T	C
128085	rs8100976	19	6118299	0.295634921	0.064612326	0.007936508	0.231022595	0.287698413	0.056675818	C	T
128219	rs6510876	19	6123065	0.427579365	0.064612326	0.007936508	0.362967039	0.419642857	0.056675818	G	A
128505	rs4399576	17	47009835	0.032738095	0.558648111	0.683531746	0.525910016	0.650793651	0.124883635	G	A
128512	rs12602179	17	47010034	0.032738095	0.558648111	0.683531746	0.525910016	0.650793651	0.124883635	G	T
128528	rs72523750	17	47010795	0.032738095	0.559642147	0.683531746	0.526904052	0.650793651	0.123889599	CAG	C
128548	rs17708633	17	47011620	0.032738095	0.558648111	0.683531746	0.525910016	0.650793651	0.124883635	C	G
128560	rs57901004	17	47011897	0.032738095	0.558648111	0.683531746	0.525910016	0.650793651	0.124883635	C	T
128574	rs62075850	17	47012504	0.032738095	0.557654076	0.683531746	0.52491598	0.650793651	0.12587767	A	G
128575	rs55917610	17	47012551	0.22718254	0.68389662	0.760912698	0.456714081	0.533730159	0.077016078	C	G
128602	rs3215074	17	47013717	0.035714286	0.558648111	0.678571429	0.522933826	0.642857143	0.119923317	AT	A
128610	rs1994970	17	47014127	0.034722222	0.558648111	0.683531746	0.523925889	0.648809524	0.124883635	T	C
128626	rs7957445	12	53408580	0.029761905	0.832007952	0.307539683	0.802246048	0.277777778	0.52446827	A	G
128650	rs2176927	12	53409254	0.456349206	0.909542744	0.794642857	0.453193537	0.338293651	0.114899886	G	A
128661	rs1814983	12	53409590	0.510912698	0.921471173	0.967261905	0.410558475	0.456349206	0.045790732	G	A
128692	rs58257646	12	53411036	0.455357143	0.921471173	0.955357143	0.46611403	0.5	0.03388597	CAA	C
128730	rs7959824	12	53412167	0.458333333	0.909542744	0.794642857	0.45120941	0.336309524	0.114899886	T	C
128735	rs10783554	12	53412322	0.438492063	0.910536779	0.794642857	0.472044716	0.356150794	0.115893922	G	A
128766	rs372090408	12	53413459	0.35218254	0.578528827	0.514880952	0.226346287	0.162698413	0.063647875	C	CT
128801	rs1546697	12	53414772	0.512896825	0.921471173	0.967261905	0.408574348	0.454365079	0.045790732	G	T
128811	rs1554435	12	53415134	0.458333333	0.909542744	0.794642857	0.45120941	0.336309524	0.114899886	T	C
128895	rs2037417	12	53418251	0.512896825	0.921471173	0.967261905	0.408574348	0.454365079	0.045790732	A	G
128946	rs10783555	12	53420281	0.512896825	0.921471173	0.967261905	0.408574348	0.454365079	0.045790732	A	G
128956	rs4346044	12	53420625	0.419642857	0.909542744	0.794642857	0.489899886	0.375	0.114899886	A	T
128976	rs112120270	12	53421127	0.197420635	0.040755467	0.032738095	0.156665168	0.16468254	0.008017372	A	T
129047	rs149270121	12	53423159	0.493055556	0.921471173	0.965277778	0.428415617	0.472222222	0.043806605	TTA	T
129065	rs7968162	12	53423505	0.458333333	0.909542744	0.794642857	0.45120941	0.336309524	0.114899886	G	C
129075	rs10876397	12	53423793	0.458333333	0.909542744	0.794642857	0.45120941	0.336309524	0.114899886	T	C
129096	rs11170381	12	53424492	0.512896825	0.921471173	0.967261905	0.408574348	0.454365079	0.045790732	T	C
129102	rs4919718	12	53424803	0.458333333	0.909542744	0.794642857	0.45120941	0.336309524	0.114899886	T	C
129113	rs949494	12	53425244	0.512896825	0.921471173	0.967261905	0.408574348	0.454365079	0.045790732	A	G
129133	rs5798232	12	53425836	0.458333333	0.909542744	0.794642857	0.45120941	0.336309524	0.114899886	ACTGC	A
129149	rs4919719	12	53426508	0.458333333	0.909542744	0.794642857	0.45120941	0.336309524	0.114899886	G	A
129156	rs4919721	12	53426685	0.469246032	0.921471173	0.967261905	0.452225141	0.498015873	0.045790732	T	C
129162	rs4919722	12	53426795	0.458333333	0.909542744	0.794642857	0.45120941	0.336309524	0.114899886	A	T
129224	rs10783558	12	53429160	0.458333333	0.909542744	0.794642857	0.45120941	0.336309524	0.114899886	C	T
129235	rs10876399	12	53429310	0.458333333	0.909542744	0.794642857	0.45120941	0.336309524	0.114899886	A	G
129269	rs12582526	12	53430509	0.00297619	0.179920477	0.200396825	0.176944287	0.197420635	0.020476348	C	T
129281	rs4919698	12	53430777	0.512896825	0.921471173	0.967261905	0.408574348	0.454365079	0.045790732	G	T
129287	rs7299504	12	53431010	0.458333333	0.909542744	0.794642857	0.45120941	0.336309524	0.114899886	T	C
129312	rs7968918	12	53432088	0.458333333	0.909542744	0.794642857	0.45120941	0.336309524	0.114899886	T	C
129313	rs55927246	12	53432107	0.000992063	0.182902584	0.151785714	0.181910521	0.150793651	0.03111687	A	G
129327	rs539532476;rs58565330	12	53432600	0.128968254	0.039761431	0.032738095	0.089206823	0.096230159	0.007023336	CA	CAA
129328	rs539532476;rs58565330	12	53432600	0.454365079	0.909542744	0.794642857	0.455177664	0.340277778	0.114899886	CA	C
129368	rs55962315	12	53433649	0.512896825	0.921471173	0.967261905	0.408574348	0.454365079	0.045790732	A	AT
129376	rs1356994	12	53433788	0.45734127	0.909542744	0.794642857	0.452201474	0.337301587	0.114899886	A	G
129385	rs4825	12	53434105	0.030753968	0.832007952	0.307539683	0.801253984	0.276785714	0.52446827	C	A
129405	rs1052028	12	53434913	0.514880952	0.921471173	0.967261905	0.406590221	0.452380952	0.045790732	A	G
129419	rs78840128	12	53435293	0.508928571	0.911530815	0.949404762	0.402602244	0.44047619	0.037873947	G	GTTT
129445	rs57912164	12	53436101	0.233134921	0.048707753	0.032738095	0.184427167	0.200396825	0.015969658	A	G
129466	rs10876400	12	53436855	0.031746032	0.832007952	0.307539683	0.800261921	0.275793651	0.52446827	T	C
129489	rs2222346	12	53437553	0.619047619	0.923459245	0.965277778	0.304411625	0.346230159	0.041818533	T	C
129505	rs1474214	12	53437892	0.078373016	0.660039761	0.328373016	0.581666746	0.25	0.331666746	C	T
129823	rs58292287	1	1655982	0.379960317	0.005964215	0	0.373996103	0.379960317	0.005964215	G	C
129826	rs202196253	1	1656100	0.032738095	0.384691849	0.526785714	0.351953754	0.494047619	0.142093865	CGATG	C
129845	rs148389299	1	1656778	0.004960317	0.079522863	0.013888889	0.074562545	0.008928571	0.065633974	C	A
129938	rs4648785	1	1658343	0.120039683	0.453280318	0.330357143	0.333240636	0.21031746	0.122923175	T	C
129976	rs1546881	1	1660043	0.023809524	0.373757455	0.328373016	0.349947931	0.304563492	0.045384439	T	A
129978	rs1801781	1	1660110	0.268849206	0.746520875	0.73015873	0.477671668	0.461309524	0.016362145	C	A
130007	rs1061884	1	1660726	0.383928571	0.49304175	0.447420635	0.109113178	0.063492063	0.045621115	T	C
130015	rs1972183	1	1660978	0.021825397	0.368787276	0.328373016	0.34696188	0.306547619	0.04041426	C	A
130045	rs200238609	1	1661506	0.001984127	0.11332008	0.072420635	0.111335953	0.070436508	0.040899445	TGACA	T
130056	rs710322	1	1661704	0.034722222	0.354870775	0.328373016	0.320148553	0.293650794	0.026497759	A	G
130059	rs61777505	1	1661844	0.060515873	0.448310139	0.294642857	0.387794266	0.234126984	0.153667282	G	C
130100	rs538895701	1	1663343	0.221230159	0.440357853	0.463293651	0.219127694	0.242063492	0.022935798	CA	C
130101	rs34298494	1	1663402	0.05952381	0.485089463	0.302579365	0.425565654	0.243055556	0.182510098	A	C
130104	rs35158882	1	1663452	0.021825397	0.423459245	0.339285714	0.401633848	0.317460317	0.08417353	G	A
130122	rs3817856	1	1663831	0.05952381	0.486083499	0.302579365	0.426559689	0.243055556	0.183504134	C	T
130123	rs2294486	1	1663851	0.021825397	0.423459245	0.340277778	0.401633848	0.318452381	0.083181467	G	C
130125	rs2294487	1	1663861	0.021825397	0.423459245	0.340277778	0.401633848	0.318452381	0.083181467	G	A
130149	rs2294489	1	1664124	0.079365079	0.907554672	0.651785714	0.828189593	0.572420635	0.255768958	T	C
130155	rs201864812	1	1664271	0.005952381	0.429423459	0.339285714	0.423471078	0.333333333	0.090137745	C	CCTATCG
130156	rs201864812	1	1664271	0.014880952	0	0	0.014880952	0.014880952	0	C	CCTATCT
130181	rs79125954	1	1665015	0.021825397	0.423459245	0.340277778	0.401633848	0.318452381	0.083181467	G	A
130205	rs4648764	1	1665613	0.061507937	0.486083499	0.301587302	0.424575562	0.240079365	0.184496197	A	G
130209	rs2281175	1	1665702	0.021825397	0.401590457	0.33234127	0.37976506	0.310515873	0.069249187	T	C
130210	rs2281176	1	1665740	0.381944444	0.909542744	0.768849206	0.527598299	0.386904762	0.140693537	T	C
130212	rs2281177	1	1665747	0.381944444	0.833996024	0.750992063	0.452051579	0.369047619	0.08300396	T	C
130225	rs2072924	1	1666338	0.083333333	0.89860835	0.637896825	0.815275017	0.554563492	0.260711525	G	A
130226	rs76084492	1	1666342	0.061507937	0.47415507	0.298611111	0.412647133	0.237103175	0.175543958	A	G
130231	rs34869725	1	1666447	0.021825397	0.452286282	0.311507937	0.430460885	0.28968254	0.140778346	G	GGTTT
130232	rs34869725	1	1666447	0.115079365	0.328031809	0.267857143	0.212952444	0.152777778	0.060174666	G	GTTTT
130243	rs2076325	1	1666615	0.05952381	0.486083499	0.302579365	0.426559689	0.243055556	0.183504134	C	T
130253	rs2076326	1	1666809	0.021825397	0.423459245	0.340277778	0.401633848	0.318452381	0.083181467	G	A
130273	rs78368772	1	1667323	0.021825397	0.423459245	0.341269841	0.401633848	0.319444444	0.082189403	C	T
130281	rs2377208	1	1667419	0.061507937	0.486083499	0.302579365	0.424575562	0.241071429	0.183504134	A	C
130309	rs2377206	1	1667911	0.021825397	0.422465209	0.340277778	0.400639812	0.318452381	0.082187431	C	T
130320	rs28718827	1	1668168	0.061507937	0.486083499	0.302579365	0.424575562	0.241071429	0.183504134	G	T
130665	rs77388695	1	116978732	0.25297619	0.021868787	0.011904762	0.231107403	0.241071429	0.009964025	G	A
130797	rs111557785	1	116983695	0.25297619	0.021868787	0.011904762	0.231107403	0.241071429	0.009964025	A	T
131345	rs850598	1	117002636	0.952380952	0.347912525	0.726190476	0.604468428	0.226190476	0.378277951	T	G
133492	rs7299924	12	50348961	0.008928571	0.179920477	0.017857143	0.170991906	0.008928571	0.162063334	A	G
133594	rs9483926	6	136685475	0.246031746	0.835984095	0.568452381	0.589952349	0.322420635	0.267531714	A	C
133602	rs7738075	6	136685674	0.83234127	0.849900596	0.850198413	0.017559327	0.017857143	0.000297816	T	G
133619	rs7196749	16	31558272	0.71031746	0.161033797	0.391865079	0.549283663	0.318452381	0.230831282	C	T
133622	rs56656006	16	31558299	0.75297619	0.144135189	0.37797619	0.608841002	0.375	0.233841002	A	ACT
133629	rs74015560	16	31558494	0.099206349	0.106361829	0.153769841	0.00715548	0.054563492	0.047408012	C	T
133817	rs856977	16	54070358	0.189484127	0.040755467	0.129960317	0.14872866	0.05952381	0.08920485	C	T
134266	rs2394920	10	74831203	0.371031746	0.059642147	0.310515873	0.311389599	0.060515873	0.250873726	G	T
134271	rs4387274	10	74831298	0.382936508	0.059642147	0.310515873	0.323294361	0.072420635	0.250873726	T	C
134306	rs6480664	10	74832602	0.764880952	0.066600398	0.396825397	0.698280555	0.368055556	0.330224999	A	G
134314	rs573264487	10	74832978	0.367063492	0.061630219	0.318452381	0.305433273	0.048611111	0.256822162	CTTT	C
134317	rs12255146	10	74833198	0.382936508	0.060636183	0.310515873	0.322300325	0.072420635	0.24987969	T	C
134325	rs41307512	10	74833729	0.37202381	0.059642147	0.310515873	0.312381662	0.061507937	0.250873726	T	A
134818	rs170185	7	98611561	0.776785714	0.145129225	0.1875	0.63165649	0.589285714	0.042370775	C	G
134852	rs219814	7	98612613	0.788690476	0.145129225	0.185515873	0.643561252	0.603174603	0.040386648	G	T
134891	rs219813	7	98613625	0.64484127	0.144135189	0.183531746	0.500706081	0.461309524	0.039396557	G	T
134930	rs73145612	7	98614798	0.748015873	0.144135189	0.208333333	0.603880684	0.53968254	0.064198144	C	T
134960	rs9785036	7	98615688	0.70734127	0.07554672	0.00297619	0.63179455	0.704365079	0.072570529	C	T
134971	rs6976207	7	98615719	0.010912698	0.074552684	0.246031746	0.063639985	0.235119048	0.171479062	T	C
135015	rs17720576	7	98616657	0.125	0.086481113	0.20734127	0.038518887	0.08234127	0.120860157	G	A
135028	rs178151	7	98616988	0.767857143	0.14612326	0.221230159	0.621733882	0.546626984	0.075106898	A	C
135062	rs6976882	7	98618053	0.12797619	0.085487078	0.185515873	0.042489113	0.057539683	0.100028795	C	T
135099	rs112063249	7	98619595	0.245039683	0.254473161	0.288690476	0.009433478	0.043650794	0.034217315	CA	C
135126	rs61033278	7	98620570	0.12797619	0.088469185	0.198412698	0.039507006	0.070436508	0.109943514	C	T
135145	rs219795	7	98621303	0.767857143	0.14612326	0.200396825	0.621733882	0.567460317	0.054273565	T	C
135157	rs6960083	7	98621872	0.12797619	0.087475149	0.200396825	0.040501041	0.072420635	0.112921676	C	T
135162	rs61126535	7	98622073	0.12797619	0.087475149	0.203373016	0.040501041	0.075396825	0.115897867	A	G
135167	rs146428961	7	98622270	0.784722222	0.14612326	0.202380952	0.638598962	0.58234127	0.056257692	G	GAAGT
135219	rs4637749	7	98624068	0.487103175	0.102385686	0.182539683	0.384717489	0.304563492	0.080153997	T	A
135220	rs4407807	7	98624069	0.725198413	0.155069583	0.231150794	0.57012883	0.494047619	0.076081211	T	A
135221	rs4577894	7	98624096	0.777777778	0.145129225	0.208333333	0.632648553	0.569444444	0.063204109	G	A
135239	rs2010953	7	98624832	0.775793651	0.145129225	0.20734127	0.630664426	0.568452381	0.062212045	G	A
135241	rs1007007	7	98624877	0.12797619	0.085487078	0.186507937	0.042489113	0.058531746	0.101020859	C	T
135275	rs219812	7	98625782	0.58531746	0.013916501	0	0.571400959	0.58531746	0.013916501	G	A
135306	rs219811	7	98626468	0.60218254	0.013916501	0	0.588266039	0.60218254	0.013916501	A	C
135342	rs219810	7	98627463	0.58234127	0.013916501	0	0.568424769	0.58234127	0.013916501	C	T
135360	rs34506005	7	98627917	0.78968254	0.208747515	0.225198413	0.580935025	0.564484127	0.016450898	A	AC
135475	rs3823735	7	98631535	0.135912698	0.080516899	0.193452381	0.0553958	0.057539683	0.112935482	C	G
135497	rs122152	7	98632433	0.570436508	0.013916501	0	0.556520007	0.570436508	0.013916501	G	A
135552	rs219800	7	98634055	0.762896825	0.136182903	0.185515873	0.626713923	0.577380952	0.04933297	C	T
135718	rs1877913	7	98638455	0.133928571	0.078528827	0.197420635	0.055399744	0.063492063	0.118891808	G	C
135745	rs2240375	7	98639232	0.125992063	0.077534791	0.183531746	0.048457272	0.057539683	0.105996955	G	T
135752	rs2072171	7	98639396	0.110119048	0.078528827	0.18452381	0.031590221	0.074404762	0.105994982	G	A
135782	rs2072173	7	98640248	0.133928571	0.079522863	0.199404762	0.054405709	0.06547619	0.119881899	T	G
135828	rs6972455	7	98641706	0.037698413	0.137176938	0.19047619	0.099478526	0.152777778	0.053299252	G	A
135894	rs61150909	7	98643830	0.126984127	0.096421471	0.226190476	0.030562656	0.099206349	0.129769005	T	C
136053	rs10794307	11	322722	0.800595238	0.35387674	0.415674603	0.446718499	0.384920635	0.061797864	C	T
137274	rs113939240;rs11390133	4	110304853	0.302579365	0.112326044	0.044642857	0.190253321	0.257936508	0.067683187	T	A
137275	rs113939240;rs11390133	4	110304853	0.307539683	0.019880716	0.038690476	0.287658967	0.268849206	0.01880976	T	TA
138663	rs759071	19	2728577	0.871031746	0.2972167	0.601190476	0.573815046	0.26984127	0.303973776	A	G
139613	rs9567516	13	45593217	0.080357143	0.781312127	0.571428571	0.700954984	0.491071429	0.209883556	A	T
140929	rs11381412	13	45644871	0.706349206	0.051689861	0.339285714	0.654659346	0.367063492	0.287595853	T	TG
141019	rs11618887	13	45648869	0.648809524	0.050695825	0.327380952	0.598113699	0.321428571	0.276685127	C	T
141066	rs7317947	13	45650632	0.653769841	0.051689861	0.327380952	0.60207998	0.326388889	0.275691092	C	T
141911	rs6084482	20	3791494	0.060515873	0.522862823	0.488095238	0.46234695	0.427579365	0.034767585	A	C
141913	rs11698490	20	3791516	0.060515873	0.522862823	0.487103175	0.46234695	0.426587302	0.035759648	G	T
141949	rs2282128	20	3792226	0.060515873	0.522862823	0.489087302	0.46234695	0.428571429	0.033775521	T	C
141972	rs2282130	20	3792888	0.077380952	0.522862823	0.490079365	0.445481871	0.412698413	0.032783458	G	A
141981	rs201781949	8	82066654	0.071428571	0.722664016	1	0.651235444	0.928571429	0.277335984	T	TACACAC
141992	rs12216752	8	82066848	0.014880952	0	0	0.014880952	0.014880952	0	T	A
141993	rs12216752	8	82066848	0.066468254	0.72166998	1	0.655201726	0.933531746	0.27833002	T	C
141997	rs12216877	8	82066938	0.116071429	0.723658052	1	0.607586623	0.883928571	0.276341948	G	A
142000	rs1863651	8	82066998	0.327380952	0.723658052	1	0.396277099	0.672619048	0.276341948	A	T
142001	rs2081677	8	82067013	0.116071429	0.723658052	1	0.607586623	0.883928571	0.276341948	C	G
142172	rs10103218	8	82072791	0.222222222	0.724652087	1	0.502429865	0.777777778	0.275347913	T	C
142207	rs13266020	8	82073833	0.066468254	0.723658052	1	0.657189798	0.933531746	0.276341948	T	C
142248	rs1582813	8	82075401	0.066468254	0.723658052	1	0.657189798	0.933531746	0.276341948	G	A
142297	rs2736172	6	31590898	0.024801587	0.401590457	0.604166667	0.37678887	0.579365079	0.202576209	C	T
142320	rs9394282	6	35188925	0.880952381	0.877733598	0.989087302	0.003218783	0.108134921	0.111353703	G	C
142333	rs34179166	6	35189438	0.268849206	0.808151093	0.64781746	0.539301887	0.378968254	0.160333633	G	GTGAA
142341	rs9394283	6	35189636	0.270833333	0.81610338	0.663690476	0.545270046	0.392857143	0.152412904	A	T
142343	rs1034450	6	35189690	0.26984127	0.023856859	0.001984127	0.245984411	0.267857143	0.021872732	C	T
142348	rs3800385	6	35189999	0.271825397	0.81610338	0.663690476	0.544277983	0.391865079	0.152412904	G	T
142350	rs1041528	6	35190120	0.621031746	0.847912525	0.666666667	0.226880779	0.045634921	0.181245858	T	A
142369	rs7763946	6	35190826	0.267857143	0.81610338	0.663690476	0.548246237	0.395833333	0.152412904	G	A
142382	rs9469964	6	35191519	0.267857143	0.81610338	0.663690476	0.548246237	0.395833333	0.152412904	G	A
142415	rs2695789	12	56694261	0.370039683	0.930417495	0.964285714	0.560377812	0.594246032	0.033868219	C	A
142425	rs78149779	12	56694817	0	0.067594433	0.035714286	0.067594433	0.035714286	0.031880148	A	G
142439	rs61338787	12	56695460	0	0.065606362	0.035714286	0.065606362	0.035714286	0.029892076	G	GT
142450	rs59811639	12	56695954	0	0.065606362	0.035714286	0.065606362	0.035714286	0.029892076	C	T
142453	rs41363748	12	56696056	0	0.065606362	0.036706349	0.065606362	0.036706349	0.028900013	A	G
142460	rs116934693	12	56696545	0	0.070576541	0.035714286	0.070576541	0.035714286	0.034862255	T	G
142463	rs41392645	12	56696742	0	0.067594433	0.035714286	0.067594433	0.035714286	0.031880148	T	C
142474	rs2695788	12	56697110	0.369047619	0.928429423	0.964285714	0.559381804	0.595238095	0.035856291	G	A
142476	rs12368739	12	56697318	0.70734127	0.940357853	0.963293651	0.233016583	0.255952381	0.022935798	C	T
142477	rs2629448	12	56697319	0.70734127	0.940357853	0.963293651	0.233016583	0.255952381	0.022935798	C	T
142500	rs141303458	12	56698203	0	0.067594433	0.035714286	0.067594433	0.035714286	0.031880148	T	TC
142522	rs57279772	12	56698960	0	0.065606362	0.035714286	0.065606362	0.035714286	0.029892076	G	A
142531	rs7133285	12	56699429	0.157738095	0.085487078	0.161706349	0.072251018	0.003968254	0.076219272	G	A
142538	rs10876882	12	56699623	0.373015873	0.928429423	0.963293651	0.55541355	0.590277778	0.034864227	A	G
142542	rs76430365	12	56699993	0	0.065606362	0.035714286	0.065606362	0.035714286	0.029892076	A	C
142563	rs2629447	12	56700809	0.371031746	0.930417495	0.964285714	0.559385749	0.593253968	0.033868219	G	A
142571	rs60192809	12	56701379	0	0.065606362	0.035714286	0.065606362	0.035714286	0.029892076	G	C
142579	rs703830	12	56701872	0.37202381	0.930417495	0.964285714	0.558393686	0.592261905	0.033868219	T	C
142580	rs79750959	12	56702012	0	0.065606362	0.035714286	0.065606362	0.035714286	0.029892076	C	A
142586	rs773664	12	56702176	0.371031746	0.930417495	0.964285714	0.559385749	0.593253968	0.033868219	C	T
142723	rs62956461	12	56706178	0.37202381	0.930417495	0.964285714	0.558393686	0.592261905	0.033868219	AT	A
142729	rs150955176	12	56706421	0	0.065606362	0.035714286	0.065606362	0.035714286	0.029892076	T	C
142741	rs58852079	12	56706922	0	0.065606362	0.035714286	0.065606362	0.035714286	0.029892076	A	C
142781	rs59295315	12	56708576	0	0.065606362	0.035714286	0.065606362	0.035714286	0.029892076	G	A
142886	rs62188694	2	176989020	0.174603175	0.148111332	0.073412698	0.026491843	0.101190476	0.074698634	C	T
145106	rs199843250	16	21896435	0.160714286	0.104373757	0.350198413	0.056340528	0.189484127	0.245824655	A	T
145134	rs76897528	16	21897317	0.93452381	0.123260437	0.376984127	0.811263372	0.557539683	0.25372369	C	T
145237	rs191427975	16	21905281	0.109126984	0.097415507	0.146825397	0.011711477	0.037698413	0.04940989	A	G
145239	rs184120063	16	21905301	0.088293651	0.095427435	0.099206349	0.007133785	0.010912698	0.003778914	A	C
145244	rs111554868	16	21905623	0.165674603	0.121272366	0.375992063	0.044402237	0.21031746	0.254719698	A	T
145265	rs542104	16	21906810	0.537698413	0.0944334	0.474206349	0.443265013	0.063492063	0.37977295	T	G
145272	rs201491737	16	21908359	0.004960317	0.084493042	0.096230159	0.079532724	0.091269841	0.011737117	G	T
145276	rs199534425	16	21908938	0.004960317	0.083499006	0.096230159	0.078538689	0.091269841	0.012731153	G	A
145300	rs371051406	16	21910663	0.004960317	0.07554672	0.070436508	0.070586402	0.06547619	0.005110212	T	G
145394	rs3803697	16	705360	0.893849206	0.375745527	0.984126984	0.51810368	0.090277778	0.608381457	T	C
145418	rs8051645	16	705844	0.880952381	0.376739563	0.984126984	0.504212818	0.103174603	0.607387422	T	C
145421	rs9930754	16	705920	0.302579365	0.25944334	0.674603175	0.043136025	0.37202381	0.415159835	G	C
145426	rs35582942	16	706010	0.879960317	0.376739563	0.984126984	0.503220755	0.104166667	0.607387422	C	CA
145429	rs9932866	16	706067	0.881944444	0.376739563	0.984126984	0.505204882	0.10218254	0.607387422	G	A
146362	rs11864179	16	70479279	0.348214286	0.003976143	0	0.344238143	0.348214286	0.003976143	A	T
146371	rs41267251	1	36035605	0.182539683	0.017892644	0.025793651	0.164647038	0.156746032	0.007901007	G	A
146414	rs6425948	1	36037222	0.968253968	0.135188867	0.774801587	0.833065101	0.193452381	0.639612721	A	G
146449	rs6703909	1	36038775	0.106150794	0.071570577	0	0.034580217	0.106150794	0.071570577	C	T
146478	rs2301902	1	36039962	0.19047619	0.024850895	0.425595238	0.165625296	0.235119048	0.400744343	T	G
146484	rs74543439	1	36040154	0.180555556	0.017892644	0.025793651	0.162662911	0.154761905	0.007901007	C	A
146846	rs798790	14	62037996	0.030753968	0.904572565	0.598214286	0.873818596	0.567460317	0.306358279	T	C
146852	rs798789	14	62038307	0.030753968	0.904572565	0.598214286	0.873818596	0.567460317	0.306358279	T	C
148284	rs538696563	14	62090996	0.660714286	0.260437376	0.368055556	0.40027691	0.29265873	0.10761818	CT	C
148905	rs150270472	14	62113312	0.050595238	0.425447316	0.307539683	0.374852078	0.256944444	0.117907634	A	ATGTGTG
150090	rs3839102	3	52882353	0.275793651	0.5944334	0.62797619	0.318639749	0.35218254	0.033542791	GGCTGAAACAATATCACT	G
150093	rs1986738	3	52882444	0.564484127	0.999005964	0.987103175	0.434521837	0.422619048	0.01190279	A	G
150096	rs1986739	3	52882495	0.564484127	0.999005964	0.987103175	0.434521837	0.422619048	0.01190279	G	A
150150	rs2850328	4	102268940	0.759920635	0.292246521	0.543650794	0.467674114	0.216269841	0.251404273	T	C
150151	rs80186323	4	102268958	0.386904762	0	0	0.386904762	0.386904762	0	G	C
150204	rs3093873	14	20811442	0.73015873	0.04473161	0.199404762	0.68542712	0.530753968	0.154673152	C	T
150382	rs17000215	4	76006972	0.498015873	0.061630219	0.004960317	0.436385654	0.493055556	0.056669901	A	G
150435	rs10004551	4	76008769	0.49702381	0.061630219	0.004960317	0.435393591	0.492063492	0.056669901	T	C
150440	rs9997397	4	76008863	0.496031746	0.061630219	0.004960317	0.434401527	0.491071429	0.056669901	C	T
150461	rs10004709	4	76009505	0.49702381	0.061630219	0.004960317	0.435393591	0.492063492	0.056669901	A	T
150466	rs10000325	4	76009594	0	0	0	0	0	0	C	A
150467	rs10000325	4	76009594	0.495039683	0.061630219	0.004960317	0.433409464	0.490079365	0.056669901	C	T
151331	rs3116817	6	29149561	0.097222222	0.547713718	0.37797619	0.450491495	0.280753968	0.169737527	G	A
151332	rs3116818	6	29149605	0.020833333	0.514910537	0.351190476	0.494077203	0.330357143	0.163720061	G	T
151333	rs3129168	6	29149632	0.097222222	0.547713718	0.37797619	0.450491495	0.280753968	0.169737527	T	G
151334	rs3116819	6	29149645	0.097222222	0.547713718	0.37797619	0.450491495	0.280753968	0.169737527	C	T
151369	rs150169106	15	45119192	0.235119048	0.090457256	0.078373016	0.144661791	0.156746032	0.012084241	C	T
151371	rs149310337	15	45119201	0.16765873	0.089463221	0.058531746	0.078195509	0.109126984	0.030931475	G	T
151378	rs546692710	15	45119258	0.137896825	0.03777336	0.026785714	0.100123466	0.111111111	0.010987646	G	A
151387	rs201101698	15	45119607	0.759920635	0.253479125	0.178571429	0.50644151	0.581349206	0.074907697	G	C
151415	rs28570163	15	45120417	0.548611111	0.198807157	0.153769841	0.349803954	0.39484127	0.045037316	T	C
151483	rs202219400	15	45122318	0.199404762	0.186878728	0.12797619	0.012526034	0.071428571	0.058902537	G	A
151524	rs2468055	15	45123603	0.847222222	0.244532803	0.196428571	0.602689419	0.650793651	0.048104232	G	A
151528	rs2689311	15	45123692	0.112103175	0.179920477	0.05952381	0.067817303	0.052579365	0.120396668	C	T
151531	rs2229658	15	45123736	0.569444444	0.08250497	0.353174603	0.486939474	0.216269841	0.270669633	T	C
151554	rs56296508	15	45124302	0.50297619	0.977137177	0.821428571	0.474160986	0.318452381	0.155708606	TACAC	T
151582	rs56164140	15	45125161	0.071428571	0.182902584	0.134920635	0.111474013	0.063492063	0.04798195	T	G
151614	rs1720707	15	45126625	0.966269841	0.284294235	0.726190476	0.681975607	0.240079365	0.441896242	T	A
151675	rs2468053	15	45128234	0.823412698	0.058648111	0.067460317	0.764764587	0.755952381	0.008812206	A	G
151699	rs2412949	15	45128790	0.218253968	0.234592445	0.014880952	0.016338477	0.203373016	0.219711493	T	C
151739	rs200303975	15	45129674	0.379960317	0.019880716	0.03968254	0.360079602	0.340277778	0.019801824	G	A
151755	rs72628407	15	45130133	0.558531746	0.228628231	0.531746032	0.329903515	0.026785714	0.303117801	G	A
151764	rs2123146	15	45130596	0.248015873	0.315109344	0.555555556	0.067093471	0.307539683	0.240446212	T	C
151787	rs57521242	15	45131133	0.911706349	0.046719682	0.038690476	0.864986667	0.873015873	0.008029206	A	G
151958	rs17592201	15	45135017	0.003968254	0.18389662	0.013888889	0.179928366	0.009920635	0.170007731	T	C
152397	rs2443999	15	45150797	0.642857143	0.054671968	0.403769841	0.588185175	0.239087302	0.349097873	T	G
152405	rs3110661	15	45151027	0.507936508	0.050695825	0.388888889	0.457240683	0.119047619	0.338193064	C	A
152513	rs199893121	15	45154117	0.152777778	0.029821074	0.000992063	0.122956704	0.151785714	0.02882901	C	A
152514	rs542715948	15	45154120	0.152777778	0.029821074	0.000992063	0.122956704	0.151785714	0.02882901	C	G
152515	esv3636318	15	45154123	0.151785714	0.029821074	0.000992063	0.121964641	0.150793651	0.02882901	A	<CN0>
152558	rs113482263	15	45155818	0.00297619	0.134194831	0	0.131218641	0.00297619	0.134194831	C	T
152684	rs57209013	15	45160339	0.406746032	0.05666004	0.024801587	0.350085992	0.381944444	0.031858452	C	A
152739	rs59131664	15	45162435	0.410714286	0.05666004	0.024801587	0.354054246	0.385912698	0.031858452	G	C
152750	rs13379921	15	45162803	0.279761905	0.052683897	0.004960317	0.227078008	0.274801587	0.047723579	A	G
152752	rs13379932	15	45162831	0.279761905	0.052683897	0.004960317	0.227078008	0.274801587	0.047723579	G	A
152802	rs111935090	15	45164620	0.277777778	0.053677932	0.004960317	0.224099845	0.27281746	0.048717615	C	T
152810	rs1851694	15	45164843	0.408730159	0.05666004	0.024801587	0.352070119	0.383928571	0.031858452	A	T
152814	rs1851693	15	45164941	0.408730159	0.05666004	0.024801587	0.352070119	0.383928571	0.031858452	A	T
152822	rs72720074	15	45165323	0.154761905	0.029821074	0.000992063	0.124940831	0.153769841	0.02882901	C	T
152824	rs4774303	15	45165335	0.408730159	0.05666004	0.025793651	0.352070119	0.382936508	0.030866389	G	T
152826	rs4775078	15	45165400	0.408730159	0.05666004	0.024801587	0.352070119	0.383928571	0.031858452	G	C
152830	rs66561206	15	45165556	0.153769841	0.031809145	0.000992063	0.121960696	0.152777778	0.030817082	C	T
152876	rs67867283	15	45167168	0.153769841	0.029821074	0.000992063	0.123948768	0.152777778	0.02882901	C	T
152888	rs11631147	15	45167450	0.409722222	0.05666004	0.024801587	0.353062182	0.384920635	0.031858452	C	A
152894	rs11631227	15	45167502	0.278769841	0.052683897	0.004960317	0.226085945	0.273809524	0.047723579	G	A
152904	rs66673648	15	45167796	0.408730159	0.05666004	0.024801587	0.352070119	0.383928571	0.031858452	T	C
152919	rs59646529	15	45168336	0.409722222	0.05666004	0.024801587	0.353062182	0.384920635	0.031858452	T	C
152958	rs114146014	15	45169336	0.276785714	0.069582505	0.004960317	0.207203209	0.271825397	0.064622188	T	C
152959	rs114723901	15	45169337	0.276785714	0.069582505	0.004960317	0.207203209	0.271825397	0.064622188	G	A
152969	rs66643994	15	45169565	0.278769841	0.052683897	0.004960317	0.226085945	0.273809524	0.047723579	A	T
152974	rs12324640	15	45169671	0.409722222	0.05666004	0.024801587	0.353062182	0.384920635	0.031858452	C	A
152977	rs73415306	15	45169773	0.153769841	0.029821074	0.000992063	0.123948768	0.152777778	0.02882901	T	A
152984	rs56276848	15	45169949	0.409722222	0.05666004	0.026785714	0.353062182	0.382936508	0.029874325	C	A
153009	rs7177052	15	45170981	0.278769841	0.052683897	0.004960317	0.226085945	0.273809524	0.047723579	T	C
153034	rs68101683	15	45171683	0.409722222	0.05666004	0.024801587	0.353062182	0.384920635	0.031858452	G	A
153047	rs4775139	15	45172368	0.278769841	0.052683897	0.004960317	0.226085945	0.273809524	0.047723579	C	T
153055	rs11630893	15	45172719	0.409722222	0.05666004	0.024801587	0.353062182	0.384920635	0.031858452	G	C
153062	rs59781352	15	45172980	0.153769841	0.029821074	0.001984127	0.123948768	0.151785714	0.027836947	G	A
153072	rs60478996	15	45173176	0.153769841	0.029821074	0.000992063	0.123948768	0.152777778	0.02882901	A	G
153081	rs113263080	15	45173630	0.302579365	0.024850895	0.017857143	0.27772847	0.284722222	0.006993752	C	CAGAGAG
153092	rs2204258	15	45173945	0.411706349	0.05666004	0.025793651	0.355046309	0.385912698	0.030866389	T	A
153096	rs2204257	15	45174063	0.153769841	0.029821074	0.000992063	0.123948768	0.152777778	0.02882901	C	T
153125	rs73415325	15	45174902	0.153769841	0.029821074	0.000992063	0.123948768	0.152777778	0.02882901	T	C
153178	rs2899124	15	45176129	0.413690476	0.055666004	0.024801587	0.358024472	0.388888889	0.030864417	C	T
153179	rs2899125	15	45176131	0.411706349	0.055666004	0.024801587	0.356040345	0.386904762	0.030864417	T	C
153180	rs2899126	15	45176132	0.412698413	0.055666004	0.024801587	0.357032409	0.387896825	0.030864417	C	A
153181	rs4109720	15	45176141	0.41468254	0.055666004	0.024801587	0.359016536	0.389880952	0.030864417	A	G
153182	rs4085780	15	45176150	0.41468254	0.055666004	0.024801587	0.359016536	0.389880952	0.030864417	C	G
153185	rs3858891	15	45176188	0.413690476	0.05666004	0.024801587	0.357030436	0.388888889	0.031858452	G	A
153186	rs74009472	15	45176190	0.151785714	0.029821074	0.000992063	0.121964641	0.150793651	0.02882901	T	C
153268	rs389419	6	29521445	0	0.073558648	0	0.073558648	0	0.073558648	C	T
153405	rs7665313	4	41889385	0.134920635	0.070576541	0.028769841	0.064344094	0.106150794	0.041806699	T	C
153469	rs60837193	4	41891514	0.126984127	0.070576541	0.027777778	0.056407586	0.099206349	0.042798763	T	A
153492	rs10517012	4	41892087	0.199404762	0.071570577	0.027777778	0.127834185	0.171626984	0.043792799	T	C
153556	rs6850642	4	41894060	0.679563492	0.12027833	0.020833333	0.559285162	0.658730159	0.099444997	A	G
153617	rs10896110	11	66101978	0.071428571	0.241550696	0.274801587	0.170122124	0.203373016	0.033250891	G	A
153652	rs10444359	11	66102807	0.071428571	0.241550696	0.274801587	0.170122124	0.203373016	0.033250891	G	A
153728	rs3116068	11	66104993	0.056547619	0.231610338	0.264880952	0.175062719	0.208333333	0.033270614	C	T
154031	rs1556105	5	180688473	0.961309524	0.277335984	0.339285714	0.68397354	0.62202381	0.06194973	T	C
154053	rs386405854	5	180689211	0.837301587	0.257455268	0.308531746	0.579846319	0.528769841	0.051076478	GTTTT	G
154054	rs547752462	5	180689381	0.459325397	0.204771372	0.080357143	0.254554025	0.378968254	0.124414229	A	AT
154055	rs547752462	5	180689381	0.029761905	0	0	0.029761905	0.029761905	0	A	ATTT
154059	rs3857302	5	180689509	0.879960317	0.275347913	0.337301587	0.604612405	0.54265873	0.061953675	G	C
154094	rs11559267	5	180690742	0.045634921	0.225646123	0.066468254	0.180011203	0.020833333	0.159177869	C	G
154101	rs1279912	5	180690937	0.961309524	0.271371769	0.336309524	0.689937754	0.625	0.064937754	G	A
154103	rs1279911	5	180691200	0.961309524	0.279324056	0.336309524	0.681985468	0.625	0.056985468	C	G
154110	rs1279910	5	180691410	0.962301587	0.270377734	0.336309524	0.691923854	0.625992063	0.06593179	G	A
154111	rs1279909	5	180691443	0.285714286	0.219681909	0.066468254	0.066032377	0.219246032	0.153213655	C	A
154122	rs13181023	5	180691876	0.089285714	0.217693837	0.066468254	0.128408123	0.02281746	0.151225583	T	A
154141	rs888708	5	180692321	0.805555556	0.271371769	0.337301587	0.534183786	0.468253968	0.065929818	T	A
154158	rs1298854	5	180692833	0.217261905	0.220675944	0.066468254	0.00341404	0.150793651	0.15420769	G	C
154166	rs2545090	5	180693021	0.961309524	0.271371769	0.336309524	0.689937754	0.625	0.064937754	C	T
154170	rs876154	5	180693127	0.223214286	0.220675944	0.066468254	0.002538341	0.156746032	0.15420769	T	C
154195	rs56258804	5	180694242	0.044642857	0.217693837	0.066468254	0.17305098	0.021825397	0.151225583	TC	T
154205	rs10479610	5	180694405	0.947420635	0.271371769	0.336309524	0.676048866	0.611111111	0.064937754	T	C
154208	rs2987727	5	180694491	0.286706349	0.220675944	0.066468254	0.066030405	0.220238095	0.15420769	G	A
154238	rs2770980	5	180695596	0.286706349	0.220675944	0.066468254	0.066030405	0.220238095	0.15420769	A	G
154245	rs34865693	5	180695849	0.286706349	0.220675944	0.066468254	0.066030405	0.220238095	0.15420769	C	T
154252	rs13179239	5	180696090	0.045634921	0.217693837	0.066468254	0.172058916	0.020833333	0.151225583	C	G
154253	rs13179245	5	180696101	0.045634921	0.217693837	0.066468254	0.172058916	0.020833333	0.151225583	C	T
154254	rs2545089	5	180696138	0.961309524	0.271371769	0.336309524	0.689937754	0.625	0.064937754	T	C
154271	rs115224313	5	180696860	0.009920635	0.07554672	0.03968254	0.065626085	0.029761905	0.03586418	A	G
154273	rs6894609	5	180696889	0.96031746	0.271371769	0.336309524	0.688945691	0.624007937	0.064937754	C	T
154321	rs2545088	5	180698138	0.961309524	0.272365805	0.336309524	0.688943719	0.625	0.063943719	A	G
154323	rs13175656	5	180698153	0.009920635	0.196819085	0.066468254	0.186898451	0.056547619	0.130350832	T	C
154334	rs2545086	5	180698413	0.806547619	0.271371769	0.336309524	0.53517585	0.470238095	0.064937754	T	C
154341	rs2770993	5	180698588	0.221230159	0.220675944	0.066468254	0.000554214	0.154761905	0.15420769	G	C
154343	rs35844395	5	180698630	0.043650794	0.206759443	0.066468254	0.16310865	0.02281746	0.140291189	C	T
154388	rs34147613	1	220440885	0.8125	0.299204771	0.433531746	0.513295229	0.378968254	0.134326975	C	CT
154406	rs3206834	16	70010458	0.05952381	0.629224652	0.260912698	0.569700843	0.201388889	0.368311954	G	A
154413	rs62050637	16	70010646	0.005952381	0.161033797	0.032738095	0.155081416	0.026785714	0.128295702	G	A
154414	rs1053322	16	70010650	0.005952381	0.161033797	0.032738095	0.155081416	0.026785714	0.128295702	A	G
154436	rs117345837	16	70011298	0.020833333	0.406560636	0.088293651	0.385727303	0.067460317	0.318266985	T	C
154438	rs62050639	16	70011361	0.013888889	0.403578529	0.08234127	0.38968964	0.068452381	0.321237259	A	G
154448	rs199849939	16	70011737	0.011904762	0.404572565	0.083333333	0.392667803	0.071428571	0.321239231	T	C
154453	rs373413925	16	70011854	0.011904762	0.403578529	0.083333333	0.391673767	0.071428571	0.320245195	T	C
154457	rs200930372	16	70011947	0.953373016	0.75944334	0.966269841	0.193929676	0.012896825	0.206826501	C	CTA
154495	rs62050641	16	70012447	0.013888889	0.404572565	0.083333333	0.390683676	0.069444444	0.321239231	C	T
154503	rs62050642	16	70012606	0.015873016	0.404572565	0.095238095	0.388699549	0.079365079	0.309334469	C	T
154514	rs62050643	16	70012948	0.961309524	0.791252485	0.970238095	0.170057039	0.008928571	0.17898561	T	C
154578	rs62050644	16	70014622	0.961309524	0.791252485	0.970238095	0.170057039	0.008928571	0.17898561	A	G
154585	rs62050645	16	70014815	0.011904762	0.404572565	0.083333333	0.392667803	0.071428571	0.321239231	A	C
154599	rs538991278	16	70015522	0.19047619	0.451292247	0.126984127	0.260816056	0.063492063	0.32430812	CAA	C
154606	rs76431119	16	70015952	0.011904762	0.404572565	0.083333333	0.392667803	0.071428571	0.321239231	G	A
154607	rs200940294	16	70016003	0.046626984	0.408548708	0.103174603	0.361921724	0.056547619	0.305374105	A	G
154610	rs71399905	16	70016055	0.013888889	0.400596421	0.080357143	0.386707533	0.066468254	0.320239279	A	C
154620	rs3748385	16	70016416	0.009920635	0.404572565	0.083333333	0.39465193	0.073412698	0.321239231	T	A
154654	rs28415316	16	70017378	0.961309524	0.784294235	0.969246032	0.177015289	0.007936508	0.184951797	A	T
154656	rs28659955	16	70017409	0.96031746	0.791252485	0.970238095	0.169064975	0.009920635	0.17898561	T	C
154670	rs28565395	16	70018133	0.961309524	0.791252485	0.970238095	0.170057039	0.008928571	0.17898561	T	C
154678	rs71151145	16	70018418	0.41765873	0.747514911	0.963293651	0.32985618	0.545634921	0.21577874	TA	T
154695	rs7498967	16	70018820	0.956349206	0.787276342	0.969246032	0.169072864	0.012896825	0.18196969	G	A
154714	rs62050646	16	70019355	0.961309524	0.791252485	0.970238095	0.170057039	0.008928571	0.17898561	A	G
154724	rs3896844	16	70019918	1	0.911530815	0.999007937	0.088469185	0.000992063	0.087477121	C	A
154753	rs35099397	16	70020670	0.955357143	0.790258449	0.969246032	0.165098694	0.013888889	0.178987582	C	G
154778	rs4985384	16	70021457	0.011904762	0.404572565	0.083333333	0.392667803	0.071428571	0.321239231	G	A
154788	rs34895708	16	70021734	0.011904762	0.404572565	0.083333333	0.392667803	0.071428571	0.321239231	T	A
154801	rs62051303	16	70022165	0.013888889	0.403578529	0.083333333	0.38968964	0.069444444	0.320245195	C	T
154806	rs62051304	16	70022234	0.011904762	0.404572565	0.083333333	0.392667803	0.071428571	0.321239231	C	T
154808	rs34755358	16	70022309	0.843253968	0.704771372	0.840277778	0.138482596	0.00297619	0.135506406	C	CA
154809	rs3896025	16	70022429	0.961309524	0.791252485	0.970238095	0.170057039	0.008928571	0.17898561	T	C
154813	rs62051305	16	70022533	0.013888889	0.402584493	0.083333333	0.388695604	0.069444444	0.31925116	T	C
154825	rs3868140	16	70022856	0.961309524	0.790258449	0.970238095	0.171051075	0.008928571	0.179979646	G	A
154834	rs34302759	16	70023840	0.051587302	0.621272366	0.35515873	0.569685064	0.303571429	0.266113636	G	A
154849	rs62051311	16	70024334	0.013888889	0.404572565	0.083333333	0.390683676	0.069444444	0.321239231	G	C
154850	rs3928415	16	70024396	0.013888889	0.4055666	0.083333333	0.391677712	0.069444444	0.322233267	A	G
154893	rs12919312	16	70025624	0.013888889	0.403578529	0.084325397	0.38968964	0.070436508	0.319253132	T	C
154901	rs9922160	16	70025834	0.989087302	0.789264414	0.970238095	0.199822888	0.018849206	0.180973682	T	C
154906	rs12918586	16	70025956	0.961309524	0.783300199	0.970238095	0.178009325	0.008928571	0.186937896	A	C
154915	rs2362657	16	70026404	0.961309524	0.783300199	0.970238095	0.178009325	0.008928571	0.186937896	A	G
154940	rs62051312	16	70026876	0.013888889	0.404572565	0.084325397	0.390683676	0.070436508	0.320247168	G	A
154942	rs3869421	16	70026949	0.961309524	0.791252485	0.970238095	0.170057039	0.008928571	0.17898561	A	G
154961	rs3869422	16	70027635	0.961309524	0.791252485	0.970238095	0.170057039	0.008928571	0.17898561	A	G
154996	rs530419964	16	70029010	0.010912698	0.402584493	0.08234127	0.391671795	0.071428571	0.320243223	A	AAT
155003	rs62051313	16	70029539	0.011904762	0.404572565	0.083333333	0.392667803	0.071428571	0.321239231	G	A
155010	rs62051314	16	70029924	0.96031746	0.783300199	0.970238095	0.177017262	0.009920635	0.186937896	T	C
155024	rs11264409	1	155715641	0.222222222	0.265407555	0.674603175	0.043185332	0.452380952	0.40919562	G	A
155115	rs2002356	1	155719111	0.592261905	0.187872763	0.013888889	0.404389141	0.578373016	0.173983875	A	C
157042	rs4945288	11	78244823	0.208333333	0.813121272	0.592261905	0.604787939	0.383928571	0.220859368	C	A
157053	rs4945289	11	78245334	0.206349206	0.800198807	0.593253968	0.593849601	0.386904762	0.206944839	G	T
157062	rs10899540	11	78245549	0.37202381	0.800198807	0.593253968	0.428174998	0.221230159	0.206944839	T	A
157063	rs10899541	11	78245573	0.37202381	0.800198807	0.593253968	0.428174998	0.221230159	0.206944839	C	T
157089	rs10899542	11	78246572	0.37202381	0.800198807	0.593253968	0.428174998	0.221230159	0.206944839	T	G
157099	rs6592789	11	78246767	0.856150794	0.805168986	0.593253968	0.050981808	0.262896825	0.211915018	G	C
157141	rs11237537	11	78248397	0.612103175	0.80417495	0.596230159	0.192071776	0.015873016	0.207944792	A	G
157171	rs12419623	11	78249478	0.048611111	0.755467197	0.202380952	0.706856086	0.153769841	0.553086244	A	T
157180	rs10899543	11	78249770	0.20734127	0.800198807	0.596230159	0.592857537	0.388888889	0.203968648	G	A
157192	rs10899544	11	78250020	0.240079365	0.800198807	0.596230159	0.560119442	0.356150794	0.203968648	G	A
157203	rs10899545	11	78250371	0.205357143	0.800198807	0.595238095	0.594841664	0.389880952	0.204960712	C	T
157220	rs10751293	11	78250956	0.20734127	0.800198807	0.593253968	0.592857537	0.385912698	0.206944839	A	T
157225	rs4254095	11	78251244	0.802579365	0.80417495	0.596230159	0.001595585	0.206349206	0.207944792	T	A
157236	rs10793324	11	78251485	0.373015873	0.800198807	0.596230159	0.427182934	0.223214286	0.203968648	T	C
157238	rs58487350	11	78251532	0.249007937	0.800198807	0.596230159	0.551190871	0.347222222	0.203968648	CT	C
157264	rs4945290	11	78252249	0.20734127	0.800198807	0.596230159	0.592857537	0.388888889	0.203968648	C	T
157273	rs10793325	11	78252575	0.373015873	0.801192843	0.596230159	0.42817697	0.223214286	0.204962684	T	C
157295	rs10751294	11	78253303	0.373015873	0.801192843	0.596230159	0.42817697	0.223214286	0.204962684	T	A
157338	rs4945291	11	78254413	0.254960317	0.801192843	0.595238095	0.546232525	0.340277778	0.205954748	C	T
157339	rs4945292	11	78254424	0.380952381	0.801192843	0.595238095	0.420240462	0.214285714	0.205954748	T	A
157343	rs4945293	11	78254554	0.213293651	0.801192843	0.595238095	0.587899192	0.381944444	0.205954748	T	C
157346	rs12791909	11	78254613	0	0.07554672	0.000992063	0.07554672	0.000992063	0.074554656	T	C
157351	rs10899547	11	78254720	0.382936508	0.800198807	0.595238095	0.417262299	0.212301587	0.204960712	C	T
157361	rs10899548	11	78254959	0.249007937	0.801192843	0.595238095	0.552184906	0.346230159	0.205954748	C	A
157379	rs10899549	11	78255389	0.253968254	0.801192843	0.595238095	0.547224589	0.341269841	0.205954748	T	C
157380	rs10793326	11	78255422	0.80952381	0.805168986	0.595238095	0.004354823	0.214285714	0.209930891	A	C
157397	rs11237538	11	78255770	0.379960317	0.801192843	0.595238095	0.421232525	0.215277778	0.205954748	A	G
157406	rs10899550	11	78256078	0.221230159	0.801192843	0.592261905	0.579962684	0.371031746	0.208930938	G	A
157431	rs10793327	11	78256841	0.374007937	0.802186879	0.597222222	0.428178942	0.223214286	0.204964657	A	C
157432	rs4945294	11	78256864	0.215277778	0.802186879	0.597222222	0.586909101	0.381944444	0.204964657	G	A
157433	rs10793328	11	78256868	0.820436508	0.806163022	0.597222222	0.014273486	0.223214286	0.2089408	A	G
157439	rs10899551	11	78256998	0.20734127	0.801192843	0.595238095	0.593851573	0.387896825	0.205954748	C	A
157454	rs4559714	11	78257302	0.215277778	0.801192843	0.595238095	0.585915065	0.379960317	0.205954748	C	T
157466	rs4387376	11	78257662	0.213293651	0.801192843	0.596230159	0.587899192	0.382936508	0.204962684	T	C
157484	rs4245460	11	78258147	0.882936508	0.807157058	0.593253968	0.07577945	0.28968254	0.213903089	G	C
157556	rs4492845	11	78260161	0.380952381	0.801192843	0.606150794	0.420240462	0.225198413	0.195042049	C	T
157573	rs4565922	11	78260699	0.214285714	0.801192843	0.610119048	0.586907129	0.395833333	0.191073795	A	G
157602	rs11237541	11	78261703	0.380952381	0.801192843	0.609126984	0.420240462	0.228174603	0.192065859	T	C
157618	rs4597089	11	78262244	0.213293651	0.801192843	0.608134921	0.587899192	0.39484127	0.193057922	A	G
157620	rs10899552	11	78262262	0.093253968	0.801192843	0.608134921	0.707938875	0.514880952	0.193057922	G	A
157622	rs7127028	11	78262324	0.380952381	0.801192843	0.608134921	0.420240462	0.22718254	0.193057922	A	G
157635	rs6592790	11	78262618	0.380952381	0.801192843	0.610119048	0.420240462	0.229166667	0.191073795	T	C
157640	rs7110916	11	78262668	0.214285714	0.801192843	0.609126984	0.586907129	0.39484127	0.192065859	G	A
157663	rs4944206	11	78263127	0.213293651	0.801192843	0.609126984	0.587899192	0.395833333	0.192065859	T	C
157671	rs4482052	11	78263331	0.380952381	0.801192843	0.609126984	0.420240462	0.228174603	0.192065859	A	G
157688	rs4590904	11	78263847	0.214285714	0.801192843	0.592261905	0.586907129	0.37797619	0.208930938	C	T
157695	rs7481910	11	78264202	0.222222222	0.801192843	0.608134921	0.578970621	0.385912698	0.193057922	G	C
157697	rs12793872	11	78264231	0.380952381	0.801192843	0.607142857	0.420240462	0.226190476	0.194049986	A	G
157703	rs4944207	11	78264421	0.390873016	0.801192843	0.612103175	0.410319827	0.221230159	0.189089668	A	G
157709	rs7108742	11	78264502	0.214285714	0.801192843	0.606150794	0.586907129	0.391865079	0.195042049	T	C
157714	rs4944208	11	78264583	0.380952381	0.801192843	0.606150794	0.420240462	0.225198413	0.195042049	A	C
157733	rs10899553	11	78265210	0.381944444	0.801192843	0.616071429	0.419248398	0.234126984	0.185121414	A	G
157738	rs4544031	11	78265403	0.380952381	0.801192843	0.591269841	0.420240462	0.21031746	0.209923002	G	C
157747	rs10793329	11	78265655	0.222222222	0.801192843	0.616071429	0.578970621	0.393849206	0.185121414	G	C
157748	rs10899554	11	78265667	0.380952381	0.801192843	0.616071429	0.420240462	0.235119048	0.185121414	T	G
157755	rs10751295	11	78266047	0.212301587	0.801192843	0.593253968	0.588891256	0.380952381	0.207938875	T	A
157762	rs7938816	11	78266227	0.826388889	0.805168986	0.611111111	0.021219903	0.215277778	0.194057875	T	C
157777	rs7936232	11	78266602	0.380952381	0.801192843	0.614087302	0.420240462	0.233134921	0.187105541	A	G
157783	rs11237546	11	78266924	0.212301587	0.801192843	0.614087302	0.588891256	0.401785714	0.187105541	T	C
157819	rs7122676	11	78268525	0.570436508	0.803180915	0.623015873	0.232744407	0.052579365	0.180165041	A	G
157831	rs7930161	11	78268878	0.701388889	0.800198807	0.593253968	0.098809918	0.108134921	0.206944839	C	A
157974	rs111840312	17	430466	0.004960317	0.10139165	0	0.096431333	0.004960317	0.10139165	C	G
157975	rs10611986	17	430514	0.222222222	0.016898608	0.00297619	0.205323614	0.219246032	0.013922418	AAC	A
158081	rs12453108	17	434610	0.05952381	0.197813121	0.195436508	0.138289312	0.135912698	0.002376613	C	A
158280	rs12951098	17	440487	0.066468254	0.197813121	0.192460317	0.131344867	0.125992063	0.005352804	A	G
158341	rs59968312	17	442137	0.218253968	0.016898608	0.00297619	0.20135536	0.215277778	0.013922418	C	T
158397	rs12929950	16	2144894	0.000992063	0.090457256	0	0.089465193	0.000992063	0.090457256	G	A
158414	rs7206195	16	2145280	0.745039683	0.198807157	0	0.546232525	0.745039683	0.198807157	C	T
158437	rs7185040	16	2145787	0.745039683	0.194831014	0	0.550208669	0.745039683	0.194831014	A	C
158447	rs139159434	16	2145913	0.123015873	0.092445328	0	0.030570545	0.123015873	0.092445328	CTG	C
158463	rs12926737	16	2146282	0.736111111	0.198807157	0	0.537303954	0.736111111	0.198807157	T	C
158484	rs58999880	16	2146528	0.742063492	0.198807157	0	0.543256335	0.742063492	0.198807157	G	T
159603	rs9925799	16	29757018	0.403769841	0.000994036	0	0.402775805	0.403769841	0.000994036	C	A
[truncated: 95,679 more rows]
