# Supplementary material for: Evidence of Recent Intricate Adaptation in Human Populations
Source: PLoS One. 2016 Dec 19;11(12):e0165870. doi: 10.1371/journal.pone.0165870 (PMC5167553; doi:10.1371/journal.pone.0165870)
Supplement: S1 File — (ZIP) [file pone.0165870.s009.zip › comRiS1000genes.txt]

chr	start position	# variants	Fst	genes
6	126056000	12	-0.00099403578528827	:ENSG00000237742,RP11-624M8.1;
7	93369000	17	-0.000974733701479549	:ENSG00000127928,GNGT1;
16	15414000	13	-0.000971143521388685	;
6	97383000	25	-0.000969377682443795	:ENSG00000186231,KLHL32;
1	121133000	23	-0.000968788373989782	;
4	48037000	19	-0.000968202505734258	:ENSG00000163293,NIPAL1;
6	136981000	19	-0.000967773542709478	:ENSG00000197442,MAP3K5;
21	10646000	16	-0.000965565894047822	;
4	98879000	33	-0.000957919080479051	:ENSG00000163116,STPG2;
2	27101000	16	-0.000955324315937228	:ENSG00000157851,DPYSL5;
10	125355000	28	-0.000954093396346324	;
17	17163000	24	-0.000953936954207119	:ENSG00000141030,COPS3;
7	64977000	12	-0.000951742435838762	;
11	16316000	14	-0.000950269421224332	;
12	89203000	21	-0.000949531736798252	;
2	123165000	25	-0.000948242061394953	;
14	19634000	13	-0.000946507491807009	;
2	131447000	13	-0.000946318221514553	:ENSG00000214081,CYP4F30P:ENSG00000240253,FAR2P3:ENSG00000223349,KLF2P3;
14	58770000	30	-0.00094563085740144	:ENSG00000032219,ARID4A;
11	44184000	15	-0.000945431954942223	:ENSG00000151348,EXT2;
8	116999000	22	-0.000943433234985307	;
6	38845000	26	-0.000942495476568129	:ENSG00000124721,DNAH8;
4	122831000	24	-0.000938732336017662	:ENSG00000138741,TRPC3;
18	53604000	17	-0.000938466980147536	:ENSG00000267327,CTD-2008L17.1;
1	40629000	19	-0.000937635299875206	:ENSG00000117000,RLF;
9	69192000	14	-0.000936706708482815	;
8	78065000	20	-0.000936525476136963	;
3	109426000	19	-0.000935753809967001	:ENSG00000242029,RP11-457K10.1;
18	47317000	25	-0.0009351175553261	:ENSG00000167315,ACAA2:ENSG00000266997,RP11-886H22.1;
4	49225000	20	-0.000931879152801049	:ENSG00000280043,RP11-1281K21.8;
4	120959000	19	-0.000931397695020675	:ENSG00000253825,RP11-96A1.5;
14	38559000	21	-0.000927833197941632	:ENSG00000259048,CTD-2058B24.2;
21	11183000	15	-0.000927286698412245	;
2	106866000	16	-0.000924195197842141	:ENSG00000224061,AC092106.1;
3	41233000	14	-0.000923410952770687	:ENSG00000168036,CTNNB1;
11	57457000	21	-0.000922685890788583	:ENSG00000156599,ZDHHC5;
21	9723000	20	-0.000921860255818876	;
15	95069000	21	-0.000919745689887093	;
18	45341000	23	-0.000919715408840775	:ENSG00000175387,SMAD2;
5	158719000	23	-0.000919521633789576	;
14	31412000	20	-0.000916994299390139	:ENSG00000196792,STRN3;
20	18275000	31	-0.000916541102259356	:ENSG00000125846,ZNF133:ENSG00000199719,RN7SKP74;
14	81665000	18	-0.000915105413947568	:ENSG00000165417,GTF2A1:ENSG00000221303,SNORA79;
10	101549000	26	-0.000914756930567962	:ENSG00000023839,ABCC2:ENSG00000227351,NANOGP6;
4	128071000	18	-0.000914029753969726	:ENSG00000248491,RP11-125O18.1;
11	32611000	20	-0.000910793575601737	:ENSG00000149100,EIF3M:ENSG00000270903,HNRNPA3P9;
8	33663000	16	-0.000909962151489262	:ENSG00000253642,RP11-317N12.1;
9	130380000	22	-0.000908895707738209	:ENSG00000136854,STXBP1;
1	145238000	11	-0.000908460931755994	;
11	125007000	27	-0.000908279417696348	:ENSG00000255475,RP11-687M24.4;
9	100578000	22	-0.000907023670815253	;
21	47048000	14	-0.000906589603823912	;
11	16599000	28	-0.000906531836609082	;
15	22145000	27	-0.000905066540049023	:ENSG00000258997,NF1P2;
10	100452000	31	-0.000904938213659464	:ENSG00000172987,HPSE2;
11	57388000	25	-0.000903817294535863	;
21	9654000	37	-0.000903003773718538	;
4	68400000	25	-0.000898304753219706	:ENSG00000145241,CENPC;
6	162002000	24	-0.000897799303490338	:ENSG00000185345,PARK2;
19	19592000	30	-0.000897628864316062	:ENSG00000167491,GATAD2A;
10	82554000	26	-0.000896995603055096	;
19	19638000	27	-0.000895333896162365	:ENSG00000186010,NDUFA13:ENSG00000258674,CTC-260F20.3:ENSG00000250067,YJEFN3;
20	19695000	34	-0.000894957498153663	:ENSG00000185052,SLC24A3;
11	102173000	20	-0.0008936553084146	:ENSG00000270868,RP11-864G5.7:ENSG00000271600,RP11-864G5.8;
3	71356000	21	-0.000892538900598075	:ENSG00000114861,FOXP1;
1	154991000	23	-0.00088937033126655	:ENSG00000163354,DCST2;
8	22023000	19	-0.000889328384929151	:ENSG00000168487,BMP1:ENSG00000177725,CTD-2530N21.5;
21	9650000	27	-0.000888183959008451	:ENSG00000279579,bP-2189O9.3;
4	123022000	20	-0.000887405809345538	;
18	62230000	31	-0.00088521787189675	;
2	96496000	22	-0.000884499452520677	:ENSG00000174501,ANKRD36C;
5	147767000	26	-0.000883419489661982	:ENSG00000145868,FBXO38:ENSG00000274799,Metazoa_SRP;
9	123920000	24	-0.000883344637329043	:ENSG00000119397,CNTRL;
2	194524000	22	-0.00088251848753453	;
6	136599000	29	-0.000880462491304523	:ENSG00000029363,BCLAF1;
21	9846000	15	-0.000879215784018981	:ENSG00000279501,bP-2171C21.3;
4	17819000	17	-0.000876406828804577	:ENSG00000109805,NCAPG;
2	91901000	22	-0.000876117051698121	:ENSG00000230572,AC027612.3;
9	102606000	22	-0.000875448162895446	:ENSG00000119508,NR4A3;
16	18574000	11	-0.000873975994650219	:ENSG00000260550,RP11-457I16.2:ENSG00000256340,ABCC6P1;
10	97240000	28	-0.000873729886609595	:ENSG00000095637,SORBS1;
9	75008000	14	-0.00087254998711176	;
22	39067000	20	-0.000869327529492582	:ENSG00000100211,CBY1:ENSG00000228274,RP3-508I15.9;
22	39020000	25	-0.00086914715591637	:ENSG00000184949,FAM227A;
5	152517000	26	-0.000867954495460172	:ENSG00000249484,LINC01470;
3	178705000	33	-0.000867802267426007	;
11	95303000	13	-0.000867622830943943	;
2	156548000	17	-0.000865071713142413	;
2	231224000	20	-0.000864505948284406	:ENSG00000185404,SP140L;
3	25078000	30	-0.00086442379306016	:ENSG00000237838,AC133680.1;
9	6065000	34	-0.000864115025986745	:ENSG00000228739,RP11-218I7.2;
3	76873000	17	-0.00086262114171432	:ENSG00000185008,ROBO2;
9	73738000	24	-0.000862220586889055	:ENSG00000083067,TRPM3;
12	81203000	20	-0.00086193431537008	:ENSG00000111052,LIN7A;
2	91869000	16	-0.000861718345293124	:ENSG00000184303,DRD5P1:ENSG00000230572,AC027612.3;
1	227788000	18	-0.000861381928691723	:ENSG00000181450,ZNF678;
6	38844000	23	-0.000860879831060869	:ENSG00000124721,DNAH8;
16	1888000	33	-0.0008598621498906	:ENSG00000180185,FAHD1:ENSG00000162039,MEIOB:ENSG00000260541,LA16c-429E7.1;
11	110128000	21	-0.000857913500878302	:ENSG00000137710,RDX;
6	32864000	14	-0.000857770156354974	:ENSG00000235301,HLA-Z;
12	27508000	20	-0.000857243544177324	:ENSG00000029153,ARNTL2;
5	87980000	14	-0.000856824377433815	:ENSG00000250377,CTC-467M3.3:ENSG00000250555,CTC-467M3.2;
16	58149000	25	-0.000856381172722397	:ENSG00000070761,CFAP20:ENSG00000260545,CTB-134F13.1;
11	28629000	26	-0.000855844646161034	;
1	111125000	21	-0.000855781868903621	;
14	34171000	23	-0.000855587415226911	:ENSG00000151322,NPAS3;
11	72342000	23	-0.000855508643922917	:ENSG00000186642,PDE2A;
1	185330000	15	-0.00085497023508209	;
14	85525000	26	-0.00085479463869363	;
3	178698000	17	-0.000853910788108901	;
12	82619000	21	-0.00085305331413343	:ENSG00000133773,CCDC59;
17	67958000	25	-0.000852620213227051	:ENSG00000237560,LINC01497;
15	43630000	25	-0.000851622025521688	:ENSG00000168803,ADAL;
1	176255000	24	-0.00085139134846981	;
7	93203000	27	-0.000851255276868202	:ENSG00000004948,CALCR;
21	9649000	27	-0.000849416192145037	:ENSG00000279579,bP-2189O9.3;
6	164184000	14	-0.00084925246924419	;
2	37208000	21	-0.000848998980231532	:ENSG00000008869,HEATR5B;
15	79790000	25	-0.000848891068738518	;
1	50528000	24	-0.000846930687208295	:ENSG00000162374,ELAVL4;
6	111717000	31	-0.000843775239170554	:ENSG00000009413,REV3L;
10	115865000	27	-0.000843763431824433	:ENSG00000253066,RNU6-709P;
9	127814000	25	-0.000842002413583968	:ENSG00000173611,SCAI;
22	41166000	18	-0.000841225441341048	:ENSG00000100372,SLC25A17;
22	16368000	11	-0.000840976928128889	:ENSG00000230471,LA16c-2F2.8;
21	10606000	17	-0.000840196163978741	:ENSG00000279851,CH507-216K13.2:ENSG00000279062,CH507-216K13.1;
2	59460000	27	-0.000839321678410826	:ENSG00000222030,AC007131.1:ENSG00000271955,RP11-444A22.1:ENSG00000233891,AC007131.2:ENSG00000221653,AC007131.3;
10	108793000	30	-0.000838225473322516	:ENSG00000108018,SORCS1;
11	33244000	22	-0.000835751888890209	;
2	117360000	20	-0.00083475423993499	;
8	64975000	21	-0.000833732176291539	;
3	184568000	15	-0.000833266106333509	:ENSG00000156931,VPS8;
21	9422000	13	-0.000832218922414937	;
1	99210000	12	-0.00083216948471571	:ENSG00000162627,SNX7;
6	54346000	21	-0.0008316382703091	:ENSG00000213335,CLNS1AP1;
12	112061000	22	-0.000831100219052598	;
18	2957000	23	-0.000830479270489716	:ENSG00000101577,LPIN2:ENSG00000265907,RP11-737O24.2;
14	36043000	16	-0.000828752916057806	:ENSG00000174373,RALGAPA1;
20	3479000	12	-0.000827521485099604	:ENSG00000088812,ATRN:ENSG00000264957,AL109805.1;
3	106049000	26	-0.000827465702725023	;
7	13516000	27	-0.000826091191305812	:ENSG00000229618,AC011288.2;
12	43081000	33	-0.000826077393601444	:ENSG00000257114,RP11-25I15.3;
12	111846000	17	-0.000826037244899407	:ENSG00000111252,SH2B3;
1	213545000	11	-0.000825811435977908	;
5	139641000	22	-0.000824012270291435	:ENSG00000120306,CYSTM1:ENSG00000113068,PFDN1;
2	91893000	11	-0.000821674134719332	:ENSG00000230572,AC027612.3;
1	226447000	15	-0.000821453902485295	:ENSG00000183814,LIN9;
2	91846000	21	-0.000819984973806419	:ENSG00000143429,AC027612.6;
17	7842000	30	-0.00081987034118896	:ENSG00000170037,CNTROB;
10	55607000	24	-0.000818326121128325	:ENSG00000150275,PCDH15;
6	99890000	15	-0.000818273992276791	:ENSG00000123552,USP45;
15	20640000	11	-0.00081820182162996	:ENSG00000180229,HERC2P3;
8	7082000	12	-0.000817549930053212	;
15	22698000	19	-0.000817230629855749	:ENSG00000221000,AC100757.1:ENSG00000274568,Metazoa_SRP;
2	57980000	16	-0.000817143317092366	:ENSG00000271615,CTD-2026C7.1;
12	48751000	16	-0.000816304193658635	:ENSG00000257735,RP11-370I10.6:ENSG00000273765,RP11-370I10.11;
2	103145000	32	-0.000815258829796751	:ENSG00000180251,SLC9A4;
5	58254000	25	-0.000813237219869861	;
13	94117000	32	-0.000812381099981832	;
2	86751000	13	-0.000812375302390734	:ENSG00000115561,CHMP3:ENSG00000249884,RNF103-CHMP3;
12	81226000	32	-0.000811952651554422	:ENSG00000111052,LIN7A:ENSG00000207763,MIR617;
12	66954000	24	-0.00081082083047585	:ENSG00000155974,GRIP1:ENSG00000256285,OSBPL9P5:ENSG00000256420,OSBPL9P4;
2	91774000	13	-0.000810228004911676	;
4	30919000	23	-0.000808955304709291	:ENSG00000169851,PCDH7;
22	39060000	24	-0.000808651296972883	:ENSG00000100211,CBY1:ENSG00000230912,RP3-508I15.10:ENSG00000228274,RP3-508I15.9;
20	50846000	27	-0.000808389574963822	:ENSG00000234948,LINC01524;
6	111652000	19	-0.000808039981769569	:ENSG00000009413,REV3L;
14	35985000	16	-0.000807747629506239	;
7	129061000	18	-0.000807411577088969	:ENSG00000158467,AHCYL2;
15	20265000	17	-0.000806752920786257	;
2	164955000	18	-0.000806254273007935	:ENSG00000237844,AC092684.1;
4	20278000	12	-0.000805998439690787	:ENSG00000145147,SLIT2;
4	190683000	25	-0.000805940905534464	;
1	242389000	21	-0.000805649971341688	:ENSG00000180287,PLD5;
5	65807000	21	-0.000804098831609492	:ENSG00000250313,RP11-5P22.3;
7	82323000	15	-0.00080359032170965	;
2	91838000	22	-0.000803458077371744	:ENSG00000143429,AC027612.6;
1	203767000	24	-0.000803056721267675	:ENSG00000058673,ZC3H11A:ENSG00000257315,ZBED6:ENSG00000227417,RP11-397P13.6;
4	127059000	35	-0.000802657702858245	;
2	50351000	22	-0.00080177369155542	:ENSG00000179915,NRXN1;
5	45651000	21	-0.00080064722461545	:ENSG00000164588,HCN1;
2	63702000	19	-0.000797810751584617	;
2	174177000	26	-0.000796518944485365	;
6	167292000	26	-0.000796026005193318	:ENSG00000071242,RPS6KA2:ENSG00000249141,RP11-514O12.4;
13	43106000	19	-0.000795154701101641	;
1	68183000	27	-0.000794135870827403	:ENSG00000172380,GNG12;
1	222755000	24	-0.000793222170776442	:ENSG00000143498,TAF1A:ENSG00000225265,TAF1A-AS1;
4	61978000	25	-0.00079259119137896	;
3	89189000	23	-0.000792148670895259	:ENSG00000044524,EPHA3;
3	100914000	23	-0.000791615675237055	;
4	134006000	22	-0.000791251311643435	:ENSG00000250241,RP11-9G1.3;
6	105021000	19	-0.000791214869221048	;
2	91833000	18	-0.00079027623737763	:ENSG00000143429,AC027612.6;
1	20662000	31	-0.000789460734546084	:ENSG00000158816,VWA5B1;
6	167418000	24	-0.000788965864819749	:ENSG00000213066,FGFR1OP:ENSG00000272980,CCR6;
5	93519000	16	-0.000788595879369039	:ENSG00000185261,KIAA0825;
2	91856000	12	-0.000788470841215619	:ENSG00000222835,RNA5SP100;
2	114177000	11	-0.000786909247907618	:ENSG00000234997,AC016745.3;
1	74027000	22	-0.000786884931453864	;
11	116327000	31	-0.000786682031290164	;
16	17418000	25	-0.000784518802978718	:ENSG00000103489,XYLT1;
9	139930000	27	-0.000784362474942611	:ENSG00000180539,C9orf139:ENSG00000279073,RP11-229P13.27:ENSG00000107281,NPDC1;
9	111919000	18	-0.000783665070741038	:ENSG00000260230,FRRS1L;
5	87020000	27	-0.000783203009275272	:ENSG00000248708,CTD-2316B1.2;
9	68484000	12	-0.00078306885301415	;
2	63591000	18	-0.000782754844733616	;
1	8605000	21	-0.000781737885998953	;
10	45114000	29	-0.000781607446740374	;
17	2109000	23	-0.000780905272487137	:ENSG00000070366,SMG6:ENSG00000236838,AC090617.1:ENSG00000236457,AC130689.5;
12	3792000	17	-0.000780427172874074	:ENSG00000130038,CRACR2A;
2	58990000	20	-0.000780188145862316	:ENSG00000233723,LINC01122;
5	91424000	22	-0.000780102214170835	;
7	69482000	19	-0.000779405217008676	:ENSG00000158321,AUTS2;
12	102839000	24	-0.000779185931099917	:ENSG00000017427,IGF1;
10	56717000	26	-0.000778932282296825	:ENSG00000150275,PCDH15;
2	112862000	24	-0.000778886882264084	:ENSG00000153214,TMEM87B;
10	102296000	26	-0.000777031232087551	:ENSG00000166135,HIF1AN;
4	93293000	30	-0.000776475557099444	:ENSG00000152208,GRID2;
19	19569000	21	-0.000775609792399048	:ENSG00000167491,GATAD2A;
12	62988000	16	-0.000775548876481481	:ENSG00000061987,MON2:ENSG00000221949,LINC01465:ENSG00000257354,RP11-631N16.2:ENSG00000199179,MIRLET7I:ENSG00000275180,RP11-631N16.4;
1	98907000	18	-0.000775382814281383	;
20	19694000	30	-0.000775288938311204	:ENSG00000185052,SLC24A3;
16	30042000	23	-0.000775180232904343	:ENSG00000149926,FAM57B;
12	40039000	12	-0.000774271113722981	:ENSG00000180116,C12orf40;
16	18536000	11	-0.000774218833244836	:ENSG00000262974,RP11-457I16.4;
1	6700000	31	-0.000773886630473534	:ENSG00000007923,DNAJC11;
11	86938000	26	-0.000773629364015971	:ENSG00000166575,TMEM135;
11	57628000	21	-0.000773318494760122	:ENSG00000255303,OR5BA1P:ENSG00000255266,RP11-734C14.2;
5	171158000	16	-0.000773093967616528	;
5	22406000	21	-0.000772938799915578	:ENSG00000154162,CDH12;
10	105009000	25	-0.000772698334529146	;
22	21079000	38	-0.000772560718691476	:ENSG00000241973,PI4KA:ENSG00000234252,AC007308.6;
2	60695000	20	-0.000771166450038922	:ENSG00000119866,BCL11A;
7	91910000	16	-0.000770614606973027	:ENSG00000001629,ANKIB1;
10	63994000	17	-0.000769835585994408	:ENSG00000182010,RTKN2;
2	164934000	16	-0.000769628547187408	:ENSG00000237844,AC092684.1;
6	9469000	21	-0.000769454689769571	;
20	20430000	29	-0.000769437158279895	;
2	194483000	14	-0.000768901602483325	;
2	161348000	23	-0.000768862292834735	:ENSG00000153250,RBMS1;
19	35805000	26	-0.000768582242458331	:ENSG00000012124,CD22;
6	26425000	19	-0.000768427752143229	:ENSG00000124549,BTN2A3P;
6	29581000	27	-0.000766794357921417	:ENSG00000204681,GABBR1;
18	2332000	34	-0.000766514098207944	;
8	131830000	14	-0.000766273947869649	:ENSG00000155897,ADCY8;
8	145527000	28	-0.000766123294781162	;
1	16870000	15	-0.000764867366348637	:ENSG00000225710,RP5-875O13.6:ENSG00000266584,AL355149.1;
8	25165000	26	-0.00076477620166216	;
3	48810000	22	-0.00076463445345866	:ENSG00000114302,PRKAR2A;
11	30442000	20	-0.000764355033337806	:ENSG00000066382,MPPED2:ENSG00000255480,RP4-710M3.2;
11	119888000	18	-0.000764087309255538	;
15	36267000	20	-0.000763823971562307	:ENSG00000259639,RP11-184D12.1;
11	118268000	17	-0.0007638203795494	:ENSG00000110344,UBE4A:ENSG00000254873,RP11-770J1.5:ENSG00000167283,ATP5L;
8	76374000	28	-0.00076250641359703	:ENSG00000164749,HNF4G;
4	129207000	15	-0.000762334767388687	:ENSG00000164040,PGRMC2:ENSG00000251432,RP11-420A23.1;
11	85361000	18	-0.00076221893828892	:ENSG00000171202,TMEM126A;
20	37762000	23	-0.000762170229951762	;
16	29737000	17	-0.00075994800739805	:ENSG00000222375,RN7SKP127;
7	79533000	20	-0.000758769678303902	:ENSG00000206818,RNU6-849P;
22	36327000	16	-0.000758126570565234	;
14	19024000	37	-0.00075741837128989	;
5	102597000	27	-0.000757234605113403	:ENSG00000181751,C5orf30;
12	94224000	20	-0.000757093853977098	:ENSG00000169372,CRADD:ENSG00000264978,RN7SL630P:ENSG00000258303,RP11-887P2.6;
2	78063000	29	-0.00075654845674015	;
4	22991000	21	-0.000756547453802735	:ENSG00000248837,RP11-412P11.1;
14	66960000	18	-0.000756088633569099	:ENSG00000258561,RP11-72M17.1:ENSG00000196553,LINC00238;
13	60689000	30	-0.000755010310548167	:ENSG00000139734,DIAPH3;
5	162175000	27	-0.000750880123690195	;
14	64994000	22	-0.000750616063314973	:ENSG00000126804,ZBTB1:ENSG00000259116,RP11-973N13.4:ENSG00000259160,RP11-973N13.5:ENSG00000126803,HSPA2;
9	9691000	36	-0.000750266306336484	:ENSG00000153707,PTPRD;
11	117159000	22	-0.000750156508256938	:ENSG00000186318,BACE1:ENSG00000278768,BACE1-AS:ENSG00000276505,CMB9-94B1.2;
5	175668000	23	-0.000749788946055147	:ENSG00000170085,SIMC1;
5	38783000	29	-0.000749768874076591	:ENSG00000249740,OSMR-AS1:ENSG00000250629,RP11-122C5.3;
4	46411000	27	-0.000749663125078594	:ENSG00000151834,GABRA2:ENSG00000249330,RP11-436F23.1;
8	99158000	27	-0.000749482615049119	:ENSG00000104356,POP1;
8	62680000	23	-0.000748758327473277	;
2	91800000	13	-0.000748566086800208	:ENSG00000143429,AC027612.6;
20	37615000	20	-0.00074803303885011	:ENSG00000101452,DHX35;
4	98874000	30	-0.000747599907559206	:ENSG00000163116,STPG2;
2	170557000	21	-0.000746845923257007	:ENSG00000144362,PHOSPHO2:ENSG00000213160,KLHL23;
5	44376000	18	-0.000746358453714017	:ENSG00000070193,FGF10;
10	8250000	20	-0.00074623785691929	;
2	64257000	12	-0.00074518569772932	;
12	121676000	21	-0.00074428230031752	:ENSG00000110931,CAMKK2;
1	99752000	16	-0.000744251131647299	:ENSG00000117600,LPPR4;
3	166296000	25	-0.000743764448883424	;
2	138744000	11	-0.000742378463387827	:ENSG00000150540,HNMT;
9	35031000	19	-0.000742209877608372	:ENSG00000279608,RP11-182N22.9;
1	43070000	20	-0.000741852796918822	:ENSG00000186409,CCDC30;
1	178250000	24	-0.000741747806837651	:ENSG00000075391,RASAL2;
18	29074000	29	-0.000740923026046726	:ENSG00000266521,RP11-650P15.1:ENSG00000046604,DSG2;
19	45127000	29	-0.000740555055419094	;
10	50352000	24	-0.000740464437135252	:ENSG00000234736,FAM170B-AS1;
3	47040000	33	-0.000740399071796356	:ENSG00000160796,NBEAL2;
10	102291000	31	-0.000740335798695685	:ENSG00000166135,HIF1AN;
2	63967000	14	-0.00073862522901696	;
15	27898000	27	-0.000737912058203884	;
8	139463000	25	-0.00073705586779213	:ENSG00000147724,FAM135B;
9	131687000	20	-0.000736514424143616	:ENSG00000175287,PHYHD1;
9	68389000	21	-0.000736235558569956	:ENSG00000225411,RP11-764K9.1;
3	139053000	24	-0.000734729155973138	:ENSG00000175110,MRPS22;
2	210054000	27	-0.000734165695449485	;
2	204217000	23	-0.000733948170960362	:ENSG00000138443,ABI2;
1	87669000	25	-0.000733761972049357	;
17	38345000	34	-0.000733741356951466	:ENSG00000274621,MIR6867;
21	34879000	27	-0.000733569200519097	;
2	156659000	18	-0.000732677532952206	;
8	47973000	25	-0.000732442208615198	:ENSG00000222099,RN7SKP32;
21	9676000	35	-0.0007318052499608	:ENSG00000238411,CR381670.1;
8	81525000	14	-0.000731267453494864	:ENSG00000243424,RN7SL107P;
4	41000	12	-0.000730194205038197	;
19	19626000	35	-0.000729608009791447	:ENSG00000178093,TSSK6:ENSG00000186010,NDUFA13:ENSG00000258674,CTC-260F20.3;
11	16510000	23	-0.000727839064001466	;
11	60693000	25	-0.000727680582140795	:ENSG00000006118,TMEM132A;
6	127748000	23	-0.000727577617947202	:ENSG00000220694,RP3-403A15.1;
13	51928000	18	-0.000726916175604584	:ENSG00000253309,SERPINE3:ENSG00000102786,INTS6;
2	110355000	25	-0.000726649666864235	:ENSG00000186522,SEPT10:ENSG00000230696,AC011753.5;
11	6762000	19	-0.000726639342538315	:ENSG00000254838,GVINP1:ENSG00000254781,GVINP2;
12	47109000	12	-0.000726260392723253	:ENSG00000257261,RP11-96H19.1;
1	52271000	18	-0.000725215198135301	:ENSG00000078618,NRD1;
4	87204000	16	-0.000723060600734641	:ENSG00000109339,MAPK10;
4	43463000	31	-0.000722741167332269	:ENSG00000248143,RP11-324J13.2;
2	20590000	31	-0.000722403628706555	:ENSG00000232800,SLC7A15P;
16	58152000	32	-0.000722067144813322	:ENSG00000070761,CFAP20:ENSG00000260545,CTB-134F13.1;
16	1914000	32	-0.000721747025224849	:ENSG00000162039,MEIOB;
2	90408000	18	-0.000720315100241314	:ENSG00000265897,AC018696.1;
8	93916000	14	-0.000719847433286361	:ENSG00000253197,CTD-3239E11.2:ENSG00000205133,TRIQK;
2	90471000	13	-0.00071853040241308	;
7	35899000	18	-0.00071816549573354	:ENSG00000122545,SEPT7;
4	114027000	33	-0.000716437378580075	:ENSG00000145362,ANK2;
6	111061000	24	-0.000715330782307867	:ENSG00000155111,CDK19;
1	13706000	11	-0.000714445274541859	;
13	67349000	32	-0.000714134157996106	:ENSG00000184226,PCDH9;
9	68477000	20	-0.000713509800791463	;
12	65074000	20	-0.000713253509507144	:ENSG00000153179,RASSF3;
3	144973000	13	-0.000712817925255901	;
20	30702000	22	-0.000711214240267018	:ENSG00000101337,TM9SF4:ENSG00000275576,RP5-836N17.4:ENSG00000265736,AL049539.1;
5	172562000	14	-0.00070967450505904	:ENSG00000164463,CREBRF:ENSG00000253172,CTC-209H22.3:ENSG00000113734,BNIP1;
18	50035000	25	-0.000709546348757005	:ENSG00000187323,DCC;
16	63188000	18	-0.000709007631113939	;
16	74245000	33	-0.000708414667830256	:ENSG00000260471,AC009120.8;
6	64268000	15	-0.000708000244426149	:ENSG00000112245,PTP4A1;
18	3845000	14	-0.000707962520568397	;
1	160367000	22	-0.000707543354582493	:ENSG00000162738,VANGL2;
11	115482000	17	-0.000706782252077085	;
5	114786000	41	-0.000706469493970114	;
15	89372000	33	-0.000706394020193515	:ENSG00000157766,ACAN;
2	178780000	28	-0.000706175626068633	;
17	2018000	18	-0.000705451913664198	:ENSG00000070366,SMG6:ENSG00000279562,RP11-667K14.10:ENSG00000279340,RP11-667K14.9;
12	97061000	26	-0.000703048990632948	:ENSG00000188596,CFAP54;
7	150760000	18	-0.000702283065954811	:ENSG00000164889,SLC4A2;
15	30080000	21	-0.000702105018623791	;
8	100426000	23	-0.000701921633001258	:ENSG00000132549,VPS13B;
14	19036000	46	-0.000701237955714638	;
2	58949000	24	-0.000701216504497478	:ENSG00000233723,LINC01122;
16	65054000	13	-0.000700507666683492	:ENSG00000140937,CDH11;
1	21085000	32	-0.000700159017234961	:ENSG00000127483,HP1BP3;
4	68309000	27	-0.000700050785689077	:ENSG00000250075,RP11-584P21.2:ENSG00000250030,RP11-584P21.4;
4	68358000	16	-0.000699533858464492	:ENSG00000145241,CENPC;
5	143164000	27	-0.000698212863396244	:ENSG00000249881,CTB-57H20.1;
3	37642000	25	-0.000696424184454799	:ENSG00000144668,ITGA9;
4	190662000	37	-0.000696071945937007	;
5	53858000	19	-0.000695983756865091	;
21	9668000	22	-0.000695038814506905	;
14	56071000	28	-0.000694848750166174	:ENSG00000126777,KTN1;
9	28153000	22	-0.000693976420118438	:ENSG00000174482,LINGO2;
2	171701000	19	-0.000693622620184502	:ENSG00000128683,GAD1;
10	95681000	30	-0.000692969316962316	:ENSG00000176273,SLC35G1;
13	102396000	21	-0.000691632519116737	:ENSG00000102466,FGF14;
13	86737000	19	-0.000689912533208829	:ENSG00000232252,RP11-30L8.1;
2	92080000	28	-0.000689560973392049	:ENSG00000214329,SLC9B1P2;
21	34217000	26	-0.000686809966938347	:ENSG00000232360,AP000281.2;
2	182414000	27	-0.000685770686823909	:ENSG00000188452,CERKL;
6	63100000	27	-0.000685723121458821	;
14	19012000	29	-0.000685707691647041	;
1	154065000	27	-0.000684938270314561	:ENSG00000143552,NUP210L;
14	58714000	27	-0.000684524474671295	:ENSG00000139971,C14orf37:ENSG00000100567,PSMA3;
1	86588000	30	-0.000683200666684815	:ENSG00000171502,COL24A1;
1	239007000	44	-0.000681828241275249	;
10	97576000	16	-0.000681783238551722	:ENSG00000138185,ENTPD1:ENSG00000226688,ENTPD1-AS1;
3	162584000	12	-0.000680921378250857	;
1	207923000	14	-0.000680909078067043	:ENSG00000117335,CD46;
7	52749000	34	-0.000680767995267367	;
14	50787000	24	-0.000680276292186307	:ENSG00000125375,ATP5S:ENSG00000259071,RP11-247L20.4:ENSG00000100490,CDKL1;
3	194293000	31	-0.000680054510415281	;
18	6612000	30	-0.000679264316020303	;
1	230252000	26	-0.000679147778152549	;
2	91882000	18	-0.000679078558394452	:ENSG00000230572,AC027612.3;
19	15827000	37	-0.000678608482631096	;
1	120635000	21	-0.000678523801984742	;
7	69124000	19	-0.000678231769166857	:ENSG00000158321,AUTS2;
14	29251000	22	-0.000677365773383962	:ENSG00000186960,LINC01551:ENSG00000257056,RP11-966I7.2;
7	122344000	28	-0.000676734125812381	:ENSG00000081803,CADPS2;
18	66188000	27	-0.0006761999715777	:ENSG00000264697,RP11-585K6.2;
7	74147000	11	-0.000676199186907119	;
3	151506000	31	-0.000675881612119368	:ENSG00000242908,AADACL2-AS1:ENSG00000250271,RP11-64D22.5;
1	60271000	14	-0.000674194447859355	:ENSG00000134709,HOOK1;
5	87710000	18	-0.000673929484631214	:ENSG00000247828,TMEM161B-AS1:ENSG00000250156,CTC-498M16.2;
15	23485000	13	-0.000673861755995282	;
7	40476000	17	-0.000673812017051456	:ENSG00000175600,SUGCT;
12	113911000	30	-0.000673534122947967	:ENSG00000257935,LHX5-AS1;
3	70280000	22	-0.000673028033144002	:ENSG00000242120,RP11-231I13.2;
12	167000	32	-0.000672834367665817	:ENSG00000120645,IQSEC3;
7	125565000	27	-0.000672520712821182	:ENSG00000197462,AC005276.1;
17	46310000	12	-0.000671885330304286	:ENSG00000141293,SKAP1;
16	24846000	23	-0.000671826375476137	;
12	43079000	26	-0.000670785486433347	:ENSG00000257164,RP11-25I15.2:ENSG00000257114,RP11-25I15.3;
13	36428000	26	-0.000669337876887806	:ENSG00000133083,DCLK1;
2	201366000	12	-0.000668348759890179	:ENSG00000155729,KCTD18:ENSG00000163535,SGOL2;
10	62723000	18	-0.000667936472095912	:ENSG00000072422,RHOBTB1;
20	20473000	24	-0.000666575896619995	;
17	21306000	21	-0.000666333436527027	:ENSG00000184185,KCNJ12;
16	68415000	28	-0.000666262464383913	:ENSG00000103056,SMPD3;
1	146550000	31	-0.00066613630922424	:ENSG00000201142,RNVU1-8:ENSG00000230832,RP11-325P15.2;
2	58869000	18	-0.000666040592237392	:ENSG00000233723,LINC01122;
1	109332000	30	-0.000665908018715845	:ENSG00000116266,STXBP3;
15	59383000	21	-0.000664655916766113	:ENSG00000157450,RNF111;
7	95748000	21	-0.000664080726959886	:ENSG00000279067,GS1-25M2.1:ENSG00000004864,SLC25A13;
17	76064000	26	-0.000662827313286828	:ENSG00000078687,TNRC6C;
5	125038000	12	-0.000662627506721605	;
14	72959000	33	-0.000662518235561239	;
3	31172000	21	-0.00066241859361933	;
17	47805000	20	-0.000661908412034759	:ENSG00000121104,FAM117A;
2	58981000	24	-0.000661632471133755	:ENSG00000233723,LINC01122;
15	43708000	18	-0.000660284971168524	:ENSG00000067369,TP53BP1;
17	78706000	17	-0.000660262411812293	:ENSG00000141564,RPTOR;
8	71480000	20	-0.000659677075316389	:ENSG00000067167,TRAM1;
2	91857000	18	-0.000659446924971515	:ENSG00000222835,RNA5SP100;
17	80124000	21	-0.000659294818777509	:ENSG00000176155,CCDC57;
2	109237000	18	-0.000659188992550653	:ENSG00000169756,LIMS1;
3	76876000	22	-0.000658201928460125	:ENSG00000185008,ROBO2;
5	26797000	19	-0.000657288845531535	;
3	8576000	12	-0.000656637047864939	:ENSG00000071282,LMCD1;
9	71352000	24	-0.0006559043305902	:ENSG00000107242,PIP5K1B;
12	25945000	23	-0.000655888888134775	:ENSG00000256686,RP11-443N24.2;
5	53648000	35	-0.000655886777925311	:ENSG00000249069,LINC01033;
5	64838000	24	-0.000655616856151469	:ENSG00000123219,CENPK;
2	29412000	26	-0.000653638435470731	:ENSG00000115295,CLIP4:ENSG00000171094,ALK;
11	126764000	21	-0.000653517000884598	;
1	243504000	26	-0.000651993643919193	:ENSG00000054282,SDCCAG8:ENSG00000265201,MIR4677;
10	91689000	25	-0.000651381225473803	:ENSG00000226159,LINC01375;
1	70317000	21	-0.000651338817764168	:ENSG00000033122,LRRC7;
4	178412000	28	-0.000651025593172104	:ENSG00000250131,RP11-130F10.1;
2	198446000	22	-0.000649458414397142	:ENSG00000162944,RFTN2;
6	91885000	21	-0.000647840104764928	;
3	146559000	19	-0.000647097552441656	;
15	54438000	16	-0.000646824672902934	;
14	28285000	24	-0.000646324439146694	:ENSG00000258932,CTD-3006G17.2;
21	11067000	14	-0.000646207169891866	:ENSG00000187172,BAGE2;
1	149319000	15	-0.00064534342128544	:ENSG00000239006,AC239798.1;
9	138738000	25	-0.000643864946596483	:ENSG00000130559,CAMSAP1;
5	61559000	17	-0.000643647942993669	;
8	125072000	24	-0.000643564980301278	:ENSG00000253868,FER1L6-AS2;
6	26418000	21	-0.000642922951877464	:ENSG00000124549,BTN2A3P;
3	107221000	28	-0.000641847844983364	;
11	100903000	14	-0.000641299719397855	:ENSG00000082175,PGR;
5	58567000	21	-0.000641137150370653	;
11	125299000	30	-0.000641117253372333	:ENSG00000165495,PKNOX2;
6	38292000	24	-0.00064095570910582	:ENSG00000183826,BTBD9;
9	21115000	25	-0.000640824936667179	;
11	118243000	26	-0.000640447252578776	:ENSG00000110344,UBE4A;
9	131725000	23	-0.000640414612720691	:ENSG00000095319,NUP188;
6	169462000	32	-0.000640393026352431	:ENSG00000234519,RP3-495K2.1;
1	73234000	26	-0.000640267274362583	:ENSG00000225087,RP4-660H19.1:ENSG00000227016,RP11-262K1.1;
2	218668000	27	-0.000639943445401335	:ENSG00000079308,TNS1;
15	83455000	24	-0.000639878336984731	:ENSG00000186628,FSD2;
1	69658000	21	-0.00063977898300939	;
9	35579000	22	-0.000639362566914189	;
21	11153000	13	-0.000639231408160721	;
3	108003000	36	-0.000638458426577477	;
9	76569000	23	-0.000636886592931827	;
7	55645000	24	-0.00063687547167591	:ENSG00000223475,RP11-310H4.1;
2	97315000	21	-0.00063675230236717	:ENSG00000249715,FER1L5;
2	96048000	24	-0.000636231798984696	:ENSG00000115041,KCNIP3;
9	108945000	17	-0.00063600516278422	;
1	178412000	26	-0.000635432529536807	:ENSG00000075391,RASAL2;
4	3573000	47	-0.000635107448879986	:ENSG00000216560,LINC00955;
2	150528000	20	-0.000635012218739531	:ENSG00000231969,AC144449.1;
8	88714000	25	-0.000634980779460422	:ENSG00000253500,AF121898.3;
5	16447000	27	-0.000634556903658785	:ENSG00000173545,ZNF622;
16	33639000	15	-0.000634526569376136	:ENSG00000259680,RP11-812E19.9;
1	21223000	15	-0.000634112689498031	:ENSG00000075151,EIF4G3;
4	42414000	20	-0.000633249818988445	:ENSG00000124406,ATP8A1;
6	98394000	32	-0.000632287925981568	:ENSG00000271860,RP11-436D23.1;
17	61235000	24	-0.000631351782659498	:ENSG00000170921,TANC2;
11	74906000	28	-0.00063126510154627	:ENSG00000137491,SLCO2B1;
15	60005000	21	-0.000630645134621153	;
2	98130000	16	-0.000629617823495303	;
6	63098000	38	-0.000629577988060775	;
1	17192000	16	-0.000629508097764288	:ENSG00000228549,RP11-108M9.3:ENSG00000277234,U1;
6	93262000	18	-0.000629096694719368	;
6	82405000	20	-0.000629055347108848	:ENSG00000112773,FAM46A;
4	132974000	25	-0.000628549282640188	:ENSG00000251598,RP11-789C2.1;
11	79116000	25	-0.00062846901202473	;
4	74132000	13	-0.000628090532657554	:ENSG00000250220,RP11-692D12.1;
5	34733000	20	-0.000628033075560429	:ENSG00000039560,RAI14;
17	49107000	24	-0.000627361702479052	:ENSG00000008294,SPAG9;
4	159123000	24	-0.000626387884298944	:ENSG00000248429,RP11-597D13.9:ENSG00000164124,TMEM144;
17	69162000	20	-0.000626219661508359	:ENSG00000260785,CASC17;
11	43477000	21	-0.00062597699661671	:ENSG00000052841,TTC17;
11	130497000	26	-0.000625669866976344	;
19	9544000	30	-0.000624810931825627	:ENSG00000174652,ZNF266;
2	127185000	36	-0.000624603616575145	;
14	73796000	22	-0.000624588267191024	;
1	179589000	18	-0.000624561366310978	:ENSG00000162782,TDRD5;
4	40764000	14	-0.000624357371327722	:ENSG00000179299,NSUN7;
10	104127000	17	-0.000624355943561787	:ENSG00000107862,GBF1;
8	12071000	12	-0.000624306437554982	;
13	70484000	30	-0.000623818682164808	:ENSG00000150361,KLHL1;
10	89963000	14	-0.000623553549580293	;
4	169488000	18	-0.000623452881285379	:ENSG00000129116,PALLD;
21	41546000	30	-0.000623403261065486	;
21	9581000	22	-0.000623030214099385	:ENSG00000279167,bP-2168N6.3;
1	193361000	15	-0.000622553107647225	;
5	87517000	19	-0.000622140151167258	:ENSG00000164180,TMEM161B;
4	17828000	19	-0.000621910460763117	:ENSG00000109805,NCAPG;
6	37382000	21	-0.00062169492810378	;
17	50598000	27	-0.000621693143878436	:ENSG00000263317,RP11-429O1.1;
16	2435000	22	-0.000621648537232489	:ENSG00000238098,ABCA17P;
1	15307000	29	-0.00062131087187696	:ENSG00000189337,KAZN;
11	61704000	25	-0.000619776435988173	:ENSG00000200898,RNU6-1243P;
11	12471000	21	-0.000619578032583466	:ENSG00000197702,PARVA;
7	117024000	21	-0.000619036837114677	:ENSG00000154438,ASZ1;
21	9504000	21	-0.000618538919270064	;
12	18555000	22	-0.000618357996747148	:ENSG00000139144,PIK3C2G;
14	106344000	13	-0.000617744308472309	:ENSG00000211907,IGHD1-26:ENSG00000225825,IGHD6-25:ENSG00000211909,IGHD5-24:ENSG00000227196,IGHD4-23:ENSG00000211911,IGHD3-22;
9	79914000	26	-0.000617131194141986	:ENSG00000197969,VPS13A;
1	69143000	23	-0.000616728216074042	;
3	169857000	16	-0.00061589216469639	:ENSG00000173889,PHC3;
14	105696000	20	-0.000615754985148433	:ENSG00000185024,BRF1;
4	2690000	28	-0.000615562171515826	:ENSG00000125386,FAM193A;
4	59528000	36	-0.000614934767159643	;
12	21531000	23	-0.000614803162022817	:ENSG00000084453,SLCO1A2:ENSG00000121351,IAPP;
4	46386000	22	-0.000614448409428422	:ENSG00000151834,GABRA2:ENSG00000249330,RP11-436F23.1;
2	189225000	26	-0.000613594823726547	:ENSG00000144366,GULP1;
2	24952000	33	-0.000613576028604665	:ENSG00000084676,NCOA1;
6	64930000	18	-0.00061355387862619	;
22	28365000	25	-0.000613519791317053	:ENSG00000235954,TTC28-AS1:ENSG00000100154,TTC28;
16	58153000	16	-0.000613375330700847	:ENSG00000070761,CFAP20:ENSG00000260545,CTB-134F13.1;
5	163612000	19	-0.000612998113166006	:ENSG00000253331,CTC-207P7.1;
5	88130000	23	-0.000611999138156377	:ENSG00000081189,MEF2C;
6	73653000	17	-0.000611014710326308	;
5	34633000	39	-0.000610865817779272	;
7	10810000	36	-0.000610424354831784	;
21	11111000	16	-0.000609498960193135	:ENSG00000278106,RP11-589M2.1;
9	115960000	20	-0.000609174844035746	:ENSG00000119321,FKBP15;
7	9335000	31	-0.000608524333497729	;
17	46229000	12	-0.00060844864966884	:ENSG00000141293,SKAP1:ENSG00000221739,MIR1203;
12	62974000	21	-0.000608388055592553	:ENSG00000061987,MON2;
1	14071000	20	-0.000608171734341806	:ENSG00000116731,PRDM2;
5	117376000	16	-0.000607526967641236	:ENSG00000249797,CTD-3179P9.1;
7	98177000	16	-0.000607202711841754	;
7	45969000	25	-0.000605553545648671	;
20	35057000	28	-0.000605206409797087	;
6	96148000	28	-0.000604945290857173	;
12	43559000	19	-0.00060299933948853	;
2	8884000	13	-0.000602003913625503	:ENSG00000134313,KIDINS220;
5	64786000	27	-0.000601978842081233	;
3	100977000	21	-0.000601310185951241	:ENSG00000081148,IMPG2;
6	101227000	14	-0.000600844842489691	:ENSG00000112249,ASCC3;
3	64053000	23	-0.000600841562052109	:ENSG00000241111,PRICKLE2-AS1:ENSG00000200222,U3;
1	154068000	18	-0.000600151750291103	:ENSG00000143552,NUP210L:ENSG00000263987,MIR5698;
6	98445000	26	-0.000600059752851477	:ENSG00000271860,RP11-436D23.1;
15	35859000	23	-0.000599748525368909	:ENSG00000248079,DPH6-AS1;
4	179451000	26	-0.000599483481782443	;
8	27084000	17	-0.000599037381003748	:ENSG00000015592,STMN4;
17	21526000	27	-0.000597085693787418	;
5	74844000	23	-0.000596620595178731	:ENSG00000122008,POLK;
20	3538000	25	-0.000595893299395951	:ENSG00000088812,ATRN;
9	70922000	13	-0.000595623682735927	:ENSG00000234394,RP11-561O23.5:ENSG00000225337,RP11-561O23.7;
20	4760000	26	-0.00059540069080713	:ENSG00000101265,RASSF2;
1	23378000	19	-0.000592488348297278	:ENSG00000004487,KDM1A:ENSG00000240553,RP1-184J9.2:ENSG00000266802,MIR4419A;
4	66783000	35	-0.000592392944193689	;
1	241149000	17	-0.000591715536119843	:ENSG00000182901,RGS7;
1	222508000	24	-0.000590935829351849	:ENSG00000236230,RP11-400N13.1;
3	151545000	29	-0.000590654580222149	:ENSG00000242908,AADACL2-AS1:ENSG00000114771,AADAC;
6	145846000	31	-0.000589454798972403	:ENSG00000112425,EPM2A;
13	60869000	11	-0.000588523687575925	;
6	11525000	13	-0.000588409795994109	;
18	53449000	21	-0.000588313368955283	:ENSG00000267284,RP11-397A16.1;
6	65594000	25	-0.000586779243933034	;
11	64320000	22	-0.000586444644267907	:ENSG00000168065,SLC22A11;
21	16252000	27	-0.000585892379997763	:ENSG00000235609,AF127936.7;
12	99120000	22	-0.000585686737796442	:ENSG00000120868,APAF1:ENSG00000185046,ANKS1B;
9	100268000	26	-0.000584720132635821	:ENSG00000136842,TMOD1:ENSG00000228174,RP11-244N9.6;
2	27676000	17	-0.000584549042402806	:ENSG00000138002,IFT172:ENSG00000235267,AC074117.13;
1	158918000	17	-0.000584208423033313	:ENSG00000163564,PYHIN1;
10	97870000	22	-0.000583900448415207	:ENSG00000200728,RNU6-271P;
2	109158000	33	-0.000583840852129019	:ENSG00000169756,LIMS1;
14	38564000	26	-0.0005835933639596	:ENSG00000259048,CTD-2058B24.2;
4	77690000	17	-0.000581837523756107	:ENSG00000138771,SHROOM3:ENSG00000224218,RP11-359D14.3;
9	68388000	17	-0.000581414915677527	:ENSG00000225411,RP11-764K9.1;
13	110423000	17	-0.000581048045922894	:ENSG00000185950,IRS2;
3	144020000	14	-0.000581033434664125	;
3	75967000	22	-0.000580622227854385	:ENSG00000185008,ROBO2;
9	103110000	28	-0.000580208053904526	:ENSG00000136891,TEX10;
8	82517000	25	-0.000579191145264662	:ENSG00000251521,IMPA1P;
10	106834000	29	-0.000577996149972191	:ENSG00000156395,SORCS3;
12	93748000	26	-0.000577964040392057	:ENSG00000257252,RP11-486A14.2;
8	49667000	19	-0.000577028974531946	;
1	69155000	20	-0.000576779943794051	;
12	115597000	32	-0.000575566679994727	;
7	92155000	18	-0.000572978375276407	:ENSG00000127980,PEX1:ENSG00000127993,RBM48;
1	20730000	22	-0.000571986812807057	:ENSG00000236963,LINC01141:ENSG00000226487,RP4-749H3.2;
11	57454000	18	-0.000571395605826272	:ENSG00000156599,ZDHHC5;
16	1897000	40	-0.000570902593152464	:ENSG00000162039,MEIOB;
8	135699000	26	-0.000569465072143998	:ENSG00000066827,ZFAT;
21	11184000	12	-0.000569418115198071	;
2	205024000	28	-0.000568874247803439	;
7	38551000	24	-0.00056818370654041	;
1	183855000	12	-0.000567128533019783	;
2	190159000	13	-0.000565805261258292	;
1	145298000	13	-0.000565794665472056	;
10	133352000	38	-0.000565713643972485	;
7	86684000	21	-0.00056526770579563	:ENSG00000164659,KIAA1324L;
1	242953000	28	-0.00056509244165982	;
13	60405000	25	-0.000564929204778653	:ENSG00000139734,DIAPH3;
21	11121000	12	-0.000564789191044823	;
14	51953000	19	-0.000564729137171655	:ENSG00000258537,FRMD6-AS2:ENSG00000139926,FRMD6;
4	2121000	21	-0.000563736944405921	:ENSG00000130997,POLN;
6	83904000	17	-0.000563618149464467	:ENSG00000013392,RWDD2A;
1	117979000	25	-0.000563331856185835	:ENSG00000198162,MAN1A2;
19	16506000	22	-0.000563192721993422	:ENSG00000127527,EPS15L1;
7	99794000	23	-0.000562513396306971	:ENSG00000066923,STAG3:ENSG00000239521,GATS;
10	89510000	27	-0.00056105707814926	:ENSG00000138138,ATAD1;
9	93476000	20	-0.000559523823280984	;
1	239721000	25	-0.000558282938519133	:ENSG00000133019,CHRM3;
14	45737000	32	-0.000557820025005589	:ENSG00000199739,RNU6-552P;
7	140947000	34	-0.000557634208424238	:ENSG00000261115,TMEM178B;
13	108299000	37	-0.000557164774384641	:ENSG00000204442,FAM155A;
13	78593000	21	-0.000556948196013925	:ENSG00000234377,RNF219-AS1:ENSG00000229249,LINC00446;
9	99037000	14	-0.000556621229819291	:ENSG00000130948,HSD17B3;
11	66554000	22	-0.000555829982328038	:ENSG00000173715,C11orf80;
4	107961000	31	-0.000555460836273423	:ENSG00000155011,DKK2;
22	29795000	12	-0.000555254840850479	:ENSG00000100280,AP1B1;
8	123647000	29	-0.000554713859647218	;
16	61888000	18	-0.000554609422434403	:ENSG00000150394,CDH8;
2	183386000	28	-0.000554419564702937	:ENSG00000115252,PDE1A;
6	33304000	22	-0.000554312734288644	:ENSG00000229596,MYL8P;
13	32142000	30	-0.000553690997652061	;
3	113515000	21	-0.000553570488663289	:ENSG00000114573,ATP6V1A;
5	160487000	28	-0.000553328548290398	;
1	195557000	22	-0.000553134220393416	;
4	69344000	34	-0.000552879653121414	:ENSG00000087128,TMPRSS11E;
1	171491000	17	-0.000552240702441081	:ENSG00000117523,PRRC2C;
14	100720000	24	-0.000551102352760441	:ENSG00000100811,YY1;
9	84178000	20	-0.00055069641029253	;
2	125860000	30	-0.000550192776773831	;
2	194596000	18	-0.000548219751750407	;
6	69732000	30	-0.000547884985085197	:ENSG00000135298,BAI3;
11	73991000	25	-0.000547075451462025	:ENSG00000149380,P4HA3;
6	21661000	17	-0.000546156354628737	;
14	69721000	21	-0.000546048340720536	:ENSG00000258520,RP11-363J20.2:ENSG00000100626,GALNT16;
11	93201000	25	-0.000545693389702784	;
14	28309000	20	-0.000545629676717896	:ENSG00000258932,CTD-3006G17.2;
5	42520000	22	-0.000545468046837383	:ENSG00000112964,GHR;
17	15697000	19	-0.000545366889551981	;
18	53522000	26	-0.000545363762518029	;
2	204704000	21	-0.000545275951540773	;
6	127735000	29	-0.000545252398677431	:ENSG00000220522,RP1-177A13.1;
12	117739000	25	-0.000545048210956822	:ENSG00000089250,NOS1;
1	178344000	12	-0.000544633930748305	:ENSG00000075391,RASAL2;
16	18847000	32	-0.000544590254280112	:ENSG00000157106,SMG1;
5	148163000	15	-0.000544204849560523	;
2	207312000	21	-0.000543972480984236	:ENSG00000114948,ADAM23;
6	27975000	12	-0.000541708688637155	:ENSG00000217539,IQCB2P:ENSG00000199851,U3;
13	107952000	25	-0.000541531879583504	:ENSG00000204442,FAM155A;
3	9547000	37	-0.000540741424109133	:ENSG00000156959,LHFPL4;
2	1057000	23	-0.00054050373731877	:ENSG00000235403,AC114808.3;
8	22648000	31	-0.000540351531021489	:ENSG00000253125,RP11-459E5.1:ENSG00000134020,PEBP4;
5	91951000	16	-0.00054001743208419	:ENSG00000249776,RP11-133F8.2;
3	15771000	18	-0.000538129375510951	:ENSG00000206560,ANKRD28:ENSG00000279465,RP11-44D5.2:ENSG00000270409,RP11-44D5.1:ENSG00000263740,RN7SL4P;
8	71495000	24	-0.000537931355171791	:ENSG00000067167,TRAM1;
2	23599000	21	-0.000537928603069777	:ENSG00000235497,AC012506.4;
8	94537000	23	-0.000537771321872259	;
6	131038000	31	-0.000537700362812295	;
6	57472000	41	-0.000537162019327167	;
12	25956000	33	-0.000536647121018331	:ENSG00000256686,RP11-443N24.2:ENSG00000255725,TDGP1;
4	122345000	16	-0.000536539467682938	;
2	182888000	27	-0.000536255569601173	:ENSG00000150722,PPP1R1C;
6	7787000	18	-0.000536122768578218	:ENSG00000153162,BMP6;
11	64092000	20	-0.000536068863328868	:ENSG00000236935,AP003774.1;
3	18723000	22	-0.000535590314594138	:ENSG00000228956,SATB1-AS1;
12	89525000	17	-0.000535567959970307	:ENSG00000257156,RP11-13A1.3;
2	210328000	18	-0.000534932760973912	:ENSG00000078018,MAP2;
10	100438000	22	-0.000532781741823486	:ENSG00000172987,HPSE2;
6	57394000	35	-0.00053245933597458	;
2	199179000	29	-0.000532286116724964	:ENSG00000115896,PLCL1:ENSG00000236653,AC005235.1;
1	95968000	21	-0.000531751220232195	:ENSG00000216037,AL356479.1:ENSG00000228971,RP11-286B14.1;
2	7040000	35	-0.000531331146975226	:ENSG00000271947,RP11-439M11.1;
15	79638000	23	-0.000531179327012708	:ENSG00000166557,TMED3;
13	45031000	24	-0.000531069674079223	:ENSG00000102804,TSC22D1;
3	100699000	28	-0.000530851143094292	:ENSG00000154175,ABI3BP;
3	146804000	21	-0.000530829154601484	:ENSG00000243620,RP11-649A16.1;
14	81500000	37	-0.000530556254037541	:ENSG00000165409,TSHR;
10	103551000	22	-0.000530513866445262	:ENSG00000198408,MGEA5;
10	104890000	15	-0.000530000958275082	:ENSG00000076685,NT5C2;
10	109982000	30	-0.000528837070313748	;
19	29726000	26	-0.00052750326432053	;
8	71559000	20	-0.000526503759385394	:ENSG00000246366,RP11-382J12.1:ENSG00000147592,LACTB2:ENSG00000243532,RN7SL19P;
1	149301000	15	-0.000526396869172309	;
22	30468000	13	-0.000525353994353257	:ENSG00000227117,HORMAD2-AS1:ENSG00000176635,HORMAD2;
1	219385000	25	-0.000525255789116009	:ENSG00000143353,LYPLAL1;
15	63493000	24	-0.000524305348165713	:ENSG00000166128,RAB8B;
14	81505000	25	-0.000524194514797535	:ENSG00000165409,TSHR;
3	74336000	21	-0.000523681636288664	:ENSG00000113805,CNTN3;
9	69021000	11	-0.00052367367274415	;
20	16447000	19	-0.000523455242187235	:ENSG00000089177,KIF16B;
20	76000	32	-0.000523438078488862	:ENSG00000178591,DEFB125;
21	32082000	21	-0.000523252599230002	:ENSG00000231068,KRTAP21-3;
10	62271000	31	-0.000522184787481247	:ENSG00000151150,ANK3;
2	32483000	31	-0.000522146591821734	:ENSG00000091106,NLRC4;
3	98643000	24	-0.000521887232673848	:ENSG00000239462,CTD-2021J15.1;
4	103226000	23	-0.000521539074725142	:ENSG00000138821,SLC39A8;
2	98607000	24	-0.000521076920427456	:ENSG00000075568,TMEM131;
17	18783000	38	-0.000520936591405434	:ENSG00000141127,PRPSAP2;
2	22054000	20	-0.000520034601844222	:ENSG00000233005,AC067959.1;
2	203480000	22	-0.000520034579490203	:ENSG00000233888,AC009960.2:ENSG00000235433,AC009960.4:ENSG00000237542,AC009960.5:ENSG00000233134,AC009960.7:ENSG00000241221,AC009960.6:ENSG00000227454,MTND4P30:ENSG00000233311,AC009960.3;
14	52602000	26	-0.000519927605137359	;
1	102327000	26	-0.00051932659024563	:ENSG00000118733,OLFM3;
11	90259000	36	-0.000519259379135781	:ENSG00000261645,DISC1FP1;
5	68679000	21	-0.000519189297858519	:ENSG00000152942,RAD17;
11	112342000	26	-0.000519155128888274	:ENSG00000254968,RP11-65M17.3;
9	126359000	20	-0.000518416699816285	:ENSG00000119522,DENND1A;
18	74055000	23	-0.000518222984696515	;
6	66069000	17	-0.000517913211012	;
17	20266000	18	-0.000516920968360532	:ENSG00000154898,CCDC144CP;
9	131036000	24	-0.000516356416982715	:ENSG00000167110,GOLGA2:ENSG00000175854,SWI5;
6	143599000	25	-0.000516267218769346	:ENSG00000146416,AIG1;
3	193421000	23	-0.000515340855157539	;
18	31549000	26	-0.000515222556189498	:ENSG00000101746,NOL4;
2	79097000	23	-0.00051506088966174	;
6	111143000	20	-0.000514735876616487	:ENSG00000123505,AMD1;
10	10511000	26	-0.000514598098911804	;
11	27320000	17	-0.000514577025780135	;
4	34708000	32	-0.000514267603883344	:ENSG00000275250,RP11-768G3.1;
4	147716000	20	-0.000513865450958811	:ENSG00000137473,TTC29;
2	87227000	14	-0.000513384174239556	:ENSG00000187627,RGPD1:ENSG00000183281,PLGLB1;
15	83919000	26	-0.000513027289580585	:ENSG00000259986,RP11-382A20.4:ENSG00000169594,BNC1;
12	4919000	22	-0.000512814339914753	:ENSG00000130035,GALNT8:ENSG00000151079,KCNA6;
1	94489000	25	-0.000512072599320905	:ENSG00000198691,ABCA4;
4	74448000	37	-0.000511840838176958	:ENSG00000169435,RASSF6;
5	151978000	22	-0.000511661298747981	;
10	38593000	23	-0.00051157551771716	:ENSG00000226113,RP11-672F9.1;
6	120105000	26	-0.000511523388431332	;
18	55816000	33	-0.000511186101153076	:ENSG00000049759,NEDD4L;
6	62756000	28	-0.000511086265449937	:ENSG00000112232,KHDRBS2;
2	91876000	11	-0.000510688776323451	:ENSG00000230572,AC027612.3;
9	114505000	21	-0.000510055153188467	:ENSG00000165181,C9orf84;
9	12447000	37	-0.000509641062572231	;
5	77512000	19	-0.000509419134705558	:ENSG00000132842,AP3B1:ENSG00000249372,ATP6V1G1P6;
2	95880000	22	-0.000508751232771305	:ENSG00000233757,AC092835.2;
1	28448000	23	-0.00050873388406598	;
4	171792000	36	-0.000508716602500595	;
5	131367000	22	-0.000508557728991345	;
4	98891000	42	-0.000508070848852269	:ENSG00000163116,STPG2;
7	153237000	27	-0.000507453700494591	;
5	64285000	24	-0.00050703385150473	:ENSG00000153015,CWC27;
1	202127000	21	-0.000505763308774066	:ENSG00000143851,PTPN7;
2	143885000	24	-0.000505682649483832	:ENSG00000075884,ARHGAP15;
4	90009000	26	-0.000505309324772141	:ENSG00000138640,FAM13A;
16	55377000	25	-0.000504401596671347	:ENSG00000240760,RPL31P56;
5	167122000	22	-0.000504377570734602	:ENSG00000145934,TENM2;
2	216981000	28	-0.000503893250205109	:ENSG00000079246,XRCC5;
6	88075000	14	-0.000503439874031083	:ENSG00000226524,C6orf164:ENSG00000203872,C6orf163;
3	47962000	19	-0.000502461371737646	:ENSG00000047849,MAP4;
3	188571000	22	-0.000501690769883917	;
9	101474000	16	-0.000501428037165866	;
12	104832000	28	-0.000501053405243975	;
12	77239000	22	-0.000500915165870428	:ENSG00000186908,ZDHHC17;
6	121118000	25	-0.000500383187909752	;
11	63465000	23	-0.000499941772104029	:ENSG00000133318,RTN3:ENSG00000271100,RP11-697H9.5;
2	161017000	31	-0.000499593349226911	:ENSG00000115221,ITGB6;
4	24869000	18	-0.000499522932220067	:ENSG00000181982,CCDC149;
5	88806000	22	-0.000498528623119634	;
5	139696000	23	-0.000497652805639375	;
9	81952000	26	-0.00049763571208171	;
6	25846000	21	-0.000497569161527895	:ENSG00000124564,SLC17A3:ENSG00000276745,AL138726.1;
21	11038000	21	-0.000497302326878375	:ENSG00000187172,BAGE2;
10	93917000	17	-0.000497264059564278	:ENSG00000107864,CPEB3:ENSG00000264076,AL158040.1;
2	195190000	12	-0.000497017892644135	;
12	110512000	22	-0.000496966113087019	;
7	144029000	11	-0.000496770988574267	:ENSG00000244479,OR2A1-AS1;
1	62952000	12	-0.00049676975982907	:ENSG00000116641,DOCK7;
7	89017000	15	-0.000496018391988651	;
5	26987000	14	-0.000495379659125747	;
9	32135000	14	-0.000495190734557455	;
12	22332000	16	-0.000495002272780148	:ENSG00000111728,ST8SIA1;
5	138117000	29	-0.00049388907304722	:ENSG00000044115,CTNNA1;
16	29638000	23	-0.00049326084547697	:ENSG00000260133,CA5AP1;
1	203765000	25	-0.000492485864132021	:ENSG00000058673,ZC3H11A:ENSG00000257315,ZBED6:ENSG00000227417,RP11-397P13.6;
2	92058000	34	-0.000492237333612419	:ENSG00000227497,PABPC1P6;
5	64966000	20	-0.000491488531308717	:ENSG00000197860,SGTB;
10	97572000	16	-0.000490663570101798	:ENSG00000138185,ENTPD1:ENSG00000226688,ENTPD1-AS1;
2	49900000	23	-0.000490582994353753	;
6	98109000	18	-0.000490558011599608	;
7	100607000	26	-0.000490027761352609	:ENSG00000205277,MUC12;
10	97493000	17	-0.00049000881315141	:ENSG00000138185,ENTPD1;
1	224928000	26	-0.000489969206095597	:ENSG00000143786,CNIH3;
11	66838000	24	-0.000489696186979384	:ENSG00000173156,RHOD;
1	144065000	26	-0.000489481648569488	;
15	66156000	13	-0.00048908000357305	:ENSG00000103769,RAB11A;
5	18814000	13	-0.000488503888334062	;
17	20038000	18	-0.000488053316313442	:ENSG00000128487,SPECC1;
12	16201000	25	-0.000486536675623291	;
2	11844000	20	-0.000486203284981605	:ENSG00000134324,LPIN1;
10	12202000	22	-0.000486049301235343	:ENSG00000065665,SEC61A2:ENSG00000165609,NUDT5;
8	110751000	30	-0.000483073527436671	;
6	98444000	15	-0.000481926831402602	:ENSG00000271860,RP11-436D23.1;
4	36211000	33	-0.000480821645187465	:ENSG00000047365,ARAP2;
1	155959000	26	-0.000479591389444617	:ENSG00000116584,ARHGEF2:ENSG00000224276,RP11-336K24.5;
9	107006000	37	-0.000479205854406631	;
4	113628000	17	-0.000478844823681128	;
11	111730000	20	-0.000478686363630818	:ENSG00000254949,GNG5P3;
5	160049000	34	-0.000478579767451193	:ENSG00000118322,ATP10B:ENSG00000253687,CTC-348L5.1;
7	63873000	26	-0.00047851849031776	:ENSG00000223614,ZNF735;
16	3077000	39	-0.000477842636503177	:ENSG00000131652,THOC6:ENSG00000162069,CCDC64B:ENSG00000205890,RP11-473M20.5;
3	105128000	26	-0.000477691031925839	:ENSG00000170017,ALCAM;
5	137748000	25	-0.000477677657056362	:ENSG00000120733,KDM3B;
15	69527000	22	-0.000477172483004668	:ENSG00000138604,GLCE;
19	44546000	16	-0.00047697196645018	:ENSG00000178386,ZNF223;
1	67135000	24	-0.000476822162372481	:ENSG00000118473,SGIP1:ENSG00000248458,RP4-598P13.1;
11	77573000	27	-0.000476755035033706	:ENSG00000087884,AAMDC:ENSG00000254459,RP11-91P24.7:ENSG00000255449,RP11-91P24.6:ENSG00000241782,RP11-91P24.1;
12	114694000	13	-0.000475828985051416	;
3	149561000	26	-0.000475621593900414	:ENSG00000206199,ANKUB1:ENSG00000082996,RNF13;
19	20098000	22	-0.000475518536124675	:ENSG00000197124,ZNF682;
3	137684000	23	-0.000475487948014159	;
2	203370000	22	-0.00047506796998352	:ENSG00000204217,BMPR2:ENSG00000270915,RP11-27M5.1;
6	63949000	25	-0.000474690043684278	;
6	122707000	36	-0.000474635336514167	;
1	20815000	25	-0.00047440307332654	;
9	134795000	19	-0.000474093077666258	:ENSG00000160563,MED27;
4	71640000	13	-0.000473446958960549	:ENSG00000018189,RUFY3;
16	50919000	23	-0.000473281483745369	:ENSG00000261241,RP11-883G14.1;
5	34630000	37	-0.000473022911912588	;
14	84379000	20	-0.000471945497193158	:ENSG00000258532,RP11-353P15.1;
1	62425000	27	-0.000471318015435697	:ENSG00000132849,INADL;
18	38156000	20	-0.000470630345755295	;
1	39193000	20	-0.00046951370566278	;
5	21555000	14	-0.000469307746821095	:ENSG00000183666,GUSBP1;
5	83156000	27	-0.000469172272087	;
2	61004000	31	-0.000469126400180887	:ENSG00000115421,PAPOLG;
12	25835000	16	-0.00046772821308835	;
4	85660000	26	-0.000467531007508297	:ENSG00000163625,WDFY3;
10	21069000	26	-0.000467457658722048	:ENSG00000078114,NEBL;
17	56597000	31	-0.000467148122437588	:ENSG00000264672,SEPT4-AS1:ENSG00000108387,SEPT4;
8	8489000	40	-0.000466761414162557	:ENSG00000264445,AC087269.1;
15	95397000	31	-0.000465703218276132	:ENSG00000277654,RP11-255M2.3:ENSG00000260521,CTD-2576F9.1:ENSG00000270017,CTD-2576F9.2;
3	18444000	20	-0.000463937710172862	:ENSG00000131374,TBC1D5:ENSG00000182568,SATB1:ENSG00000272477,RP11-158G18.1;
10	54382000	25	-0.000463824968608914	:ENSG00000228651,RP11-556E13.1;
21	36353000	26	-0.000463610061079969	;
7	153059000	21	-0.000463444007978456	;
15	48028000	22	-0.000462903572818548	:ENSG00000137872,SEMA6D;
9	78337000	23	-0.000462619898985169	:ENSG00000234644,OTX2P1;
10	75578000	26	-0.000461897082073927	:ENSG00000148660,CAMK2G;
8	82515000	26	-0.000461482172558967	:ENSG00000251521,IMPA1P;
20	50848000	14	-0.000461073411130991	:ENSG00000234948,LINC01524:ENSG00000276817,AL121923.1;
2	44734000	26	-0.000460147547693514	:ENSG00000143919,CAMKMT;
17	80296000	27	-0.000459357809335521	;
13	38555000	22	-0.000459104441114278	:ENSG00000274317,RP11-93G5.1;
3	189688000	30	-0.000458916824490624	:ENSG00000090530,LEPREL1;
2	65389000	32	-0.000457764155145506	;
9	88939000	22	-0.000457157847928993	:ENSG00000083223,ZCCHC6;
13	50465000	28	-0.000456792436983636	:ENSG00000181358,CTAGE10P;
17	75334000	24	-0.000455615416653847	:ENSG00000184640,SEPT9;
2	155754000	22	-0.000455386965284532	;
1	172735000	17	-0.000454638836484237	;
12	127055000	28	-0.000454619679396242	;
1	6752000	30	-0.000454070683109507	:ENSG00000007923,DNAJC11;
7	69545000	25	-0.000453803424401081	:ENSG00000158321,AUTS2;
5	93471000	24	-0.000453588790837534	;
14	97266000	21	-0.000453540501362288	:ENSG00000100749,VRK1;
12	59038000	20	-0.00045345735374037	;
15	40343000	26	-0.000453326476825549	:ENSG00000248508,SRP14-AS1;
2	152787000	22	-0.000453234884638172	:ENSG00000182389,CACNB4;
16	48498000	32	-0.000451734061898936	:ENSG00000260688,RP11-44I10.5;
7	120726000	15	-0.000451622920265891	:ENSG00000106034,CPED1;
15	43790000	19	-0.000451004506044162	:ENSG00000067369,TP53BP1;
10	97538000	23	-0.00045083263511567	:ENSG00000138185,ENTPD1:ENSG00000226688,ENTPD1-AS1;
14	62434000	26	-0.00045068027069499	:ENSG00000258882,CTD-2277K2.1;
7	142867000	21	-0.000450307830324654	;
3	176793000	34	-0.000450257189751491	:ENSG00000177565,TBL1XR1;
3	23946000	27	-0.000449973015907753	:ENSG00000197885,NKIRAS1;
12	76737000	15	-0.000449567550544186	:ENSG00000179941,BBS10:ENSG00000091039,OSBPL8;
21	10401000	24	-0.000449108313636351	;
15	68423000	16	-0.000448412010798437	:ENSG00000033800,PIAS1;
20	37679000	19	-0.000448318894471483	;
8	67400000	20	-0.000448050202914391	:ENSG00000169085,C8orf46;
12	17626000	30	-0.000447574062246466	;
16	74139000	23	-0.000447273033580092	;
9	103710000	14	-0.000446507414854644	;
14	96326000	30	-0.000445916651063525	:ENSG00000258516,RP11-185P18.2;
19	18210000	19	-0.000445167088030007	:ENSG00000099308,MAST3;
6	47517000	30	-0.000444766916983314	:ENSG00000198087,CD2AP;
11	60408000	26	-0.000442838123636215	:ENSG00000181995,LINC00301;
10	43634000	17	-0.000442469637735184	:ENSG00000169826,CSGALNACT2;
7	65485000	30	-0.000442454504709022	:ENSG00000229886,RP5-1132H15.3;
6	17771000	22	-0.000441750278898814	:ENSG00000137177,KIF13A;
2	145036000	17	-0.000441256178010715	:ENSG00000121964,GTDC1;
6	57289000	29	-0.000440688560436635	;
3	107272000	22	-0.000440475140963555	:ENSG00000114439,BBX;
20	56167000	28	-0.000440027057223038	:ENSG00000227297,RP4-718J7.4;
10	22263000	11	-0.000439856406430868	:ENSG00000136770,DNAJC1;
2	156706000	24	-0.000439738382912061	;
18	26303000	20	-0.00043941452168394	;
7	122488000	25	-0.000438102905708605	:ENSG00000081803,CADPS2:ENSG00000227573,RP5-1166A24.1;
21	9665000	23	-0.000437552142779187	;
3	99183000	24	-0.000437527046835556	;
17	73730000	27	-0.00043731715904606	;
4	55455000	34	-0.000437205161896326	;
4	141302000	18	-0.000437100454809317	:ENSG00000153130,SCOC:ENSG00000153132,CLGN;
4	79662000	15	-0.000436562736233386	;
5	139669000	13	-0.000436440214299642	:ENSG00000113068,PFDN1;
20	42843000	28	-0.000436240962191252	:ENSG00000223891,OSER1-AS1;
13	100509000	25	-0.000435726508275659	:ENSG00000125246,CLYBL;
2	122931000	38	-0.000435606579992089	;
20	33345000	22	-0.000435489631504407	;
2	95904000	18	-0.000435026436011323	:ENSG00000233757,AC092835.2;
11	29108000	24	-0.000434904250886555	;
9	80488000	23	-0.000434356217087244	:ENSG00000156052,GNAQ;
6	140325000	16	-0.000434019075102908	;
5	153214000	26	-0.000433931751785321	;
4	129360000	20	-0.000433912848457384	:ENSG00000251432,RP11-420A23.1;
4	46561000	33	-0.000432428372900428	;
1	46475000	20	-0.00043234536787373	:ENSG00000086015,MAST2;
4	81057000	22	-0.000432042861996102	;
10	103567000	23	-0.000431188173412893	:ENSG00000198408,MGEA5;
8	79307000	25	-0.000431123150564542	:ENSG00000252935,RNU6-1220P;
22	48567000	29	-0.000430395533970143	;
3	47453000	32	-0.000430320676513911	:ENSG00000076201,PTPN23:ENSG00000114650,SCAP;
13	103492000	28	-0.000430080896107101	:ENSG00000134897,BIVM:ENSG00000270181,BIVM-ERCC5:ENSG00000134899,ERCC5;
6	33460000	18	-0.000429887243597108	;
15	83418000	27	-0.000429641732690346	:ENSG00000259442,RP11-752G15.8:ENSG00000250988,SNHG21:ENSG00000252690,SCARNA15:ENSG00000186628,FSD2:ENSG00000277864,SCARNA15;
6	16585000	17	-0.000429508422826049	:ENSG00000124788,ATXN1;
3	83906000	30	-0.000429450283966901	;
10	72935000	29	-0.000429352501713914	;
11	121750000	39	-0.000429106568498652	;
17	7820000	22	-0.000428601320005705	:ENSG00000170049,KCNAB3:ENSG00000262730,RP11-1099M24.7;
17	21312000	24	-0.000428192438946995	:ENSG00000184185,KCNJ12;
3	37634000	26	-0.000427963404183963	:ENSG00000144668,ITGA9;
18	29250000	31	-0.00042794255344297	:ENSG00000118276,B4GALT6;
6	57385000	24	-0.000426652895230569	;
2	234127000	18	-0.000426187837291409	:ENSG00000085978,ATG16L1;
20	33838000	20	-0.000426163349875891	:ENSG00000126005,MMP24-AS1:ENSG00000125966,MMP24;
7	96258000	23	-0.000425851463385996	:ENSG00000127922,SHFM1;
15	83748000	26	-0.000425799378094055	:ENSG00000259805,RP11-382A20.5:ENSG00000260351,RP11-382A20.6;
3	124456000	18	-0.000425502806908741	:ENSG00000114491,UMPS;
13	108676000	37	-0.000423783702470736	;
17	71315000	32	-0.000423664308849549	;
4	170798000	26	-0.000423313546026705	;
6	138214000	32	-0.000422812706802324	;
2	24125000	19	-0.000422730625575314	:ENSG00000119778,ATAD2B;
14	19055000	42	-0.000422282922924156	;
4	126131000	16	-0.000422190516897077	;
1	154322000	31	-0.000422107327619808	:ENSG00000143515,ATP8B2;
7	122629000	28	-0.000421613560398308	:ENSG00000128519,TAS2R16;
19	39960000	28	-0.00042137276889855	:ENSG00000196235,SUPT5H;
20	10734000	38	-0.00042104284845191	:ENSG00000270792,RP11-103J8.1:ENSG00000224961,RP1-278O22.1:ENSG00000234900,RP1-278O22.2;
7	146736000	32	-0.000420519254366072	:ENSG00000174469,CNTNAP2;
16	69660000	20	-0.000420093135708952	:ENSG00000102908,NFAT5:ENSG00000274093,RP11-140H17.2;
8	31296000	24	-0.000419954646006329	;
1	219352000	17	-0.000418671199914802	:ENSG00000143353,LYPLAL1;
2	234595000	28	-0.000418647774361205	:ENSG00000242366,UGT1A1:ENSG00000242515,UGT1A10:ENSG00000241119,UGT1A9:ENSG00000244122,UGT1A7:ENSG00000167165,UGT1A6:ENSG00000224814,AC114812.8;
17	8443000	14	-0.000418430134659205	:ENSG00000133026,MYH10;
3	48907000	20	-0.000418328335082116	:ENSG00000178537,SLC25A20;
9	68675000	16	-0.000418094867186496	;
4	141289000	26	-0.000417741372204438	:ENSG00000153130,SCOC:ENSG00000196951,SCOC-AS1;
18	28305000	25	-0.000417195112090404	;
2	39027000	32	-0.000417100793100781	;
21	9646000	20	-0.000417045680113698	:ENSG00000279579,bP-2189O9.3;
6	26420000	23	-0.000415889315492199	:ENSG00000124549,BTN2A3P;
9	112907000	24	-0.000415256858856422	:ENSG00000157654,PALM2-AKAP2:ENSG00000241978,AKAP2;
3	149235000	30	-0.000415142193692527	:ENSG00000018408,WWTR1:ENSG00000252581,RNU6-1098P;
3	33719000	23	-0.000414629334039648	:ENSG00000163539,CLASP2;
16	24557000	22	-0.000414535074127642	:ENSG00000122257,RBBP6;
10	24985000	26	-0.000413407460617112	:ENSG00000107863,ARHGAP21;
17	50304000	20	-0.000413310567450899	;
20	33455000	18	-0.00041328220344245	:ENSG00000131067,GGT7:ENSG00000131069,ACSS2;
20	513000	21	-0.000412952634715298	:ENSG00000101266,CSNK2A1;
6	159556000	38	-0.000412221603079117	;
3	155103000	23	-0.000412220736908898	:ENSG00000114805,PLCH1;
3	182678000	23	-0.000411836243490158	:ENSG00000043093,DCUN1D1;
13	30680000	31	-0.000411620920685588	:ENSG00000224511,LINC00365;
1	45963000	21	-0.000411367618758551	:ENSG00000132763,MMACHC;
8	25681000	37	-0.000411232196648909	;
6	69946000	16	-0.00041073161985094	:ENSG00000135298,BAI3;
1	235684000	24	-0.000410305344822741	;
1	149339000	25	-0.000409836998770702	:ENSG00000237503,RP5-998N21.3;
2	106717000	34	-0.000409172622473231	:ENSG00000115652,UXS1;
2	63280000	28	-0.000409162827180909	:ENSG00000115507,OTX1;
2	26248000	28	-0.000408879612699822	:ENSG00000268412,TRMT112P6:ENSG00000084733,RAB10;
22	28606000	28	-0.000408792999373518	:ENSG00000100154,TTC28;
6	46216000	28	-0.000408071482948944	:ENSG00000172348,RCAN2;
4	126751000	26	-0.000408022842138123	;
19	17596000	26	-0.000407157553818133	:ENSG00000130304,SLC27A1:ENSG00000269439,CTD-3131K8.2;
9	131693000	21	-0.000406940210871647	:ENSG00000175287,PHYHD1;
21	31776000	28	-0.000406571372015516	:ENSG00000182816,KRTAP13-2;
7	122010000	21	-0.00040629570420324	:ENSG00000081803,CADPS2:ENSG00000240499,RP5-1101C3.1;
12	98075000	27	-0.00040557673768636	;
17	40618000	22	-0.000404584787772225	:ENSG00000033627,ATP6V0A1;
13	36049000	31	-0.000404113333041253	:ENSG00000172915,NBEA:ENSG00000180660,MAB21L1;
20	37458000	23	-0.000403911757072639	:ENSG00000101445,PPP1R16B;
15	32661000	13	-0.000403868501335637	;
1	80803000	36	-0.000402650551483863	;
1	221245000	23	-0.000401857845604143	;
12	16684000	14	-0.000401771891600937	:ENSG00000008394,MGST1;
3	50077000	20	-0.000401753103825739	:ENSG00000004534,RBM6;
13	19040000	13	-0.000401597071174638	:ENSG00000215604,ZNF962P;
1	46286000	20	-0.000401161194203302	:ENSG00000086015,MAST2;
3	5e+07	20	-0.000400724746386375	:ENSG00000004534,RBM6;
2	235813000	28	-0.000400566169866744	:ENSG00000235726,AC010148.1;
13	101320000	26	-0.000400270290493446	:ENSG00000125247,TMTC4;
2	161789000	29	-0.000399380696182504	;
22	39049000	23	-0.000399288847891924	:ENSG00000184949,FAM227A:ENSG00000100211,CBY1;
5	66604000	21	-0.000399167933498022	;
2	91845000	13	-0.000399167273755144	:ENSG00000143429,AC027612.6;
2	167156000	25	-0.000398565662986986	:ENSG00000236107,AC010127.3:ENSG00000169432,SCN9A;
19	57015000	23	-0.000398381376289741	:ENSG00000196263,ZNF471;
1	46773000	18	-0.000398040708302219	:ENSG00000173660,UQCRH;
7	132982000	15	-0.000397614314115308	;
14	19917000	14	-0.000397614314115308	;
4	87711000	40	-0.000397474977494757	:ENSG00000163629,PTPN13;
16	33732000	12	-0.000397456279809221	:ENSG00000260781,ARHGAP23P1:ENSG00000271620,IGHV3OR16-7;
22	33256000	12	-0.000397456279809221	:ENSG00000279338,RP1-309I22.2;
6	78651000	25	-0.000397340990622058	;
16	28574000	26	-0.00039729873479839	:ENSG00000176476,CCDC101;
3	51429000	16	-0.000397218285095928	:ENSG00000259956,RBM15B;
1	149204000	44	-0.000397008350252904	;
22	16374000	12	-0.000396427405714964	:ENSG00000230471,LA16c-2F2.8;
8	12158000	14	-0.000396269843153074	;
2	112057000	14	-0.00039611012622366	:ENSG00000172965,MIR4435-1HG;
11	13702000	23	-0.000395799740133306	:ENSG00000197601,FAR1:ENSG00000240454,RPL39P26:ENSG00000200685,Y_RNA;
1	119284000	24	-0.000395776004837129	;
10	36215000	24	-0.000395593116873385	;
3	35583000	27	-0.000395506038233443	;
9	136491000	27	-0.000394649486547513	:ENSG00000261018,LL09NC01-254D11.1;
10	26154000	38	-0.000394608970940721	;
10	94863000	23	-0.000393711766835784	:ENSG00000232805,NIP7P1;
6	49407000	28	-0.000393659395375626	:ENSG00000146085,MUT;
1	33245000	19	-0.000393514161459274	:ENSG00000134684,YARS;
17	2538000	26	-0.000392948556346371	:ENSG00000007168,PAFAH1B1:ENSG00000279432,RP11-135N5.3;
5	64681000	17	-0.000392854365705543	:ENSG00000049192,ADAMTS6;
1	200044000	13	-0.000391922686154646	:ENSG00000116833,NR5A2;
5	108530000	29	-0.000391832884440108	:ENSG00000151422,FER;
10	97546000	22	-0.000391583702297883	:ENSG00000138185,ENTPD1:ENSG00000226688,ENTPD1-AS1;
5	91216000	20	-0.00039153736383169	;
2	97179000	19	-0.000390153643180896	;
19	40892000	28	-0.000390018629244872	:ENSG00000160396,HIPK4:ENSG00000105227,PRX;
17	39709000	34	-0.000389917068407874	:ENSG00000226629,LINC00974;
6	81666000	35	-0.000389886947520629	;
21	17251000	22	-0.000389513671441849	:ENSG00000155313,USP25;
3	197308000	30	-0.000389513232778758	:ENSG00000214135,AC024560.3;
13	50808000	24	-0.000389244128749883	:ENSG00000176124,DLEU1;
19	30798000	20	-0.000388847455905447	:ENSG00000198597,ZNF536;
4	180463000	23	-0.000388745478711347	;
1	28678000	26	-0.000388375486003712	;
3	14397000	24	-0.000388181367770726	;
14	102137000	19	-0.000388137363792534	:ENSG00000258404,RP11-1029J19.5:ENSG00000241494,RP11-796G6.1;
8	125868000	30	-0.000388065637836024	:ENSG00000255080,RP11-1082L8.3:ENSG00000249816,LINC00964;
2	239290000	28	-0.000387862784152382	:ENSG00000204104,TRAF3IP1;
5	98345000	12	-0.000387774285525985	;
9	37397000	40	-0.000387327924500408	;
4	148183000	26	-0.0003868401271341	;
4	56511000	21	-0.000386833986383924	;
21	38608000	14	-0.000386383767554269	:ENSG00000242553,AP001432.14:ENSG00000157538,DSCR3;
7	73008000	40	-0.000386170131374883	:ENSG00000009950,MLXIPL;
12	51269000	13	-0.000386140596956318	:ENSG00000186452,TMPRSS12;
6	30942000	23	-0.000385819273819074	:ENSG00000204544,MUC21;
4	77637000	28	-0.000385618048832198	:ENSG00000138771,SHROOM3;
7	1408000	25	-0.000385456476290145	;
8	124849000	26	-0.000385394563967208	;
2	8883000	18	-0.000385187835512885	:ENSG00000134313,KIDINS220;
12	107950000	35	-0.000385055035376623	:ENSG00000151136,BTBD11;
6	57391000	30	-0.00038477245184547	;
5	64873000	20	-0.000384709977537694	:ENSG00000113593,PPWD1;
18	48632000	31	-0.000384614248519303	;
8	109617000	32	-0.000384562213906327	:ENSG00000253949,RP11-790J24.1:ENSG00000164841,TMEM74;
21	11109000	19	-0.00038444078474718	:ENSG00000278106,RP11-589M2.1;
1	88634000	17	-0.000384249547955894	;
10	96170000	16	-0.000384169033711382	:ENSG00000108239,TBC1D12;
21	35345000	22	-0.000383915741784617	;
13	109256000	31	-0.000383807608799395	:ENSG00000041515,MYO16;
1	51770000	22	-0.000383520019162143	:ENSG00000085831,TTC39A;
16	32098000	15	-0.000382782743943958	;
3	139537000	28	-0.000382516831520334	;
1	242074000	24	-0.000381184835970439	:ENSG00000235990,RP11-553N16.5;
16	63621000	27	-0.000380572062474395	:ENSG00000260658,RP11-368L12.1;
3	4039000	25	-0.000380523673023134	:ENSG00000144455,SUMF1;
16	73655000	33	-0.00038046987339025	;
8	93098000	24	-0.000379620004290193	:ENSG00000079102,RUNX1T1;
8	66279000	23	-0.0003792388112233	;
6	111031000	15	-0.000379179830074037	:ENSG00000155111,CDK19;
2	220798000	12	-0.000378870136001122	;
1	165328000	34	-0.00037796763213631	;
1	72928000	19	-0.000377839578247612	;
1	48522000	31	-0.000377746938036229	:ENSG00000226133,RP4-683M8.2;
2	43635000	35	-0.000377022934375012	:ENSG00000115970,THADA:ENSG00000252804,RNU6-958P;
20	33246000	26	-0.000376745315177233	:ENSG00000101464,PIGU;
7	69523000	31	-0.000376438064958256	:ENSG00000158321,AUTS2;
15	46182000	23	-0.000376192777836964	:ENSG00000259200,RP11-718O11.1;
13	58283000	21	-0.000376145814067663	:ENSG00000118946,PCDH17;
9	112228000	35	-0.000376069920912657	:ENSG00000070159,PTPN3;
10	52764000	24	-0.000375807492527878	:ENSG00000185532,PRKG1;
10	104754000	21	-0.000374979981993629	:ENSG00000148842,CNNM2;
12	42104000	20	-0.000374745408065532	;
2	133929000	33	-0.000374736022499842	;
12	109112000	17	-0.0003746429437803	:ENSG00000110880,CORO1C;
11	87912000	18	-0.000374209366711184	;
21	32087000	28	-0.000374022888746859	:ENSG00000231068,KRTAP21-3;
9	36586000	18	-0.000373471741314972	:ENSG00000165304,MELK;
17	57900000	19	-0.000373039320325026	:ENSG00000062716,VMP1;
4	49222000	37	-0.000372586650824861	:ENSG00000280043,RP11-1281K21.8;
12	89547000	25	-0.000372440796623787	:ENSG00000257156,RP11-13A1.3;
5	128122000	21	-0.000372402314268407	:ENSG00000113396,SLC27A6;
7	50098000	17	-0.000372308870099485	:ENSG00000042813,ZPBP;
12	15115000	16	-0.000372294263186185	;
5	68109000	23	-0.000371873040694804	;
1	167155000	26	-0.000371539930592253	:ENSG00000231605,LINC01363;
4	112725000	28	-0.000371471914003615	:ENSG00000250855,RP11-269F21.1:ENSG00000248432,RP11-269F21.2;
5	29996000	33	-0.000371251579828925	;
12	62994000	20	-0.000371089957452844	:ENSG00000061987,MON2:ENSG00000221949,LINC01465:ENSG00000257354,RP11-631N16.2:ENSG00000199179,MIRLET7I:ENSG00000275180,RP11-631N16.4;
9	138479000	16	-0.000370816002188912	:ENSG00000224045,RP11-98L5.4;
2	7311000	29	-0.000370727607194804	;
9	47188000	12	-0.000370493279419273	;
8	82771000	20	-0.000370403326308391	;
5	64741000	27	-0.000369842472403107	:ENSG00000049192,ADAMTS6;
13	59382000	24	-0.000369688752032749	;
9	86812000	27	-0.000369354949164039	;
6	48147000	23	-0.000368459896461406	;
16	69731000	19	-0.000368037743513571	:ENSG00000102908,NFAT5:ENSG00000260772,RP11-311C24.1:ENSG00000181019,NQO1;
2	183389000	22	-0.00036778605698263	;
20	19075000	24	-0.000367071228527776	;
5	40856000	27	-0.000366813146978116	:ENSG00000132357,CARD6;
19	5572000	29	-0.000366610492772088	:ENSG00000233270,SNRPEP4;
14	69092000	27	-0.00036589760350087	:ENSG00000182185,RAD51B:ENSG00000259038,CTD-2325P2.4;
17	42768000	26	-0.000365835001006436	:ENSG00000279879,RP11-1072C15.6;
3	628000	26	-0.000364339079510688	;
3	34429000	21	-0.000364157865864505	:ENSG00000226320,AC018359.1;
5	41011000	24	-0.000363772790475441	:ENSG00000171495,MROH2B;
1	115605000	20	-0.000363555586705216	:ENSG00000134198,TSPAN2;
1	13518000	22	-0.000363376954659769	;
9	30082000	24	-0.000363075635951026	;
4	100470000	26	-0.00036298291767831	:ENSG00000145331,TRMT10A;
2	217095000	15	-0.000362492081704137	;
12	169000	38	-0.000362345852993844	:ENSG00000120645,IQSEC3;
20	9705000	28	-0.000362336568353148	;
10	115863000	44	-0.000362184576792158	:ENSG00000253066,RNU6-709P;
2	175092000	22	-0.000362093697965544	:ENSG00000138430,OLA1;
14	102877000	14	-0.000361839777345804	:ENSG00000196663,TECPR2;
7	79438000	25	-0.000361779090858139	;
9	127013000	32	-0.000361403152593422	:ENSG00000119408,NEK6:ENSG00000235204,RP11-121A14.2;
4	92136000	15	-0.000360753386397016	:ENSG00000184305,CCSER1;
14	29843000	29	-0.000360422981829498	:ENSG00000257522,RP11-562L8.1;
2	113882000	32	-0.000360404101145516	:ENSG00000136689,IL1RN;
8	86094000	18	-0.000359226001725665	;
7	25120000	17	-0.000359221785276895	;
1	52510000	25	-0.000359186909533361	:ENSG00000117862,TXNDC12:ENSG00000228369,TXNDC12-AS1;
3	155644000	22	-0.000358335006018817	:ENSG00000163655,GMPS;
1	45332000	22	-0.000358055252596828	:ENSG00000070785,EIF2B3;
17	68038000	19	-0.000357973409752351	:ENSG00000230258,AC002539.1:ENSG00000267603,LINC01028;
1	63330000	19	-0.000357806634855911	:ENSG00000125703,ATG4C;
4	100845000	19	-0.000357644819105044	:ENSG00000164031,DNAJB14;
2	117510000	31	-0.000357403493233459	;
19	58566000	22	-0.0003572236959263	;
1	66049000	37	-0.000357135975887989	:ENSG00000116678,LEPR;
4	137385000	23	-0.000356898956394932	;
5	66347000	26	-0.000356458881581459	:ENSG00000069020,MAST4;
7	41853000	22	-0.000356425839466299	;
14	68360000	25	-0.000356354706712518	:ENSG00000182185,RAD51B;
4	54584000	31	-0.000356061857243197	:ENSG00000145216,FIP1L1:ENSG00000249341,RP11-317M11.1;
1	46660000	26	-0.000355472005398638	:ENSG00000085998,POMGNT1:ENSG00000171357,LURAP1;
16	1903000	28	-0.000355102494766658	:ENSG00000162039,MEIOB;
2	114346000	13	-0.000354916651878371	:ENSG00000146556,WASH2P:ENSG00000276624,AL078621.1;
14	66091000	28	-0.000354086509684795	:ENSG00000033170,FUT8;
14	79525000	31	-0.000353685510791209	:ENSG00000021645,NRXN3;
16	59175000	27	-0.000353451018357951	;
2	91878000	13	-0.000353411112930648	:ENSG00000230572,AC027612.3;
2	31197000	25	-0.000353365138161831	:ENSG00000158089,GALNT14;
11	84139000	18	-0.000352681814850447	;
13	89528000	25	-0.000352560397961802	;
9	80504000	19	-0.0003524858989325	:ENSG00000156052,GNAQ;
10	119036000	30	-0.000351991389515261	:ENSG00000165646,SLC18A2:ENSG00000165650,PDZD8;
12	14693000	22	-0.000351175670899784	:ENSG00000121316,PLBD1;
1	161091000	21	-0.000351159870964354	:ENSG00000158793,NIT1:ENSG00000158796,DEDD;
8	111703000	22	-0.000350807839989206	;
15	81973000	23	-0.000350518965442901	:ENSG00000259543,CTD-2034I4.1:ENSG00000259594,CTD-2034I4.2:ENSG00000259692,RP11-499F3.2;
12	48407000	21	-0.000349628726414351	:ENSG00000257985,RP1-228P16.4:ENSG00000257955,RP1-228P16.5;
12	45070000	19	-0.000349590771304043	:ENSG00000184613,NELL2;
2	62339000	18	-0.000349501006970067	:ENSG00000173163,COMMD1:ENSG00000229839,AC018462.2;
10	103706000	20	-0.000349445766680517	:ENSG00000120029,C10orf76:ENSG00000222430,Y_RNA;
10	27112000	19	-0.000349324403440544	:ENSG00000136754,ABI1;
17	18778000	28	-0.000348658069796051	:ENSG00000141127,PRPSAP2;
3	50027000	22	-0.000348239344716813	:ENSG00000004534,RBM6;
9	16093000	34	-0.000347532510914551	;
10	105211000	20	-0.000347531053256098	:ENSG00000138172,CALHM2:ENSG00000234699,RP11-225H22.4:ENSG00000185933,CALHM1;
1	74059000	31	-0.000347029871882534	;
1	119277000	35	-0.000346783167277535	;
4	158298000	17	-0.000346297156199415	;
2	45001000	19	-0.000346255690571137	:ENSG00000252896,AC067957.1;
9	40487000	11	-0.000346159909444837	;
3	163562000	26	-0.000346152450901947	;
5	8356000	17	-0.00034546993044822	:ENSG00000245729,RP11-480D4.1;
12	11764000	31	-0.000345424428067265	;
1	206843000	18	-0.000345410231538534	:ENSG00000143479,DYRK3;
8	38701000	23	-0.000345300552703575	:ENSG00000147526,TACC1:ENSG00000253829,RP11-723D22.3;
5	122867000	25	-0.000345042145392514	:ENSG00000151292,CSNK1G3;
4	137871000	45	-0.000344755968210591	;
22	36024000	25	-0.000344688320223696	:ENSG00000198125,MB:ENSG00000268818,CITF22-62D4.1;
7	120472000	19	-0.000343899517775905	:ENSG00000106025,TSPAN12;
13	50484000	22	-0.000343632304756024	:ENSG00000123178,SPRYD7;
8	112985000	18	-0.000343451548082025	;
20	5161000	26	-0.000342917505319665	:ENSG00000101290,CDS2;
1	30572000	40	-0.000342893291382594	;
1	61603000	19	-0.00034284375877814	:ENSG00000162599,NFIA;
22	30755000	17	-0.000342160990830662	:ENSG00000187860,CCDC157;
5	147840000	35	-0.000341669484005182	:ENSG00000164270,HTR4;
4	45849000	32	-0.000341507943679408	;
1	182729000	24	-0.000341459749504028	;
6	152088000	28	-0.000340634532043387	:ENSG00000091831,ESR1;
5	137681000	24	-0.000340275142993866	:ENSG00000120709,FAM53C:ENSG00000249971,RP11-256P1.1:ENSG00000120733,KDM3B;
8	23709000	28	-0.000339697413106363	:ENSG00000159167,STC1;
3	121555000	24	-0.000339439258881581	:ENSG00000145088,EAF2;
14	19087000	23	-0.000339230332501527	;
2	81318000	29	-0.000338847330588515	;
19	21429000	11	-0.000338775480201377	:ENSG00000182141,ZNF708;
11	7616000	33	-0.000338571767407567	:ENSG00000166387,PPFIBP2;
10	108063000	31	-0.000338558891788122	;
14	20919000	37	-0.000338345659936833	:ENSG00000092094,OSGEP:ENSG00000258515,RP11-203M5.7:ENSG00000100823,APEX1:ENSG00000165782,TMEM55B;
4	58000	12	-0.000337659667748593	:ENSG00000207643,AC253576.1;
13	85004000	23	-0.000337551709995789	;
19	38481000	18	-0.000337429949298395	:ENSG00000105738,SIPA1L3;
17	38665000	25	-0.000337396999689752	:ENSG00000266088,RP5-1028K7.2;
7	103653000	26	-0.000337348712382481	;
4	72276000	25	-0.000337134280676142	:ENSG00000080493,SLC4A4;
9	121072000	28	-0.000336970683032383	;
8	143805000	31	-0.000336573391970619	:ENSG00000253741,CTD-2292P10.4:ENSG00000130193,THEM6:ENSG00000253806,CTD-2292P10.2;
8	124427000	24	-0.000336483933263964	:ENSG00000156802,ATAD2:ENSG00000156795,WDYHV1;
1	240918000	25	-0.000336349574682981	;
1	171466000	30	-0.000336121618132833	:ENSG00000117523,PRRC2C;
5	77526000	31	-0.000336088932783354	:ENSG00000132842,AP3B1;
6	90244000	22	-0.000335811214587647	:ENSG00000135299,ANKRD6;
3	155661000	29	-0.0003347200003147	:ENSG00000163655,GMPS;
20	6405000	30	-0.000334345526552299	;
2	32370000	24	-0.000333906119668708	:ENSG00000021574,SPAST;
2	159828000	23	-0.000332656586295399	;
6	91286000	18	-0.000332404955480606	:ENSG00000135341,MAP3K7;
14	39895000	27	-0.000331848764207586	:ENSG00000165355,FBXO33;
5	74893000	21	-0.000331452574110002	:ENSG00000122008,POLK:ENSG00000248881,CTC-366B18.2;
2	193417000	27	-0.00033137574170359	;
1	196492000	20	-0.00033112582781457	:ENSG00000162687,KCNT2;
18	7568000	17	-0.00033112582781457	:ENSG00000173482,PTPRM;
21	9753000	11	-0.00033112582781457	:ENSG00000278931,bP-2189O9.2;
21	11002000	11	-0.00033112582781457	:ENSG00000187172,BAGE2;
2	89619000	26	-0.00033103658978184	:ENSG00000242371,IGKV1-39;
11	77188000	25	-0.000330883149925548	:ENSG00000268635,RP11-739B23.1;
19	23308000	20	-0.000330378734019323	:ENSG00000183850,ZNF730:ENSG00000268105,RP11-369G6.2:ENSG00000267920,SNX6P1;
12	49453000	11	-0.000330246745734725	:ENSG00000167548,KMT2D:ENSG00000167550,RHEBL1;
14	44673000	17	-0.000330144475629174	:ENSG00000258969,RP11-305B6.3;
2	91881000	11	-0.00033002614724632	:ENSG00000230572,AC027612.3;
3	9063000	28	-0.000329572872265866	:ENSG00000196220,SRGAP3;
8	98004000	21	-0.000329430989511812	:ENSG00000104324,CPQ;
1	52205000	24	-0.000329145078752083	:ENSG00000117859,OSBPL9;
1	199500000	30	-0.000328301279234965	;
13	40099000	23	-0.000327489018310708	:ENSG00000183722,LHFP;
6	37668000	17	-0.000327213188272769	;
16	17533000	17	-0.000327029938340375	:ENSG00000103489,XYLT1:ENSG00000275927,RP11-567P19.1;
6	122508000	31	-0.000326654600603318	;
2	146511000	29	-0.000325995257970791	;
3	138333000	17	-0.000325537161413739	:ENSG00000158234,FAIM;
5	158255000	25	-0.000324683379043735	:ENSG00000164330,EBF1;
6	21210000	23	-0.000324539106993558	:ENSG00000145996,CDKAL1;
6	97667000	26	-0.000324437705761952	:ENSG00000146263,MMS22L;
7	30843000	23	-0.000324133475223796	:ENSG00000229263,AC004691.5;
1	45326000	16	-0.000323753534266492	:ENSG00000070785,EIF2B3;
1	80010000	28	-0.000323728077123902	;
14	39891000	35	-0.000323648511381539	:ENSG00000165355,FBXO33;
8	107356000	38	-0.000323536097842308	:ENSG00000164830,OXR1;
5	105173000	25	-0.000323319294154667	;
13	39356000	14	-0.000323195794007188	:ENSG00000150893,FREM2:ENSG00000212049,AL590007.1;
11	125005000	19	-0.000323048832834072	:ENSG00000255475,RP11-687M24.4;
2	192738000	19	-0.00032300223861047	:ENSG00000233766,AC098617.1:ENSG00000213946,DNAJB1P1;
18	27361000	23	-0.000322932007848321	;
7	65454000	23	-0.000322459917338344	;
8	12416000	27	-0.000322337172105299	;
20	30707000	21	-0.000321885896772829	:ENSG00000101337,TM9SF4;
18	44438000	14	-0.000321457690162154	:ENSG00000078043,PIAS2;
2	54275000	24	-0.000321333566882289	:ENSG00000170634,ACYP2:ENSG00000233266,HMGB1P31;
14	58575000	13	-0.000321294912192763	:ENSG00000139971,C14orf37;
12	113143000	18	-0.000321099349010667	;
1	207920000	21	-0.000321026347828016	:ENSG00000117335,CD46;
6	113513000	26	-0.000320656016201626	;
5	5159000	34	-0.000320230916985631	:ENSG00000145536,ADAMTS16:ENSG00000250866,CTD-2297D10.1;
2	207985000	33	-0.000320055389195246	:ENSG00000118263,KLF7:ENSG00000237892,KLF7-IT1;
5	156409000	23	-0.00031975015710457	;
21	9652000	29	-0.000319554946758846	;
13	90629000	23	-0.000319311665950816	;
9	134619000	30	-0.000319175965070635	;
1	222685000	16	-0.000318219001538743	:ENSG00000267305,RP11-378J18.10;
1	207922000	20	-0.000318050507107999	:ENSG00000117335,CD46;
6	48016000	39	-0.00031804961460229	:ENSG00000244694,PTCHD4;
1	148356000	14	-0.000317828116271673	;
3	37632000	32	-0.000317574913458882	:ENSG00000144668,ITGA9;
5	80083000	21	-0.000316565075329435	:ENSG00000113318,MSH3;
13	78304000	32	-0.00031628551183858	:ENSG00000139737,SLAIN1;
11	129770000	20	-0.000315657162687301	:ENSG00000170325,PRDM10;
20	40002000	32	-0.000315495273385204	:ENSG00000229398,RP4-620E11.5;
5	52159000	19	-0.000314551716045603	;
9	20567000	31	-0.000314422365932751	:ENSG00000252324,AL163193.1;
21	11149000	14	-0.000313175918263556	;
1	21467000	20	-0.000312775818895209	:ENSG00000075151,EIF4G3;
8	143794000	18	-0.000310914756482356	:ENSG00000253741,CTD-2292P10.4;
1	230249000	37	-0.000310584148288074	;
10	2251000	20	-0.000309753561427345	;
6	98754000	28	-0.00030926033128913	:ENSG00000271860,RP11-436D23.1;
3	30686000	32	-0.00030925822064085	:ENSG00000163513,TGFBR2;
12	41623000	34	-0.000307739128438969	:ENSG00000165966,PDZRN4;
7	17152000	33	-0.000307330202203146	;
8	12417000	26	-0.000307111411444643	;
9	136313000	31	-0.00030686227698771	;
1	80706000	25	-0.000306722804946549	;
1	18443000	23	-0.000306647188415061	:ENSG00000117154,IGSF21;
14	79573000	18	-0.00030656890803022	:ENSG00000021645,NRXN3;
2	96620000	28	-0.000306510864354977	:ENSG00000174501,ANKRD36C;
8	38061000	21	-0.000306477120665486	:ENSG00000156735,BAG4:ENSG00000248585,RP11-90P5.1;
5	139540000	20	-0.000306025367259309	:ENSG00000254363,CTB-131B5.5;
12	94821000	27	-0.000305689270579319	:ENSG00000173588,CEP83;
11	128356000	25	-0.00030559662602102	:ENSG00000134954,ETS1;
1	45310000	22	-0.000305521890041333	:ENSG00000070785,EIF2B3;
15	81295000	25	-0.00030516659090599	:ENSG00000140406,MESDC1:ENSG00000156206,C15orf26;
11	24708000	30	-0.000305054118606971	:ENSG00000187398,LUZP2;
2	91811000	12	-0.000304908677843484	:ENSG00000143429,AC027612.6;
3	69089000	33	-0.000304675499956893	:ENSG00000244513,CTD-2013N24.2:ENSG00000144747,TMF1:ENSG00000265355,MIR3136;
15	54360000	19	-0.00030343836797573	;
2	42237000	32	-0.000303261063804313	:ENSG00000226398,AC013480.2;
3	98477000	20	-0.000303030621132102	:ENSG00000064225,ST3GAL6;
17	21430000	25	-0.000303030417758604	;
1	169394000	19	-0.000302986015970388	:ENSG00000117477,CCDC181;
11	133118000	28	-0.000302838374270492	;
1	193110000	22	-0.00030239605206314	:ENSG00000134371,CDC73;
10	77851000	27	-0.000302142612422432	:ENSG00000148655,C10orf11;
1	177011000	22	-0.000300994977383418	:ENSG00000152092,ASTN1;
3	176803000	38	-0.000300897595260425	:ENSG00000177565,TBL1XR1;
7	45650000	28	-0.000300600097340858	:ENSG00000164742,ADCY1;
5	95106000	20	-0.000300512063174336	:ENSG00000164292,RHOBTB3:ENSG00000173221,GLRX:ENSG00000251348,HSPD1P11;
11	105576000	21	-0.000300269873922896	:ENSG00000255403,AP000641.1;
17	76764000	25	-0.000299855901777911	:ENSG00000108669,CYTH1;
9	69132000	23	-0.000299341091808207	;
3	138319000	22	-0.000299096749325461	:ENSG00000158234,FAIM;
9	34912000	25	-0.000298951883865012	:ENSG00000178723,GLULP4;
12	56487000	36	-0.000298728996368903	:ENSG00000065361,ERBB3:ENSG00000257411,RP11-603J24.9;
18	62933000	21	-0.000297591299671957	;
2	222442000	32	-0.000296856003787452	;
13	37978000	34	-0.000296105785218291	;
21	35190000	24	-0.000296089366898646	;
18	48539000	26	-0.000296034805047152	:ENSG00000267699,RP11-729L2.2;
3	136732000	28	-0.000296002379778365	;
17	21555000	12	-0.000295856403433703	;
1	43317000	32	-0.000295744188285215	:ENSG00000164011,ZNF691;
2	114472000	16	-0.00029553167208126	:ENSG00000115084,SLC35F5:ENSG00000265429,MIR4782;
2	139225000	27	-0.000295069369402188	:ENSG00000228043,AC097721.2:ENSG00000230569,AC114763.1;
3	150075000	27	-0.000294963671095885	;
13	62250000	37	-0.00029440438555769	;
22	28361000	19	-0.000294270516687246	:ENSG00000235954,TTC28-AS1;
3	159199000	26	-0.00029401225596852	:ENSG00000250588,IQCJ-SCHIP1;
3	19743000	17	-0.000293392216528432	;
5	68599000	18	-0.000293122253260314	:ENSG00000183323,CCDC125;
11	130878000	20	-0.00029303176770668	;
5	29998000	21	-0.000292992237826787	;
9	119476000	25	-0.000292312222109259	;
10	103556000	36	-0.000292221088550647	:ENSG00000198408,MGEA5;
3	56468000	19	-0.000292121920851945	:ENSG00000187672,ERC2;
1	226410000	24	-0.000291968767014332	:ENSG00000185155,MIXL1:ENSG00000183814,LIN9;
18	48616000	18	-0.00029146454105883	;
8	122151000	39	-0.000291252417674764	;
4	71222000	31	-0.000291068643166999	:ENSG00000109208,SMR3A;
20	35035000	22	-0.000291012510361869	;
1	5119000	28	-0.000290836917231833	;
1	198997000	24	-0.000290829539641295	:ENSG00000235492,LINC01221;
2	112845000	22	-0.000290776397230898	:ENSG00000153214,TMEM87B;
4	190286000	28	-0.00029072272494424	;
8	85158000	24	-0.000290581690508356	:ENSG00000184672,RALYL;
1	51883000	18	-0.00029050557099608	:ENSG00000085832,EPS15;
5	84372000	18	-0.000290267353825199	;
6	116497000	23	-0.000290211128269156	:ENSG00000178425,NT5DC1;
5	36961000	22	-0.000290170783259729	:ENSG00000164190,NIPBL;
22	18773000	16	-0.000289586806838038	:ENSG00000197421,GGT3P:ENSG00000239989,AC008132.14;
6	111477000	23	-0.000287582927329751	:ENSG00000112394,SLC16A10;
8	59218000	23	-0.00028738250416618	;
16	14696000	30	-0.00028725104819106	:ENSG00000140694,PARN;
22	47887000	29	-0.000286998721090536	;
21	39701000	31	-0.000286850074106318	:ENSG00000231231,LINC01423;
7	91568000	23	-0.000286730813152713	:ENSG00000127914,AKAP9;
2	204994000	25	-0.000286571606852372	;
6	117329000	20	-0.000286156359513158	;
6	48224000	31	-0.000285973625683452	;
7	69562000	19	-0.000285959931746633	:ENSG00000158321,AUTS2;
8	110845000	26	-0.000285937437455596	;
10	77809000	24	-0.000285392095843349	:ENSG00000148655,C10orf11;
14	103798000	28	-0.000285292606277989	:ENSG00000259775,RP11-45P15.4:ENSG00000100664,EIF5:ENSG00000272533,SNORA28;
5	137424000	22	-0.000284666372784575	:ENSG00000061492,WNT8A;
5	64921000	25	-0.000284576067780725	:ENSG00000113595,TRIM23:ENSG00000113597,TRAPPC13:ENSG00000253251,CTC-534A2.2;
4	132666000	13	-0.000284575084198342	;
8	64332000	25	-0.000284425717582827	:ENSG00000253205,CTD-3046C4.1;
10	115212000	24	-0.000284339245853127	;
15	48472000	20	-0.000284211541357009	:ENSG00000259235,RP11-605F22.2;
5	108554000	44	-0.000284021588458855	;
2	186046000	26	-0.000283822389587336	;
1	152054000	13	-0.000283687943262412	:ENSG00000182898,TCHHL1;
1	206134000	13	-0.000283687943262411	:ENSG00000196550,FAM72A;
5	149896000	27	-0.000283537767985011	;
20	32216000	18	-0.000283423351435849	:ENSG00000078699,CBFA2T2;
16	22085000	20	-0.000283082034461424	:ENSG00000185716,C16orf52:ENSG00000260277,RP11-101E7.2;
6	14157000	24	-0.000282926380728186	;
1	95185000	36	-0.000282657039192936	:ENSG00000224081,LINC01057;
10	70734000	21	-0.000281568624759936	:ENSG00000165732,DDX21;
7	122427000	24	-0.00028150741397733	:ENSG00000081803,CADPS2;
6	29580000	27	-0.000281428085528531	:ENSG00000204681,GABBR1;
9	126235000	24	-0.00028116160537909	:ENSG00000119522,DENND1A;
1	165666000	28	-0.000279998406267178	:ENSG00000143149,ALDH9A1:ENSG00000215838,RP11-466F5.6:ENSG00000273365,RP11-466F5.10;
5	93771000	19	-0.000279722534330257	:ENSG00000185261,KIAA0825;
4	180176000	25	-0.000279519357253682	;
4	163676000	18	-0.000278627022727807	;
3	169103000	25	-0.000278275917914961	:ENSG00000085276,MECOM;
5	27765000	27	-0.000277755884252879	;
2	105488000	22	-0.000277605302453124	:ENSG00000269707,RP11-13J10.1:ENSG00000229743,LINC01159;
1	83893000	16	-0.000277600946792313	;
6	127402000	22	-0.000277505459721122	;
10	75600000	28	-0.000276793480964855	:ENSG00000148660,CAMK2G:ENSG00000229990,RP11-574K11.8;
11	9739000	17	-0.000275976942480751	:ENSG00000133789,SWAP70;
6	110111000	15	-0.000274832914616058	:ENSG00000112367,FIG4;
6	165065000	27	-0.000274731697751766	;
2	242459000	26	-0.000273711035846777	;
6	127670000	37	-0.000273449002338913	:ENSG00000213131,YWHAZP4;
6	32463000	19	-0.000272906534602469	;
17	7214000	33	-0.000271534292248581	:ENSG00000132507,EIF5A:ENSG00000132522,GPS2:ENSG00000261915,GPS2:ENSG00000215041,NEURL4;
13	92714000	18	-0.00027104830572211	;
5	96295000	14	-0.000270832975608292	:ENSG00000113441,LNPEP:ENSG00000200884,Y_RNA;
5	53683000	31	-0.000270462366591014	:ENSG00000249069,LINC01033;
3	93754000	26	-0.000270407194465203	:ENSG00000169379,ARL13B;
7	35492000	17	-0.000269962675355525	;
6	116298000	15	-0.000269119741334418	:ENSG00000111816,FRK;
12	109044000	18	-0.000269005372872448	:ENSG00000110880,CORO1C;
3	163869000	41	-0.00026876264411445	;
1	235678000	23	-0.000267396160370579	:ENSG00000238236,RP4-534P7.2;
4	17857000	22	-0.000266816961735536	:ENSG00000178177,LCORL;
13	103598000	32	-0.000266447469314811	;
6	35485000	19	-0.000265890198466614	;
16	67024000	17	-0.000263877034677945	:ENSG00000172824,CES4A;
9	20996000	26	-0.000263777414737832	:ENSG00000188921,PTPLAD2;
12	90922000	39	-0.000263348375203052	;
3	185215000	20	-0.000262710896616858	:ENSG00000163900,TMEM41A:ENSG00000163898,LIPH;
22	51082000	21	-0.00026222760618802	;
4	181452000	26	-0.00026211476821274	;
10	119146000	23	-0.000261007526806239	;
8	128652000	22	-0.000260525267264641	;
8	121502000	28	-0.000259819894692657	:ENSG00000172167,MTBP;
13	44359000	20	-0.000259645666694181	:ENSG00000120658,ENOX1:ENSG00000270522,RP11-168P13.1;
1	91217000	19	-0.000259123544158801	;
11	91601000	28	-0.000259003233653309	;
3	175748000	15	-0.000258818633641757	;
4	98854000	31	-0.000258810688124095	:ENSG00000163116,STPG2;
2	103084000	27	-0.000258799664331698	:ENSG00000180251,SLC9A4;
11	190000	14	-0.000258402727777511	:ENSG00000177951,BET1L:ENSG00000188076,SCGB1C1:ENSG00000177947,ODF3;
3	54020000	21	-0.000258195529379373	;
6	148366000	17	-0.00025803996118013	;
15	43851000	24	-0.000257988123178744	:ENSG00000168781,PPIP5K1;
2	150715000	21	-0.000257962526296477	:ENSG00000162947,AC007364.1;
4	20366000	30	-0.0002577226576305	:ENSG00000145147,SLIT2;
1	57729000	26	-0.000257654531073328	;
6	29538000	16	-0.000257580227840719	:ENSG00000204681,GABBR1:ENSG00000232173,OR2H5P:ENSG00000227609,TMEM183AP1;
1	170552000	21	-0.000257482468765238	:ENSG00000225545,RP11-545I10.2;
1	46335000	20	-0.000257464047020571	:ENSG00000086015,MAST2;
7	100040000	26	-0.000257359319546791	;
22	35469000	30	-0.000257208296074813	:ENSG00000175329,ISX;
10	76889000	28	-0.000257155265658576	:ENSG00000156671,SAMD8;
12	57857000	23	-0.00025699789323846	:ENSG00000111087,GLI1:ENSG00000123329,ARHGAP9;
17	17794000	21	-0.0002566566377828	:ENSG00000175662,TOM1L2;
5	93640000	15	-0.000256552772417004	:ENSG00000185261,KIAA0825;
8	91556000	28	-0.000256201490362032	:ENSG00000253394,LINC00534:ENSG00000254180,AB015752.3;
1	162483000	20	-0.000255471281435483	:ENSG00000152332,UHMK1;
19	15722000	50	-0.000255181572271771	:ENSG00000267135,AD000091.3:ENSG00000225067,RPL23AP2:ENSG00000266951,AD000091.2;
3	124180000	19	-0.000255003958967479	:ENSG00000160145,KALRN;
3	90097000	20	-0.000254958325344622	;
8	64320000	22	-0.000254638045597357	:ENSG00000253205,CTD-3046C4.1:ENSG00000215096,IFITM8P;
11	33425000	30	-0.000253947667695205	:ENSG00000254537,RP1-130L23.1;
2	155158000	25	-0.0002538071713492	;
10	128118000	31	-0.000253491817017701	:ENSG00000154493,C10orf90;
18	51158000	37	-0.000253404485442549	;
12	34162000	17	-0.00025337138709395	;
13	29291000	23	-0.000253102431535541	:ENSG00000139508,SLC46A3:ENSG00000233588,CYP51A1P2;
1	166914000	26	-0.000252299266584263	:ENSG00000143195,ILDR2;
3	121537000	28	-0.000252245362398551	:ENSG00000173226,IQCB1;
6	132394000	19	-0.000251921364009516	:ENSG00000227220,RP11-69I8.3;
20	20856000	30	-0.000251858532619417	;
6	26821000	13	-0.000251750136784465	;
4	102101000	20	-0.000251419627466833	:ENSG00000138814,PPP3CA;
8	120423000	25	-0.000251202619036788	:ENSG00000136999,NOV:ENSG00000253398,RP11-775B15.2;
3	37617000	23	-0.000250594735030238	:ENSG00000144668,ITGA9;
2	204441000	25	-0.000250574394853275	;
22	40177000	12	-0.000249804483840863	;
3	105167000	27	-0.000249405435989012	:ENSG00000170017,ALCAM;
2	148686000	35	-0.000249249531215593	:ENSG00000121989,ACVR2A:ENSG00000115947,ORC4;
21	23561000	35	-0.000249133642108442	;
3	142497000	13	-0.000248755727798058	:ENSG00000144935,TRPC1;
14	76427000	23	-0.000248445969892408	:ENSG00000119650,IFT43:ENSG00000119699,TGFB3;
2	91836000	13	-0.000248385494287134	:ENSG00000143429,AC027612.6;
10	43609000	21	-0.000248385494287134	:ENSG00000165731,RET;
13	50586000	15	-0.000248385494287134	:ENSG00000231607,DLEU2:ENSG00000204977,TRIM13:ENSG00000198553,KCNRG;
16	28734000	14	-0.000248323814253787	:ENSG00000261419,RP11-57A19.4:ENSG00000184110,EIF3C:ENSG00000278340,MIR6862-2;
10	110511000	36	-0.000248301704195946	:ENSG00000223381,RP11-655H13.2;
12	112859000	14	-0.000248200546041201	:ENSG00000179295,PTPN11;
20	424000	28	-0.000248161253337401	:ENSG00000125875,TBC1D20:ENSG00000206797,Y_RNA;
2	111414000	13	-0.000248089705816036	:ENSG00000169679,BUB1;
3	125032000	21	-0.000247949029960047	:ENSG00000163848,ZNF148;
5	42513000	27	-0.000247847073147573	:ENSG00000112964,GHR;
4	807000	18	-0.000247615722082225	:ENSG00000168993,CPLX1;
1	86440000	21	-0.000247074411765564	:ENSG00000171502,COL24A1;
1	201882000	29	-0.000246958125296226	:ENSG00000163431,LMOD1:ENSG00000278750,AC099676.1;
5	144266000	33	-0.000246885092263676	;
7	75436000	31	-0.000246113534816264	:ENSG00000106178,CCL24;
7	133099000	23	-0.000246113416528355	;
16	1880000	35	-0.000245747245676793	:ENSG00000180185,FAHD1:ENSG00000162039,MEIOB;
4	59482000	35	-0.000244396152965741	;
11	133135000	24	-0.000244315308002498	;
16	14680000	16	-0.000243880656013313	:ENSG00000140694,PARN;
1	195805000	25	-0.000243410492209027	;
9	98228000	22	-0.000243074434759707	:ENSG00000185920,PTCH1;
8	48477000	21	-0.000242863407622149	;
4	122534000	16	-0.000242742494668982	;
1	156051000	18	-0.000242548316888019	:ENSG00000254726,MEX3A:ENSG00000160789,LMNA;
17	28312000	20	-0.000242196975412025	:ENSG00000176927,EFCAB5;
12	59802000	25	-0.000242170658426101	:ENSG00000258214,RP11-272B17.1;
17	7850000	31	-0.00024195014741462	:ENSG00000170037,CNTROB:ENSG00000262492,RP11-1099M24.8;
6	25875000	21	-0.000241801730914114	:ENSG00000124564,SLC17A3:ENSG00000242387,HIST1H2APS2;
1	88909000	23	-0.000241750925219663	;
9	43845000	18	-0.000241608255679382	;
15	96175000	39	-0.00024137584357958	:ENSG00000275016,RP11-61O11.1;
15	47399000	23	-0.000241213005831936	;
4	62832000	24	-0.000241165141867205	:ENSG00000150471,LPHN3;
4	136568000	41	-0.000241155262915091	;
11	44181000	19	-0.000240989141482344	:ENSG00000151348,EXT2;
3	47100000	36	-0.000240347933460262	:ENSG00000181555,SETD2;
3	106717000	37	-0.000240328128600273	:ENSG00000242759,LINC00882:ENSG00000252626,RNU6-1308P;
4	114026000	18	-0.000239732418675529	:ENSG00000145362,ANK2;
14	71492000	28	-0.000239657961391954	:ENSG00000100731,PCNX:ENSG00000258930,RP5-1163L11.2;
6	8815000	21	-0.000239428243397688	;
3	111698000	31	-0.000238483586967348	:ENSG00000144827,ABHD10;
22	38599000	26	-0.000237703253221601	:ENSG00000184381,PLA2G6:ENSG00000185022,MAFF;
3	113081000	29	-0.00023768042236776	:ENSG00000206530,CFAP44;
9	85276000	19	-0.000237523433099945	;
4	133226000	29	-0.00023728780885847	;
10	103629000	19	-0.000236033265306433	:ENSG00000120029,C10orf76;
5	138013000	20	-0.00023599341943396	:ENSG00000044115,CTNNA1;
1	45266000	22	-0.000234661242986963	:ENSG00000173846,PLK3:ENSG00000188396,TCTEX1D4:ENSG00000222009,BTBD19;
2	136954000	16	-0.000234512492781139	:ENSG00000227347,HNRNPKP2;
3	127047000	17	-0.000234460213562556	:ENSG00000244215,RP11-88I21.2;
20	19088000	27	-0.000234186117731455	;
11	14270000	17	-0.000233810527921617	;
3	163263000	20	-0.000233066600589902	;
6	69869000	22	-0.000232930758985375	:ENSG00000135298,BAI3;
16	30044000	27	-0.000232787153317074	:ENSG00000149926,FAM57B;
12	70584000	16	-0.000232767790898365	:ENSG00000257815,RP11-611E13.2:ENSG00000257139,RP11-320P7.2;
1	111243000	14	-0.000232326875742919	;
12	102830000	22	-0.000232297761780028	:ENSG00000017427,IGF1;
6	29585000	24	-0.000231836026798618	:ENSG00000204681,GABBR1;
3	43890000	29	-0.000231746490886291	;
1	67877000	23	-0.000231658040564956	:ENSG00000142864,SERBP1:ENSG00000223263,RNU6-387P;
5	179073000	22	-0.000231098264032859	:ENSG00000228259,RP11-1379J22.7;
3	17380000	30	-0.000230938090834393	:ENSG00000131374,TBC1D5;
1	237804000	33	-0.000230402299290115	:ENSG00000198626,RYR2;
2	108093000	16	-0.000229910774457363	:ENSG00000237880,AC096669.2;
3	85654000	32	-0.000229700845714179	;
5	68734000	18	-0.00022960180079131	:ENSG00000152939,MARVELD2;
1	208299000	23	-0.000229342956495555	:ENSG00000076356,PLXNA2;
1	108092000	18	-0.000228860444229538	;
21	11156000	11	-0.000228774724310098	;
19	3246000	18	-0.000228442273382495	:ENSG00000161082,CELF5;
4	68500000	19	-0.000228363393398134	:ENSG00000033178,UBA6:ENSG00000270257,RP11-17P16.2;
8	102442000	18	-0.000228080198881873	:ENSG00000254084,KB-1930G5.4;
8	106113000	41	-0.000227673518055143	:ENSG00000169946,ZFPM2;
6	130654000	20	-0.000227519263887419	:ENSG00000164483,SAMD3;
15	53588000	34	-0.000227421074941276	;
19	27889000	40	-0.000226746010098319	;
1	90225000	26	-0.000226155153534923	:ENSG00000171488,LRRC8C:ENSG00000271949,RP11-302M6.4;
12	81236000	27	-0.000226097412564207	:ENSG00000111052,LIN7A;
10	811000	27	-0.000225785016600656	;
9	120122000	27	-0.000225686461411549	;
7	31270000	25	-0.000225614532303999	;
2	175468000	17	-0.000225380113248714	:ENSG00000236449,AC018890.6:ENSG00000115935,WIPF1;
2	37500000	31	-0.000225316745442598	:ENSG00000115825,PRKD3;
14	78132000	13	-0.000225161349232251	:ENSG00000100601,ALKBH1;
19	5616000	31	-0.00022471754013934	:ENSG00000130254,SAFB2:ENSG00000160633,SAFB;
17	13810000	34	-0.000224486657353952	:ENSG00000236088,COX10-AS1:ENSG00000265494,RP11-131K5.2;
8	74193000	17	-0.000224404941183595	:ENSG00000147604,RPL7;
1	46089000	22	-0.000224386410751283	:ENSG00000159588,CCDC17:ENSG00000159592,GPBP1L1;
20	41618000	28	-0.000224074734845778	:ENSG00000196090,PTPRT;
9	35634000	31	-0.000223559523860046	:ENSG00000137101,CD72:ENSG00000231393,RP11-331F9.3;
1	151166000	24	-0.000223251606681581	:ENSG00000163159,VPS72:ENSG00000143398,PIP5K1A;
3	44906000	25	-0.000222937532433535	:ENSG00000163808,KIF15:ENSG00000169964,TMEM42;
4	143459000	26	-0.000222790892400141	:ENSG00000109452,INPP4B;
14	71216000	17	-0.000222656436786607	:ENSG00000006432,MAP3K9;
11	133166000	36	-0.000222656127349708	:ENSG00000279189,RP11-861E23.2;
3	122679000	34	-0.000222044227204602	:ENSG00000082684,SEMA5B;
6	30204000	25	-0.000221798656649833	:ENSG00000270604,HCG17:ENSG00000236475,TRIM26BP;
5	158509000	17	-0.000221603876707502	:ENSG00000164330,EBF1;
2	96682000	16	-0.000221491880464117	:ENSG00000231584,FAHD2CP:ENSG00000186281,GPAT2;
20	49908000	29	-0.000221423257206167	;
5	29122000	24	-0.00022115587351286	;
1	214170000	15	-0.000221018557884607	:ENSG00000117707,PROX1;
4	31610000	23	-0.000220896841175171	;
16	70136000	28	-0.000220884890259983	;
13	96509000	17	-0.000220799293442261	:ENSG00000102595,UGGT2;
6	100841000	28	-0.000219895018100618	:ENSG00000112246,SIM1;
2	60764000	20	-0.00021987326774866	:ENSG00000119866,BCL11A;
5	14384000	30	-0.000219827787003492	:ENSG00000038382,TRIO;
4	42416000	39	-0.000218677791846495	:ENSG00000124406,ATP8A1;
14	61725000	17	-0.000218627738460118	:ENSG00000027075,PRKCH;
1	179367000	27	-0.000218052575841103	:ENSG00000162779,AXDND1;
6	132072000	25	-0.000217905340084854	;
9	101900000	22	-0.000217427348575264	:ENSG00000106799,TGFBR1:ENSG00000252942,RNA5SP290;
9	5323000	31	-0.000217049981759635	;
12	53017000	19	-0.000216603015346688	:ENSG00000258120,KRT128P;
7	26615000	23	-0.000216237185501727	;
1	221582000	22	-0.0002160285456842	;
3	35815000	25	-0.000215952488869175	:ENSG00000172995,ARPP21;
11	7317000	16	-0.000214995957421994	:ENSG00000170743,SYT9;
4	153413000	25	-0.000214805897831389	:ENSG00000109670,FBXW7;
4	127063000	28	-0.000213636217439658	;
6	40684000	21	-0.000213507128382846	;
10	90147000	24	-0.000213418420517226	:ENSG00000184719,RNLS;
18	54665000	26	-0.000213261973529675	:ENSG00000091157,WDR7;
7	40460000	30	-0.000212900180967301	:ENSG00000175600,SUGCT;
20	35719000	25	-0.000212794220097234	:ENSG00000080839,RBL1:ENSG00000269846,RP4-621N11.2;
7	134881000	27	-0.000212747428102045	:ENSG00000105875,WDR91:ENSG00000231794,AC009542.2;
16	67612000	19	-0.000212142314215798	:ENSG00000102974,CTCF;
6	143196000	25	-0.000210937903903285	:ENSG00000010818,HIVEP2;
2	158841000	27	-0.000210886653168448	:ENSG00000007001,UPP2:ENSG00000212410,RNU6-932P;
16	21572000	39	-0.000210797852133485	;
9	68416000	13	-0.000210726513992196	;
2	134117000	24	-0.00021055209817328	;
10	132748000	48	-0.000210293907191894	;
13	54866000	26	-0.000209656017063582	;
1	231079000	24	-0.000209490723117757	:ENSG00000143643,TTC13;
5	16178000	22	-0.000209429360303557	:ENSG00000183654,MARCH11:ENSG00000250448,RP11-19O2.2;
14	58730000	29	-0.000207998986889292	:ENSG00000139971,C14orf37:ENSG00000100567,PSMA3:ENSG00000258682,CTD-2002H8.2:ENSG00000257621,FLJ31306;
11	118406000	28	-0.000207744208400994	:ENSG00000149582,TMEM25:ENSG00000118096,IFT46;
6	84982000	26	-0.000207742829335295	;
8	125310000	21	-0.000207720383236322	:ENSG00000237586,RP11-383J24.2:ENSG00000271975,RP11-383J24.6;
9	96718000	18	-0.000207682281343026	:ENSG00000235601,BARX1-AS1;
1	91982000	31	-0.000207570320362815	:ENSG00000097046,CDC7;
16	58222000	25	-0.000206441321847236	:ENSG00000070770,CSNK2A2:ENSG00000260867,RP11-459F6.1;
4	107970000	11	-0.000206387185215479	:ENSG00000155011,DKK2;
16	18538000	23	-0.000205897520993677	:ENSG00000262974,RP11-457I16.4;
18	1361000	20	-0.000205858820654686	:ENSG00000132204,LINC00470:ENSG00000265417,RP11-288C17.1;
14	54763000	29	-0.000205827828214541	;
5	127517000	22	-0.000205565856119767	:ENSG00000064651,SLC12A2;
6	65263000	26	-0.0002053795233283	;
3	43747000	22	-0.000205039460519276	:ENSG00000011198,ABHD5;
16	46908000	17	-0.000204233121787577	;
2	27165000	22	-0.00020378300864899	:ENSG00000157851,DPYSL5:ENSG00000230286,AC013472.4;
10	65751000	32	-0.000203109257857552	;
7	140577000	24	-0.000203062148857574	:ENSG00000157764,BRAF:ENSG00000271932,U6;
3	154180000	21	-0.000202988092901505	;
10	68612000	23	-0.000201643682757571	:ENSG00000183230,CTNNA3;
5	129720000	33	-0.000201476888333554	:ENSG00000252514,RNU7-53P;
21	10200000	18	-0.000200860801988959	:ENSG00000278932,bP-21264C1.2:ENSG00000279718,bP-21264C1.3:ENSG00000279208,bP-21264C1.1;
3	38339000	30	-0.000200052086554596	:ENSG00000144671,SLC22A14:ENSG00000199514,RNU6-235P;
21	37647000	32	-0.000199954334317772	:ENSG00000142197,DOPEY2;
12	65658000	20	-0.000199614580356851	;
4	94680000	29	-0.000199287477694404	:ENSG00000152208,GRID2;
6	42485000	31	-0.000199230211918208	;
11	122077000	28	-0.000199037726141405	:ENSG00000255090,RP11-820L6.1;
6	108929000	13	-0.000198938048636197	:ENSG00000118689,FOXO3;
5	140478000	16	-0.000198925486617525	;
8	35770000	19	-0.000198925486617525	:ENSG00000253452,RP11-473J6.1;
3	9470000	17	-0.000198845510310457	:ENSG00000168137,SETD5;
11	66347000	22	-0.000198728139904611	;
8	106557000	26	-0.000198688654877807	:ENSG00000169946,ZFPM2;
4	94204000	16	-0.000198649185538339	:ENSG00000152208,GRID2;
8	39023000	22	-0.000198403014097961	:ENSG00000197140,ADAM32;
3	131596000	34	-0.000198393042693812	:ENSG00000196353,CPNE4;
16	15386000	11	-0.000197502453953163	;
16	32884000	13	-0.000197120339639271	:ENSG00000214617,SLC6A10P;
4	112801000	29	-0.000196795343150864	:ENSG00000249815,RP11-269F21.3;
7	34327000	28	-0.000196491951287944	;
18	2958000	28	-0.000195517792424772	:ENSG00000101577,LPIN2:ENSG00000265907,RP11-737O24.2:ENSG00000266397,RP11-737O24.1;
2	159090000	27	-0.000195442143563915	:ENSG00000227480,CCDC148-AS1:ENSG00000153237,CCDC148;
1	203086000	22	-0.000195359025153042	:ENSG00000163485,ADORA1;
2	204259000	15	-0.000195238320270584	:ENSG00000138443,ABI2:ENSG00000173166,RAPH1;
2	30109000	38	-0.000194950063667733	:ENSG00000171094,ALK:ENSG00000230737,AC106870.1;
18	47046000	24	-0.000194745876589549	;
12	11967000	28	-0.00019469523966625	:ENSG00000139083,ETV6;
6	169538000	19	-0.000194531361228788	;
1	84259000	21	-0.000194516283324142	:ENSG00000233008,RP11-475O6.1:ENSG00000237076,RP5-836J3.1;
22	41622000	24	-0.000194317801175038	:ENSG00000100395,L3MBTL2:ENSG00000100399,CHADL;
2	186644000	26	-0.000194159846863125	:ENSG00000188738,FSIP2:ENSG00000231646,FSIP2-AS1;
5	37224000	17	-0.000193768055487673	:ENSG00000197603,C5orf42;
8	28858000	22	-0.000193639114622958	:ENSG00000147421,HMBOX1;
6	140995000	30	-0.000193607345425028	:ENSG00000264390,MIR4465;
6	26006000	23	-0.000192088525057003	:ENSG00000272810,U91328.22;
16	70996000	18	-0.00019205883585184	:ENSG00000157423,HYDIN;
7	149188000	36	-0.000191971437871995	:ENSG00000181220,ZNF746;
1	241799000	26	-0.000191501000686725	:ENSG00000054277,OPN3:ENSG00000203668,CHML;
4	160885000	20	-0.000191375090199465	;
1	50915000	16	-0.000191317441899757	:ENSG00000185104,FAF1;
13	82279000	32	-0.000190973530520286	;
9	127340000	24	-0.000190954389104053	:ENSG00000148200,NR6A1;
6	126599000	24	-0.000190260873417417	;
2	233936000	20	-0.000190099763800493	;
4	144042000	27	-0.000189666218146784	:ENSG00000250326,RP11-284M14.1;
3	62344000	27	-0.000189161848413857	:ENSG00000241472,PTPRG-AS1;
11	120306000	21	-0.000188927457590182	:ENSG00000196914,ARHGEF12;
1	46082000	33	-0.000188739319601494	:ENSG00000132780,NASP:ENSG00000159588,CCDC17;
8	120774000	14	-0.000186824749961232	:ENSG00000064313,TAF2;
15	85934000	34	-0.000185908341504437	:ENSG00000170776,AKAP13;
9	121296000	28	-0.000185826530236131	;
3	121613000	22	-0.000185692607808426	:ENSG00000163406,SLC15A2;
1	17773000	27	-0.000185606763723251	;
20	51514000	23	-0.000184559863359789	;
8	145579000	49	-0.000184551492892747	:ENSG00000271698,TMEM249:ENSG00000185803,SLC52A2:ENSG00000182325,FBXL6;
14	53265000	31	-0.000184113579162167	:ENSG00000258698,RP11-589M4.3:ENSG00000258802,RP11-589M4.2;
14	69048000	30	-0.000183715522318318	:ENSG00000182185,RAD51B;
17	48638000	17	-0.000182751743855153	:ENSG00000250107,CACNA1G-AS1:ENSG00000006283,CACNA1G:ENSG00000250976,RP11-94C24.11;
1	176629000	19	-0.000182682515743081	:ENSG00000116183,PAPPA2;
6	139551000	16	-0.000181867678910393	:ENSG00000231329,RP1-225E12.2:ENSG00000272446,RP1-225E12.3;
3	166261000	34	-0.000181395055791914	;
6	120347000	36	-0.000180912792362114	;
2	205846000	32	-0.000180754520752129	;
2	18918000	27	-0.000180692765955692	;
8	111307000	20	-0.000180502343302281	;
20	44546000	28	-0.000180406856437098	;
18	52925000	20	-0.000180096626693124	:ENSG00000196628,TCF4;
4	133634000	29	-0.000179898822589768	;
2	60102000	28	-0.000179883377902557	:ENSG00000271955,RP11-444A22.1;
3	99866000	28	-0.000179522424035658	:ENSG00000184220,CMSS1;
3	168946000	19	-0.000179472020156707	:ENSG00000085276,MECOM;
12	124460000	19	-0.000179371377913624	:ENSG00000179195,ZNF664;
1	220337000	20	-0.000179292617948619	:ENSG00000118873,RAB3GAP2;
1	248296000	20	-0.00017924817342125	;
5	53290000	19	-0.000179186609817317	:ENSG00000185305,ARL15;
2	157049000	18	-0.000178627309629593	;
9	5352000	34	-0.000178374245639399	:ENSG00000272866,RP11-12D24.10:ENSG00000231967,RP11-12D24.6:ENSG00000107020,PLGRKT;
6	63971000	20	-0.000177909105145326	;
11	61498000	28	-0.000177893711084232	:ENSG00000134780,DAGLA;
17	28270000	23	-0.000177881098198747	:ENSG00000176927,EFCAB5;
3	170908000	22	-0.000177769103576904	:ENSG00000154310,TNIK;
6	32159000	22	-0.00017773224743578	:ENSG00000213654,GPSM3:ENSG00000204301,NOTCH4;
7	69469000	14	-0.00017770232823172	:ENSG00000158321,AUTS2;
6	27282000	23	-0.000176899072912224	;
12	98452000	32	-0.000176470326620896	;
15	22743000	12	-0.000176343491739479	;
4	83797000	17	-0.000175355878665746	:ENSG00000138674,SEC31A;
8	124892000	35	-0.000175219548587164	;
15	97592000	30	-0.000175210427208975	;
12	29397000	19	-0.000174937312907763	:ENSG00000064763,FAR2;
10	103595000	25	-0.00017480607049766	:ENSG00000120049,KCNIP2;
2	151518000	30	-0.000174548766174245	;
4	26095000	18	-0.000174472347620386	;
7	22454000	23	-0.000174399553219621	:ENSG00000105889,STEAP1B;
3	121568000	24	-0.000174204471646043	:ENSG00000145088,EAF2;
1	94373000	13	-0.000173683942181246	:ENSG00000023909,GCLM;
6	138727000	24	-0.000171842763431215	:ENSG00000051620,HEBP2;
15	37881000	24	-0.000170998218027311	;
4	18926000	29	-0.00017088822568779	;
5	87732000	25	-0.000170415679737886	:ENSG00000247828,TMEM161B-AS1:ENSG00000250156,CTC-498M16.2:ENSG00000271904,CTC-498M16.4;
2	71415000	25	-0.000169980652680597	:ENSG00000124374,PAIP2B;
5	87188000	25	-0.000169915931001754	;
21	34214000	23	-0.000169779980157746	:ENSG00000224427,AP000281.1:ENSG00000207098,SNORA70:ENSG00000232360,AP000281.2;
1	201686000	23	-0.000168616883083213	:ENSG00000134369,NAV1:ENSG00000231871,IPO9-AS1:ENSG00000264802,MIR5191:ENSG00000235121,RP11-90L20.2;
6	96526000	29	-0.000168077579622557	:ENSG00000172461,FUT9;
1	86582000	32	-0.000167665482478799	:ENSG00000171502,COL24A1;
11	7533000	26	-0.000167102817439371	:ENSG00000251364,CTD-2516F10.2:ENSG00000166387,PPFIBP2;
5	27902000	41	-0.000167027484481687	;
16	74443000	16	-0.000166749668276585	:ENSG00000140839,CLEC18B;
5	64881000	26	-0.000166267205474426	:ENSG00000113593,PPWD1:ENSG00000113595,TRIM23;
17	18792000	25	-0.000166100797663272	:ENSG00000141127,PRPSAP2;
1	155246000	17	-0.000165782220712054	:ENSG00000176444,CLK2:ENSG00000143630,HCN3;
19	34101000	26	-0.000165782220712054	;
4	77361000	21	-0.000165765069306641	:ENSG00000138771,SHROOM3;
12	100024000	18	-0.000165131383385205	:ENSG00000185046,ANKS1B;
18	69653000	21	-0.000165061171375164	;
1	114516000	29	-0.000164773935129366	:ENSG00000163349,HIPK1:ENSG00000116774,OLFML3;
1	110029000	18	-0.000163495326986892	:ENSG00000162650,ATXN7L2:ENSG00000174151,CYB561D1;
2	182908000	29	-0.000163165381359429	:ENSG00000150722,PPP1R1C:ENSG00000222418,RNA5SP113;
12	123500000	20	-0.000162816273762383	:ENSG00000090975,PITPNM2;
21	16083000	37	-0.000162763074158091	;
3	111905000	16	-0.000162079886459007	:ENSG00000172139,SLC9C1;
6	121209000	19	-0.000161354103840871	;
17	47786000	24	-0.00016115076184946	:ENSG00000121073,SLC35B1:ENSG00000250751,RP11-613C6.2:ENSG00000121104,FAM117A;
20	36468000	23	-0.000161077094211732	:ENSG00000132792,CTNNBL1;
6	62820000	28	-0.00016103542247605	:ENSG00000112232,KHDRBS2;
6	48221000	30	-0.00016097212966515	;
4	57895000	19	-0.000160858412810209	:ENSG00000047315,POLR2B:ENSG00000163453,IGFBP7;
15	94056000	18	-0.000160833210704718	:ENSG00000257060,RP11-266O8.1;
5	11133000	38	-0.000160539719773637	:ENSG00000169862,CTNND2;
4	46390000	29	-0.000160535361257204	:ENSG00000151834,GABRA2:ENSG00000249330,RP11-436F23.1;
9	98156000	36	-0.000160518793272345	;
5	22889000	26	-0.000160360837100866	;
4	142883000	32	-0.000159314782223257	;
2	39055000	28	-0.000159026118413132	;
6	116323000	33	-0.000158932973170631	:ENSG00000111816,FRK;
17	36632000	22	-0.000158404995369369	;
21	27044000	15	-0.000158399525052185	:ENSG00000154721,JAM2:ENSG00000277686,AP000225.1;
14	19018000	65	-0.0001583859332916	;
19	8885000	11	-0.000158184221704799	:ENSG00000268922,CTD-2557P19.4;
2	50073000	20	-0.000157764182568162	;
8	100839000	26	-0.00015773577082066	:ENSG00000132549,VPS13B;
2	150572000	27	-0.000157599095423061	:ENSG00000231969,AC144449.1;
3	106680000	21	-0.000156980360286848	:ENSG00000242759,LINC00882;
7	122767000	24	-0.00015534076056259	:ENSG00000081800,SLC13A1;
12	103564000	27	-0.000155315411847073	:ENSG00000257703,RP11-328J6.1;
2	7313000	19	-0.000155102363223383	;
6	127400000	18	-0.000154994940865663	;
9	92308000	38	-0.000154729182734194	:ENSG00000237372,UNQ6494;
8	23257000	27	-0.000154310728655557	:ENSG00000134013,LOXL2:ENSG00000197217,ENTPD4;
3	17981000	27	-0.00015387427091638	:ENSG00000131374,TBC1D5;
4	151877000	32	-0.000152963485430835	:ENSG00000198589,LRBA;
10	37898000	23	-0.000152605188116096	;
9	6706000	37	-0.000151892042843088	:ENSG00000229611,RP11-390F4.10;
17	79532000	37	-0.000151634693974715	:ENSG00000207021,Y_RNA;
1	10105000	16	-0.000151446349923005	:ENSG00000130939,UBE4B:ENSG00000224340,RP11-496H15.2;
15	22166000	18	-0.000150994948632895	;
2	188968000	35	-0.000150851237509949	:ENSG00000231689,LINC01090;
1	183849000	28	-0.000150307343844263	;
8	25940000	35	-0.000149818352309799	;
6	92058000	36	-0.000149557054985467	;
4	85484000	18	-0.000149268935432474	;
3	7366000	46	-0.000149060827356418	:ENSG00000196277,GRM7;
1	45407000	13	-0.000148900626175153	:ENSG00000070785,EIF2B3;
2	157415000	35	-0.000148697506520671	:ENSG00000115159,GPD2;
10	87434000	24	-0.000148691896556656	:ENSG00000182771,GRID1;
15	71218000	18	-0.00014859016032949	:ENSG00000137821,LRRC49;
18	76895000	20	-0.00014808002376093	:ENSG00000166377,ATP9B:ENSG00000279474,CTD-2286N8.1;
14	19021000	53	-0.000147384516974269	;
8	100917000	25	-0.000146890912374611	;
5	42507000	29	-0.000146595732434173	:ENSG00000112964,GHR;
2	125099000	31	-0.000146581494835472	:ENSG00000155052,CNTNAP5;
18	12746000	26	-0.000145356299866512	:ENSG00000266961,RP11-973H7.5:ENSG00000267654,RP11-973H7.4;
3	182675000	19	-0.000145270737354867	:ENSG00000043093,DCUN1D1;
1	70694000	18	-0.000145270618715755	:ENSG00000116754,SRSF11;
5	4228000	41	-0.000145066837708108	;
7	95979000	21	-0.000144361713978891	;
2	6934000	29	-0.000143732305517851	;
10	130594000	21	-0.00014360087227881	;
9	85631000	23	-0.000143551863094037	:ENSG00000165105,RASEF;
11	105788000	15	-0.000143531496851927	;
5	143860000	23	-0.00014338671762329	;
2	235547000	22	-0.000143221324449334	;
12	50616000	18	-0.000142162607277369	:ENSG00000050405,LIMA1:ENSG00000257256,RP3-405J10.4;
10	134214000	41	-0.000142100057921845	:ENSG00000171813,PWWP2B;
11	44667000	22	-0.000141987698043597	;
6	105734000	17	-0.000141512257972158	:ENSG00000085377,PREP;
15	27327000	32	-0.000141468401223838	;
8	100497000	15	-0.000141465563522443	:ENSG00000132549,VPS13B;
1	145304000	37	-0.000140812137177994	;
2	150845000	24	-0.000140628135875395	;
17	45859000	30	-0.000140482071638781	;
2	190212000	20	-0.000140144417121829	;
9	69454000	18	-0.000140130026392261	;
3	185434000	33	-0.00014008508564419	:ENSG00000073792,IGF2BP2:ENSG00000163915,IGF2BP2-AS1;
2	97639000	18	-0.000139428577371496	:ENSG00000168754,FAM178B;
6	57392000	22	-0.000137737834304766	;
7	37594000	19	-0.000137433973576892	;
6	82336000	20	-0.000136733247084968	:ENSG00000112773,FAM46A;
4	40616000	26	-0.000135811139051084	:ENSG00000163694,RBM47;
9	102591000	17	-0.00013567168504897	:ENSG00000119508,NR4A3;
22	31747000	27	-0.000135007248071897	;
7	5978000	11	-0.000134874485537112	:ENSG00000155026,RSPH10B;
10	48878000	19	-0.000134792997848114	;
2	18964000	34	-0.000134469900892964	:ENSG00000224626,AC106053.1;
13	45092000	19	-0.000134160939726834	:ENSG00000102804,TSC22D1;
3	50096000	24	-0.000133878632841997	:ENSG00000004534,RBM6;
18	5444000	28	-0.000133700698123835	:ENSG00000082397,EPB41L3;
4	119424000	28	-0.000133384682994064	:ENSG00000154608,CEP170P1;
11	117395000	34	-0.000133242966741791	;
14	19886000	12	-0.00013301704895042	;
4	98890000	45	-0.000132885268898224	:ENSG00000163116,STPG2;
11	37087000	31	-0.000132751405875509	;
2	96622000	20	-0.000132537318933239	:ENSG00000174501,ANKRD36C;
21	45335000	29	-0.000132485426603074	:ENSG00000160216,AGPAT3:ENSG00000199598,RNU6-859P;
13	56570000	20	-0.000132447271146169	:ENSG00000228611,HNF4GP1;
10	93809000	15	-0.000132061789898744	:ENSG00000107864,CPEB3;
2	144033000	24	-0.000131852770585753	:ENSG00000075884,ARHGAP15;
7	89450000	23	-0.00013135552684847	;
5	64082000	25	-0.000131293452809991	:ENSG00000153015,CWC27;
1	104103000	24	-0.000131227495600309	:ENSG00000240038,AMY2B:ENSG00000236085,ACTG1P4;
14	55277000	26	-0.000129352769737761	;
11	121589000	31	-0.000128919607120007	;
17	44394000	12	-0.000128788216352743	:ENSG00000228696,ARL17B:ENSG00000176681,LRRC37A:ENSG00000265411,RN7SL656P;
20	25886000	11	-0.000128638396403615	;
11	33293000	26	-0.000128604915900437	:ENSG00000110422,HIPK3;
10	106514000	22	-0.000128208551950715	:ENSG00000156395,SORCS3;
3	123706000	38	-0.000127902633280633	:ENSG00000065371,ROPN1;
17	68371000	25	-0.000127581151482755	;
7	122413000	29	-0.000127200976113867	:ENSG00000081803,CADPS2;
2	154376000	23	-0.000126734096738484	;
14	103965000	20	-0.000126556979900429	:ENSG00000075413,MARK3;
21	25039000	16	-0.000126513373580821	;
3	59294000	23	-0.000126438665236522	;
12	109102000	27	-0.000126290146961617	:ENSG00000110880,CORO1C;
3	83272000	28	-0.000126173987331384	;
10	102207000	27	-0.000125773124636724	;
9	37244000	16	-0.000125759395102999	:ENSG00000147905,ZCCHC7;
15	56187000	22	-0.000125436870107447	:ENSG00000069869,NEDD4;
17	46296000	20	-0.000125114002923574	:ENSG00000141293,SKAP1;
18	12164000	20	-0.000124894172120708	;
1	149285000	15	-0.000124579283923928	:ENSG00000252105,RNU1-143P;
18	9899000	15	-0.000124353632240299	;
15	98981000	30	-0.000124176022669597	:ENSG00000185087,FAM169B;
4	73979000	18	-0.000124130345761916	:ENSG00000132466,ANKRD17;
6	26417000	27	-0.000123997667683045	:ENSG00000124549,BTN2A3P;
18	20729000	32	-0.00012364047778319	:ENSG00000134508,CABLES1;
11	63710000	23	-0.000123136263018735	:ENSG00000110583,NAA40;
1	191328000	26	-0.000122615293567712	;
5	9290000	36	-0.000122188795486102	:ENSG00000112902,SEMA5A;
3	65939000	20	-0.000121968958612549	:ENSG00000151276,MAGI1:ENSG00000272610,MAGI1-IT1;
2	210854000	21	-0.000121617545808929	:ENSG00000144406,UNC80;
6	57243000	30	-0.000121554891847711	;
12	28060000	29	-0.000121193832197327	;
5	153369000	24	-0.000120736110721741	:ENSG00000055147,FAM114A2;
6	38155000	31	-0.000120467739907378	:ENSG00000183826,BTBD9;
2	186750000	25	-0.000119947215412687	;
4	87611000	23	-0.000119916232993127	:ENSG00000163629,PTPN13;
1	182051000	23	-0.000119697811966806	:ENSG00000225982,RP11-538D16.3;
14	71389000	19	-0.000119505064541872	:ENSG00000100731,PCNX;
12	50005000	18	-0.000119313397194881	:ENSG00000110844,PRPF40B:ENSG00000258104,HIGD1AP9;
8	133748000	29	-0.000119023749209099	:ENSG00000165071,TMEM71;
3	127800000	21	-0.000118943935054564	:ENSG00000175792,RUVBL1;
7	105531000	31	-0.000118845498267952	:ENSG00000128536,CDHR3;
20	9706000	26	-0.00011841832320233	;
13	107699000	21	-0.000118052477487655	;
20	1621000	25	-0.000117966567887208	:ENSG00000089012,SIRPG:ENSG00000237914,SIRPG-AS1;
17	43427000	20	-0.000117866042187557	;
15	51260000	31	-0.000117768907846926	:ENSG00000081014,AP4E1;
7	36740000	24	-0.000117528320218793	;
17	71958000	18	-0.000117488050273097	;
13	100819000	20	-0.00011722021432551	:ENSG00000175198,PCCA;
12	168000	35	-0.00011714213987724	:ENSG00000120645,IQSEC3;
6	145856000	25	-0.000117107353038592	:ENSG00000112425,EPM2A;
5	35587000	25	-0.000116685900263902	;
7	102343000	15	-0.000116480088734073	;
6	64954000	20	-0.000115606500844826	;
10	97619000	19	-0.000115326089686787	:ENSG00000138185,ENTPD1:ENSG00000226688,ENTPD1-AS1:ENSG00000240527,RP11-429G19.3:ENSG00000270099,RP11-248J23.7;
10	103827000	33	-0.000115092436647717	:ENSG00000166189,HPS6;
14	19793000	43	-0.000114109995601456	;
4	80820000	34	-0.000114088339002963	:ENSG00000163297,ANTXR2;
7	120428000	19	-0.000113825336592037	:ENSG00000106025,TSPAN12;
2	222164000	22	-0.000113756641283054	;
13	47043000	23	-0.000113677617987754	:ENSG00000231817,LINC01198:ENSG00000277228,RP11-189B4.7;
14	49082000	30	-0.000113382910835134	;
10	17359000	23	-0.000112225915973509	:ENSG00000148488,ST8SIA6;
20	11149000	27	-0.000112079038054701	;
4	67500000	27	-0.000111966110088736	;
2	160851000	27	-0.000111962281641567	:ENSG00000153246,PLA2R1;
2	61029000	24	-0.00011190457483175	:ENSG00000115421,PAPOLG;
8	135845000	17	-0.00011185126400181	:ENSG00000254028,AC083843.2:ENSG00000253433,NCRNA00250;
6	38841000	16	-0.000111592988933149	:ENSG00000124721,DNAH8;
1	41147000	17	-0.000111369928212204	:ENSG00000237899,RP4-739H11.3:ENSG00000272145,NFYC-AS1;
1	85985000	39	-0.000111055443336175	:ENSG00000153904,DDAH1;
4	107962000	31	-0.000111047809648137	:ENSG00000155011,DKK2;
9	29447000	24	-0.000111038009990409	;
2	56599000	25	-0.00011097632246742	:ENSG00000271894,RP11-482H16.1:ENSG00000055813,CCDC85A;
7	8043000	34	-0.000110824314338797	;
11	105875000	23	-0.000110763983437548	:ENSG00000170903,MSANTD4;
15	27657000	34	-0.000110346804193186	:ENSG00000258970,RP11-100M12.1;
3	50232000	11	-0.000110346358990687	:ENSG00000114349,GNAT1;
2	178104000	20	-0.000110324521140823	:ENSG00000116044,NFE2L2;
2	176839000	21	-0.000110242354331628	:ENSG00000144320,KIAA1715;
8	8022000	13	-0.000110221399218299	:ENSG00000249188,ENPP7P1:ENSG00000253893,FAM85B;
11	115256000	21	-0.000109988064237103	;
7	50635000	31	-0.000109819227493489	;
4	145211000	14	-0.000109598325080537	;
2	231928000	16	-0.000109079480788689	:ENSG00000173692,PSMD1;
5	43008000	33	-0.000108720077062943	:ENSG00000177738,CTD-2201E18.3;
1	149275000	15	-0.000108505337828638	:ENSG00000270962,RP11-403I13.10;
13	108243000	23	-0.000108401241974555	:ENSG00000204442,FAM155A;
6	69906000	32	-0.000108059600553723	:ENSG00000135298,BAI3;
6	49425000	31	-0.000107861061341464	:ENSG00000146085,MUT:ENSG00000031691,CENPQ;
6	96511000	26	-0.00010773337068661	:ENSG00000172461,FUT9;
1	99298000	22	-0.000107101838689608	;
12	113458000	21	-0.000106477077887578	;
19	19656000	26	-0.000106332165639802	:ENSG00000160161,CILP2;
6	71379000	20	-0.000105678014653229	:ENSG00000112305,SMAP1;
2	98314000	30	-0.000105259902835013	:ENSG00000228486,LINC01125;
6	27339000	18	-0.000104392631579931	:ENSG00000124613,ZNF391;
6	6151000	48	-0.00010414783252522	:ENSG00000124491,F13A1;
3	115607000	20	-0.000103549332519873	:ENSG00000185565,LSAMP;
6	70574000	22	-0.000103442073923477	;
12	87138000	22	-0.000103103928740736	:ENSG00000258185,RP11-202H2.1:ENSG00000264077,AC010196.1;
12	41628000	24	-0.000102855219641965	:ENSG00000165966,PDZRN4;
19	46155000	27	-0.0001026192469642	:ENSG00000241226,RN7SL836P;
6	107342000	31	-0.000101623738755859	:ENSG00000130349,C6orf203;
11	5966000	27	-0.000101589872311663	:ENSG00000255257,AC025016.1:ENSG00000184478,OR56A3;
8	69438000	25	-0.000101476597214356	:ENSG00000165084,C8orf34:ENSG00000236191,RPS15AP25;
1	46309000	15	-0.000101388957872765	:ENSG00000086015,MAST2:ENSG00000232467,TMA16P2;
4	55469000	28	-0.000101151133022962	:ENSG00000250456,AC006552.1;
9	105451000	42	-0.000101081791087432	;
13	80296000	30	-0.000101018273116016	;
8	82520000	37	-0.000100377795861602	:ENSG00000251521,IMPA1P:ENSG00000254151,NIPA2P4;
[truncated: 24,356 more rows]
