# Supplementary material for: Evidence of Recent Intricate Adaptation in Human Populations
Source: PLoS One. 2016 Dec 19;11(12):e0165870. doi: 10.1371/journal.pone.0165870 (PMC5167553; doi:10.1371/journal.pone.0165870)
Supplement: S1 File — (ZIP) [file pone.0165870.s009.zip › comRiSgenes.txt]

chr	start position	# variants	Fst	genes
7	74420000	19	-0.000497559243586233	;
2	91830000	131	-0.000441214917191527	:ENSG00000143429,AC027612.6;
15	21980000	20	-0.000238647319128853	:ENSG00000258415,RP11-32B5.4;
9	45900000	16	-8.90014093630866e-05	;
2	91810000	53	-8.66348693360998e-05	:ENSG00000143429,AC027612.6;
21	10360000	13	0.00028356711647477	;
1	143340000	63	0.000440200532053197	;
16	33170000	11	0.000741660244537729	;
9	42070000	11	0.000744601454415366	;
15	75550000	58	0.000847011105182252	:ENSG00000140478,GOLGA6D:ENSG00000167195,GOLGA6C;
9	66470000	89	0.000940680930463537	;
15	30390000	24	0.000975395337733872	:ENSG00000261792,DNM1P28:ENSG00000178081,ULK4P3;
9	42430000	20	0.00108797774153082	:ENSG00000240240,RP11-146D12.2:ENSG00000234812,RP11-146D12.6:ENSG00000231390,SNX18P8;
2	87220000	29	0.00128516270951289	:ENSG00000187627,RGPD1:ENSG00000183281,PLGLB1;
9	42910000	15	0.00140725893054804	;
14	19990000	19	0.00151842515695405	;
15	30840000	11	0.00168021890165306	:ENSG00000178115,GOLGA8Q;
9	41880000	21	0.0017016732675028	:ENSG00000226108,RAB28P1:ENSG00000232239,RBPJP5;
2	88060000	36	0.00173080281796146	:ENSG00000185304,RGPD2;
22	16320000	47	0.00177451809986925	;
10	48800000	23	0.00183685284669417	;
9	70920000	62	0.00188535911832087	:ENSG00000234394,RP11-561O23.5:ENSG00000225337,RP11-561O23.7;
15	20980000	13	0.00190956294697724	:ENSG00000259383,RP11-403B2.6:ENSG00000259443,RP11-403B2.5:ENSG00000258420,RP11-403B2.3;
9	43920000	19	0.00206514393318341	;
7	102220000	16	0.00209641234526921	:ENSG00000270249,RP11-514P8.7:ENSG00000105808,RASA4:ENSG00000205236,RP11-514P8.6;
9	66450000	33	0.00216453908707143	:ENSG00000238113,LINC01410:ENSG00000202474,RNA5SP283;
7	61120000	11	0.00225409155265532	;
19	1e+05	68	0.00229778024991183	:ENSG00000267310,OR4G1P:ENSG00000176695,OR4F17;
1	147580000	13	0.00239762476032487	;
19	170000	15	0.00245577314734793	:ENSG00000267290,AC092192.1;
15	84890000	15	0.00247626724191146	:ENSG00000225151,GOLGA2P7;
16	18530000	95	0.00248062086870298	;
15	20290000	28	0.00252155907452989	;
10	49350000	29	0.00257767153087926	;
15	30690000	19	0.00264387028389876	:ENSG00000186399,GOLGA8R:ENSG00000221723,AC019322.1:ENSG00000274424,Metazoa_SRP;
2	91800000	59	0.00295716853010316	:ENSG00000143429,AC027612.6;
15	28860000	12	0.00324912321006017	:ENSG00000206149,HERC2P9;
6	32670000	530	0.00330070653399063	:ENSG00000235040,MTCO3P1;
3	106670000	286	0.0033057246300283	:ENSG00000242759,LINC00882;
2	111150000	25	0.00333788222053818	:ENSG00000273471,RP13-1039J1.4;
1	146050000	11	0.00342906073215402	;
7	64990000	12	0.00347542352636909	:ENSG00000235421,RP11-667F9.1;
9	42440000	23	0.00361763726542153	:ENSG00000240240,RP11-146D12.2;
15	20280000	23	0.00376515128063278	;
3	106650000	256	0.00383540763416199	:ENSG00000242759,LINC00882;
6	64960000	291	0.00385593965954253	;
9	42960000	55	0.00388588955881048	;
9	47180000	228	0.00389993781284198	;
8	145480000	11	0.00397219649799186	;
16	30270000	14	0.00397220123068062	:ENSG00000278557,AC106782.1:ENSG00000183604,SMG1P5;
6	32660000	583	0.00400011865963087	;
1	13660000	24	0.00401409607534305	:ENSG00000204481,PRAMEF14;
9	69390000	21	0.00412492745054003	:ENSG00000172014,ANKRD20A4:ENSG00000238551,RNU6-1193P;
10	38560000	465	0.00415177250269909	:ENSG00000226113,RP11-672F9.1;
2	111160000	16	0.00429020871707109	:ENSG00000273471,RP13-1039J1.4:ENSG00000184115,RP13-1039J1.2:ENSG00000257207,AC108938.5;
19	110000	23	0.00436516273140235	:ENSG00000176695,OR4F17;
16	16440000	12	0.00437060619847052	:ENSG00000183889,NPIPA1:ENSG00000277920,RP11-958N24.4;
9	66860000	123	0.0043885414517509	;
9	70080000	15	0.00439208712706394	:ENSG00000224599,BMS1P12;
16	18400000	32	0.00441499636628938	:ENSG00000276484,RP11-1212A22.7;
1	148610000	18	0.00444433789018042	:ENSG00000271439,RP11-666A1.7;
6	32650000	645	0.00448953108273599	;
16	29500000	16	0.00449975664091064	:ENSG00000169203,NPIP;
1	13550000	15	0.00454314120464629	;
4	132970000	250	0.00455895885965525	:ENSG00000251598,RP11-789C2.1;
9	41820000	13	0.0045628337461365	;
14	20120000	57	0.00457015331595361	:ENSG00000258324,RP11-536C10.22;
4	98930000	330	0.0046138081631638	:ENSG00000163116,STPG2;
10	103680000	224	0.00465238368965925	:ENSG00000120029,C10orf76;
4	30000	50	0.00466970874202626	;
16	29530000	27	0.00471679954164344	:ENSG00000276338,AC133555.1:ENSG00000205534,SMG1P2;
17	80120000	350	0.00472460761148839	:ENSG00000176155,CCDC57;
5	178990000	318	0.00484220354128431	:ENSG00000176783,RUFY1:ENSG00000249140,PRDX2P3;
5	70480000	21	0.00484308519660738	;
6	119620000	306	0.00485486173262715	:ENSG00000111885,MAN1A1;
3	106700000	286	0.00491570262029197	:ENSG00000242759,LINC00882;
16	74200000	381	0.00491835342885999	;
5	69080000	11	0.00502776001565166	;
5	22460000	296	0.00506859465980985	:ENSG00000154162,CDH12;
9	46820000	15	0.00507627188834984	:ENSG00000232827,LINC01189;
5	22470000	283	0.00509518091201169	:ENSG00000154162,CDH12;
1	195080000	370	0.00516794197557664	;
20	36460000	266	0.005175152612344	:ENSG00000132792,CTNNBL1;
2	87210000	11	0.00517581370025258	:ENSG00000187627,RGPD1;
3	106690000	165	0.00518766848034939	:ENSG00000242759,LINC00882;
6	127400000	217	0.00519562589895322	;
16	16410000	35	0.00520524355544171	:ENSG00000244257,PKD1P1:ENSG00000183889,NPIPA1:ENSG00000278221,MIR6511A2;
17	19030000	12	0.00520929121314913	:ENSG00000189152,GRAPL;
7	10190000	321	0.00521472257790485	;
14	19810000	174	0.00528317412760204	;
21	10100000	18	0.00532755052220377	;
15	30460000	65	0.00533980336510578	:ENSG00000259906,RP11-932O9.4;
3	106660000	259	0.00534675358615312	:ENSG00000242759,LINC00882;
3	106710000	291	0.00537454928359179	:ENSG00000242759,LINC00882;
9	68700000	109	0.00539799640055052	;
19	90000	70	0.00540069707678699	:ENSG00000266945,OR4G3P;
3	106680000	273	0.00543347879703812	:ENSG00000242759,LINC00882;
4	99030000	281	0.00547883391472919	:ENSG00000163116,STPG2;
6	32640000	720	0.00551723190035332	;
14	19120000	336	0.00554076978210612	;
6	99080000	256	0.00554950416348002	;
17	80110000	392	0.00555617985844648	:ENSG00000176155,CCDC57:ENSG00000265678,RP11-1376P16.2:ENSG00000266654,RP11-1376P16.1;
9	41950000	103	0.00557225032429985	:ENSG00000278175,RP11-104G3.8:ENSG00000229273,RP11-104G3.2;
1	195070000	352	0.00561115019485725	;
6	98440000	229	0.00564724303788729	:ENSG00000271860,RP11-436D23.1;
1	148790000	29	0.0057304530454931	;
1	148870000	96	0.00575407597236485	;
9	45890000	11	0.00576727594051946	;
1	149280000	145	0.00577409337006732	:ENSG00000252105,RNU1-143P;
11	81470000	345	0.00588613075495922	;
9	46700000	15	0.00593113160334801	:ENSG00000227449,KGFLP1:ENSG00000233651,RP11-111F5.8:ENSG00000226429,RP11-111F5.6;
1	143350000	52	0.005972523731227	;
1	46150000	272	0.00598282894678673	:ENSG00000159592,GPBP1L1:ENSG00000159596,TMEM69:ENSG00000197429,IPP;
1	147920000	37	0.00609542357737797	;
15	30860000	27	0.00609951479058177	:ENSG00000259890,DNM1P50:ENSG00000260128,ULK4P2;
16	30220000	11	0.00612162103642487	:ENSG00000258130,RP11-347C12.3:ENSG00000261444,RP11-347C12.9:ENSG00000261203,RP11-347C12.8;
4	46750000	320	0.00612684773331016	:ENSG00000170516,COX7B2;
21	11120000	146	0.00617272939957215	;
8	7430000	19	0.00617886283339268	:ENSG00000215365,FAM90A22P:ENSG00000241737,FAM90A23P;
22	20680000	14	0.00619475075767964	;
1	142920000	37	0.00623309858161778	;
21	11140000	81	0.00624125036130438	;
1	149200000	407	0.00625321453903784	;
9	66830000	512	0.00625625206492835	;
9	46880000	51	0.00629432958424958	:ENSG00000278213,RP11-211N8.8;
1	148810000	11	0.0063238211411046	;
15	21990000	75	0.00640557363047151	;
16	22460000	29	0.00642653179007025	:ENSG00000237296,SMG1P1;
2	91980000	98	0.00644342060106561	;
9	46710000	11	0.00644402103306538	:ENSG00000227449,KGFLP1;
5	108480000	320	0.00644869019895819	:ENSG00000151422,FER;
14	19650000	32	0.00649006322718699	;
17	80080000	349	0.00649229227352099	:ENSG00000176155,CCDC57;
11	118250000	244	0.00649460452356208	:ENSG00000110344,UBE4A;
2	243100000	12	0.00650177204487617	;
9	67740000	11	0.00654891866940209	;
2	89940000	86	0.00655292023041153	:ENSG00000253501,IGKV3D-34;
6	143890000	332	0.00661983820902222	:ENSG00000112419,PHACTR2;
4	141380000	224	0.00662311779229537	:ENSG00000205301,MGAT4D;
9	42990000	27	0.00663367755832894	;
9	69720000	18	0.00664866277721315	:ENSG00000225883,BMS1P11;
3	185190000	264	0.00664969479345496	:ENSG00000073803,MAP3K13:ENSG00000163900,TMEM41A;
4	66750000	321	0.00666745573386873	;
10	115860000	350	0.00673794227164523	;
12	7380000	259	0.00674176413682538	;
4	107960000	304	0.00686877512528025	:ENSG00000155011,DKK2;
22	20690000	16	0.00687088734183468	;
9	68980000	48	0.00690004121055164	;
5	30040000	360	0.00690169074157075	;
1	145270000	114	0.00691019626289864	;
21	9650000	337	0.00692168553299216	:ENSG00000279579,bP-2189O9.3;
16	21500000	24	0.00695473071193482	:ENSG00000180747,SMG1P3;
17	36340000	16	0.00699990417118089	;
16	32720000	16	0.00700214099171684	:ENSG00000261391,RP11-586K12.7;
9	41700000	35	0.00700747250784349	;
6	29580000	259	0.00701518192239863	:ENSG00000204681,GABBR1;
1	35280000	233	0.00711774068638505	:ENSG00000163866,SMIM12;
21	9530000	72	0.00712111357422334	;
2	98100000	30	0.00712527637967869	;
15	20250000	118	0.00714612335867785	:ENSG00000259769,RP11-1360M22.2;
16	29480000	12	0.00720995924614099	:ENSG00000257691,RP11-345J4.1;
2	91900000	128	0.00726094677745498	:ENSG00000230572,AC027612.3;
3	98760000	375	0.00728427345835197	;
20	5500000	306	0.00728865756895655	;
9	43010000	13	0.00730607997260981	;
16	30200000	20	0.00730837129658532	:ENSG00000102879,CORO1A:ENSG00000169627,BOLA2B:ENSG00000132207,SLX1A:ENSG00000213599,SLX1A-SULT1A3;
2	186990000	291	0.00733002303152143	;
4	99020000	284	0.00735546232262877	:ENSG00000163116,STPG2;
3	26490000	278	0.00736483862735033	;
3	1.08e+08	251	0.00737315514584257	;
12	98430000	242	0.00737352724446928	;
2	31690000	292	0.00740317252581068	;
1	148910000	86	0.00741583526397673	:ENSG00000222854,RNA5SP59;
5	108540000	444	0.00743083480276998	;
1	148760000	20	0.00743209324613827	:ENSG00000237343,RP11-763B22.4:ENSG00000233586,RP11-763B22.3;
9	45090000	23	0.00744701445946092	;
5	133520000	251	0.00746927475687011	:ENSG00000272772,CTD-2410N18.5;
19	2e+05	19	0.00748190575032161	:ENSG00000267029,AC092299.7:ENSG00000206082,LINC01002;
1	17060000	17	0.00752899353706732	:ENSG00000279132,FAM231A:ENSG00000207389,RNU1-4;
16	21870000	27	0.00755604884713707	:ENSG00000185864,NPIPB4;
9	42410000	11	0.00760728734113994	:ENSG00000183148,ANKRD20A2:ENSG00000240240,RP11-146D12.2;
3	98720000	353	0.00762681984131425	:ENSG00000239462,CTD-2021J15.1;
6	29570000	247	0.00763697769266336	:ENSG00000204681,GABBR1;
2	24630000	296	0.00766498921661982	;
21	11110000	127	0.00767939392778211	:ENSG00000278106,RP11-589M2.1;
9	42930000	34	0.00769589497323035	;
1	200040000	236	0.00770149223899805	:ENSG00000116833,NR5A2;
4	180170000	344	0.00771223958377398	;
2	31860000	277	0.0077266193346566	;
4	133030000	338	0.0077306499940251	:ENSG00000251598,RP11-789C2.1;
9	68710000	51	0.00773712717854904	;
10	59280000	268	0.00775109463274775	;
10	51620000	86	0.00776572927291166	;
6	42490000	258	0.00777381845635602	;
14	19950000	41	0.00778275652300802	;
13	32770000	293	0.00781784585276312	:ENSG00000073910,FRY;
4	3570000	409	0.00782396814282585	:ENSG00000216560,LINC00955;
14	19740000	75	0.0078263492656509	:ENSG00000258781,RP11-496I2.4:ENSG00000257310,RP11-496I2.2;
6	32630000	1079	0.00782744595880083	:ENSG00000179344,HLA-DQB1;
4	66780000	303	0.00791454258101674	;
1	118360000	298	0.007964746278157	;
15	36260000	250	0.00798227330842502	:ENSG00000259639,RP11-184D12.1;
12	17180000	273	0.00798725639654194	;
1	108560000	359	0.008034450381317	:ENSG00000264753,AL390036.1;
1	195060000	368	0.00803688079760874	;
4	98990000	261	0.00804921569366772	:ENSG00000163116,STPG2;
6	127390000	262	0.00806768929560833	;
9	31640000	343	0.0080727926895836	:ENSG00000235148,HMGB3P23;
8	84980000	321	0.00812829556129248	:ENSG00000254202,RP11-120I21.2;
8	100830000	244	0.00816388876461552	:ENSG00000132549,VPS13B;
4	46860000	316	0.00821220333246907	:ENSG00000170516,COX7B2;
1	144310000	13	0.00823650866372112	;
21	22350000	356	0.00823887109093285	;
12	18550000	302	0.00824282353220414	:ENSG00000139144,PIK3C2G;
9	102170000	292	0.00824512766367195	;
20	37400000	314	0.00825854723677565	:ENSG00000101442,ACTR5;
15	38160000	283	0.00829941707289601	;
2	105670000	269	0.00830968326298926	:ENSG00000135972,MRPS9;
5	160220000	356	0.00832341307117674	:ENSG00000118322,ATP10B;
17	18790000	221	0.00835202060870359	:ENSG00000141127,PRPSAP2;
1	46100000	261	0.0083601417715365	:ENSG00000159592,GPBP1L1;
9	41930000	62	0.00836251249376532	;
9	69650000	32	0.00837355259129992	:ENSG00000181997,AQP7P2:ENSG00000176134,RP11-574E24.3;
19	51970000	328	0.00838867019427697	:ENSG00000268957,SIGLEC26P;
16	77560000	514	0.0084273783469148	;
19	11100000	376	0.00842783150310513	:ENSG00000127616,SMARCA4;
10	48980000	75	0.00843076665344391	;
3	175980000	284	0.00844849734082267	;
6	100730000	236	0.0084495984383408	;
12	17640000	274	0.00851659809695192	;
3	26500000	390	0.00855026534014972	;
6	119610000	281	0.00855413683805816	:ENSG00000111885,MAN1A1;
10	38810000	597	0.00860703882339596	;
1	144160000	16	0.00862823760865226	;
13	37970000	334	0.00864308707814531	;
21	9470000	95	0.00867122633273283	;
1	74080000	331	0.00869688537079083	;
7	75430000	381	0.00870603600919191	;
15	21090000	52	0.00874199601758353	:ENSG00000261048,RP11-810K23.9:ENSG00000261554,RP11-810K23.10;
20	62720000	284	0.00876782982434089	:ENSG00000125510,OPRL1;
9	70870000	41	0.00882229652985515	:ENSG00000196873,CBWD3;
3	98730000	329	0.00882401095354411	:ENSG00000239462,CTD-2021J15.1;
4	98940000	383	0.00883934501117626	:ENSG00000163116,STPG2:ENSG00000242697,RPL5P12;
15	23380000	40	0.00884615291823478	;
1	13670000	15	0.00888724416233066	:ENSG00000204481,PRAMEF14;
16	18490000	11	0.00889764741200421	:ENSG00000254681,PKD1P5:ENSG00000206927,Y_RNA:ENSG00000257563,MIR3180-3:ENSG00000266291,hsa-mir-3180-1:ENSG00000265776,hsa-mir-3670-1;
7	30100000	282	0.00891448898499026	:ENSG00000106086,PLEKHA8:ENSG00000231519,AC007285.7;
4	99040000	286	0.00892260339771858	:ENSG00000163116,STPG2;
13	90390000	311	0.00894092550201114	;
6	98410000	234	0.00894129127116055	:ENSG00000271860,RP11-436D23.1;
3	106640000	369	0.00895166470584863	:ENSG00000242759,LINC00882;
4	184520000	296	0.00895882708089051	;
6	99270000	240	0.00896673586465025	;
5	91460000	315	0.00899413251336922	;
16	28660000	14	0.00900569276829286	:ENSG00000255524,NPIPB8;
7	61100000	11	0.00907344562559342	;
5	108530000	324	0.00908317434937791	:ENSG00000151422,FER;
6	48220000	312	0.00909368364185286	;
16	33120000	18	0.00910409209663979	:ENSG00000261599,HERC2P8;
10	51390000	13	0.00913908622877348	;
3	185200000	286	0.00914138130264877	:ENSG00000073803,MAP3K13:ENSG00000163900,TMEM41A;
16	1910000	393	0.00914609238094324	:ENSG00000162039,MEIOB;
1	27500000	325	0.00915667609518169	:ENSG00000229985,RP11-40H20.5;
7	65010000	66	0.00919198550072554	:ENSG00000235421,RP11-667F9.1:ENSG00000280427,AC104057.1;
20	60770000	403	0.00919423073246701	:ENSG00000101181,MTG2;
9	70160000	13	0.00919615037060607	;
6	31160000	465	0.00920849109467573	:ENSG00000272501,XXbac-BPG299F13.17:ENSG00000206344,HCG27:ENSG00000271821,XXbac-BPG299F13.14;
1	142840000	62	0.00922930834305618	;
14	92130000	384	0.00924396677187618	:ENSG00000133962,CATSPERB;
6	31210000	396	0.00924788251620784	;
1	85980000	334	0.0092488685203959	:ENSG00000153904,DDAH1;
4	120380000	312	0.00925168568264807	:ENSG00000245958,RP11-33B1.1;
9	69020000	93	0.00925240415998678	;
8	125270000	334	0.00928574190791186	:ENSG00000206724,RNU6-756P;
1	13360000	20	0.0092891432854315	;
20	44180000	366	0.00929822715514878	:ENSG00000158901,WFDC8:ENSG00000201923,RNA5SP485;
1	188320000	335	0.00932226055204558	;
2	32270000	284	0.00933954347169795	;
7	132530000	258	0.00935559764690514	:ENSG00000227197,AC009518.8;
4	87580000	247	0.0093658192660176	:ENSG00000163629,PTPN13;
4	45070000	321	0.00938169797024299	;
19	24580000	604	0.00939441038421182	;
7	90330000	256	0.00939767285391735	;
18	28380000	286	0.00940920185641077	;
9	68720000	104	0.00944581942345593	;
5	108470000	280	0.00945192774301013	:ENSG00000151422,FER;
3	26510000	335	0.00946858115684844	;
2	91890000	110	0.00947259987404278	:ENSG00000230572,AC027612.3;
11	121130000	335	0.00948832158550556	;
5	97410000	371	0.00949264825227022	;
15	52050000	280	0.00950372644876265	:ENSG00000128872,TMOD2;
8	66160000	318	0.0095196922206338	;
21	19870000	354	0.00952815292923267	;
3	151540000	316	0.00953037385938815	:ENSG00000242908,AADACL2-AS1:ENSG00000114771,AADAC;
7	50140000	275	0.00953483577013297	:ENSG00000042813,ZPBP:ENSG00000164500,C7orf72;
17	18780000	317	0.00955644686682276	:ENSG00000141127,PRPSAP2;
17	18770000	288	0.00963668785986642	:ENSG00000141127,PRPSAP2;
5	103450000	344	0.00965525103720314	;
15	32550000	26	0.00966478210647123	;
21	9750000	37	0.00970040275306253	:ENSG00000278931,bP-2189O9.2;
8	36860000	301	0.00970242817098873	;
3	105120000	287	0.00970423231844731	:ENSG00000170017,ALCAM;
4	46960000	286	0.00971226932260649	:ENSG00000109158,GABRA4;
1	13020000	17	0.00972162954671647	;
4	166340000	339	0.00974057193012557	:ENSG00000109472,CPE;
6	88150000	255	0.0097408451835821	:ENSG00000272514,C6orf165:ENSG00000213204,C6orf165:ENSG00000218793,RP3-382I10.3:ENSG00000218698,ST13P16;
19	11070000	368	0.00974176837125868	:ENSG00000127616,SMARCA4;
2	31830000	270	0.00974831993366923	;
11	101380000	277	0.00975179432628442	:ENSG00000137672,TRPC6;
9	39590000	11	0.00978231908825358	;
20	44190000	328	0.0098004278743931	:ENSG00000158901,WFDC8:ENSG00000230860,CCNB1IP1P2;
22	32680000	324	0.00980924150480838	:ENSG00000273325,RP1-90G24.11;
6	31150000	418	0.00983399058247623	;
1	195090000	367	0.00984534492216917	:ENSG00000265108,AL357932.1;
10	12560000	360	0.00984651569060999	;
1	111190000	226	0.00985884249819685	:ENSG00000221538,AL365361.1:ENSG00000259834,KCNA3;
11	42910000	411	0.00986703160795022	;
4	66730000	349	0.00990745784995072	;
11	105830000	244	0.00992021291399871	;
4	46950000	287	0.00995077049238105	:ENSG00000109158,GABRA4;
10	101380000	257	0.00995235079857588	:ENSG00000155287,SLC25A28:ENSG00000260475,RP11-85A1.3;
9	46780000	24	0.00996279453765812	:ENSG00000204801,RP11-96J15.2;
6	81970000	310	0.00996706517227335	;
6	32620000	754	0.00996719400815062	:ENSG00000179344,HLA-DQB1:ENSG00000223534,HLA-DQB1-AS1;
3	113520000	234	0.00996740075585145	:ENSG00000114573,ATP6V1A;
7	29580000	271	0.00999283096043585	:ENSG00000223813,AC007255.8;
1	185390000	312	0.00999486290480729	;
7	123770000	322	0.0100066676024357	:ENSG00000242593,RP5-921G16.1;
5	93510000	183	0.0100073054371497	:ENSG00000185261,KIAA0825;
12	32470000	281	0.0100190464448868	:ENSG00000151746,BICD1;
8	7700000	50	0.0100314689106359	:ENSG00000178287,SPAG11A;
16	63200000	306	0.0100319478254995	;
22	16160000	56	0.0100441944721303	:ENSG00000206195,DUXAP8:ENSG00000232775,BMS1P18;
9	141120000	39	0.010052303508042	:ENSG00000233013,FAM157B;
12	98530000	314	0.0100568146582915	:ENSG00000258312,RP11-690J15.1;
6	25630000	304	0.0100574259854315	;
5	119890000	285	0.0100927438838011	:ENSG00000184838,PRR16;
1	103760000	385	0.0100962027063242	;
5	125180000	402	0.0101687694577445	;
10	67270000	371	0.0101749563897766	;
10	38940000	469	0.0101994920389794	:ENSG00000233867,SLC9B1P3;
11	27320000	245	0.0102062384094148	;
2	186600000	228	0.0102102359772673	:ENSG00000226747,AC007966.1:ENSG00000188738,FSIP2;
10	38870000	755	0.0102189743275789	;
9	70830000	36	0.0102472112649949	;
1	185400000	295	0.0102821274155421	:ENSG00000252407,RNU7-183P:ENSG00000270920,FAM195DP;
5	91470000	249	0.0102971991658826	;
10	59260000	294	0.0102994907782829	;
8	59220000	299	0.0103232893877064	;
4	120290000	245	0.0103335986932277	:ENSG00000250412,KLHL2P1;
2	96450000	23	0.0103375261794031	:ENSG00000237510,AC008268.2;
15	30850000	64	0.0103399677812694	:ENSG00000178115,GOLGA8Q:ENSG00000277031,Metazoa_SRP:ENSG00000221593,AC026150.2;
10	106950000	269	0.0103526879831229	:ENSG00000156395,SORCS3;
11	42820000	297	0.0103584610415813	;
4	9.9e+07	271	0.010363517546974	:ENSG00000163116,STPG2;
13	32760000	257	0.010368313560678	:ENSG00000073910,FRY;
9	85430000	323	0.0103764992353574	;
10	59270000	301	0.0103965439641418	:ENSG00000235810,RP11-550A9.1;
20	33190000	244	0.0104002195496991	:ENSG00000101464,PIGU;
15	52030000	264	0.0104137070729131	:ENSG00000140280,LYSMD2;
12	28050000	240	0.0104301819429087	;
9	102560000	276	0.0104455718022981	:ENSG00000237461,RP11-554F20.1;
21	10030000	23	0.0104556082369212	;
11	33050000	314	0.0104595688737312	:ENSG00000121690,DEPDC7;
2	32370000	271	0.0104819277391853	:ENSG00000021574,SPAST;
12	18570000	286	0.0105017443335054	:ENSG00000139144,PIK3C2G:ENSG00000255960,RP11-459D22.1;
2	111040000	14	0.0105132565441973	:ENSG00000261760,RP11-1223D19.1:ENSG00000263881,MIR4436B2;
15	95630000	320	0.0105148655674346	:ENSG00000277654,RP11-255M2.3:ENSG00000258773,RP11-255M2.2;
6	42680000	260	0.0105326485784286	:ENSG00000112619,PRPH2;
6	32360000	627	0.0105609376588012	:ENSG00000228962,HCG23:ENSG00000204290,BTNL2;
16	90210000	19	0.0105832502059984	:ENSG00000260528,FAM157C:ENSG00000261172,RP11-356C4.5:ENSG00000222359,RNU6-355P;
14	19500000	54	0.0105966997781374	;
3	98270000	265	0.0106418166017509	:ENSG00000080819,CPOX;
4	180180000	348	0.0106497194284971	;
1	146530000	484	0.0106625053520855	;
10	18650000	377	0.0106627452184035	:ENSG00000165995,CACNB2;
9	41810000	14	0.0106640055305159	;
8	8020000	98	0.0106869011687528	:ENSG00000249188,ENPP7P1:ENSG00000253893,FAM85B;
16	56120000	301	0.0106881369205698	:ENSG00000246379,RP11-461O7.1;
12	102460000	233	0.0106888322213362	:ENSG00000257222,RP11-554E23.4:ENSG00000075188,NUP37;
11	112870000	294	0.0107118652551396	;
4	120260000	263	0.0107435771831048	:ENSG00000250412,KLHL2P1;
4	70210000	300	0.0107492341722734	:ENSG00000135226,UGT2B28:ENSG00000250612,RP11-618I10.2;
20	37390000	296	0.0107522597975527	:ENSG00000101442,ACTR5:ENSG00000199691,RN7SKP173;
9	66820000	512	0.0107607151841619	;
14	54740000	287	0.0107626755484967	;
4	70430000	384	0.0107636522680624	:ENSG00000251177,RP11-401E5.2;
10	42540000	61	0.0107857733068992	;
4	98970000	303	0.0107973438645503	:ENSG00000163116,STPG2:ENSG00000214904,DUTP8;
5	4270000	375	0.0108071231484639	;
2	126390000	333	0.0108144407007865	;
7	156720000	333	0.0108166909995414	;
2	88100000	27	0.0108177878416966	:ENSG00000185304,RGPD2;
3	101520000	242	0.0108215323416291	:ENSG00000144815,NXPE3;
6	98430000	240	0.0108436166943384	:ENSG00000271860,RP11-436D23.1;
1	176610000	210	0.0108448337655075	:ENSG00000116183,PAPPA2;
12	77230000	242	0.0108539423905565	:ENSG00000186908,ZDHHC17;
9	45070000	12	0.0108868241045388	;
10	106970000	264	0.0108903522463483	:ENSG00000156395,SORCS3;
5	93960000	253	0.0109002697458596	:ENSG00000133302,ANKRD32;
3	7980000	428	0.0109225815581174	;
9	107010000	263	0.0109518053796829	;
7	7.5e+07	31	0.0109608807907243	;
9	9480000	377	0.0109886988973837	:ENSG00000153707,PTPRD;
4	34690000	353	0.0109890017917403	;
6	48140000	299	0.0109921051750037	;
9	66850000	485	0.0109954061027217	;
7	90410000	314	0.0110081323920266	;
3	44640000	211	0.0110204670214803	:ENSG00000236869,RP11-944L7.4:ENSG00000144792,ZNF660:ENSG00000186448,ZNF197;
8	84990000	379	0.0110316951118753	:ENSG00000254202,RP11-120I21.2;
2	32360000	278	0.0110560380599068	:ENSG00000021574,SPAST;
10	124800000	285	0.0110568319048922	:ENSG00000196177,ACADSB;
2	32480000	275	0.0110574028785495	:ENSG00000091106,NLRC4;
3	121260000	258	0.0110576584977016	:ENSG00000051341,POLQ;
3	40100000	302	0.0110725648413565	:ENSG00000170011,MYRIP;
4	66790000	332	0.011079343141996	;
16	77550000	469	0.0110895739077011	;
4	18910000	320	0.0110897010522611	;
11	57310000	276	0.0110924343427358	:ENSG00000214872,SMTNL1:ENSG00000156587,UBE2L6;
12	18540000	300	0.0110993624793372	:ENSG00000139144,PIK3C2G;
4	148160000	237	0.0111158909496968	;
9	9690000	438	0.0111196716704661	:ENSG00000153707,PTPRD;
3	77600000	297	0.0111234305136304	:ENSG00000185008,ROBO2;
4	46930000	304	0.0111390890795724	:ENSG00000109158,GABRA4;
1	57820000	269	0.0111436276898444	;
4	63090000	362	0.0111495515255423	;
5	93970000	292	0.0111508729464741	:ENSG00000133302,ANKRD32;
1	148900000	86	0.0111536329670241	;
7	90390000	280	0.011163120859256	;
5	30010000	334	0.0111818904960284	;
2	224060000	334	0.0111878867943179	:ENSG00000152049,KCNE4;
8	137840000	316	0.0111914529451246	:ENSG00000254101,RP11-30J20.1;
11	32690000	241	0.0112018558787252	:ENSG00000186714,CCDC73;
5	70320000	22	0.0112349823642548	:ENSG00000249437,NAIP:ENSG00000254353,RP11-195E2.4;
11	89680000	15	0.0112380439450001	:ENSG00000254818,RP11-529A4.4:ENSG00000278837,RP11-529A4.16:ENSG00000255360,RP11-529A4.15;
20	48220000	341	0.0112494161154813	;
6	32350000	381	0.0112682684239799	:ENSG00000228962,HCG23;
7	97340000	307	0.011268874789397	;
20	37410000	265	0.0112769054657492	;
9	31650000	297	0.0112831408255352	;
1	57810000	308	0.0112921252906916	;
6	32600000	1213	0.0113089370995591	:ENSG00000196735,HLA-DQA1;
10	4530000	450	0.0113306016886151	;
4	46870000	268	0.0113561307416514	:ENSG00000170516,COX7B2;
1	66040000	316	0.0113650556586479	:ENSG00000116678,LEPR:ENSG00000224570,RP11-430H12.2;
6	31050000	272	0.0113676192991137	:ENSG00000222895,RNU6-1133P;
2	200790000	195	0.011372201169777	:ENSG00000178074,C2orf69:ENSG00000162971,TYW5;
12	16350000	285	0.0113779927309226	:ENSG00000188991,SLC15A5;
5	49430000	55	0.0113878360670974	;
2	107680000	336	0.0113878615746148	;
4	95110000	277	0.0113936716193269	:ENSG00000246541,RP11-363G15.2:ENSG00000250897,HMGB3P15;
5	30050000	343	0.0114048346813184	;
17	34650000	14	0.0114076208211476	;
10	62560000	253	0.0114090946903234	;
2	32280000	291	0.0114264198423924	:ENSG00000021574,SPAST;
11	118560000	343	0.0114296037266462	:ENSG00000255239,AP002954.6;
2	31870000	287	0.0114300716705391	:ENSG00000270422,AL133247.3;
7	153060000	294	0.0114305234153964	;
9	24250000	316	0.011438861379697	;
4	6.7e+07	290	0.0114397892420665	:ENSG00000249413,RP11-25H12.1;
3	128360000	320	0.0114505119352678	:ENSG00000163902,RPN1;
1	143980000	114	0.0114857919997487	;
14	59510000	301	0.0114910241218019	;
12	97770000	332	0.0114940746874285	;
13	37980000	307	0.011496358096522	;
4	46940000	295	0.0115000246644499	:ENSG00000109158,GABRA4;
7	90380000	280	0.0115160038504278	;
4	70450000	365	0.0115194757183885	:ENSG00000251177,RP11-401E5.2:ENSG00000173610,UGT2A1:ENSG00000270386,UGT2A1:ENSG00000271271,UGT2A2;
10	104840000	289	0.0115244775373048	:ENSG00000148842,CNNM2:ENSG00000076685,NT5C2;
13	40340000	274	0.0115248205633497	:ENSG00000133103,COG6;
13	105780000	362	0.0115331798639583	;
12	90000	142	0.0115600731908192	:ENSG00000256263,DDX11L8:ENSG00000226210,WASH7P;
1	145230000	121	0.0115604536330618	;
15	54740000	440	0.0115672537953532	;
4	45080000	321	0.0115856101622553	;
4	120280000	263	0.01161845376337	:ENSG00000250412,KLHL2P1:ENSG00000201186,RNU4-33P;
19	24570000	567	0.0116482506675101	;
10	104880000	203	0.0116687109869549	:ENSG00000076685,NT5C2:ENSG00000237827,RP11-332O19.2;
1	80790000	380	0.0116885502979122	:ENSG00000266033,AL606519.1;
1	90800000	263	0.0116906627409531	;
16	25670000	320	0.0116969019967137	;
5	95420000	250	0.0117152295629301	:ENSG00000251314,CTD-2337A12.1:ENSG00000250551,RP11-254I22.1;
11	112790000	342	0.01172463287677	;
10	38800000	771	0.0117426723543538	;
2	223290000	256	0.0117704821396822	:ENSG00000163082,SGPP2;
4	66990000	338	0.0117793575988411	:ENSG00000249413,RP11-25H12.1;
5	125190000	379	0.0118050149589996	:ENSG00000249950,CTC-394G3.1;
10	51600000	54	0.0118056044798126	;
21	46100000	409	0.0118102781438028	:ENSG00000187175,KRTAP12-1:ENSG00000276647,RP1-225L15.1;
9	24260000	328	0.011810652568693	;
12	94470000	316	0.0118211067791569	;
15	56180000	227	0.011827428205153	:ENSG00000069869,NEDD4;
16	18430000	52	0.011831869890777	:ENSG00000214940,NPIPA8:ENSG00000205746,RP11-1212A22.1:ENSG00000275085,AC126755.1:ENSG00000273613,MIR6511A2;
10	38550000	263	0.0118338191387219	:ENSG00000226113,RP11-672F9.1;
12	75900000	274	0.0118352469123609	:ENSG00000111615,KRR1;
16	33420000	303	0.0118475912924853	:ENSG00000259882,RP11-293B20.2;
11	117200000	289	0.011856836835245	:ENSG00000110274,CEP164:ENSG00000271412,PRR13P3;
11	105840000	254	0.011857453453702	:ENSG00000252081,RNU6-277P;
16	16470000	14	0.0118605944480858	:ENSG00000227827,RP11-958N24.2:ENSG00000214967,NPIPA7;
21	9710000	43	0.011861700778013	;
1	98980000	387	0.0118680243971904	;
2	79090000	283	0.0118740719050692	;
11	123600000	304	0.0118819940515865	:ENSG00000166261,ZNF202;
1	46080000	306	0.011884056951183	:ENSG00000132780,NASP:ENSG00000159588,CCDC17;
16	74250000	307	0.0118845469691717	:ENSG00000260471,AC009120.8;
4	19110000	259	0.0118860322964898	;
7	128810000	314	0.0118861528556827	;
4	66740000	342	0.0118921846005232	;
10	38460000	291	0.0118948577188107	:ENSG00000224761,RP11-508N22.9;
6	29720000	293	0.0119025859569931	;
7	90370000	273	0.0119058060263164	;
6	39250000	384	0.0119199121324785	;
8	124440000	362	0.0119214162446283	:ENSG00000156795,WDYHV1;
3	113510000	235	0.0119264258571804	:ENSG00000114573,ATP6V1A;
4	98980000	276	0.0119296200424166	:ENSG00000163116,STPG2;
15	28720000	44	0.0119502391795575	;
21	19880000	348	0.0119634847487188	;
4	46760000	286	0.0119654489055938	:ENSG00000170516,COX7B2;
2	87650000	22	0.0119740709050026	;
10	104500000	240	0.0119775935017373	:ENSG00000156398,SFXN2:ENSG00000166272,WBP1L;
7	52890000	405	0.0119826582800854	;
5	159630000	334	0.0119954754522175	:ENSG00000170231,FABP6:ENSG00000247699,CTB-127C13.1;
14	19100000	523	0.0119992966116755	;
8	33800000	253	0.0120131493622591	:ENSG00000253642,RP11-317N12.1;
2	243150000	26	0.0120161835189853	;
12	16370000	283	0.0120171159489538	:ENSG00000188991,SLC15A5;
9	66460000	159	0.0120178034917546	:ENSG00000238113,LINC01410;
4	1.33e+08	306	0.0120288906757427	:ENSG00000251598,RP11-789C2.1;
12	77210000	272	0.012041237405468	:ENSG00000186908,ZDHHC17;
1	142790000	70	0.0120425133171602	;
11	90290000	337	0.0120494218743416	:ENSG00000261645,DISC1FP1;
3	100910000	277	0.0120524050020003	;
7	50130000	260	0.0120695271364719	:ENSG00000042813,ZPBP:ENSG00000164500,C7orf72;
10	12550000	346	0.0120729157543623	;
4	45090000	353	0.012085267197089	;
7	159090000	355	0.0120862828640068	;
2	88080000	20	0.0120870434560147	:ENSG00000185304,RGPD2;
10	38710000	213	0.0120971421714877	:ENSG00000222314,RNU6-1118P;
4	63100000	339	0.0121042234931587	;
5	91380000	277	0.0121051169535831	;
14	50780000	315	0.0121084507789386	:ENSG00000125375,ATP5S;
14	53230000	239	0.0121098192526667	:ENSG00000198252,STYX;
3	105170000	256	0.0121159061031086	:ENSG00000170017,ALCAM;
2	23570000	308	0.0121223245455014	:ENSG00000233714,AC012506.2;
6	159570000	348	0.0121322645628647	;
6	31040000	269	0.0121333887819437	;
3	151520000	320	0.012145731507367	:ENSG00000242908,AADACL2-AS1:ENSG00000250271,RP11-64D22.5;
15	56190000	274	0.0121467973946193	:ENSG00000069869,NEDD4;
9	105450000	368	0.0121504907128771	;
16	22480000	57	0.0121591157546394	:ENSG00000237296,SMG1P1;
7	12810000	317	0.0121610921850705	;
10	38690000	302	0.0121666105596466	:ENSG00000120555,SEPT7P9;
4	16620000	292	0.0121736958616959	:ENSG00000169744,LDB2;
12	16340000	287	0.0121817600616341	:ENSG00000188991,SLC15A5;
15	56260000	359	0.0121907086834656	:ENSG00000069869,NEDD4;
1	144860000	395	0.0121956122707743	;
14	20050000	54	0.0122108157971103	;
17	77480000	12	0.0122148162374053	:ENSG00000167281,RBFOX3;
2	59450000	265	0.0122271456375053	:ENSG00000222030,AC007131.1:ENSG00000271955,RP11-444A22.1;
9	80680000	316	0.0122366714366415	;
10	37830000	338	0.0122391064980347	:ENSG00000224920,TACC1P1;
6	82900000	286	0.012253344036781	:ENSG00000005700,IBTK;
17	45860000	270	0.0122727001734833	;
16	1900000	361	0.0122754451317841	:ENSG00000162039,MEIOB;
11	118540000	260	0.0122776203280248	;
14	71230000	310	0.0122789428602342	:ENSG00000006432,MAP3K9;
4	71210000	343	0.0122820258389921	;
4	112280000	336	0.0122843032947325	;
16	26350000	407	0.0122922395113397	;
6	170960000	21	0.0122942501069987	:ENSG00000273640,RP11-226I21.1;
22	16180000	58	0.0122946250016211	:ENSG00000206195,DUXAP8:ENSG00000271127,LL22NC03-N64E9.1;
4	120300000	308	0.0122948194538659	;
20	5.7e+07	303	0.012306349862578	:ENSG00000124164,VAPB;
1	158460000	338	0.0123229777464898	:ENSG00000236656,RP11-144L1.4:ENSG00000198703,OR10R3P;
22	18770000	113	0.0123238317461159	:ENSG00000197421,GGT3P;
4	66770000	319	0.0123279771711148	;
6	25610000	258	0.0123350000007482	:ENSG00000079691,LRRC16A;
10	38640000	276	0.0123571049585907	:ENSG00000099251,HSD17B7P2;
5	58160000	256	0.0123599597604321	;
7	67300000	299	0.0123704880676462	;
3	7970000	424	0.0123771509473241	;
1	185410000	327	0.0123771949505993	;
5	16930000	284	0.0123787084182304	:ENSG00000145555,MYO10;
3	83180000	256	0.0123824076510055	;
18	44730000	226	0.0123884785633207	:ENSG00000215474,SKOR2;
7	130050000	247	0.0123910641341761	:ENSG00000106477,CEP41;
21	10370000	73	0.012396813362973	;
6	33520000	338	0.0123968664446371	:ENSG00000204188,GGNBP1;
8	32330000	335	0.01239965982793	;
8	5620000	669	0.0124027684350324	;
5	97400000	301	0.0124166399569613	;
1	149570000	18	0.0124229269384919	;
3	121640000	272	0.0124359841664894	:ENSG00000163406,SLC15A2:ENSG00000263678,AC072031.1;
7	81580000	290	0.0124466053713326	:ENSG00000153956,CACNA2D1;
21	9740000	57	0.0124486320990321	:ENSG00000278931,bP-2189O9.2;
21	11020000	180	0.0124536237145193	:ENSG00000187172,BAGE2;
2	200800000	217	0.0124671912208577	:ENSG00000178074,C2orf69:ENSG00000162971,TYW5;
8	39180000	264	0.0124791690197621	:ENSG00000196115,ADAM5;
2	186770000	278	0.012484499304221	;
5	122720000	289	0.0124939064380679	:ENSG00000168944,CEP120;
9	45520000	12	0.0125007681591099	;
4	31910000	360	0.0125157493090259	;
11	41820000	401	0.012516439509032	:ENSG00000255171,LINC01499;
3	117490000	469	0.0125217330605661	:ENSG00000239268,RP11-384F7.2;
1	70640000	271	0.0125218813495831	:ENSG00000066557,LRRC40:ENSG00000244389,RN7SL242P;
7	121150000	333	0.0125314295260584	;
2	211550000	248	0.0125317469256891	;
1	145210000	118	0.0125381807631573	;
10	101540000	290	0.0125500645589289	:ENSG00000023839,ABCC2:ENSG00000227351,NANOGP6;
3	106760000	246	0.0125505160209095	:ENSG00000242759,LINC00882;
6	4970000	329	0.0125864226925848	:ENSG00000217030,RP11-428J1.2;
5	68880000	15	0.0125903413924966	:ENSG00000183474,GTF2H2C;
4	120310000	363	0.0126010153653297	:ENSG00000249244,GK3P;
14	19110000	562	0.0126160189129513	:ENSG00000215398,RP11-754I20.1:ENSG00000206906,RNU6-458P;
9	101860000	279	0.0126242521634786	:ENSG00000106799,TGFBR1;
13	58010000	261	0.0126277159411806	;
6	32740000	399	0.0126383000926128	;
1	146030000	11	0.0126512004246349	;
10	102270000	250	0.0126527109171088	:ENSG00000075826,SEC31B:ENSG00000255339,RP11-411B6.6;
4	46380000	222	0.0126649837114615	:ENSG00000151834,GABRA2;
4	66760000	371	0.0126722422857055	;
2	155350000	288	0.0126847336734464	;
7	46860000	226	0.0126857230834552	;
12	98420000	298	0.0126893184216691	;
10	33500000	300	0.0126897110704172	:ENSG00000099250,NRP1:ENSG00000238258,RP11-342D11.2;
15	28580000	24	0.0126904378834175	:ENSG00000261401,RP11-578F21.3;
10	104670000	200	0.0126910489705072	:ENSG00000272912,RP11-724N1.1:ENSG00000148842,CNNM2;
12	28060000	290	0.0126919382405605	;
2	126940000	249	0.0126920870719528	;
4	74300000	272	0.0126931388930767	:ENSG00000081051,AFP;
3	111700000	274	0.0127005433436445	:ENSG00000144827,ABHD10;
5	29540000	350	0.0127028530192641	;
9	121290000	297	0.0127110390281166	;
9	120650000	323	0.012734747180604	:ENSG00000231901,RP11-281A20.1;
7	118810000	265	0.0127398539741217	:ENSG00000270516,RP11-500M10.1;
14	41850000	260	0.012743808199267	;
5	3e+07	388	0.0127486716044136	;
7	25760000	313	0.012753351050646	:ENSG00000223561,AC003090.1;
10	39060000	528	0.012768690023332	;
13	109710000	337	0.0127726509124156	:ENSG00000041515,MYO16;
2	176720000	267	0.0127884809591496	;
3	136520000	258	0.012789560461723	:ENSG00000242968,RP11-731C17.1;
9	42470000	36	0.0127916937869243	:ENSG00000240240,RP11-146D12.2:ENSG00000223839,FAM95B1:ENSG00000224681,RP11-146D12.5;
13	83260000	283	0.0127930698589018	;
1	17170000	49	0.0128075944665026	:ENSG00000223643,RP11-108M9.1;
4	45060000	266	0.0128169305490747	;
17	5290000	355	0.0128190079794015	;
6	53710000	287	0.0128240736859592	:ENSG00000137269,LRRC1;
3	109650000	319	0.0128256683809666	;
6	87740000	357	0.0128396579005419	;
9	66670000	164	0.012847736646205	;
4	111610000	262	0.0128523140485697	;
13	30610000	347	0.0128524053031457	;
4	13220000	319	0.0128543757184674	;
10	47070000	381	0.0128609478801107	;
15	21100000	90	0.0128661523468173	:ENSG00000258799,ZNF519P2;
7	10210000	336	0.0128837662271587	;
3	7910000	352	0.0128846614839453	;
21	9640000	181	0.0128944108766391	:ENSG00000279579,bP-2189O9.3;
18	47400000	379	0.0128959999574905	:ENSG00000167306,MYO5B;
9	77140000	245	0.0129094982740811	:ENSG00000198963,RORB;
4	50000	97	0.0129125044744869	;
2	96440000	30	0.0129152029658452	;
6	29920000	639	0.0129165310977299	:ENSG00000235290,HLA-W;
11	42810000	309	0.0129242637004681	;
9	47200000	354	0.0129279683821867	;
17	80090000	342	0.012949718004256	:ENSG00000176155,CCDC57;
7	93380000	253	0.0129629320134204	:ENSG00000127928,GNGT1;
18	28360000	331	0.0129760675236491	:ENSG00000279734,RP11-675P14.2;
6	25660000	308	0.0129939563866383	:ENSG00000079689,SCGN;
6	23750000	480	0.0129960826458604	;
22	39060000	263	0.0130031819970892	:ENSG00000100211,CBY1:ENSG00000230912,RP3-508I15.10:ENSG00000228274,RP3-508I15.9;
10	38430000	270	0.0130051470423012	:ENSG00000272983,RP11-508N22.12:ENSG00000273019,RP11-508N22.13;
10	38670000	243	0.0130057123771541	:ENSG00000120555,SEPT7P9;
21	10620000	273	0.0130074690913404	;
1	221480000	262	0.0130175170735182	;
4	20000	64	0.013022898323463	;
5	135560000	256	0.0130329794117326	:ENSG00000069018,TRPC7;
9	133650000	272	0.0130584103253844	:ENSG00000097007,ABL1;
3	83070000	311	0.0130597949363947	;
21	37410000	330	0.0130608429452133	:ENSG00000185917,SETD4;
5	91390000	261	0.0130665295376899	;
21	9430000	101	0.0130674553115368	;
10	104780000	274	0.013072283608118	:ENSG00000148842,CNNM2:ENSG00000278498,uc_338;
11	44040000	307	0.0130747978152987	;
15	52070000	279	0.0130885559366891	:ENSG00000128872,TMOD2;
4	107520000	248	0.0130905504673148	;
17	34560000	20	0.0130913554739349	;
5	96270000	302	0.0130916098149357	:ENSG00000113441,LNPEP:ENSG00000227836,AC008850.3;
6	29860000	421	0.0130941717094035	:ENSG00000231130,HLA-T;
10	71810000	264	0.0131092831656635	:ENSG00000099284,H2AFY2;
7	870000	371	0.0131134926928002	:ENSG00000164828,SUN1;
6	117250000	298	0.0131245874717133	:ENSG00000185002,RFX6;
3	109640000	300	0.0131309164850327	;
11	105850000	253	0.0131313922165101	;
12	98450000	259	0.0131330298842808	;
8	23720000	264	0.0131341629445141	;
6	31170000	433	0.0131356394315329	:ENSG00000206344,HCG27;
6	98750000	255	0.0131425668681078	:ENSG00000271860,RP11-436D23.1;
10	60710000	300	0.0131554146144659	;
15	36930000	265	0.013178590425078	:ENSG00000186073,C15orf41:ENSG00000261191,RP11-16L14.2;
5	75920000	296	0.0131957981293807	:ENSG00000145703,IQGAP2;
7	46820000	280	0.0131970169163464	:ENSG00000242948,EPS15P1;
4	45100000	347	0.0132411765172374	;
7	150580000	306	0.0132435775070832	;
19	15860000	330	0.0132440913658402	;
3	176790000	311	0.0132451477029469	:ENSG00000177565,TBL1XR1;
10	91720000	244	0.0132505927431898	;
1	142800000	74	0.0132537059730613	;
11	112760000	308	0.0132548621412764	;
9	101920000	267	0.0132591840398063	;
4	820000	361	0.0132620068132677	;
15	20360000	64	0.013262457414852	:ENSG00000258780,BMS1P15;
13	100730000	418	0.0132657246553468	:ENSG00000274605,RP11-12G12.7;
2	233370000	308	0.0132744346476459	;
12	7.4e+07	357	0.0132782123051085	;
3	128400000	289	0.0132836642143881	;
16	63240000	282	0.0132942408247389	;
6	30960000	382	0.0133008682611696	;
2	32260000	291	0.0133044180444264	:ENSG00000162961,DPY30;
9	42880000	11	0.0133158913681957	;
4	46880000	297	0.0133258157306514	:ENSG00000170516,COX7B2;
19	57970000	263	0.0133276439839115	:ENSG00000268163,AC004076.9:ENSG00000268545,VN1R107P:ENSG00000197128,ZNF772;
6	20770000	271	0.0133287128355819	:ENSG00000145996,CDKAL1:ENSG00000233848,RP3-348I23.2;
16	32780000	18	0.0133354225300509	:ENSG00000260644,HERC2P5;
19	57960000	284	0.0133364768397043	:ENSG00000268163,AC004076.9:ENSG00000276449,AC004076.5:ENSG00000178201,VN1R1;
16	57260000	260	0.0133401008960766	:ENSG00000159579,RSPRY1;
4	46890000	295	0.0133438826312055	:ENSG00000170516,COX7B2;
9	46040000	31	0.0133453176822189	;
7	145380000	317	0.0133487372462027	;
2	106710000	348	0.0133507574907987	:ENSG00000115652,UXS1;
6	117260000	296	0.0133549690094642	;
15	83680000	281	0.0133550077066621	:ENSG00000259805,RP11-382A20.5:ENSG00000169609,C15orf40:ENSG00000260608,RP11-382A20.7:ENSG00000064726,BTBD1:ENSG00000273747,RP11-90B9.3;
3	136510000	269	0.0133988499412272	;
16	21460000	30	0.0134057925081985	:ENSG00000180747,SMG1P3;
9	66530000	209	0.013407832229644	:ENSG00000234665,RP11-262H14.3;
3	121620000	317	0.0134088029078971	:ENSG00000163406,SLC15A2;
13	76890000	301	0.0134103954443532	;
22	30980000	337	0.0134305650642621	:ENSG00000100029,PES1;
10	38650000	283	0.0134357854863907	:ENSG00000099251,HSD17B7P2;
1	85540000	287	0.0134394515074819	:ENSG00000162643,WDR63;
1	82710000	234	0.0134530633196621	:ENSG00000233290,RP11-147G16.1;
4	120370000	359	0.0134666511821952	:ENSG00000248280,RP11-33B1.2:ENSG00000245958,RP11-33B1.1:ENSG00000250950,RP11-33B1.3;
5	159500000	252	0.0134830648845589	:ENSG00000170234,PWWP2A;
11	58170000	302	0.013485827711641	:ENSG00000172769,OR5B3;
5	15130000	299	0.0134907525122127	;
6	113390000	288	0.0134948878930411	;
17	80100000	343	0.0134964603167303	:ENSG00000176155,CCDC57;
6	30940000	265	0.0135008593289107	;
13	40320000	269	0.0135100615844579	:ENSG00000133103,COG6;
20	36440000	243	0.0135101408225028	:ENSG00000132792,CTNNBL1;
9	29390000	330	0.0135101915641386	;
1	143370000	108	0.0135284540014241	;
4	98950000	335	0.0135284952288653	:ENSG00000163116,STPG2;
9	47170000	125	0.0135342089913643	;
10	120160000	309	0.0135375146503371	;
12	16330000	292	0.0135517768224516	;
19	57980000	288	0.0135531544380238	:ENSG00000268163,AC004076.9:ENSG00000197128,ZNF772:ENSG00000268266,AC003005.2;
6	37160000	311	0.0135533802320734	;
20	20140000	299	0.0135749771918597	:ENSG00000089101,CFAP61;
13	32950000	259	0.0135877681047276	:ENSG00000139618,BRCA2:ENSG00000215515,IFIT1P1;
4	99060000	283	0.0135880175454267	:ENSG00000163116,STPG2;
19	13340000	274	0.0135901815185691	:ENSG00000141837,CACNA1A;
3	166260000	290	0.0135926748254384	;
12	71910000	268	0.0136289963112262	:ENSG00000139292,LGR5;
13	72130000	250	0.013630311718713	;
19	21810000	475	0.0136328245122359	:ENSG00000271182,RP11-678G14.5;
1	145980000	50	0.0136335807101027	;
19	44070000	260	0.0136381440277579	:ENSG00000073050,XRCC1:ENSG00000268361,L34079.2:ENSG00000269583,L34079.4;
4	19130000	254	0.0136458568160405	;
1	146160000	14	0.0136472437809834	;
22	32690000	279	0.0136479013114924	;
2	27120000	251	0.0136486504462117	:ENSG00000157851,DPYSL5;
7	128790000	296	0.0136525882407922	;
22	22630000	236	0.013665840375736	;
4	40000	96	0.0136659030450432	;
6	159560000	373	0.0136684949082142	;
2	91760000	48	0.0136742407471057	:ENSG00000230964,AC018696.4:ENSG00000261600,RP11-575H3.1;
19	13730000	316	0.0136809671753014	:ENSG00000141837,CACNA1A;
13	83130000	257	0.0136905051666132	;
7	90560000	234	0.0136949136062532	;
17	13950000	294	0.0137133036960089	:ENSG00000236088,COX10-AS1;
2	31980000	300	0.0137198497127371	;
16	8680000	126	0.0137208333976952	;
9	43740000	82	0.0137292872152144	;
14	20910000	353	0.0137428353114284	:ENSG00000092094,OSGEP:ENSG00000258515,RP11-203M5.7;
11	125450000	241	0.0137525810797903	;
5	87020000	237	0.0137578351515676	:ENSG00000248708,CTD-2316B1.2;
15	95640000	310	0.0137583175356888	:ENSG00000277654,RP11-255M2.3:ENSG00000258773,RP11-255M2.2;
3	94170000	252	0.0137737796636031	;
5	53300000	308	0.0137808175743535	:ENSG00000185305,ARL15;
6	30750000	300	0.0137939035387445	:ENSG00000228022,HCG20;
11	13720000	286	0.0137962957838174	:ENSG00000197601,FAR1;
18	38060000	297	0.0137991720933132	;
7	132540000	235	0.0138052442378916	;
13	42880000	268	0.0138078730181144	:ENSG00000023516,AKAP11;
3	70380000	293	0.0138211927347744	;
2	96990000	245	0.0138300312112341	:ENSG00000198885,ITPRIPL1;
10	104910000	210	0.0138317301678004	:ENSG00000076685,NT5C2;
8	59230000	282	0.0138318687374461	;
4	45850000	317	0.0138503890825318	;
3	113410000	225	0.0138520836595925	:ENSG00000176542,KIAA2018;
19	13740000	339	0.0138636171065589	;
6	32590000	977	0.0138691138909831	:ENSG00000196735,HLA-DQA1;
2	50140000	275	0.013871320341514	:ENSG00000179915,NRXN1;
15	20400000	312	0.0138952339973323	;
9	102580000	248	0.0138958052279133	:ENSG00000237461,RP11-554F20.1:ENSG00000119508,NR4A3;
10	37810000	342	0.0138991082862151	:ENSG00000224920,TACC1P1;
9	67040000	21	0.0139074004365678	:ENSG00000176115,AQP7P4;
1	73850000	287	0.0139175473697226	;
1	22450000	301	0.0139209523271528	:ENSG00000162552,WNT4;
7	61380000	30	0.0139319042157817	;
10	132740000	410	0.0139399021433552	;
1	209750000	295	0.0139426051583737	:ENSG00000008118,CAMK1G;
4	119330000	328	0.0139445051419637	;
11	42790000	297	0.0139445312283156	;
9	70100000	79	0.0139474831530271	;
1	242210000	198	0.0139591615058568	;
8	107580000	248	0.0139767101461782	:ENSG00000164830,OXR1:ENSG00000253582,RP11-649G15.2;
4	148120000	260	0.0139793443872401	;
2	150840000	279	0.013979611169392	;
2	214960000	336	0.0139816439972574	:ENSG00000144451,SPAG16;
5	44080000	271	0.0139912327023798	;
3	70350000	318	0.0139959016366459	:ENSG00000242120,RP11-231I13.2;
9	101900000	297	0.0140003558564633	:ENSG00000106799,TGFBR1:ENSG00000252942,RNA5SP290;
12	160000	308	0.0140115900079004	;
1	235080000	281	0.0140117133951256	;
11	42900000	422	0.0140131853901865	;
10	39140000	960	0.0140147657843303	;
2	141190000	318	0.0140185796228173	:ENSG00000168702,LRP1B;
2	32090000	257	0.0140289864160923	:ENSG00000162959,MEMO1:ENSG00000162961,DPY30;
2	16980000	300	0.0140324120644258	;
10	44130000	234	0.0140325270977631	:ENSG00000223910,ZNF32-AS3:ENSG00000169740,ZNF32:ENSG00000226245,ZNF32-AS1;
10	127490000	290	0.0140368018491499	:ENSG00000188690,UROS;
9	101910000	280	0.0140370436002452	:ENSG00000106799,TGFBR1;
13	90630000	316	0.0140395053424202	;
11	28630000	257	0.0140544400344513	;
15	20710000	25	0.0140557449292322	:ENSG00000180229,HERC2P3;
9	125320000	317	0.0140638948193217	:ENSG00000171496,OR1L8;
2	42750000	311	0.0140831249757632	:ENSG00000057935,MTA3:ENSG00000215263,AC025750.7;
10	38960000	513	0.0140850011583049	:ENSG00000233867,SLC9B1P3;
3	175990000	271	0.0140875066336538	;
18	48530000	211	0.0140992417780106	:ENSG00000267699,RP11-729L2.2;
3	136690000	249	0.0141059015864007	:ENSG00000174564,IL20RB:ENSG00000249407,IL20RB-AS1;
22	20400000	66	0.0141184410005146	;
1	144910000	329	0.0141364760132664	;
2	120090000	264	0.0141365133700581	:ENSG00000186132,C2orf76;
13	32910000	278	0.0141368862354734	:ENSG00000139618,BRCA2;
2	97900000	74	0.0141408334106833	:ENSG00000135976,ANKRD36;
2	32430000	288	0.0141437611184917	:ENSG00000152683,SLC30A6:ENSG00000201113,RNU6-647P;
1	166830000	286	0.0141464554990571	:ENSG00000152382,TADA1:ENSG00000225171,DUTP6;
10	62270000	282	0.0141536971340577	:ENSG00000151150,ANK3;
2	127180000	328	0.0141602207355944	;
1	232610000	283	0.0141604120894451	:ENSG00000116991,SIPA1L2;
7	90430000	365	0.0141607959997217	;
10	46970000	389	0.0141610803040265	:ENSG00000204176,SYT15;
7	159100000	354	0.0141635031195844	;
7	85490000	345	0.0141722362217963	;
10	77850000	234	0.0141826672160638	:ENSG00000148655,C10orf11;
2	105660000	315	0.0141831185555906	:ENSG00000135972,MRPS9;
18	28300000	254	0.0141917806030976	;
2	187080000	296	0.0142031698767977	;
10	39120000	1005	0.0142058309194012	;
6	98740000	240	0.0142132991711772	:ENSG00000271860,RP11-436D23.1;
9	68680000	122	0.0142310470900629	;
22	30990000	459	0.0142376715576552	:ENSG00000100029,PES1:ENSG00000223831,RP1-56J10.8;
6	169010000	400	0.0142379997360439	;
3	151530000	314	0.0142428494002028	:ENSG00000242908,AADACL2-AS1:ENSG00000114771,AADAC;
6	32610000	688	0.0142492501156207	:ENSG00000196735,HLA-DQA1;
6	122700000	347	0.0142584941229112	;
3	191990000	299	0.0142615071701268	:ENSG00000114279,FGF12:ENSG00000231383,FGF12-AS1;
8	5610000	717	0.0142953992209394	;
14	19510000	27	0.0142975839116693	;
8	103560000	335	0.0143213369878982	:ENSG00000155087,ODF1;
13	101800000	334	0.0143220280986975	;
6	170980000	24	0.0143253335090996	;
1	176230000	235	0.0143289647058143	;
4	133050000	301	0.0143348091449918	;
9	106240000	394	0.0143417528850334	;
3	101510000	224	0.0143507552568689	:ENSG00000144815,NXPE3;
4	46900000	288	0.0143531117625285	:ENSG00000170516,COX7B2;
2	114150000	252	0.0143580021183927	;
7	123230000	249	0.0143683682679451	:ENSG00000146809,ASB15:ENSG00000230442,RP11-390E23.3;
4	107680000	253	0.014369857739386	;
11	4970000	361	0.0143766157119737	:ENSG00000167346,MMP26:ENSG00000205496,OR51A2;
20	4340000	333	0.0143771039817075	;
5	70340000	45	0.0143813227596536	:ENSG00000145736,GTF2H2;
13	38230000	309	0.0143863526184997	:ENSG00000133107,TRPC4;
8	124450000	340	0.0143908162468935	:ENSG00000156795,WDYHV1;
16	22470000	24	0.0143920405523995	:ENSG00000237296,SMG1P1;
2	140080000	285	0.0144001824305648	;
11	123610000	283	0.0144121003260652	:ENSG00000166261,ZNF202;
11	42800000	277	0.0144250501593001	;
12	28930000	264	0.0144334925649797	;
9	43840000	213	0.0144372181411045	:ENSG00000237207,RBM17P3;
9	7310000	456	0.0144500610706142	;
10	38580000	302	0.0144580739863165	:ENSG00000226113,RP11-672F9.1;
4	153690000	224	0.0144623147992563	:ENSG00000164144,ARFIP1:ENSG00000169989,TIGD4;
8	38300000	272	0.0144633176055913	:ENSG00000077782,FGFR1;
8	23710000	281	0.0144691172315566	:ENSG00000159167,STC1;
4	107660000	251	0.0144777742473861	;
6	92590000	359	0.0144783115061185	;
8	32320000	317	0.0144834024897414	;
13	45030000	295	0.0144941375114786	:ENSG00000102804,TSC22D1;
1	149300000	169	0.0145175605353166	;
2	238530000	329	0.0145230343799728	:ENSG00000227107,AC096574.5:ENSG00000124831,LRRFIP1;
9	30990000	377	0.0145291356346144	:ENSG00000228557,HSPA8P17;
2	186640000	251	0.0145393470448944	:ENSG00000188738,FSIP2:ENSG00000231646,FSIP2-AS1;
3	40090000	262	0.0145562104453176	:ENSG00000170011,MYRIP;
2	126960000	300	0.0145621242509471	;
6	29840000	382	0.014564051721158	;
7	115940000	281	0.0145651766664311	:ENSG00000243243,AC073130.3:ENSG00000237813,AC002066.1:ENSG00000105971,CAV2;
2	156460000	306	0.0145652596862817	;
3	99860000	223	0.0145689685665893	:ENSG00000184220,CMSS1;
12	88190000	265	0.0145828335619399	:ENSG00000257912,RP11-248E9.5;
9	105460000	311	0.0145828902228156	;
8	59210000	254	0.0145982275387687	;
2	156440000	296	0.0146018627836356	;
16	74240000	315	0.0146040305227044	;
4	144450000	296	0.0146230955214856	:ENSG00000153147,SMARCA5;
15	22740000	87	0.0146254963476572	;
12	40710000	295	0.0146301872126827	:ENSG00000188906,LRRK2;
12	28870000	263	0.0146306694472176	;
12	87130000	243	0.0146361981846887	:ENSG00000258185,RP11-202H2.1:ENSG00000264077,AC010196.1;
4	99050000	259	0.0146374744204403	:ENSG00000163116,STPG2;
1	67270000	256	0.0146512306354189	:ENSG00000152763,WDR78;
2	32320000	300	0.0146516240731296	:ENSG00000021574,SPAST;
7	144050000	86	0.0146539882836699	:ENSG00000244479,OR2A1-AS1:ENSG00000050327,ARHGEF5;
10	18170000	13	0.0146554753693911	;
12	17160000	284	0.0146575675130207	;
3	136700000	302	0.0146699320649434	:ENSG00000174564,IL20RB:ENSG00000249407,IL20RB-AS1;
2	32300000	298	0.0146709545339992	:ENSG00000021574,SPAST;
6	117320000	244	0.0146725455784	;
2	32460000	315	0.0146818954951106	:ENSG00000091106,NLRC4;
18	28330000	241	0.0146855265146201	;
10	38500000	325	0.0146863713217308	:ENSG00000224761,RP11-508N22.9;
4	143640000	273	0.0146865608226613	:ENSG00000109452,INPP4B;
5	84370000	245	0.0146940614328318	;
10	46980000	392	0.0146943252585474	;
3	128410000	277	0.0147016832372657	;
6	29590000	212	0.014708698739986	:ENSG00000204681,GABBR1;
4	107540000	276	0.0147104091909443	;
8	94230000	234	0.0147143629238886	:ENSG00000253960,RP11-388K12.1;
14	54750000	318	0.0147179013041842	;
5	29990000	331	0.0147181570194915	;
19	41050000	250	0.0147234762134782	;
10	38470000	294	0.01473448496974	:ENSG00000224761,RP11-508N22.9:ENSG00000236309,RP11-508N22.10;
20	36470000	292	0.0147379087037162	:ENSG00000132792,CTNNBL1;
5	27890000	364	0.0147495769555289	;
4	53600000	310	0.0147521452832547	:ENSG00000226887,ERVMER34-1;
15	28620000	33	0.014761706721742	:ENSG00000153684,GOLGA8F;
7	97330000	336	0.0147623738095718	;
5	102160000	274	0.0147626283656985	:ENSG00000145730,PAM;
22	16090000	19	0.0147723381984025	:ENSG00000223875,NBEAP3;
3	98740000	381	0.0147744379033963	;
7	102180000	46	0.014789910986182	:ENSG00000272949,RP11-514P8.8:ENSG00000168255,POLR2J3:ENSG00000270249,RP11-514P8.7;
19	36960000	246	0.0147911739912618	:ENSG00000186017,ZNF566;
2	187460000	233	0.0147963853847266	:ENSG00000138448,ITGAV;
7	115920000	276	0.0147983511499083	:ENSG00000243243,AC073130.3:ENSG00000237813,AC002066.1:ENSG00000237870,AC073130.1:ENSG00000105971,CAV2;
14	71220000	268	0.0148025903823253	:ENSG00000006432,MAP3K9;
2	32180000	307	0.0148052726556939	:ENSG00000162959,MEMO1:ENSG00000162961,DPY30;
4	43990000	297	0.0148073476411106	;
16	16920000	327	0.0148107537376461	;
13	29800000	352	0.0148117133835806	:ENSG00000132938,MTUS2;
17	47200000	373	0.0148125532993793	:ENSG00000167080,B4GALNT2;
6	99260000	265	0.0148138472179516	;
2	204700000	272	0.0148151244635493	;
1	146020000	28	0.0148166559241122	;
1	32900000	337	0.0148235363927919	;
12	73420000	281	0.0148245163946947	;
19	15820000	330	0.0148267724222958	;
3	169890000	298	0.0148298427313518	:ENSG00000173889,PHC3;
16	32160000	210	0.0148420266572112	:ENSG00000230267,HERC2P4;
8	95890000	265	0.0148553488843114	:ENSG00000164941,INTS8:ENSG00000175305,CCNE2:ENSG00000272509,RP11-347C18.5;
11	32790000	219	0.0148580864941633	:ENSG00000186714,CCDC73;
9	71710000	303	0.0148586600747417	:ENSG00000165060,FXN;
3	106730000	358	0.0148659844206763	:ENSG00000242759,LINC00882;
3	105160000	262	0.0148669357107423	:ENSG00000170017,ALCAM;
2	32310000	329	0.0148697211534991	:ENSG00000021574,SPAST:ENSG00000263802,AL121655.1;
1	190940000	325	0.0148819536658414	;
7	57070000	170	0.0148836327956679	:ENSG00000189166,TNRC18P3;
3	113450000	269	0.0148852447710874	:ENSG00000121579,NAA50:ENSG00000239280,RP11-271C24.3;
11	13100000	366	0.01488809228046	:ENSG00000255558,CTC-497E21.5;
6	98400000	231	0.0148887844657817	:ENSG00000271860,RP11-436D23.1;
15	32760000	17	0.0148926206980923	;
4	63230000	360	0.0148957565095206	;
11	60980000	20	0.0148958511361596	:ENSG00000229859,PGA3:ENSG00000229183,PGA4;
19	53090000	390	0.0149003752319393	:ENSG00000167562,ZNF701:ENSG00000123870,ZNF137P:ENSG00000167766,ZNF83;
2	105650000	283	0.014902722709429	:ENSG00000224509,AC010884.1:ENSG00000135972,MRPS9;
7	143290000	43	0.0149029703938259	:ENSG00000223459,FAM115B;
14	52590000	342	0.0149097117542432	:ENSG00000258694,RP11-1033H12.1;
7	154200000	335	0.0149163944558039	;
12	106960000	288	0.0149215885861672	:ENSG00000257545,RP11-144F15.1;
19	47030000	363	0.014932504076245	:ENSG00000230510,PPP5D1:ENSG00000278797,LLNLR-276E7.1;
12	94430000	265	0.0149340260840856	;
19	58580000	297	0.0149410243459556	:ENSG00000243642,RN7SL526P;
6	31060000	361	0.0149416001612117	;
9	69820000	433	0.0149435131595742	:ENSG00000239028,AL359955.1:ENSG00000271225,RP11-460N11.3;
10	38680000	215	0.0149438949801301	:ENSG00000120555,SEPT7P9;
12	98480000	299	0.014946521261772	;
6	30450000	282	0.0149583390809932	:ENSG00000236603,RANP1:ENSG00000204592,HLA-E;
17	45850000	317	0.0149626708429535	;
7	90440000	344	0.0149700802726698	;
10	133730000	344	0.0149828706813744	;
3	6.8e+07	328	0.0149863047766587	;
19	31100000	293	0.014986330568836	:ENSG00000198597,ZNF536:ENSG00000223148,AC011478.1;
19	57840000	292	0.0149971442028522	:ENSG00000178229,ZNF543;
7	118870000	282	0.0149977949653422	;
3	176010000	270	0.0150005281345183	;
17	80150000	388	0.015005190869761	:ENSG00000176155,CCDC57;
5	44190000	329	0.0150069500739047	;
12	46470000	320	0.0150098851110401	;
17	45470000	293	0.0150100187349366	:ENSG00000178852,EFCAB13;
2	32410000	269	0.0150146702570533	:ENSG00000152683,SLC30A6;
5	108550000	409	0.0150205008099702	;
3	17880000	239	0.0150220568835523	:ENSG00000131374,TBC1D5;
20	44220000	321	0.0150247303324945	;
10	39100000	970	0.015026070527117	;
2	235440000	330	0.0150427713504122	;
19	24540000	613	0.0150437099766291	;
6	100530000	295	0.0150442225407257	;
5	94070000	276	0.0150464085332298	:ENSG00000133302,ANKRD32;
6	55950000	303	0.0150560967442278	:ENSG00000124749,COL21A1;
9	83290000	390	0.0150578154475885	;
3	136680000	141	0.0150661779905472	:ENSG00000174564,IL20RB:ENSG00000249407,IL20RB-AS1;
3	136730000	247	0.0150726662945735	;
13	109740000	292	0.015075416600118	:ENSG00000041515,MYO16;
8	33660000	247	0.0150766436984817	:ENSG00000253642,RP11-317N12.1;
5	26160000	337	0.0150833940819661	;
1	29660000	239	0.0150880207580152	:ENSG00000230523,RP3-437I16.1;
2	91790000	54	0.0150923993511336	;
14	58820000	269	0.0150999076988852	:ENSG00000032219,ARID4A;
8	23730000	302	0.0151016354687775	;
4	99010000	264	0.0151023556924443	:ENSG00000163116,STPG2;
7	122450000	346	0.0151237308302518	:ENSG00000081803,CADPS2;
4	59670000	344	0.0151277070964067	;
7	140940000	306	0.0151378940333491	:ENSG00000261115,TMEM178B;
11	13730000	262	0.0151450730355775	:ENSG00000197601,FAR1;
14	99120000	323	0.0151487336297227	;
5	1670000	334	0.0151550681904051	;
4	144460000	246	0.0151573914054816	:ENSG00000153147,SMARCA5;
6	75070000	293	0.0151605206218496	:ENSG00000223786,RP11-554D15.1;
3	123980000	275	0.0151644403302403	:ENSG00000160145,KALRN;
2	43880000	305	0.015167556459074	:ENSG00000152527,PLEKHH2;
6	96190000	277	0.0151688026284672	;
1	55220000	319	0.0151707875536733	:ENSG00000162396,PARS2;
6	90420000	238	0.0151801591789912	:ENSG00000112159,MDN1;
5	93950000	273	0.0151811330999221	:ENSG00000185261,KIAA0825:ENSG00000270133,CTC-303L1.2:ENSG00000133302,ANKRD32;
1	233240000	244	0.015181453148989	:ENSG00000135749,PCNXL2;
9	29400000	297	0.0151834482744258	;
12	98470000	292	0.0151847429484728	;
17	5300000	329	0.0152024335400917	;
9	106250000	352	0.0152078508345007	;
13	36770000	259	0.0152102945203413	:ENSG00000120669,SOHLH2:ENSG00000250709,CCDC169-SOHLH2;
18	23130000	280	0.0152109806217223	;
4	107940000	294	0.0152127934972243	:ENSG00000155011,DKK2;
18	28310000	293	0.0152130496698984	;
15	52080000	323	0.0152222793509603	:ENSG00000128872,TMOD2;
9	41480000	20	0.0152230062275285	;
1	240220000	419	0.0152361552098797	:ENSG00000155816,FMN2;
2	18960000	290	0.0152385849265082	:ENSG00000224626,AC106053.1;
6	25640000	294	0.0152401894939339	;
11	112860000	290	0.015245940634549	;
8	82510000	328	0.0152462589405631	:ENSG00000251521,IMPA1P;
10	28630000	352	0.0152502456942899	;
13	83280000	333	0.0152515078877753	;
7	39110000	263	0.0152716138807767	;
1	20740000	248	0.0152771104717546	:ENSG00000236963,LINC01141;
1	188990000	354	0.0152813262074437	:ENSG00000226486,LINC01035;
10	121600000	314	0.0152827484416191	:ENSG00000197771,MCMBP;
11	112770000	338	0.0152890775864122	;
20	37630000	300	0.0152894498304536	:ENSG00000101452,DHX35;
12	43490000	320	0.0152998491719483	;
4	144890000	429	0.0153007173539822	:ENSG00000251600,RP11-673E1.1:ENSG00000248828,RP11-673E1.4;
10	71800000	282	0.0153034527570922	;
12	94480000	329	0.0153047103375166	;
17	80070000	324	0.0153062338516316	:ENSG00000176155,CCDC57;
6	31120000	303	0.0153127717650392	:ENSG00000204536,CCHCR1:ENSG00000137310,TCF19;
7	152470000	270	0.0153153647416055	:ENSG00000133627,ACTR3B;
6	32840000	300	0.0153268018906952	:ENSG00000234515,PPP1R2P1;
5	79260000	248	0.0153278664259731	:ENSG00000250888,LINC01455;
5	164880000	312	0.0153291442676279	;
21	11170000	99	0.0153354231354248	;
14	51630000	252	0.0153513523806064	;
13	76910000	342	0.0153664754917058	;
2	24640000	281	0.0153679926232351	;
18	28390000	315	0.0153693032460835	;
9	29350000	305	0.015372227616067	;
17	18760000	290	0.0153733438769521	:ENSG00000141127,PRPSAP2:ENSG00000264273,CTD-2145A24.4;
11	1580000	365	0.0153771075267622	:ENSG00000184545,DUSP8;
15	75570000	23	0.0153795201695968	:ENSG00000140478,GOLGA6D;
14	19470000	258	0.0153820356276499	:ENSG00000257635,RP11-536C10.10:ENSG00000257224,RP11-536C10.9;
22	48560000	396	0.0153824887508658	;
10	127470000	324	0.0153842602302762	:ENSG00000188690,UROS;
5	17390000	286	0.0153960024498031	;
19	15720000	398	0.015396374944679	:ENSG00000267135,AD000091.3:ENSG00000225067,RPL23AP2:ENSG00000266951,AD000091.2;
7	153460000	269	0.015402450869073	;
10	66490000	354	0.0154036253978331	;
1	145240000	123	0.0154045723643875	;
7	90400000	305	0.0154228238512113	;
13	36990000	278	0.0154285595007583	;
11	128830000	263	0.0154351167193132	:ENSG00000134909,ARHGAP32;
11	101710000	356	0.0154376409974892	:ENSG00000137672,TRPC6;
1	109330000	269	0.0154380269027158	:ENSG00000116266,STXBP3;
15	52010000	283	0.0154380988064068	:ENSG00000104112,SCG3:ENSG00000140280,LYSMD2;
16	16650000	195	0.0154543937389969	;
2	85340000	318	0.0154563170659123	;
11	68280000	309	0.0154721184030457	:ENSG00000110075,PPP6R3;
9	121240000	330	0.0154731490021579	;
17	71320000	287	0.0154852743915732	;
9	78550000	330	0.0154894289951598	:ENSG00000099139,PCSK5;
10	38720000	289	0.0154989708321441	;
8	36880000	309	0.0155079609336454	;
13	40300000	296	0.015514870395863	:ENSG00000133103,COG6;
4	70410000	365	0.0155154234974937	;
14	48610000	369	0.0155160760344015	;
7	25710000	293	0.0155211047046415	:ENSG00000223561,AC003090.1;
2	209970000	270	0.0155263768178901	;
2	31650000	332	0.0155284942492411	;
22	20330000	43	0.0155287873586834	:ENSG00000235578,XXbac-B33L19.4;
9	23610000	342	0.0155317966571738	;
10	51360000	40	0.0155363283201072	;
4	68600000	278	0.0155366107484643	:ENSG00000248049,UBA6-AS1:ENSG00000109163,GNRHR;
11	129150000	254	0.0155384235302409	;
1	108550000	263	0.0155537519192423	;
12	59860000	366	0.0155785818840032	;
4	137880000	280	0.0155786725148706	;
11	118280000	216	0.0155841823089875	:ENSG00000167283,ATP5L:ENSG00000269944,RP11-770J1.7;
2	211540000	301	0.0155902485883312	:ENSG00000021826,CPS1;
15	24790000	516	0.0155935113136895	:ENSG00000259905,PWRN1;
1	81260000	316	0.0155941606397975	;
2	224050000	397	0.0155989349204695	:ENSG00000152049,KCNE4;
4	87310000	257	0.0156063337256074	:ENSG00000109339,MAPK10;
1	143160000	324	0.0156066920283866	;
13	32070000	339	0.0156074884403494	;
6	38840000	280	0.0156079788358646	:ENSG00000124721,DNAH8;
10	104760000	292	0.0156093045492625	:ENSG00000148842,CNNM2;
7	14160000	336	0.0156116690525117	;
3	70390000	288	0.01561434744652	;
4	98960000	278	0.0156226229225261	:ENSG00000163116,STPG2:ENSG00000214904,DUTP8;
20	5260000	331	0.0156258226330595	;
5	62320000	326	0.0156376429493985	;
5	53290000	272	0.0156388197372679	:ENSG00000185305,ARL15;
1	27510000	274	0.015649316245088	;
6	152570000	251	0.0156550339931728	:ENSG00000131018,SYNE1;
1	14320000	403	0.0156565580888112	;
15	95390000	323	0.0156585169853232	:ENSG00000277654,RP11-255M2.3:ENSG00000260521,CTD-2576F9.1:ENSG00000270017,CTD-2576F9.2;
17	52640000	352	0.015664559551951	;
9	29380000	347	0.0156647536479273	;
10	106960000	266	0.0156690593331147	:ENSG00000156395,SORCS3;
10	104650000	259	0.015672378383113	:ENSG00000270316,C10orf32-ASMT:ENSG00000214435,AS3MT;
5	84170000	339	0.0156777598454286	;
1	66020000	121	0.0156825323195656	:ENSG00000116678,LEPR;
1	98870000	279	0.0156847538359882	;
9	46030000	17	0.015687079382301	;
3	17950000	296	0.0156902893225882	:ENSG00000131374,TBC1D5;
12	98510000	306	0.0156915587741909	:ENSG00000258312,RP11-690J15.1;
3	140590000	309	0.0156948997778875	;
15	21330000	30	0.0156949323099829	:ENSG00000260986,RP11-854K16.3;
10	7880000	328	0.0156976510045425	:ENSG00000165632,TAF3;
10	104720000	252	0.0157006250261275	:ENSG00000148842,CNNM2;
1	193760000	301	0.0157048087527006	;
10	127580000	222	0.0157063026301742	:ENSG00000089876,DHX32:ENSG00000203780,FANK1;
9	39890000	11	0.0157075895315313	;
7	90420000	305	0.0157078376721472	;
9	43320000	20	0.0157094006137982	;
2	228290000	288	0.0157108185420468	;
3	162340000	307	0.0157112380100962	;
1	70660000	260	0.0157144962135778	:ENSG00000066557,LRRC40;
6	57270000	393	0.0157166061378245	;
2	6790000	374	0.0157191602982685	:ENSG00000236172,MIR7515HG;
1	149600000	104	0.0157203691838589	;
6	30190000	243	0.0157210539348311	;
5	94020000	268	0.0157241989700772	:ENSG00000133302,ANKRD32;
16	32530000	453	0.0157317356959612	;
14	22860000	300	0.0157406440693899	;
4	70440000	468	0.0157445382976601	:ENSG00000251177,RP11-401E5.2;
6	30210000	267	0.0157463682363069	:ENSG00000270604,HCG17:ENSG00000236475,TRIM26BP;
1	234030000	270	0.0157533524259358	;
3	37620000	295	0.015758290513818	:ENSG00000144668,ITGA9;
4	112270000	341	0.0157586111284432	;
13	108530000	315	0.0157613993666079	;
10	104320000	236	0.0157703300573078	:ENSG00000107882,SUFU;
10	18660000	333	0.0157782127519085	:ENSG00000165995,CACNB2;
12	98260000	337	0.0157899396242703	;
1	70670000	261	0.01581273246826	:ENSG00000066557,LRRC40:ENSG00000116754,SRSF11;
4	68490000	297	0.0158137979456979	:ENSG00000033178,UBA6;
6	31140000	377	0.0158140688916789	:ENSG00000204531,POU5F1:ENSG00000204528,PSORS1C3;
11	13700000	275	0.0158153348126383	:ENSG00000197601,FAR1:ENSG00000240454,RPL39P26:ENSG00000200685,Y_RNA;
12	78540000	276	0.0158241378955184	:ENSG00000067798,NAV3;
3	83150000	313	0.0158268376465791	;
6	57450000	332	0.01583050054055	;
2	85680000	272	0.0158449280411146	:ENSG00000199936,Y_RNA;
14	25650000	439	0.0158536081787309	;
10	120190000	295	0.0158546226838497	;
9	67250000	34	0.0158607836657991	;
4	48170000	299	0.0158673495866454	:ENSG00000135605,TEC;
19	38880000	267	0.015871190662021	:ENSG00000188766,SPRED3:ENSG00000267473,AC005789.11;
3	106750000	339	0.015873672925015	:ENSG00000242759,LINC00882;
12	16120000	277	0.015874891897189	:ENSG00000023697,DERA:ENSG00000256134,EGLN3P1;
3	35370000	283	0.0158769174340805	;
10	38700000	249	0.0158772018635479	;
14	71630000	319	0.0158925700634259	;
12	19850000	344	0.0158953859447884	:ENSG00000139154,AEBP2;
21	20090000	321	0.0158971207661339	:ENSG00000224141,AL109763.2;
1	214970000	332	0.01590351400035	;
3	117750000	323	0.0159053542216517	:ENSG00000243276,RP11-384F7.1;
5	32480000	320	0.0159166144616671	;
3	94210000	372	0.0159182584139952	;
14	54760000	293	0.0159203349775643	;
4	24350000	329	0.0159315578389529	;
3	83200000	301	0.0159333137366655	;
5	58260000	246	0.0159381048356968	;
9	67980000	31	0.0159436966225682	;
5	101470000	207	0.0159506819751325	:ENSG00000248261,CTD-2333K2.1;
10	45610000	283	0.0159522394143695	:ENSG00000277757,RP11-285G1.15:ENSG00000232554,RSU1P2;
18	42330000	290	0.0159622863326716	:ENSG00000152217,SETBP1;
17	40020000	240	0.015965616890851	:ENSG00000131473,ACLY:ENSG00000274630,RP11-229E13.4;
12	78530000	323	0.0159656589113602	:ENSG00000067798,NAV3;
9	45910000	11	0.0159697206733235	;
2	123150000	312	0.0159817504298581	;
11	92450000	286	0.0159850692242066	:ENSG00000165323,FAT3;
1	75900000	249	0.0159896255541942	:ENSG00000137968,SLC44A5;
5	62290000	336	0.0159911997054242	;
19	41040000	265	0.0159940280606106	;
9	66480000	73	0.0159986087716951	;
11	4960000	368	0.0160076173120848	:ENSG00000167346,MMP26:ENSG00000205497,OR51A4;
15	56250000	317	0.0160200522272358	:ENSG00000069869,NEDD4;
1	102270000	295	0.0160221577025536	:ENSG00000118733,OLFM3;
13	43360000	275	0.0160261705516751	:ENSG00000179813,FAM216B;
2	61030000	314	0.0160283399274678	;
9	100250000	249	0.0160355183068832	:ENSG00000196116,TDRD7;
9	138620000	371	0.0160369156825299	:ENSG00000107147,KCNT1;
7	143900000	46	0.0160485297949433	:ENSG00000244198,RP4-545C24.1;
8	137850000	297	0.0160487551804273	:ENSG00000254101,RP11-30J20.1;
19	19770000	315	0.0160546125132688	:ENSG00000105726,ATP13A1:ENSG00000181896,ZNF101;
4	46920000	273	0.0160557233303178	:ENSG00000109158,GABRA4;
19	47080000	264	0.0160612701362962	:ENSG00000230510,PPP5D1:ENSG00000268423,AC011551.3;
6	81660000	347	0.016064461952944	;
18	75810000	384	0.0160646206073768	;
12	63360000	270	0.0160842002215534	;
5	42500000	250	0.0160877601659821	:ENSG00000112964,GHR;
9	70910000	87	0.0160907328624011	:ENSG00000196873,CBWD3:ENSG00000187559,FOXD4L3;
3	104900000	313	0.0160949843240629	;
19	11060000	336	0.0160964597900198	;
3	175670000	308	0.0161003434940773	;
13	67700000	273	0.0161024104829148	:ENSG00000184226,PCDH9;
10	39080000	856	0.0161027497855697	;
15	30480000	68	0.0161097883772996	:ENSG00000225930,DKFZP434L187;
7	156710000	319	0.0161149605772077	;
14	19820000	139	0.016116816868422	;
10	39050000	512	0.0161180286972412	:ENSG00000227679,RP11-453N3.1;
4	88780000	386	0.0161322257417592	;
5	96220000	301	0.0161347437809255	:ENSG00000164308,ERAP2;
7	47820000	293	0.0161379508410625	;
2	176640000	294	0.0161397834285294	;
19	5900000	321	0.0161476088273572	:ENSG00000267740,AC024592.12:ENSG00000174886,NDUFA11:ENSG00000266941,AC104532.3:ENSG00000267314,AC104532.2:ENSG00000187650,VMAC;
5	113150000	396	0.0161496033345431	;
4	120270000	302	0.0161499463229131	:ENSG00000250412,KLHL2P1;
6	82920000	264	0.0161518078594895	:ENSG00000005700,IBTK:ENSG00000223044,RNU6-130P;
11	117210000	260	0.016163345818957	:ENSG00000110274,CEP164;
8	78540000	366	0.016171515221703	;
2	156430000	295	0.0161726271966255	;
1	63310000	222	0.0161727608797132	:ENSG00000125703,ATG4C;
10	104870000	229	0.0161738345330459	:ENSG00000076685,NT5C2;
5	30020000	368	0.0161756327897112	;
2	77870000	320	0.0161759101076709	:ENSG00000227088,AC084149.2;
1	189640000	295	0.0161766885906503	;
13	87500000	285	0.0161805424092076	;
4	66800000	305	0.0161834473269489	;
2	32470000	285	0.0161899729387429	:ENSG00000091106,NLRC4;
10	38380000	343	0.0161940963113068	:ENSG00000235964,FXYD6P2:ENSG00000075407,ZNF37A;
12	132700000	290	0.0161966711436159	;
11	12950000	321	0.0161988210476954	:ENSG00000187079,TEAD1;
3	131740000	270	0.0162001975314213	:ENSG00000196353,CPNE4;
3	83160000	304	0.0162009010914125	;
4	74270000	247	0.0162191263546756	:ENSG00000163631,ALB;
11	9740000	305	0.0162201636707323	:ENSG00000133789,SWAP70;
1	231140000	288	0.0162232054903128	;
7	101440000	303	0.0162267447990522	;
6	53700000	289	0.0162352228090948	:ENSG00000137269,LRRC1;
3	113400000	257	0.0162361773903577	:ENSG00000176542,KIAA2018;
6	20760000	286	0.0162442098782357	:ENSG00000145996,CDKAL1:ENSG00000233848,RP3-348I23.2;
6	98600000	282	0.0162453026659286	:ENSG00000271860,RP11-436D23.1;
4	112290000	415	0.0162491545409298	;
4	107760000	243	0.0162506803582476	;
11	105920000	247	0.0162580735680795	:ENSG00000182359,KBTBD3;
9	68380000	231	0.016272677640316	;
17	44590000	41	0.0162777694555891	:ENSG00000238083,LRRC37A2:ENSG00000185829,ARL17A;
9	70500000	74	0.0162799759421197	;
6	31110000	318	0.0162809380336162	:ENSG00000204536,CCHCR1;
2	32330000	384	0.0162873762675405	:ENSG00000021574,SPAST;
4	19100000	306	0.0162887664891426	:ENSG00000279918,AC006840.1;
2	91820000	92	0.0162920895192517	:ENSG00000143429,AC027612.6;
4	13190000	359	0.0162999322855451	;
7	69610000	242	0.0163028098700351	:ENSG00000158321,AUTS2;
16	1880000	366	0.0163046705394863	:ENSG00000180185,FAHD1:ENSG00000162039,MEIOB;
5	3350000	356	0.0163085911633962	;
19	21050000	410	0.0163156840604899	;
6	1.59e+08	382	0.0163279763961272	:ENSG00000146433,TMEM181;
12	28040000	254	0.0163312227283695	;
1	157190000	334	0.0163324118894033	;
2	970000	381	0.0163335913926549	;
10	38490000	245	0.0163338488195212	:ENSG00000224761,RP11-508N22.9;
2	126380000	358	0.0163377226748571	;
7	123780000	326	0.0163411526771154	:ENSG00000242593,RP5-921G16.1;
10	8940000	310	0.0163431987351207	:ENSG00000234752,RP11-428L9.1;
5	27900000	384	0.016345607942533	;
6	63770000	429	0.0163497444839165	;
14	46190000	265	0.0163502136976866	;
5	75610000	308	0.016351142292854	:ENSG00000122012,SV2C;
2	32290000	348	0.0163604211225026	:ENSG00000021574,SPAST;
1	151300000	253	0.0163664783651339	:ENSG00000143393,PI4KB:ENSG00000273481,RP11-126K1.9;
16	21850000	32	0.0163719656110195	:ENSG00000185864,NPIPB4;
10	38880000	695	0.0163775632042856	;
4	85500000	232	0.016378981997358	:ENSG00000163624,CDS1;
10	120250000	325	0.0163797630742766	;
7	100260000	304	0.0163822826863023	;
7	52870000	440	0.0163865217422542	;
11	119840000	374	0.0163867958295342	;
1	70850000	249	0.0163920467872924	:ENSG00000197568,HHLA3;
3	101500000	251	0.016394546634055	:ENSG00000144815,NXPE3;
8	1700000	479	0.0163989457459072	:ENSG00000182372,CLN8;
6	57280000	340	0.0164019121246634	;
3	128340000	296	0.016403931039375	:ENSG00000163902,RPN1;
4	120240000	341	0.0164064504239785	:ENSG00000145384,FABP2;
6	33110000	335	0.0164071699983076	:ENSG00000237398,HLA-DPA3:ENSG00000230313,HCG24;
16	16860000	332	0.0164258465225648	;
10	5170000	410	0.0164275271634057	:ENSG00000151632,AKR1C2:ENSG00000225418,AKR1C5P;
21	9420000	158	0.0164365752153851	;
10	44620000	328	0.0164372728386725	;
3	113490000	218	0.0164541951577043	:ENSG00000114573,ATP6V1A;
4	170850000	279	0.0164563774972208	:ENSG00000248319,RP11-205M3.3;
15	20460000	202	0.0164636516987679	:ENSG00000258628,RP11-492D6.3;
10	48170000	13	0.0164639881918621	;
4	66890000	308	0.0164702497181933	:ENSG00000249413,RP11-25H12.1;
10	21320000	349	0.016474339741604	:ENSG00000078114,NEBL;
12	115360000	322	0.0164798561038037	:ENSG00000274879,RP11-411G2.1;
4	120390000	283	0.0164884373776854	:ENSG00000245958,RP11-33B1.1;
19	41060000	261	0.0164888799771795	;
3	161560000	336	0.0164896012551426	;
8	33720000	238	0.0164899255260554	:ENSG00000253642,RP11-317N12.1;
16	8120000	514	0.0164945269082248	;
9	67780000	29	0.0164997108815415	;
11	117230000	264	0.0165000277551989	:ENSG00000110274,CEP164;
2	181520000	236	0.0165005313637559	:ENSG00000225258,AC009478.1;
11	101690000	319	0.0165022984033087	:ENSG00000137672,TRPC6;
13	89180000	278	0.0165063827148092	;
3	66080000	328	0.0165076102542917	;
7	156700000	284	0.0165125332640509	;
13	43430000	288	0.0165128104932377	;
1	115600000	270	0.0165132175465203	:ENSG00000134198,TSPAN2;
9	80640000	285	0.0165241862434404	:ENSG00000156052,GNAQ;
3	192640000	298	0.0165269176005058	;
12	10160000	306	0.0165273974560319	:ENSG00000165682,CLEC1B:ENSG00000256660,CLEC12B:ENSG00000256803,RP11-133L14.5;
5	22490000	318	0.0165296340053193	:ENSG00000154162,CDH12;
5	30120000	299	0.0165333659497906	;
18	14960000	311	0.0165412088890595	:ENSG00000266554,LINC01443:ENSG00000264301,LINC01444;
6	114100000	245	0.0165420156412572	;
6	149450000	342	0.0165462946327915	;
7	127110000	300	0.0165486387296034	:ENSG00000226770,AC000124.1;
3	33790000	276	0.0165529405045051	;
6	143750000	303	0.0165572102191655	:ENSG00000189007,ADAT2:ENSG00000218896,TUBB8P2;
8	135420000	373	0.0165793689075679	;
18	47390000	383	0.0165820899853503	:ENSG00000167306,MYO5B:ENSG00000201668,Y_RNA;
11	105870000	277	0.0165833662155815	:ENSG00000170903,MSANTD4;
3	28140000	287	0.0165856710535266	;
9	9420000	557	0.0165937624965864	:ENSG00000153707,PTPRD:ENSG00000221708,AL353733.1;
1	90790000	277	0.0165953739592486	;
5	102860000	297	0.0165982936412598	:ENSG00000226926,AC010423.1:ENSG00000248757,CTD-2193G5.1;
10	98240000	301	0.0166022224912981	:ENSG00000095587,TLL2;
13	39530000	401	0.0166128691510879	;
6	101890000	269	0.0166142756777108	;
6	31480000	309	0.0166182413494098	:ENSG00000256851,XXbac-BPG16N22.5:ENSG00000219797,PPIAP9;
14	93960000	256	0.0166184107110995	:ENSG00000133958,UNC79;
7	8330000	326	0.0166298831262701	:ENSG00000229970,AC007128.1;
6	30320000	238	0.0166367822406188	:ENSG00000224486,HCG19P;
3	132530000	287	0.0166395768992264	:ENSG00000248724,NPHP3-AS1;
10	91710000	240	0.0166402089049621	:ENSG00000226159,LINC01375;
10	57840000	359	0.0166531232215546	;
5	11270000	314	0.016655643626723	:ENSG00000169862,CTNND2;
9	1.07e+08	295	0.016656695174585	;
15	84980000	18	0.0166627408672617	;
12	17140000	292	0.0166629516830755	:ENSG00000256211,RP11-1018J11.1:ENSG00000213235,EEF1A1P16;
1	149330000	274	0.0166632940832354	;
6	29890000	621	0.0166634963230792	:ENSG00000227262,HCG4B:ENSG00000230795,HLA-K;
3	70370000	278	0.0166732276270712	;
7	52900000	387	0.016674310116003	;
1	6680000	355	0.0166782310456034	:ENSG00000116273,PHF13:ENSG00000041988,THAP3;
4	112800000	224	0.0166865492598669	:ENSG00000249815,RP11-269F21.3;
6	30950000	328	0.0166888780475533	:ENSG00000204544,MUC21;
1	66030000	291	0.0166896212668257	:ENSG00000116678,LEPR;
13	83170000	345	0.016692144946336	;
5	153100000	322	0.0166922421101144	:ENSG00000155511,GRIA1;
7	85500000	367	0.0166963589214996	;
3	146320000	326	0.0167043829433581	:ENSG00000231213,PLSCR5;
5	139550000	224	0.0167139420311349	:ENSG00000254363,CTB-131B5.5:ENSG00000120306,CYSTM1;
3	106720000	317	0.0167219615651529	:ENSG00000242759,LINC00882:ENSG00000252626,RNU6-1308P;
12	82970000	292	0.0167347814756857	;
6	158320000	317	0.0167402023477215	:ENSG00000130340,SNX9;
4	112810000	188	0.016743770711393	:ENSG00000249815,RP11-269F21.3;
7	159050000	308	0.0167442863076408	;
10	38660000	283	0.0167544336377746	:ENSG00000099251,HSD17B7P2;
9	69180000	193	0.0167559933318864	;
8	63080000	354	0.0167561491238399	;
4	107780000	218	0.0167578849780633	;
1	151160000	251	0.0167605371700674	:ENSG00000163159,VPS72;
10	38990000	574	0.0167612202936507	:ENSG00000227264,ACTR3BP5;
7	11280000	411	0.0167674407586584	:ENSG00000230333,AC004538.3;
6	57400000	281	0.0167678599205209	;
8	32340000	339	0.0167720159309089	;
2	170540000	284	0.0167740852729134	:ENSG00000154479,CCDC173;
1	207920000	250	0.0167783640887126	:ENSG00000117335,CD46;
6	31460000	391	0.0167799594794299	:ENSG00000204516,MICB:ENSG00000201680,Y_RNA;
2	180790000	315	0.0167803054332769	:ENSG00000202216,SNORA17;
19	43900000	269	0.016792136941279	:ENSG00000131126,TEX101;
6	21050000	257	0.0167977597721864	:ENSG00000145996,CDKAL1;
15	32750000	25	0.0168022177087564	:ENSG00000270789,RP11-632K20.8;
19	27870000	540	0.0168039492773576	;
6	32370000	409	0.0168067797665718	:ENSG00000204290,BTNL2;
11	105860000	272	0.0168124127430612	:ENSG00000170903,MSANTD4;
6	90400000	256	0.0168176297459809	:ENSG00000112159,MDN1;
6	139430000	268	0.0168202464813973	;
9	46870000	72	0.0168309246079021	:ENSG00000278213,RP11-211N8.8;
18	74220000	311	0.0168316653899879	;
1	111210000	228	0.0168340067261923	:ENSG00000177272,KCNA3;
3	34430000	281	0.0168423663788211	:ENSG00000226320,AC018359.1;
1	111200000	256	0.0168427961759231	;
1	199430000	264	0.0168460880688482	;
12	17650000	280	0.0168474269106048	;
9	40020000	27	0.0168484391326752	;
2	127080000	344	0.0168486930692097	:ENSG00000235774,AC023347.1;
21	11130000	224	0.0168508623659275	;
2	32170000	271	0.0168537889064283	:ENSG00000162959,MEMO1:ENSG00000162961,DPY30;
5	40400000	293	0.0168557749300896	;
6	31490000	251	0.016856749837384	:ENSG00000225499,RPL15P4:ENSG00000204511,MCCD1:ENSG00000254870,ATP6V1G2-DDX39B:ENSG00000198563,DDX39B;
1	109340000	277	0.0168570075961233	:ENSG00000116266,STXBP3;
7	88850000	351	0.0168647385956551	:ENSG00000182348,ZNF804B;
17	70250000	311	0.016868036637323	;
19	47090000	280	0.0168702200854473	:ENSG00000230510,PPP5D1:ENSG00000268423,AC011551.3;
10	38600000	278	0.0168704421812291	:ENSG00000226113,RP11-672F9.1;
10	27830000	297	0.0168772494791891	:ENSG00000099246,RAB18;
4	57890000	243	0.0168782781643764	:ENSG00000047315,POLR2B:ENSG00000163453,IGFBP7;
21	37400000	323	0.016892974635248	:ENSG00000185917,SETD4;
6	80590000	318	0.0168943386943083	;
10	38610000	274	0.0168980336881533	:ENSG00000226113,RP11-672F9.1;
22	21660000	34	0.016905045458602	:ENSG00000206142,KB-1183D5.13:ENSG00000237407,KB-1183D5.14;
3	100720000	350	0.0169079660259402	;
19	24530000	657	0.0169104170715773	;
4	153180000	299	0.0169121955931594	:ENSG00000244544,RN7SL446P;
5	70610000	27	0.0169146019359819	;
6	125050000	271	0.0169151226690568	;
9	39900000	17	0.0169165492423199	;
3	33730000	213	0.0169171810679111	:ENSG00000163539,CLASP2;
6	31470000	348	0.0169224961951536	:ENSG00000204516,MICB;
11	5870000	339	0.0169280743632792	:ENSG00000132256,TRIM5:ENSG00000183269,OR52E8;
7	139670000	258	0.0169301224150937	;
3	145800000	293	0.016939049709335	:ENSG00000243415,RP11-274H2.2:ENSG00000152952,PLOD2;
8	23760000	315	0.0169398224420221	;
1	231040000	334	0.0169414422625835	:ENSG00000143643,TTC13;
1	84870000	269	0.0169496701709131	:ENSG00000137976,DNASE2B;
13	90620000	304	0.0169549170888585	;
6	123200000	344	0.016962676286115	;
21	9660000	360	0.0169655872010243	;
4	89720000	242	0.0169677535856566	:ENSG00000138640,FAM13A;
12	9350000	274	0.0169686551069815	:ENSG00000126838,PZP;
8	135410000	314	0.0169741355949585	;
19	45990000	283	0.0169840931482231	:ENSG00000125744,RTN2:ENSG00000213889,PPM1N;
21	10210000	43	0.0169856381564429	:ENSG00000279208,bP-21264C1.1;
6	57290000	368	0.0169871371147627	;
4	850000	432	0.0169915348703214	:ENSG00000178950,GAK;
2	111100000	35	0.0170064318439155	;
4	98920000	271	0.0170085631480051	:ENSG00000163116,STPG2;
10	85280000	328	0.0170095338816493	;
19	58020000	327	0.0170227739401143	:ENSG00000152439,ZNF773;
5	125200000	323	0.0170248432179815	;
5	105200000	292	0.0170268117735848	;
1	73890000	336	0.0170292496597778	;
5	162760000	374	0.0170295697461863	:ENSG00000250061,RP11-541P9.3;
1	97960000	271	0.0170314448531529	:ENSG00000188641,DPYD;
18	10900000	319	0.0170329546429292	:ENSG00000263952,RP11-513M1.1;
11	40310000	259	0.0170340565838032	:ENSG00000148948,LRRC4C;
2	32040000	312	0.0170351483300645	:ENSG00000237007,KRT18P52:ENSG00000265267,AL121652.3:ENSG00000242272,AK2P2;
3	189870000	384	0.0170364335240456	;
6	31230000	909	0.0170376808565661	:ENSG00000204525,HLA-C;
9	130190000	278	0.0170393395919234	:ENSG00000196152,ZNF79;
2	224660000	289	0.0170397563504038	:ENSG00000152056,AP1S3;
1	200050000	304	0.0170411438166943	:ENSG00000116833,NR5A2;
11	90310000	435	0.0170493039984231	:ENSG00000261645,DISC1FP1;
16	49600000	235	0.0170515302184908	:ENSG00000102935,ZNF423;
10	43350000	359	0.0170532847402009	;
2	207440000	274	0.0170537351490353	:ENSG00000114948,ADAM23;
11	13070000	330	0.0170560147097728	:ENSG00000255558,CTC-497E21.5;
10	45600000	325	0.0170569698977304	:ENSG00000277757,RP11-285G1.15:ENSG00000232554,RSU1P2;
11	87890000	316	0.0170620875050228	:ENSG00000123892,RAB38:ENSG00000279733,RP11-685B24.1;
17	75350000	349	0.0170674684280702	:ENSG00000184640,SEPT9;
7	30040000	272	0.0170781173941423	:ENSG00000227014,AC007285.6;
12	80000	229	0.0170783849746592	:ENSG00000226210,WASH7P:ENSG00000273823,AC215219.2;
6	122770000	264	0.0170805569256522	:ENSG00000111897,SERINC1:ENSG00000275339,RP3-425C14.6;
2	114140000	286	0.0170841461296534	;
22	18760000	92	0.0170851902383856	:ENSG00000197421,GGT3P;
4	112260000	239	0.0170895212874163	;
12	98440000	300	0.0170913603684182	;
12	74020000	253	0.0170942774638025	;
1	63320000	244	0.0170993952290856	:ENSG00000125703,ATG4C;
11	112850000	280	0.0171047510465367	;
1	101990000	310	0.017104990697282	;
16	74260000	317	0.0171058880971921	;
7	45650000	271	0.0171129568277359	:ENSG00000164742,ADCY1;
2	189760000	248	0.0171164848101882	;
22	28500000	223	0.017117307855387	:ENSG00000100154,TTC28;
19	58010000	370	0.0171177813459596	:ENSG00000268107,AC003005.4:ENSG00000152439,ZNF773;
6	31240000	558	0.0171242812356618	:ENSG00000204525,HLA-C:ENSG00000214892,USP8P1:ENSG00000227939,RPL3P2;
2	191580000	279	0.0171346673399805	;
9	106990000	315	0.0171360713547211	;
6	32870000	261	0.0171487522735703	;
3	128350000	295	0.0171509342009945	:ENSG00000163902,RPN1;
2	110530000	28	0.017151724891654	;
6	31070000	390	0.0171606660048816	:ENSG00000204542,C6orf15;
9	67860000	23	0.0171679093606818	;
3	147150000	278	0.0171815737258337	:ENSG00000152977,ZIC1;
19	3250000	376	0.0171833382949468	:ENSG00000161082,CELF5;
13	109520000	304	0.0171894047555161	:ENSG00000041515,MYO16;
16	13730000	421	0.017192035434558	;
7	25740000	321	0.0172034759655733	:ENSG00000223561,AC003090.1;
1	240210000	395	0.017204580134789	:ENSG00000155816,FMN2;
13	25520000	362	0.0172067165013364	:ENSG00000253771,TPTE2P1;
5	96230000	325	0.0172234589475582	:ENSG00000164308,ERAP2;
13	32350000	297	0.0172265408178248	:ENSG00000133105,RXFP2;
4	87520000	223	0.0172285884642473	:ENSG00000163629,PTPN13;
7	86270000	275	0.017230222489115	:ENSG00000198822,GRM3;
1	208300000	300	0.0172306646485917	:ENSG00000076356,PLXNA2;
15	54770000	384	0.0172344798124733	;
4	135460000	342	0.0172347903331389	;
4	182360000	356	0.0172378697237202	;
21	10080000	22	0.0172405584998233	;
11	118550000	349	0.0172426177339629	:ENSG00000255239,AP002954.6;
13	8.3e+07	272	0.0172438148262439	;
5	44180000	367	0.0172469834359941	;
9	29420000	350	0.0172617795200127	;
15	24570000	468	0.0172626235911335	;
10	37890000	299	0.0172635682807454	:ENSG00000225276,MTND1P18:ENSG00000256892,MTRNR2L7;
9	29360000	277	0.0172715364949157	;
14	82780000	316	0.0172720943214847	;
5	91440000	240	0.0172741450269623	;
10	97580000	279	0.0172756030076807	:ENSG00000138185,ENTPD1:ENSG00000226688,ENTPD1-AS1;
2	224690000	341	0.0172800559232214	:ENSG00000152056,AP1S3;
7	50100000	318	0.0172806511785048	:ENSG00000042813,ZPBP;
2	91770000	40	0.0172868585304338	;
18	47290000	281	0.0172884277782588	;
8	83750000	326	0.0172936360570019	;
11	32720000	268	0.0172937394793557	:ENSG00000186714,CCDC73;
6	64930000	263	0.0172939242134938	;
6	32410000	407	0.0172988412401995	:ENSG00000204287,HLA-DRA;
12	28920000	298	0.0173008978887011	;
5	8930000	348	0.0173016006342628	;
15	20960000	86	0.0173057571201507	:ENSG00000260409,RP11-403B2.7:ENSG00000273699,AC012414.1:ENSG00000259383,RP11-403B2.6;
4	46740000	292	0.0173064127547401	:ENSG00000170516,COX7B2;
15	36870000	282	0.0173118622046999	:ENSG00000186073,C15orf41;
4	120480000	254	0.017325862138552	:ENSG00000138735,PDE5A;
1	46160000	251	0.0173275116049858	:ENSG00000159596,TMEM69:ENSG00000197429,IPP:ENSG00000230896,RP11-767N6.7;
17	64750000	297	0.0173279708329215	:ENSG00000154229,PRKCA;
6	17500000	254	0.0173409096401594	:ENSG00000112186,CAP2;
5	91450000	258	0.0173425518981138	;
1	199440000	309	0.0173428637565192	;
6	98950000	251	0.0173450442064964	;
7	25720000	301	0.0173455227976929	:ENSG00000223561,AC003090.1:ENSG00000239622,CTA-242H14.1;
10	65330000	248	0.0173461313583575	:ENSG00000165476,REEP3;
6	29900000	600	0.0173476422349775	:ENSG00000228078,HLA-U:ENSG00000206503,HLA-A:ENSG00000227766,HCG4P5;
7	90320000	278	0.0173480231261811	;
3	70360000	285	0.0173541015243867	:ENSG00000242120,RP11-231I13.2;
11	125410000	208	0.0173639118776169	;
4	183580000	341	0.0173647344847367	:ENSG00000218336,TENM3;
1	190950000	300	0.0173748612240702	;
16	76750000	358	0.0173780516305375	:ENSG00000261833,RP11-58C22.1;
8	100670000	247	0.0173950677177844	:ENSG00000132549,VPS13B;
15	54760000	272	0.0173972448849089	;
10	25030000	321	0.017400637098391	;
3	105130000	256	0.0174039058582446	:ENSG00000170017,ALCAM;
9	120710000	262	0.0174068923018067	;
9	46900000	73	0.0174088419871171	;
16	32520000	487	0.0174104352267218	;
8	32250000	305	0.0174146821938222	;
1	227660000	316	0.017416344170199	:ENSG00000237193,RP11-275O4.4;
10	113910000	292	0.0174176172548418	:ENSG00000119927,GPAM;
8	19650000	382	0.0174184969072774	;
8	38570000	318	0.0174192223505555	;
6	119600000	275	0.017425238234117	:ENSG00000111885,MAN1A1;
9	20990000	280	0.0174298396552224	:ENSG00000188352,FOCAD:ENSG00000188921,PTPLAD2;
12	95200000	300	0.0174334665893679	;
7	128040000	281	0.0174377457529758	:ENSG00000106348,IMPDH1;
1	145190000	118	0.0174396965681793	;
10	110540000	353	0.0174461886225316	:ENSG00000223381,RP11-655H13.2;
5	30030000	344	0.017446498172142	;
4	107750000	246	0.0174478729647006	:ENSG00000248915,ACTR6P1;
5	3.1e+07	294	0.0174535548443646	;
10	38530000	263	0.017456903691259	:ENSG00000226113,RP11-672F9.1:ENSG00000234941,RP11-508N22.11;
5	139510000	224	0.0174592167942324	;
5	102850000	289	0.0174657201633397	:ENSG00000226926,AC010423.1;
20	42750000	310	0.0174730773537655	:ENSG00000149596,JPH2;
1	154990000	254	0.0174826292285378	:ENSG00000160685,ZBTB7B:ENSG00000163354,DCST2;
5	108460000	331	0.0174882671947668	:ENSG00000151422,FER;
13	76920000	305	0.0174906552695574	;
15	36940000	266	0.0174913992947362	:ENSG00000186073,C15orf41:ENSG00000261191,RP11-16L14.2;
14	19920000	41	0.0174991100853656	;
3	82610000	310	0.0174994348977832	;
17	71310000	295	0.0175086996072784	;
19	58060000	251	0.0175140897850133	:ENSG00000121406,ZNF549:ENSG00000251369,ZNF550;
4	168160000	269	0.0175180575687454	;
8	85420000	271	0.0175202858724314	:ENSG00000184672,RALYL;
9	67360000	33	0.0175228202984885	;
18	4820000	297	0.0175265273610482	:ENSG00000266268,RP11-172F10.1;
2	186930000	225	0.0175272418699833	:ENSG00000237877,LINC01473;
6	46940000	329	0.0175291871640486	;
3	116210000	271	0.0175368390852574	:ENSG00000185565,LSAMP;
2	198520000	238	0.0175442696705395	:ENSG00000162944,RFTN2;
1	235070000	295	0.0175500544924118	;
1	74040000	278	0.0175502929649859	;
5	146620000	284	0.0175566605265397	:ENSG00000169302,STK32A;
18	64900000	334	0.0175568251122256	;
6	98620000	247	0.0175599950992479	:ENSG00000271860,RP11-436D23.1:ENSG00000220505,EIF4EBP2P3;
1	147520000	27	0.0175600803995423	;
15	83060000	34	0.0175606233999513	;
2	242510000	356	0.017560723449243	:ENSG00000176720,BOK;
16	49920000	325	0.0175634873607295	;
2	106860000	260	0.0175728730408518	:ENSG00000213295,AC092106.2:ENSG00000224061,AC092106.1;
2	242410000	256	0.0175787800524353	:ENSG00000006607,FARP2:ENSG00000263752,MIR3133:ENSG00000224232,AC110299.5;
4	40770000	235	0.0175802198412002	:ENSG00000179299,NSUN7;
14	54730000	282	0.0175932033698018	;
18	31020000	311	0.017593654227618	:ENSG00000166960,CCDC178;
10	81230000	403	0.0175943816905667	;
4	107600000	374	0.0175988242261363	;
1	35100000	320	0.017606374088571	;
10	133490000	362	0.0176092825506931	;
10	134140000	345	0.0176139391591114	:ENSG00000165752,STK32C:ENSG00000148814,LRRC27;
8	58170000	396	0.0176227990208362	:ENSG00000253614,RP11-513O17.3;
11	40730000	307	0.0176275286859489	:ENSG00000148948,LRRC4C;
3	105150000	222	0.0176297800678505	:ENSG00000170017,ALCAM;
11	5880000	395	0.0176366790176101	:ENSG00000132256,TRIM5;
11	105740000	275	0.0176367822396191	;
10	102290000	282	0.0176415997354231	:ENSG00000166135,HIF1AN;
2	85350000	282	0.017650017934561	;
4	23980000	320	0.0176574766211337	;
11	118220000	313	0.0176607160612142	:ENSG00000160654,CD3G;
4	66710000	331	0.0176638978522511	;
1	143950000	86	0.0176694148410615	;
3	185260000	292	0.0176735879384175	:ENSG00000163898,LIPH;
2	210050000	279	0.0176747433652695	;
12	81230000	261	0.0176828275536998	:ENSG00000111052,LIN7A;
8	33790000	241	0.0176882162553234	:ENSG00000253642,RP11-317N12.1;
21	22730000	331	0.0176887288510832	;
1	144880000	330	0.0176962002928031	;
4	142660000	306	0.0176987363090165	;
6	148710000	319	0.0177048080490335	:ENSG00000111961,SASH1;
13	54770000	249	0.0177060542345582	;
9	68410000	214	0.0177086290445423	:ENSG00000232815,RP11-764K9.2:ENSG00000266017,MIR4477A;
4	120320000	480	0.0177120776059671	;
10	13880000	355	0.017714060946269	;
5	95090000	263	0.0177151461957771	:ENSG00000164292,RHOBTB3:ENSG00000173221,GLRX;
9	28940000	343	0.0177197593583013	;
3	17280000	256	0.0177197799967405	:ENSG00000131374,TBC1D5;
8	12430000	223	0.0177205257048743	:ENSG00000238460,AC068587.2:ENSG00000255122,RP11-303G3.6;
11	129130000	283	0.0177209502588994	:ENSG00000134909,ARHGAP32;
11	123520000	316	0.0177260899133055	:ENSG00000166257,SCN3B;
3	28150000	310	0.0177305081705725	;
19	16010000	301	0.0177425215080654	:ENSG00000267218,AC005336.5:ENSG00000279717,LLNLF-158E9.1;
2	60990000	266	0.0177497038225424	:ENSG00000115421,PAPOLG;
16	76030000	409	0.0177525247834604	;
4	46570000	329	0.0177571906110183	;
9	42860000	12	0.0177575558993907	;
9	66790000	312	0.0177579248702176	;
9	90100000	352	0.017764023915633	;
1	144050000	215	0.0177642553277235	;
1	98160000	247	0.0177645544180331	:ENSG00000188641,DPYD;
20	20110000	314	0.0177713229373204	:ENSG00000089101,CFAP61;
17	44460000	44	0.0177748764307323	:ENSG00000260075,NSFP1;
1	74090000	310	0.0177768926438916	;
15	20270000	74	0.0177783756148546	:ENSG00000258397,BCAR1P1;
1	161170000	268	0.0177875448092556	:ENSG00000158864,NDUFS2;
8	68980000	313	0.0177898812265343	:ENSG00000046889,PREX2;
4	107810000	247	0.0177907160701748	;
18	53520000	230	0.0177909018731285	;
5	29320000	329	0.0177909119238172	;
6	99240000	234	0.0177911441893192	:ENSG00000187472,RP11-67P15.1;
9	66500000	108	0.017792415659446	:ENSG00000237451,CDK2AP2P2;
3	18030000	277	0.0178036079275207	:ENSG00000131374,TBC1D5:ENSG00000226238,AC132807.1;
3	170550000	268	0.0178126506426574	;
10	39030000	724	0.0178175792885075	;
15	23480000	124	0.0178192180249713	;
4	168190000	339	0.0178301083079416	;
9	67300000	128	0.0178317222451672	;
5	96240000	286	0.0178362740166446	:ENSG00000164308,ERAP2;
10	4540000	299	0.0178385330417676	;
16	15010000	95	0.0178390268710414	:ENSG00000224712,NPIPA3:ENSG00000183426,NPIPA1:ENSG00000183458,RP11-958N24.1:ENSG00000275259,MIR6511A2;
13	75270000	317	0.0178396294109451	;
12	100130000	270	0.0178397090543073	:ENSG00000185046,ANKS1B;
7	67150000	323	0.0178411646755214	:ENSG00000233423,RP4-736H5.3;
12	127570000	348	0.0178435315339922	;
16	18410000	44	0.0178457961783828	:ENSG00000276484,RP11-1212A22.7:ENSG00000214940,NPIPA8;
1	6690000	358	0.0178485157530674	:ENSG00000041988,THAP3:ENSG00000007923,DNAJC11;
12	62410000	322	0.017850148608996	:ENSG00000198673,FAM19A2:ENSG00000213363,RPS3P6;
2	161700000	272	0.0178543123025285	:ENSG00000279844,RP11-20F18.1;
1	35300000	308	0.0178547890986832	:ENSG00000163866,SMIM12;
10	39040000	436	0.0178575149828235	;
1	151250000	262	0.0178616669871608	:ENSG00000232671,RP11-126K1.2:ENSG00000143373,ZNF687;
6	27340000	264	0.017863715702175	:ENSG00000124613,ZNF391;
14	92110000	255	0.0178669894420995	:ENSG00000133962,CATSPERB;
17	18690000	232	0.0178680993863256	:ENSG00000171928,TVP23B;
11	6030000	325	0.0178702266778657	:ENSG00000202147,RNA5SP329;
7	3590000	478	0.0178753017289254	:ENSG00000146555,SDK1;
10	101560000	235	0.017878414422537	:ENSG00000023839,ABCC2;
6	96510000	333	0.0178785648971122	:ENSG00000172461,FUT9;
9	20110000	363	0.0178803472835189	;
20	20100000	276	0.0178896612720018	:ENSG00000089101,CFAP61;
1	182050000	284	0.0178989613053647	:ENSG00000225982,RP11-538D16.3;
7	29980000	246	0.0178999231522108	:ENSG00000136193,SCRN1;
4	18920000	263	0.0179021555374194	;
16	33410000	354	0.0179028270364695	:ENSG00000259882,RP11-293B20.2;
21	23750000	323	0.0179069749746607	;
2	32030000	286	0.0179130733281033	:ENSG00000238448,AL121652.2;
13	34260000	342	0.0179158081059901	;
6	29830000	518	0.0179168508670621	;
1	82170000	306	0.0179177121039568	;
5	75990000	290	0.0179261524852218	:ENSG00000145703,IQGAP2:ENSG00000225407,CTD-2384B11.2;
15	24250000	361	0.0179321139935894	;
4	89890000	310	0.017932852517351	:ENSG00000138640,FAM13A;
10	81860000	285	0.0179367066306839	;
4	107550000	280	0.0179491651671476	;
3	48870000	230	0.0179573041825162	:ENSG00000114302,PRKAR2A;
12	24960000	312	0.0179691660507714	:ENSG00000060982,BCAT1;
2	186650000	231	0.0179701918068022	:ENSG00000188738,FSIP2:ENSG00000231646,FSIP2-AS1;
15	28730000	93	0.0179722756014328	:ENSG00000263964,MIR4509-2;
8	104440000	285	0.0179802087025938	:ENSG00000164934,DCAF13;
5	22550000	322	0.0179839574594172	:ENSG00000154162,CDH12;
19	28310000	320	0.0179868537325014	:ENSG00000267575,CTC-459F4.3:ENSG00000272635,LLNLF-65H9.1:ENSG00000267389,CTC-459F4.7;
2	32450000	258	0.0179879478423027	:ENSG00000091106,NLRC4;
9	116230000	252	0.0179904545445043	:ENSG00000138835,RGS3;
3	8580000	331	0.0179947858381119	:ENSG00000071282,LMCD1;
3	38330000	314	0.017995244479345	:ENSG00000144671,SLC22A14;
9	41120000	19	0.0179957654692422	;
5	91480000	244	0.0179960388414548	;
17	10330000	229	0.0179965005682291	:ENSG00000272736,RP11-799N11.1:ENSG00000272975,MYHAS;
9	69750000	15	0.0180010532059398	:ENSG00000235932,RP11-250H24.6;
11	80210000	347	0.0180087045954071	;
5	58250000	271	0.0180105494130924	;
2	142010000	335	0.0180118720861518	:ENSG00000168702,LRP1B;
5	133540000	295	0.0180143991105546	:ENSG00000272772,CTD-2410N18.5:ENSG00000113575,PPP2CA:ENSG00000273345,CTD-2410N18.4;
16	33340000	312	0.0180148099743313	:ENSG00000261200,RP11-989E6.10;
10	38900000	529	0.0180154117322512	;
21	24910000	342	0.0180156572350994	;
10	36210000	289	0.018016651731292	;
11	86840000	334	0.018017245578925	:ENSG00000166575,TMEM135;
4	168410000	297	0.0180178069403604	;
4	31320000	346	0.0180199638981289	;
4	45110000	334	0.0180209504764943	;
15	53610000	293	0.0180244379233277	;
5	108490000	300	0.0180245792865152	:ENSG00000151422,FER;
5	103910000	319	0.0180274166290321	:ENSG00000251574,RP11-6N13.1;
5	40410000	343	0.0180349148936665	;
7	46870000	322	0.0180352152192631	;
9	105500000	352	0.0180455263227336	;
13	87160000	312	0.0180459192850595	;
20	20130000	294	0.0180534778705124	:ENSG00000089101,CFAP61;
6	120310000	284	0.018060692343261	;
1	85720000	285	0.0180664492567328	:ENSG00000162642,C1orf52:ENSG00000223254,Y_RNA;
14	67570000	233	0.018066780577568	;
1	41070000	288	0.0180707120177133	;
12	18400000	282	0.0180730928706371	:ENSG00000111404,RERGL:ENSG00000139144,PIK3C2G;
8	58180000	366	0.0180792384137835	;
3	106740000	283	0.0180800375182836	:ENSG00000242759,LINC00882;
12	4950000	301	0.0180805702620797	:ENSG00000130035,GALNT8:ENSG00000255608,RP3-377H17.2;
7	35040000	301	0.0180938352055223	:ENSG00000173852,DPY19L1;
10	68610000	330	0.0181039079712299	:ENSG00000183230,CTNNA3;
10	51640000	18	0.0181060893997978	;
1	79460000	301	0.0181073337089311	:ENSG00000162618,ELTD1;
3	145790000	270	0.0181102926852542	:ENSG00000243415,RP11-274H2.2:ENSG00000152952,PLOD2;
17	25670000	245	0.0181178066224725	:ENSG00000266313,RP11-173M1.4:ENSG00000265683,RP11-173M1.5;
3	140600000	305	0.0181186013932239	;
10	81810000	254	0.0181223977347937	:ENSG00000230091,TMEM254-AS1;
21	37420000	286	0.0181231553091933	:ENSG00000185917,SETD4:ENSG00000189089,RIMKLBP1;
18	27070000	359	0.0181275367845554	;
11	80220000	301	0.0181295344116564	;
18	61770000	247	0.0181314787192079	:ENSG00000179676,LINC00305;
18	57700000	271	0.0181328976385026	;
3	67980000	299	0.0181382145984803	:ENSG00000241316,SUCLG2-AS1;
20	4720000	361	0.018138233091366	:ENSG00000180259,PRNT;
11	13660000	291	0.0181413169869473	;
17	26900000	242	0.0181446429873962	:ENSG00000258472,RP11-192H23.4:ENSG00000109107,ALDOC:ENSG00000265168,RP11-192H23.5:ENSG00000076382,SPAG5;
15	90250000	283	0.0181532256930921	:ENSG00000140527,WDR93:ENSG00000206590,RNU6-132P;
2	186910000	231	0.0181614836095792	:ENSG00000237877,LINC01473;
4	45040000	370	0.0181685299977432	:ENSG00000248744,RP11-362I1.1;
7	78630000	291	0.0181748536190254	:ENSG00000226978,MAGI2-AS2;
2	32340000	285	0.0181830528289008	:ENSG00000021574,SPAST;
11	1590000	267	0.0181852531469657	:ENSG00000184545,DUSP8:ENSG00000233930,KRTAP5-AS1;
4	136150000	295	0.018201126150564	;
3	144100000	300	0.018203162641014	;
7	128030000	326	0.0182124574907115	:ENSG00000106348,IMPDH1;
10	45970000	281	0.0182224298296985	:ENSG00000165406,MARCH8;
3	16530000	283	0.0182225346143296	:ENSG00000131378,RFTN1;
19	44340000	279	0.0182229001170274	:ENSG00000167637,ZNF283;
4	91600000	205	0.0182260829485101	:ENSG00000184305,CCSER1:ENSG00000251401,RP11-11N6.1;
10	38370000	271	0.0182273247186831	;
19	11110000	310	0.0182274724715766	:ENSG00000127616,SMARCA4;
4	19120000	285	0.0182308452375054	;
7	81570000	293	0.0182326965214774	:ENSG00000153956,CACNA2D1;
4	75280000	71	0.0182328124655585	:ENSG00000250532,RP11-727M10.1;
6	30200000	296	0.0182341165324186	:ENSG00000270604,HCG17:ENSG00000236475,TRIM26BP;
9	69610000	29	0.0182381813461746	;
10	38590000	304	0.0182393862963513	:ENSG00000226113,RP11-672F9.1;
7	65640000	284	0.0182399302380876	;
7	72870000	268	0.0182416298487214	:ENSG00000009954,BAZ1B;
4	45150000	263	0.0182432082413536	;
6	152010000	259	0.0182483153990375	:ENSG00000091831,ESR1;
3	174030000	302	0.0182539062111162	;
1	83160000	349	0.018256309605018	;
12	21560000	276	0.0182616714654753	:ENSG00000084453,SLCO1A2;
5	139630000	240	0.0182625219346703	:ENSG00000120306,CYSTM1:ENSG00000113068,PFDN1;
3	151510000	250	0.0182667221662493	:ENSG00000242908,AADACL2-AS1:ENSG00000250271,RP11-64D22.5;
4	37700000	339	0.0182690158725159	:ENSG00000207075,Y_RNA;
6	75130000	308	0.0182702364718476	:ENSG00000223786,RP11-554D15.1;
7	156660000	313	0.0182709076514508	:ENSG00000105983,LMBR1:ENSG00000206938,RNU4-31P;
11	23410000	292	0.0182724022389542	;
1	24210000	338	0.0182760504902921	:ENSG00000188822,CNR2;
11	23400000	321	0.0182781817397016	;
7	54410000	397	0.0182805438952292	:ENSG00000231427,LINC01445;
17	47380000	221	0.0182962280524274	:ENSG00000198740,ZNF652;
6	80320000	285	0.0182992398036588	;
7	50540000	350	0.0183030727022786	:ENSG00000132436,FIGNL1;
11	3320000	33	0.0183045705409743	;
3	101090000	276	0.0183130541627445	:ENSG00000138468,SENP7;
9	68760000	145	0.0183166761408374	;
12	71890000	310	0.0183185747417224	:ENSG00000139292,LGR5;
7	147240000	327	0.0183206639537313	:ENSG00000174469,CNTNAP2;
12	82920000	297	0.0183225977880351	;
3	122970000	265	0.0183255710594158	:ENSG00000121542,SEC22A;
7	30160000	240	0.018327555054828	:ENSG00000106086,PLEKHA8;
3	101050000	253	0.0183282967075496	:ENSG00000138468,SENP7;
12	14910000	259	0.0183345850242185	:ENSG00000214772,RP11-174G6.1:ENSG00000261324,RP11-174G6.5;
6	29660000	415	0.0183383328260893	;
1	17050000	196	0.0183391876151675	;
8	94170000	260	0.0183415004709496	:ENSG00000279847,C8orf87:ENSG00000254318,C8orf87;
3	121630000	295	0.0183418757005737	:ENSG00000163406,SLC15A2;
13	60720000	224	0.0183438333561874	:ENSG00000139734,DIAPH3:ENSG00000223815,DIAPH3-AS2;
10	9660000	237	0.0183451960510489	;
8	104410000	291	0.0183489336232007	:ENSG00000164933,SLC25A32;
2	186970000	298	0.018350075398653	;
9	105800000	320	0.0183521432961826	;
1	73840000	328	0.0183524257030701	;
13	109690000	304	0.0183572692088245	:ENSG00000041515,MYO16;
2	61720000	288	0.0183612634622659	:ENSG00000082898,XPO1;
4	152350000	237	0.0183701454883249	:ENSG00000164142,FAM160A1;
1	82200000	255	0.0183712697470088	;
18	74040000	267	0.0183746936977885	;
15	54780000	237	0.0183781099029643	;
5	60710000	239	0.0183789472418014	:ENSG00000130449,ZSWIM6;
6	23760000	457	0.0183798391244327	;
7	121140000	337	0.0183852051102571	;
12	58660000	245	0.0183862609599727	;
4	111300000	324	0.0183875438781254	:ENSG00000138792,ENPEP;
1	102010000	323	0.018394151338965	;
1	142860000	107	0.0183956920391286	;
16	32490000	381	0.0183986681326367	;
2	31820000	267	0.0184016047153237	;
1	46110000	318	0.0184036998337224	:ENSG00000159592,GPBP1L1:ENSG00000225447,RPS15AP10:ENSG00000234329,RP11-767N6.2;
4	46850000	274	0.0184150537176235	:ENSG00000170516,COX7B2;
1	158850000	368	0.0184191499364301	:ENSG00000229849,RP11-393K10.1;
11	15590000	331	0.0184194561876234	:ENSG00000254946,RP11-531H8.1:ENSG00000254789,RP11-531H8.2;
5	79990000	266	0.0184195968670982	:ENSG00000113318,MSH3;
8	23680000	350	0.0184199261825458	;
13	30550000	332	0.0184353006807903	;
2	760000	335	0.0184371184265856	;
3	175960000	262	0.0184402988839117	;
17	6690000	314	0.0184449564320234	:ENSG00000177294,FBXO39:ENSG00000167858,TEKT1;
6	95970000	261	0.0184532249171229	;
18	47310000	319	0.0184542697724454	:ENSG00000167315,ACAA2;
18	10700000	396	0.0184544406691113	:ENSG00000264843,RP11-856M7.2;
16	21490000	89	0.0184546873260572	:ENSG00000180747,SMG1P3;
2	31800000	253	0.0184722188561233	;
6	51990000	289	0.0184734918742543	;
5	40350000	305	0.0184791729930966	;
11	5860000	392	0.0184797995589896	:ENSG00000132256,TRIM5:ENSG00000205409,OR52E6;
4	37710000	381	0.0184800926442274	;
16	18480000	76	0.0184812532794444	:ENSG00000254681,PKD1P5;
7	90340000	303	0.0184885956087086	;
11	132570000	335	0.0184907754174064	;
14	58760000	347	0.0184917528461337	:ENSG00000139971,C14orf37:ENSG00000257621,FLJ31306:ENSG00000032219,ARID4A;
1	4800000	362	0.0184925793951321	:ENSG00000196581,AJAP1;
11	33060000	330	0.0184958615147781	:ENSG00000176148,TCP11L1;
16	49910000	312	0.0184972973283716	;
7	35030000	258	0.0184992231693867	:ENSG00000173852,DPY19L1;
6	120660000	305	0.0185047492569711	;
5	157180000	255	0.0185084205280414	:ENSG00000155858,LSM11;
5	60760000	235	0.0185107242980389	:ENSG00000130449,ZSWIM6;
15	24830000	319	0.0185124297237834	:ENSG00000259905,PWRN1;
15	52040000	304	0.0185137534538435	:ENSG00000140280,LYSMD2:ENSG00000128872,TMOD2:ENSG00000259377,CTD-2308G16.1;
17	45340000	256	0.0185147468098711	:ENSG00000259207,ITGB3:ENSG00000259753,ITGB3;
4	89730000	239	0.0185221225748083	:ENSG00000138640,FAM13A;
9	11090000	466	0.0185247260181983	;
3	83170000	292	0.0185257926905646	;
1	106600000	300	0.0185271899950636	;
1	195100000	361	0.0185331305461739	;
9	82950000	399	0.0185342582241388	;
5	69070000	19	0.0185358283358627	;
8	134520000	315	0.0185358555863709	:ENSG00000008513,ST3GAL1;
13	40310000	318	0.0185363236372251	:ENSG00000133103,COG6;
1	189630000	300	0.0185413277715501	:ENSG00000252553,RNA5SP73;
22	28510000	226	0.018547845953093	:ENSG00000100154,TTC28;
5	139640000	237	0.0185503119890602	:ENSG00000120306,CYSTM1:ENSG00000113068,PFDN1;
11	40950000	274	0.0185603353971963	:ENSG00000148948,LRRC4C;
3	176800000	339	0.0185679487696201	:ENSG00000177565,TBL1XR1;
13	60680000	235	0.0185743163111713	:ENSG00000139734,DIAPH3;
7	10200000	274	0.0185754895004226	;
2	107590000	336	0.0185763255227771	;
14	77240000	312	0.0185790822583921	:ENSG00000071246,VASH1:ENSG00000259081,RP11-488C13.6:ENSG00000258610,RP11-488C13.7:ENSG00000258301,RP11-488C13.5;
15	20450000	214	0.0185803469270251	:ENSG00000258628,RP11-492D6.3;
1	4960000	377	0.0185829715865218	;
2	31840000	285	0.0185850923637269	;
20	1330000	290	0.0185851848345425	:ENSG00000274322,RP11-314N13.10:ENSG00000234684,SDCBP2-AS1;
9	106330000	292	0.018595179093049	;
1	218840000	370	0.0185978166329326	;
12	78480000	265	0.0185999818952025	:ENSG00000067798,NAV3:ENSG00000258225,RP11-136F16.1;
6	32820000	297	0.0186002100445442	:ENSG00000240065,PSMB9:ENSG00000168394,TAP1;
1	74050000	267	0.0186069813112911	;
1	106420000	322	0.0186084651131577	;
2	181970000	265	0.0186111874689388	:ENSG00000238171,AC068196.1:ENSG00000234663,AC104820.2;
6	53720000	289	0.018614892099632	:ENSG00000137269,LRRC1;
10	38740000	425	0.0186162260216256	:ENSG00000276805,RP11-291L22.6:ENSG00000228882,CICP9:ENSG00000203496,RP11-291L22.4;
17	45840000	263	0.0186197009246248	;
3	169860000	248	0.0186205369574709	:ENSG00000173889,PHC3:ENSG00000199536,RNU6-315P;
7	156730000	397	0.0186248463916789	:ENSG00000230033,RP5-1121A15.3;
11	13680000	275	0.0186286652661159	;
13	90350000	312	0.0186300929077595	;
5	69810000	15	0.0186313235649214	:ENSG00000196302,RP11-497H16.5;
4	190660000	303	0.0186366899038436	;
1	98180000	262	0.0186428388945834	:ENSG00000188641,DPYD;
19	45120000	283	0.0186463388784566	;
8	106630000	285	0.0186495484124171	:ENSG00000169946,ZFPM2;
7	135680000	326	0.0186582126969303	;
7	137950000	321	0.0186603894514915	;
6	117380000	272	0.0186624534143604	:ENSG00000200248,RNA5SP214;
4	133040000	391	0.0186718722736578	:ENSG00000251598,RP11-789C2.1;
8	19660000	379	0.0186730535239672	;
12	107530000	317	0.0186794849962309	;
10	103460000	197	0.0186861523806422	:ENSG00000224817,RP11-190J1.3;
6	100740000	293	0.0186868056404921	;
2	49720000	325	0.0186883617915705	;
1	105760000	435	0.0186905922890094	;
9	121300000	316	0.0186920679602003	;
16	25680000	295	0.0186928280402007	;
13	36980000	318	0.018693066989752	;
3	193410000	282	0.0187096012649454	:ENSG00000198836,OPA1;
6	31450000	377	0.0187140605109983	;
2	187350000	284	0.0187215752786233	:ENSG00000065548,ZC3H15:ENSG00000224323,DPRXP1;
5	96320000	267	0.0187269466716305	:ENSG00000113441,LNPEP;
9	23600000	362	0.018731500926705	;
14	91740000	335	0.0187360344798716	:ENSG00000015133,CCDC88C;
13	43420000	290	0.0187363835035894	;
6	165250000	242	0.0187441041227609	;
6	92600000	314	0.0187452242973658	;
4	66390000	349	0.018754368999618	:ENSG00000145242,EPHA5;
22	16110000	83	0.0187593100060105	:ENSG00000223875,NBEAP3;
16	1890000	390	0.0187647365699431	:ENSG00000180185,FAHD1:ENSG00000162039,MEIOB:ENSG00000260541,LA16c-429E7.1;
1	179360000	336	0.0187656343771945	:ENSG00000162779,AXDND1;
11	58410000	275	0.0187670902864975	:ENSG00000149124,GLYAT;
5	125040000	313	0.0187671489141066	;
2	180800000	246	0.0187675542415466	:ENSG00000163510,CWC22;
14	29690000	249	0.0187679752244989	;
4	144880000	472	0.0187717302778047	:ENSG00000251600,RP11-673E1.1:ENSG00000248828,RP11-673E1.4;
6	100600000	258	0.0187762294640699	;
3	185280000	119	0.0187844438723282	;
6	47990000	315	0.0187850728372838	:ENSG00000244694,PTCHD4;
3	183860000	263	0.0187904117141689	:ENSG00000145191,EIF2B5:ENSG00000228205,RP11-778D9.4;
19	3240000	318	0.0187945733929364	:ENSG00000161082,CELF5;
7	73990000	320	0.0188008221027971	;
2	173190000	300	0.0188014079195028	;
7	8340000	365	0.0188014269196242	:ENSG00000229970,AC007128.1:ENSG00000272328,RP4-594A5.1;
15	52090000	250	0.0188022403834989	:ENSG00000128872,TMOD2;
5	84410000	280	0.0188026832815591	;
8	70920000	332	0.0188030890727657	;
3	76900000	290	0.0188069578275502	:ENSG00000185008,ROBO2;
19	28320000	335	0.0188070286388246	:ENSG00000267575,CTC-459F4.3:ENSG00000272635,LLNLF-65H9.1:ENSG00000267389,CTC-459F4.7;
9	8030000	347	0.0188088333061159	;
11	102370000	326	0.0188115361838158	;
14	105590000	279	0.0188124010611937	;
2	161660000	321	0.0188132053904236	;
3	185210000	271	0.0188139680242306	:ENSG00000163900,TMEM41A;
3	189880000	377	0.0188141670297935	:ENSG00000212489,RNU6-1109P:ENSG00000238077,NMNAT1P3;
12	100140000	264	0.0188143483847145	:ENSG00000185046,ANKS1B;
7	43220000	396	0.0188184114716897	:ENSG00000002746,HECW1;
16	56150000	217	0.018821439520974	:ENSG00000246379,RP11-461O7.1:ENSG00000260041,RP11-355E10.1;
17	16760000	343	0.0188331670248082	;
3	98750000	501	0.0188375375139004	;
14	19140000	125	0.0188399824861309	;
6	82930000	246	0.0188421100592049	:ENSG00000005700,IBTK;
7	90550000	274	0.0188634649023361	;
18	69710000	277	0.018865331044297	;
9	116930000	350	0.0188654086549837	:ENSG00000196739,COL27A1;
12	82960000	272	0.0188675162453492	;
3	2900000	322	0.0188722863636027	:ENSG00000144619,CNTN4;
[truncated: 675 more rows]
