# Supplementary material for: Evidence of Recent Intricate Adaptation in Human Populations
Source: PLoS One. 2016 Dec 19;11(12):e0165870. doi: 10.1371/journal.pone.0165870 (PMC5167553; doi:10.1371/journal.pone.0165870)
Supplement: S1 File — (ZIP) [file pone.0165870.s009.zip › comRSgenes.txt]

chr	start position	# variants	Fst	genes
17	18950000	31	0.738416597662294	:ENSG00000154016,GRAP;
17	29290000	296	0.70317737273512	:ENSG00000265743,RP11-848P1.3:ENSG00000181481,RNF135:ENSG00000264456,RP11-848P1.2;
8	116760000	314	0.69349332798335	;
15	29310000	293	0.690254070840737	;
14	57670000	251	0.681136292171768	:ENSG00000070367,EXOC5;
14	57720000	277	0.670462351237025	:ENSG00000070367,EXOC5;
8	116770000	246	0.665833435281462	;
14	57680000	265	0.664562943152261	:ENSG00000070367,EXOC5;
9	42500000	26	0.662971715241829	:ENSG00000274157,RP11-341A11.3;
19	42390000	339	0.656112249258571	;
8	52740000	259	0.654978896811874	:ENSG00000168300,PCMTD1;
5	132110000	236	0.654568984798395	:ENSG00000164402,SEPT8;
17	58840000	363	0.653820670090365	:ENSG00000141376,BCAS3;
4	148690000	315	0.650426958943991	:ENSG00000071205,ARHGAP10;
17	29280000	276	0.650075136223735	:ENSG00000184060,ADAP2:ENSG00000230113,AC091177.1:ENSG00000266274,RN7SL138P;
17	18990000	32	0.649370555441872	:ENSG00000230197,RP11-160E2.17:ENSG00000263394,RP11-160E2.19:ENSG00000228157,AC007952.5;
8	52750000	287	0.64846367747679	:ENSG00000168300,PCMTD1;
17	29270000	270	0.646383759805177	:ENSG00000184060,ADAP2;
11	19620000	310	0.646220918531668	;
12	80010000	307	0.64081073968624	:ENSG00000177425,PAWR;
8	52720000	291	0.638382875703698	:ENSG00000147485,PXDNL:ENSG00000272076,RP11-11C20.3;
17	58830000	320	0.63802973276721	:ENSG00000141376,BCAS3;
17	29300000	261	0.638027651723441	:ENSG00000181481,RNF135:ENSG00000264456,RP11-848P1.2:ENSG00000264743,DPRXP4:ENSG00000266340,RP11-848P1.4;
15	82890000	14	0.632677415499155	;
8	116780000	273	0.63261343901357	;
8	52790000	283	0.63252226388603	:ENSG00000168300,PCMTD1;
4	151530000	263	0.630152438621141	:ENSG00000198589,LRBA;
8	52760000	302	0.628340400295153	:ENSG00000168300,PCMTD1;
5	100970000	355	0.628327027394992	;
17	19010000	122	0.62602288888821	:ENSG00000262202,SNORD3D:ENSG00000277947,SNORD3D;
10	51980000	24	0.623414941277446	:ENSG00000188611,ASAH2;
12	21130000	351	0.623055789479226	:ENSG00000257046,RP11-545J16.1;
5	100980000	272	0.622303536405334	;
12	80100000	260	0.619754840780311	:ENSG00000258048,RP11-530C5.1;
6	153920000	306	0.617851640920893	;
16	21890000	83	0.616826858089542	:ENSG00000185864,NPIPB4:ENSG00000185710,SMG1P4;
7	131830000	341	0.616308358518954	:ENSG00000221866,PLXNA4;
15	72780000	256	0.614567479380486	:ENSG00000166233,ARIH1;
8	52690000	270	0.614418376471006	:ENSG00000147485,PXDNL;
12	80040000	302	0.614266804980961	:ENSG00000177425,PAWR;
15	72930000	26	0.611548181982104	:ENSG00000259909,RP11-1006G14.3;
12	21140000	331	0.611513736833236	:ENSG00000257046,RP11-545J16.1;
8	111430000	250	0.610247511485605	;
13	105370000	324	0.609908027962051	;
12	79990000	247	0.606914341481525	:ENSG00000177425,PAWR;
12	80090000	227	0.602352245161086	:ENSG00000258048,RP11-530C5.1;
3	71080000	264	0.599347611713543	:ENSG00000114861,FOXP1;
19	42410000	254	0.598134793024644	:ENSG00000268041,CTD-2575K13.6;
9	43060000	17	0.597633974857262	;
6	137340000	284	0.596879021756203	:ENSG00000016402,IL20RA;
8	52770000	285	0.594474559468957	:ENSG00000168300,PCMTD1;
14	57830000	291	0.594210691367094	;
9	126010000	220	0.593862498966664	:ENSG00000165209,STRBP;
12	79950000	348	0.593095844929413	:ENSG00000257956,NOP56P3;
18	67700000	275	0.592118982256258	:ENSG00000176225,RTTN;
12	80080000	259	0.591585318098983	:ENSG00000177425,PAWR:ENSG00000258048,RP11-530C5.1;
12	79940000	308	0.591425116219254	:ENSG00000257474,RP11-359M6.1;
8	52800000	278	0.59136256470347	:ENSG00000168300,PCMTD1:ENSG00000253475,RP11-110G21.2;
12	80020000	258	0.591065044813195	:ENSG00000177425,PAWR;
14	57690000	290	0.590587572595905	:ENSG00000070367,EXOC5;
14	57730000	250	0.588104782840637	:ENSG00000070367,EXOC5:ENSG00000053770,AP5M1;
15	28600000	14	0.588001888182798	:ENSG00000237850,RP11-483E23.2:ENSG00000261497,RP11-483E23.3;
7	70640000	328	0.587406512113114	;
1	35450000	249	0.587037495242034	:ENSG00000241014,RP11-244H3.1:ENSG00000271741,RP11-244H3.4:ENSG00000243749,ZMYM6NB:ENSG00000163867,ZMYM6;
14	57660000	266	0.58682230074046	:ENSG00000070367,EXOC5;
1	173620000	261	0.586592379767077	:ENSG00000183831,ANKRD45;
8	116830000	269	0.585747257054191	;
9	20350000	298	0.585017544897859	;
19	42420000	310	0.583614024749959	;
15	45220000	301	0.582375215286071	:ENSG00000259742,CTD-2014N11.1;
15	29270000	315	0.580773915657448	;
8	52780000	309	0.579301349216845	:ENSG00000168300,PCMTD1;
17	19290000	260	0.579040111409073	:ENSG00000166482,MFAP4;
8	52710000	284	0.578359866621489	:ENSG00000147485,PXDNL;
17	58510000	292	0.57829737177102	:ENSG00000213228,RPL12P38;
17	73390000	294	0.577097764196407	:ENSG00000177885,GRB2:ENSG00000265342,RP11-16C1.1;
9	20330000	337	0.576446225684724	:ENSG00000237434,RP11-15P13.1;
19	42400000	301	0.576216407582786	;
6	136480000	305	0.57575952578779	:ENSG00000171408,PDE7B:ENSG00000237596,RP13-143G15.4;
1	173610000	210	0.575000348490096	:ENSG00000183831,ANKRD45;
5	142080000	304	0.57438023208492	:ENSG00000261757,AC005592.3;
5	123530000	341	0.574358856368038	;
15	72660000	222	0.574009758988342	:ENSG00000260729,RP11-106M3.2:ENSG00000213614,HEXA:ENSG00000260339,HEXA-AS1;
12	79960000	345	0.573810910711788	:ENSG00000177425,PAWR;
12	80060000	250	0.573734941400571	:ENSG00000177425,PAWR;
12	21120000	318	0.573362663596556	:ENSG00000257046,RP11-545J16.1;
16	79830000	488	0.572881423653015	:ENSG00000260876,RP11-345M22.1:ENSG00000261082,LINC01228;
20	53750000	292	0.572634086157376	;
13	44670000	294	0.57246398000413	;
1	35480000	287	0.571856774691978	:ENSG00000271741,RP11-244H3.4:ENSG00000163867,ZMYM6;
1	100200000	316	0.571828445184963	:ENSG00000156869,FRRS1;
15	48480000	200	0.570429638220369	:ENSG00000259235,RP11-605F22.2:ENSG00000233932,CTXN2:ENSG00000074803,SLC12A1:ENSG00000259385,RP11-605F22.1;
1	100210000	257	0.570020604568879	:ENSG00000156869,FRRS1;
4	41580000	302	0.569803785161066	:ENSG00000064042,LIMCH1;
1	173600000	203	0.569473974853174	:ENSG00000183831,ANKRD45:ENSG00000232113,RP11-360D2.1;
3	87420000	340	0.56929413608939	;
11	78320000	341	0.568855136717953	;
14	79240000	289	0.568834501542491	:ENSG00000021645,NRXN3;
4	177860000	332	0.568315654917115	;
10	3030000	401	0.567604573682544	;
2	110840000	20	0.567494430137668	:ENSG00000144063,MALL:ENSG00000264979,MIR4436B1;
7	99020000	336	0.567262755087419	:ENSG00000106246,PTCD1:ENSG00000248919,ATP5J2-PTCD1;
4	18060000	276	0.565697155018795	;
15	38280000	266	0.565161899785968	:ENSG00000259225,RP11-1008C21.1;
1	161940000	301	0.563534444726992	;
9	125850000	252	0.563173281217396	:ENSG00000011454,RABGAP1;
19	16800000	288	0.563090079797955	:ENSG00000072954,TMEM38A;
15	72890000	191	0.562546232094829	:ENSG00000166233,ARIH1:ENSG00000278313,RP11-1006G14.5:ENSG00000260144,RP11-361M10.3;
5	88230000	260	0.561987533768648	:ENSG00000248309,MEF2C-AS1;
8	52730000	262	0.561975873581291	:ENSG00000168300,PCMTD1;
9	42220000	30	0.560852835313419	;
20	62150000	454	0.560809776086722	:ENSG00000125534,PPDPF:ENSG00000101213,PTK6;
14	57710000	268	0.56077114840555	:ENSG00000070367,EXOC5;
17	19170000	239	0.558772972851951	:ENSG00000072134,EPN2;
1	230200000	275	0.558767619507014	;
4	151510000	211	0.558568042723716	:ENSG00000198589,LRBA;
3	159310000	278	0.558507599320662	:ENSG00000250588,IQCJ-SCHIP1;
11	40250000	276	0.558437597836692	:ENSG00000148948,LRRC4C;
9	1.3e+08	212	0.55814035434492	:ENSG00000136895,GARNL3;
1	1.74e+08	240	0.557777681597394	;
14	67230000	279	0.55753818274711	;
12	79930000	328	0.557271469179725	:ENSG00000257474,RP11-359M6.1;
21	17990000	304	0.55569995509353	;
18	67620000	288	0.555499048535291	:ENSG00000150637,CD226;
8	52700000	245	0.555228576071874	:ENSG00000147485,PXDNL;
15	43010000	310	0.554394255242155	:ENSG00000159433,STARD9:ENSG00000140326,CDAN1:ENSG00000278769,CTD-2036P10.5:ENSG00000274403,CTD-2036P10.6;
1	35470000	241	0.554234207153859	:ENSG00000271741,RP11-244H3.4:ENSG00000163867,ZMYM6;
10	76540000	278	0.553935084382997	;
10	127200000	307	0.553167202474566	;
10	107980000	361	0.553142356179179	;
16	84010000	604	0.553070266482922	:ENSG00000103154,NECAB2;
17	19130000	33	0.553061549244261	:ENSG00000072134,EPN2;
1	248120000	388	0.552982831499129	:ENSG00000196071,OR2L13:ENSG00000187080,OR2AK2;
1	248110000	356	0.551097114611059	:ENSG00000196071,OR2L13:ENSG00000279263,OR2L8:ENSG00000196936,OR2L8;
3	159320000	325	0.550974968282495	:ENSG00000250588,IQCJ-SCHIP1;
8	42180000	302	0.550843091685434	:ENSG00000104365,IKBKB;
1	116900000	259	0.55034587918158	;
4	177700000	279	0.55024620275556	;
17	73380000	337	0.549888492158608	:ENSG00000177885,GRB2;
2	74910000	257	0.5493504771964	:ENSG00000135622,SEMA4F;
15	72850000	224	0.548685940222477	:ENSG00000166233,ARIH1;
5	132090000	293	0.547843577842739	:ENSG00000205089,CCNI2:ENSG00000164402,SEPT8;
1	116880000	279	0.547512279429881	;
5	132100000	275	0.547240184801213	:ENSG00000164402,SEPT8;
15	72570000	238	0.546927154519617	:ENSG00000273025,CELF6:ENSG00000261460,RP11-106M3.3:ENSG00000140488,CELF6:ENSG00000260729,RP11-106M3.2;
6	11940000	287	0.546866233938849	;
6	153910000	308	0.546852273183823	;
10	15550000	391	0.545265415951457	:ENSG00000077943,ITGA8;
14	67500000	246	0.545136598119382	;
8	116820000	293	0.544890781965267	;
10	93240000	171	0.544858638356137	:ENSG00000165338,HECTD2;
17	58500000	293	0.544839632032632	:ENSG00000141371,C17orf64;
2	234820000	275	0.544540192765703	;
1	173970000	244	0.544409385197523	:ENSG00000135870,RC3H1:ENSG00000236535,RC3H1-IT1;
4	53080000	530	0.542442000522336	;
18	68240000	291	0.541219054285641	;
17	73360000	303	0.540699306914053	:ENSG00000177885,GRB2:ENSG00000265987,RP11-16C1.3:ENSG00000264853,RP11-16C1.2;
12	8e+07	263	0.540163117822158	:ENSG00000177425,PAWR;
15	43740000	275	0.540060836425977	:ENSG00000067369,TP53BP1;
12	88960000	229	0.539553934838399	:ENSG00000049130,KITLG;
10	93190000	273	0.539052188371318	:ENSG00000165338,HECTD2;
15	25500000	310	0.53847732323411	:ENSG00000224078,SNHG14:ENSG00000280234,RP11-145P16.2:ENSG00000212380,SNORD115-45;
12	21150000	324	0.537900154550632	:ENSG00000257046,RP11-545J16.1;
11	19690000	313	0.537796700291451	;
20	23990000	393	0.53688105002624	;
21	17600000	384	0.536503025036865	;
2	118960000	266	0.536431037361687	;
7	19100000	326	0.536386741901169	:ENSG00000122691,TWIST1;
14	67520000	278	0.535732983006909	;
17	73340000	305	0.535355175554088	:ENSG00000177885,GRB2:ENSG00000265987,RP11-16C1.3;
16	22950000	280	0.535346426286958	;
14	57860000	264	0.53491776370608	:ENSG00000139977,NAA30;
3	10680000	313	0.534046563171171	;
3	167730000	212	0.533627311102903	:ENSG00000173905,GOLIM4;
11	67130000	280	0.533574977606938	:ENSG00000172613,RAD9A:ENSG00000256514,AP003419.11:ENSG00000201684,RN7SKP239:ENSG00000175505,CLCF1;
10	107970000	335	0.532794695336146	;
1	54060000	330	0.532726780882126	:ENSG00000174332,GLIS1;
1	35490000	265	0.532709804392702	:ENSG00000271741,RP11-244H3.4:ENSG00000163867,ZMYM6;
8	42130000	291	0.532518306296603	:ENSG00000104365,IKBKB;
11	40260000	318	0.53231997501622	:ENSG00000148948,LRRC4C;
14	66850000	237	0.532312034253173	:ENSG00000258561,RP11-72M17.1;
1	116750000	316	0.532225783229055	;
17	29310000	260	0.531949287128935	:ENSG00000181481,RNF135;
1	173980000	216	0.531115015194908	:ENSG00000135870,RC3H1:ENSG00000236535,RC3H1-IT1;
8	111440000	279	0.5310005623186	;
2	72530000	192	0.530754210528185	:ENSG00000144036,EXOC6B;
5	119410000	338	0.530692822495933	;
1	209640000	315	0.530383583937593	;
9	125870000	316	0.530305387470769	:ENSG00000236901,MIR600HG:ENSG00000165209,STRBP:ENSG00000274325,MIR600;
1	35460000	252	0.529563874175387	:ENSG00000271741,RP11-244H3.4:ENSG00000163867,ZMYM6;
8	42150000	303	0.529449168395265	:ENSG00000104365,IKBKB;
16	79820000	454	0.529342746231108	:ENSG00000260876,RP11-345M22.1;
15	72810000	239	0.528458156328309	:ENSG00000166233,ARIH1;
15	72760000	268	0.528409066599463	:ENSG00000261423,RP11-1007O24.3:ENSG00000166233,ARIH1;
14	57650000	265	0.528302707305879	;
16	67450000	216	0.52820543282298	:ENSG00000159714,ZDHHC1;
21	17930000	307	0.528002109342296	;
14	66940000	242	0.527722477478298	:ENSG00000258561,RP11-72M17.1;
7	98980000	304	0.527566099113579	:ENSG00000241685,ARPC1A:ENSG00000130429,ARPC1B:ENSG00000106244,PDAP1;
11	88380000	342	0.527395256087411	:ENSG00000168959,GRM5;
10	46740000	37	0.527378353252828	:ENSG00000238405,RNA5SP311;
11	29600000	299	0.527219154472172	:ENSG00000254530,RP11-460B17.3;
8	139520000	292	0.527207833020022	;
4	117110000	314	0.52694588793955	:ENSG00000248173,RP11-659O3.1:ENSG00000250627,TTC39CP1;
1	173630000	228	0.526897435312338	:ENSG00000183831,ANKRD45;
6	137330000	277	0.526815887650067	:ENSG00000016402,IL20RA;
5	100950000	334	0.526684560750351	;
14	66930000	260	0.526611908036118	:ENSG00000258561,RP11-72M17.1;
8	116300000	247	0.526570067929411	;
14	32920000	323	0.526077061322619	:ENSG00000151320,AKAP6;
2	192240000	258	0.525849448878307	:ENSG00000128641,MYO1B;
3	26210000	358	0.5256157941694	;
8	16780000	371	0.525358528743146	;
15	43720000	250	0.525314880199459	:ENSG00000067369,TP53BP1;
1	173570000	222	0.525123018315614	:ENSG00000162753,SLC9C2:ENSG00000238272,RP3-436N22.3:ENSG00000183831,ANKRD45;
3	87430000	345	0.525002200321064	;
15	72720000	250	0.52479958507945	:ENSG00000261423,RP11-1007O24.3;
4	42050000	285	0.523778064995363	:ENSG00000014824,SLC30A9;
11	106040000	300	0.523694295919994	;
15	72840000	277	0.523559038870165	:ENSG00000166233,ARIH1;
4	53090000	401	0.523423741896241	;
1	53450000	285	0.523145970934285	:ENSG00000116171,SCP2:ENSG00000236360,RP11-334A14.2;
14	65360000	213	0.523140959710923	:ENSG00000279654,AL135745.1;
20	51200000	239	0.523025705121045	:ENSG00000234948,LINC01524;
5	142140000	280	0.522894320433109	:ENSG00000236714,AC005592.1:ENSG00000145819,ARHGAP26;
1	35520000	297	0.52277586398973	:ENSG00000233940,RP11-248I9.2:ENSG00000197056,ZMYM1;
17	62490000	350	0.522731510349211	:ENSG00000108654,DDX5:ENSG00000265695,MIR3064:ENSG00000266241,MIR5047;
3	110710000	221	0.522511169867888	:ENSG00000242242,PVRL3-AS1;
15	29260000	289	0.522340568675534	:ENSG00000259277,RP13-126C7.1;
1	229980000	334	0.52226798207779	;
10	22690000	233	0.522246706887199	:ENSG00000077327,SPAG6:ENSG00000233451,RP11-301N24.3;
4	75030000	293	0.522026883011132	:ENSG00000163738,MTHFD2L;
4	82100000	316	0.521673942646379	:ENSG00000138669,PRKG2:ENSG00000251059,RP11-100N20.1;
2	137790000	275	0.521560340179511	:ENSG00000144229,THSD7B;
18	67590000	308	0.521540152264562	:ENSG00000150637,CD226;
12	50860000	266	0.521455186136077	:ENSG00000161813,LARP4;
5	72730000	251	0.521031416479335	;
17	58820000	238	0.520969771850097	:ENSG00000141376,BCAS3:ENSG00000252534,Y_RNA;
7	132130000	328	0.520569939190248	:ENSG00000221866,PLXNA4;
8	42230000	292	0.520449392164657	:ENSG00000104371,DKK4;
17	73370000	296	0.520357185157892	:ENSG00000177885,GRB2;
3	87450000	389	0.520094441386684	;
9	140920000	254	0.520056614602798	:ENSG00000148408,CACNA1B;
12	21100000	363	0.51998572840862	:ENSG00000257046,RP11-545J16.1;
13	104060000	379	0.519737187174495	;
15	53660000	326	0.519596222344945	;
15	43710000	287	0.519593023491771	:ENSG00000067369,TP53BP1;
2	104770000	282	0.519196278552308	;
15	72730000	257	0.518938323114545	:ENSG00000261423,RP11-1007O24.3;
9	44370000	24	0.518661222579466	;
15	29220000	314	0.518626943716188	;
17	62480000	244	0.518603072990199	:ENSG00000256826,AC138744.2;
13	98290000	349	0.518590300673374	;
13	49130000	259	0.518292186068361	;
7	99300000	287	0.518072083794543	:ENSG00000160870,CYP3A7;
4	79980000	277	0.518054481198822	:ENSG00000249307,LINC01088;
3	110810000	275	0.517903307457212	:ENSG00000177707,PVRL3;
4	148860000	274	0.517813625983483	:ENSG00000071205,ARHGAP10;
5	142150000	265	0.517730389018997	:ENSG00000145819,ARHGAP26;
7	132100000	298	0.517624088402504	:ENSG00000221866,PLXNA4;
10	51930000	64	0.517469565450607	;
4	148680000	283	0.517371875791935	:ENSG00000071205,ARHGAP10;
17	29330000	281	0.51735812049557	:ENSG00000264148,RP11-848P1.7:ENSG00000266865,RP11-848P1.9;
20	23980000	401	0.517313613026506	;
4	42040000	316	0.517238804411691	:ENSG00000014824,SLC30A9;
1	2.3e+08	356	0.517042618061043	;
18	67680000	237	0.517022104112094	:ENSG00000176225,RTTN;
15	45210000	313	0.516940298971185	:ENSG00000259742,CTD-2014N11.1:ENSG00000259231,CTD-2014N11.2:ENSG00000252117,RNU6-1108P;
1	158180000	410	0.51692522007263	;
7	138820000	263	0.516906822215667	:ENSG00000105948,TTC26;
10	22680000	246	0.51673773323082	:ENSG00000077327,SPAG6:ENSG00000233451,RP11-301N24.3;
15	43660000	243	0.516389061944752	:ENSG00000140265,ZSCAN29:ENSG00000137822,TUBGCP4;
1	225240000	350	0.51625775854553	:ENSG00000185842,DNAH14;
8	53280000	324	0.516122006624388	:ENSG00000147488,ST18;
17	53730000	346	0.51597309216248	;
14	76060000	278	0.515850563503674	:ENSG00000119686,FLVCR2:ENSG00000242951,RP11-507E23.1;
3	122730000	281	0.515780697223705	:ENSG00000082684,SEMA5B;
1	173580000	305	0.515658215016151	:ENSG00000238272,RP3-436N22.3:ENSG00000183831,ANKRD45;
12	80070000	231	0.515554032897321	:ENSG00000177425,PAWR;
10	22670000	252	0.51548153015336	:ENSG00000077327,SPAG6:ENSG00000233451,RP11-301N24.3;
15	72600000	252	0.51492553184172	:ENSG00000273025,CELF6:ENSG00000261460,RP11-106M3.3:ENSG00000140488,CELF6:ENSG00000260729,RP11-106M3.2;
14	66950000	251	0.514843569792146	:ENSG00000258561,RP11-72M17.1:ENSG00000196553,LINC00238;
5	123540000	383	0.514715514874997	;
14	66890000	245	0.51464037700265	:ENSG00000258561,RP11-72M17.1;
3	159300000	335	0.514553673479965	:ENSG00000250588,IQCJ-SCHIP1;
2	74730000	265	0.514150576583723	:ENSG00000179528,LBX2:ENSG00000257702,LBX2-AS1:ENSG00000115289,PCGF1;
17	53840000	271	0.513990453992575	:ENSG00000141179,PCTP;
17	53720000	296	0.513911631441763	;
12	39070000	242	0.513861663723655	:ENSG00000139117,CPNE8;
18	67710000	285	0.513813455590438	:ENSG00000176225,RTTN;
3	110020000	318	0.513797717614185	;
12	50840000	274	0.513481343783452	:ENSG00000161813,LARP4;
8	42210000	278	0.513330822475742	:ENSG00000070501,POLB;
9	125800000	234	0.513201591516687	:ENSG00000011454,RABGAP1;
2	72650000	216	0.513130517299224	:ENSG00000144036,EXOC6B;
17	62470000	247	0.513073490381261	;
17	58630000	265	0.51287940870401	:ENSG00000267678,RP11-15E18.3;
1	100190000	277	0.512428295857471	:ENSG00000156869,FRRS1;
2	104760000	267	0.512290947463209	:ENSG00000228968,AC096554.1;
14	66830000	253	0.512236132260918	:ENSG00000258561,RP11-72M17.1;
7	41980000	367	0.512046522262455	;
18	70220000	307	0.511910346741604	:ENSG00000141668,CBLN2;
2	121710000	373	0.511668485771694	;
5	100960000	365	0.511643676628212	;
12	85660000	253	0.511635133228188	;
1	249190000	310	0.511559209102312	;
12	123700000	280	0.511507066420987	:ENSG00000051825,MPHOSPH9;
6	73850000	329	0.511430216126434	:ENSG00000229154,KCNQ5-AS1;
9	20360000	299	0.511342836035371	;
2	215210000	312	0.511234953650647	:ENSG00000144451,SPAG16:ENSG00000197585,AC107218.3;
8	65200000	298	0.511154756237236	;
18	7340000	348	0.510811505726888	;
1	116740000	307	0.510439564236789	;
18	67650000	269	0.510025204581461	;
3	131340000	300	0.509558534784955	:ENSG00000196353,CPNE4;
8	102020000	346	0.509511680210808	;
15	34260000	260	0.509330527931128	:ENSG00000169857,AVEN:ENSG00000184984,CHRM5:ENSG00000278472,RP11-74D7.3;
17	73330000	343	0.509078120803267	:ENSG00000177885,GRB2:ENSG00000228007,AC011933.2;
13	105390000	334	0.50898291419582	;
4	42060000	261	0.5087633292592	:ENSG00000014824,SLC30A9;
1	35530000	258	0.508571652642204	:ENSG00000197056,ZMYM1;
17	29360000	250	0.507779849607559	:ENSG00000266865,RP11-848P1.9:ENSG00000265798,RP11-271K11.5;
1	64270000	260	0.507647428303005	;
14	67510000	298	0.507642616840752	;
15	44190000	317	0.507598193102206	:ENSG00000171877,FRMD5;
14	66880000	258	0.507519412390616	:ENSG00000258561,RP11-72M17.1;
1	158190000	459	0.507318497640717	;
13	105380000	358	0.507148739088838	;
5	33950000	281	0.507012749540486	:ENSG00000164175,SLC45A2;
17	19210000	267	0.50693531243638	:ENSG00000072134,EPN2;
12	85630000	270	0.506795467307859	:ENSG00000133640,LRRIQ1;
5	165970000	305	0.506551234971886	;
3	162600000	163	0.506407745636877	;
7	98970000	305	0.50640402206576	:ENSG00000241685,ARPC1A:ENSG00000130429,ARPC1B;
13	41760000	223	0.506285547816462	:ENSG00000278390,RP11-74J13.8:ENSG00000120696,KBTBD7;
12	123740000	311	0.506061168038701	:ENSG00000130921,C12orf65:ENSG00000235423,RP11-282O18.3:ENSG00000111328,CDK2AP1:ENSG00000269980,RP11-282O18.7;
1	35510000	258	0.506028227389329	:ENSG00000233940,RP11-248I9.2;
14	67160000	292	0.505997929597957	;
14	67470000	271	0.505951670776554	;
10	108760000	358	0.50561819520967	:ENSG00000108018,SORCS1;
12	123670000	243	0.505592949196473	:ENSG00000051825,MPHOSPH9;
2	8810000	367	0.505258586294271	:ENSG00000235092,ID2-AS1:ENSG00000115738,ID2;
20	30110000	266	0.504988477097167	:ENSG00000101294,HM13;
21	17920000	320	0.504915541095747	;
2	97750000	272	0.504693365311159	:ENSG00000144199,FAHD2B;
14	45220000	299	0.504609890848618	;
2	97840000	288	0.504477542448897	:ENSG00000135976,ANKRD36;
10	11040000	302	0.503919487904976	;
8	42190000	230	0.503632934209752	:ENSG00000104365,IKBKB:ENSG00000070501,POLB:ENSG00000240395,RPL5P23;
14	66920000	261	0.503616871413608	:ENSG00000258561,RP11-72M17.1;
6	10710000	336	0.503482698943922	:ENSG00000111845,PAK1IP1;
17	58560000	351	0.503451436961465	:ENSG00000062725,APPBP2;
12	9710000	126	0.503384572243331	:ENSG00000214776,RP11-726G1.1;
15	43020000	331	0.503373915037653	:ENSG00000140326,CDAN1;
7	19120000	293	0.503332425838377	:ENSG00000122691,TWIST1;
11	88370000	357	0.503211123709792	:ENSG00000168959,GRM5;
4	53100000	370	0.503085047196544	;
10	76530000	268	0.502950207768675	;
2	97830000	206	0.50265576173255	:ENSG00000135976,ANKRD36;
3	87070000	317	0.50247327143528	;
14	24410000	392	0.502399802804396	:ENSG00000215256,DHRS4-AS1;
7	138850000	258	0.502123925173468	:ENSG00000105948,TTC26:ENSG00000239254,RP11-365F18.3;
2	72890000	253	0.50209980208786	:ENSG00000144036,EXOC6B;
3	87460000	325	0.502084054911398	;
3	188650000	287	0.501887052312816	:ENSG00000234076,TPRG1-AS1;
12	123710000	248	0.501743749821912	:ENSG00000051825,MPHOSPH9:ENSG00000130921,C12orf65;
15	28360000	315	0.501732654291185	:ENSG00000128731,HERC2;
4	177790000	269	0.501690549031594	:ENSG00000249458,RP11-624A4.1:ENSG00000250263,RP11-765K14.1;
12	21110000	349	0.501553012089535	:ENSG00000257046,RP11-545J16.1;
8	30120000	353	0.501454292894493	;
17	29260000	254	0.501326515304905	:ENSG00000184060,ADAP2;
14	67190000	290	0.501314654101404	;
10	76700000	249	0.501268158095511	:ENSG00000156650,KAT6B;
12	88320000	284	0.500858038893386	;
2	130090000	328	0.50078838209535	;
8	41980000	289	0.500739959429487	:ENSG00000253135,RP11-589C21.2;
2	215200000	275	0.500695496723833	:ENSG00000144451,SPAG16:ENSG00000197585,AC107218.3;
8	42200000	238	0.500253746203411	:ENSG00000070501,POLB:ENSG00000240395,RPL5P23;
14	24420000	502	0.500251364713542	:ENSG00000215256,DHRS4-AS1:ENSG00000157326,DHRS4;
20	30090000	276	0.500133984064222	;
3	123360000	267	0.500122834815933	:ENSG00000239523,MYLK-AS1:ENSG00000065534,MYLK;
4	42080000	269	0.499948263284315	:ENSG00000014824,SLC30A9;
14	67130000	292	0.499852774555508	;
12	123650000	271	0.499594720817768	:ENSG00000051825,MPHOSPH9;
17	19050000	20	0.499363613185224	:ENSG00000189152,GRAPL:ENSG00000266664,RP11-160E2.21:ENSG00000197665,AC007952.6;
1	116090000	310	0.499078761552893	:ENSG00000229101,TCEB1P20;
14	67100000	266	0.499064221120215	;
4	96610000	307	0.499025635219831	;
15	101400000	322	0.498926008403296	:ENSG00000232386,RP11-66B24.2:ENSG00000272808,RP11-66B24.7:ENSG00000259604,RP11-66B24.1:ENSG00000272639,RP11-66B24.8;
18	70210000	298	0.498783163986359	:ENSG00000141668,CBLN2;
14	57740000	232	0.498733846883579	:ENSG00000053770,AP5M1;
10	124940000	288	0.498696894024587	;
15	89570000	444	0.498486126178387	;
3	87410000	317	0.498360984807122	;
7	33640000	268	0.498326168502327	:ENSG00000122507,BBS9;
18	67670000	286	0.498045869847557	:ENSG00000176225,RTTN;
7	139100000	266	0.497740464592182	:ENSG00000146963,C7orf55-LUC7L2:ENSG00000269955,LUC7L2;
12	121780000	272	0.49761254482917	:ENSG00000089053,ANAPC5;
14	67110000	271	0.497565592566283	;
4	42070000	261	0.497395627162413	:ENSG00000014824,SLC30A9;
3	162530000	148	0.497121012658974	;
15	29300000	279	0.497023223869213	;
4	42090000	302	0.49699658606363	:ENSG00000014824,SLC30A9;
10	31510000	242	0.496993784565123	:ENSG00000272381,RP11-192P3.4:ENSG00000237036,ZEB1-AS1;
17	73310000	348	0.496972623229731	:ENSG00000177885,GRB2;
17	73320000	306	0.496934768675555	:ENSG00000177885,GRB2;
5	72740000	221	0.496889778048403	:ENSG00000247993,FOXD1-AS1:ENSG00000251604,LINC01385;
12	10410000	295	0.496624751897592	:ENSG00000134539,KLRD1;
2	74690000	256	0.496622159371091	:ENSG00000115275,MOGS:ENSG00000204822,MRPL53:ENSG00000135637,CCDC142;
12	56580000	266	0.496506431900015	:ENSG00000258199,RP11-977G19.5:ENSG00000139613,SMARCC2;
18	68220000	268	0.496431086796085	;
12	56600000	224	0.496308654579139	:ENSG00000181852,RNF41;
7	33610000	266	0.495964852219097	:ENSG00000122507,BBS9;
7	131820000	299	0.495951234709367	:ENSG00000221866,PLXNA4;
15	72920000	162	0.495946065809256	:ENSG00000259783,RP11-1006G14.2;
7	139050000	259	0.495779817387089	:ENSG00000146963,C7orf55-LUC7L2:ENSG00000269955,LUC7L2;
20	53740000	301	0.495667662585522	;
16	19800000	283	0.495635619177015	:ENSG00000174628,IQCK;
10	93200000	159	0.495615487049217	:ENSG00000165338,HECTD2;
8	50800000	344	0.495489306846728	;
9	140950000	350	0.495396459193679	:ENSG00000148408,CACNA1B;
21	45440000	294	0.495354587016653	:ENSG00000160218,TRAPPC10;
1	219110000	340	0.495186052764984	;
14	67150000	333	0.494962482867819	;
2	98120000	47	0.494947611189152	;
14	67090000	287	0.49493632846097	;
17	53650000	288	0.494919093798601	;
19	7340000	16	0.494906571080434	;
8	42160000	265	0.49475416908857	:ENSG00000104365,IKBKB;
9	129990000	212	0.494710920589788	:ENSG00000136895,GARNL3;
17	58640000	221	0.494634660925111	:ENSG00000267772,RP11-15E18.4:ENSG00000266943,RP11-15E18.2;
14	66900000	242	0.494567834688116	:ENSG00000258561,RP11-72M17.1;
9	125830000	215	0.494414265749758	:ENSG00000011454,RABGAP1;
10	76550000	260	0.49437938776144	;
11	106060000	299	0.49426799663959	;
4	151520000	236	0.493944020991127	:ENSG00000198589,LRBA;
5	112550000	323	0.493925167926177	:ENSG00000171444,MCC;
11	66930000	242	0.493916012104034	:ENSG00000173120,KDM2A;
1	209630000	344	0.493910663186877	;
15	72940000	32	0.493755290553266	:ENSG00000215186,GOLGA6B;
11	106050000	344	0.49337457500557	;
21	21560000	279	0.493261177343867	;
2	21860000	319	0.493250282485574	:ENSG00000233005,AC067959.1:ENSG00000228538,AC009411.1;
2	238040000	359	0.493152106911637	;
14	67170000	293	0.493069843292123	;
5	34250000	207	0.492905634620774	;
2	224570000	290	0.492756333953184	:ENSG00000226539,AC012512.1;
9	30520000	312	0.492753012231632	;
1	158170000	308	0.492693515239841	:ENSG00000176320,RP11-404O13.5;
11	19640000	387	0.492679310228365	;
4	117090000	287	0.492663030544851	:ENSG00000248173,RP11-659O3.1;
3	71100000	246	0.492483531127993	:ENSG00000114861,FOXP1;
14	66840000	254	0.492437071574877	:ENSG00000258561,RP11-72M17.1;
17	14560000	414	0.49236026124647	;
1	229990000	297	0.492289183411564	;
3	143920000	290	0.491733146667423	;
21	21430000	317	0.491686883365485	;
7	138830000	218	0.491209551376602	:ENSG00000105948,TTC26;
4	165510000	280	0.491136706825107	:ENSG00000251162,RP11-75A5.1;
9	30490000	283	0.491100151994482	;
11	64530000	283	0.490912902669345	:ENSG00000168066,SF1;
7	138870000	255	0.490750878405811	:ENSG00000105948,TTC26;
10	93180000	208	0.490664270279132	:ENSG00000165338,HECTD2;
14	67180000	303	0.490584071375858	;
6	73810000	300	0.490463891584578	;
4	96630000	336	0.49039018318558	;
12	123630000	241	0.490098944459515	:ENSG00000090975,PITPNM2:ENSG00000051825,MPHOSPH9:ENSG00000280120,RP11-546D6.3;
8	6240000	598	0.489930088907373	;
10	48050000	22	0.489700270376607	;
1	173990000	264	0.489426257635905	:ENSG00000135870,RC3H1:ENSG00000224977,RP11-160H22.3;
2	238050000	331	0.489406138454561	;
7	107660000	282	0.489316830703173	:ENSG00000091128,LAMB4;
17	58580000	306	0.489265206615492	:ENSG00000062725,APPBP2;
7	99290000	259	0.48915538800041	:ENSG00000160870,CYP3A7;
5	34270000	254	0.489140738385036	;
14	67480000	218	0.489043719353828	;
5	175160000	308	0.48894436440752	;
4	4.2e+07	317	0.488814737556088	:ENSG00000014824,SLC30A9;
14	32910000	275	0.488775363931233	:ENSG00000151320,AKAP6:ENSG00000278746,Metazoa_SRP;
2	234830000	311	0.488724181080257	;
2	74680000	281	0.488673479786479	:ENSG00000115274,INO80B:ENSG00000274049,INO80B-WBP1:ENSG00000239779,WBP1:ENSG00000115275,MOGS;
12	56590000	193	0.488628437950847	:ENSG00000181852,RNF41;
4	21770000	331	0.48860469801287	:ENSG00000185774,KCNIP4;
1	116910000	247	0.488137456591505	:ENSG00000163399,ATP1A1;
1	116870000	290	0.487943937269819	;
7	99370000	239	0.487812462388797	:ENSG00000160868,CYP3A4;
9	125720000	284	0.487777397864458	:ENSG00000011454,RABGAP1;
3	86650000	285	0.487669158662866	;
10	77410000	273	0.487653108558963	:ENSG00000148655,C10orf11;
12	121740000	276	0.487623872131628	:ENSG00000089053,ANAPC5;
13	72280000	265	0.487614494408297	;
2	143280000	306	0.487431186158255	;
12	39060000	287	0.487271063770637	:ENSG00000139117,CPNE8;
12	88310000	308	0.487211411200287	;
15	43760000	283	0.487010508275965	:ENSG00000067369,TP53BP1;
5	810000	333	0.486879357681416	:ENSG00000188818,ZDHHC11:ENSG00000247872,SPCS2P3;
12	39040000	303	0.486823673247491	:ENSG00000139117,CPNE8;
14	57850000	253	0.486644412418559	:ENSG00000139977,NAA30;
17	53770000	364	0.486598105032763	;
1	147050000	225	0.486540555888118	;
1	100220000	263	0.486497900779213	:ENSG00000156869,FRRS1;
9	30610000	290	0.486490652732258	;
22	35560000	342	0.486485960402487	:ENSG00000233080,LINC01399:ENSG00000279184,RP3-323A16.1:ENSG00000238153,CTA-714B7.4;
7	30250000	269	0.486481121978931	;
17	58610000	244	0.486478155839808	:ENSG00000259349,RP11-15E18.1;
12	21160000	316	0.48637498539209	:ENSG00000257046,RP11-545J16.1:ENSG00000205754,SLCO1B7;
6	125770000	310	0.486187074296883	;
2	72640000	292	0.486073837470546	:ENSG00000144036,EXOC6B;
15	72610000	248	0.485665894927993	:ENSG00000273025,CELF6:ENSG00000261460,RP11-106M3.3:ENSG00000140488,CELF6:ENSG00000260729,RP11-106M3.2;
14	67080000	326	0.485665103014299	;
4	151560000	216	0.485619169462223	:ENSG00000198589,LRBA:ENSG00000221235,AC110813.1;
12	89330000	241	0.48551319447532	;
17	53830000	285	0.485384479250965	:ENSG00000141179,PCTP;
11	106030000	276	0.485347106729907	;
14	67490000	253	0.485241476042918	;
1	35950000	239	0.484938193689538	:ENSG00000142687,KIAA0319L;
7	146500000	300	0.484886578203978	:ENSG00000174469,CNTNAP2;
4	42030000	293	0.484860736784055	:ENSG00000014824,SLC30A9:ENSG00000249212,ATP1B1P1;
1	53510000	301	0.484656930352223	:ENSG00000116171,SCP2:ENSG00000279054,AL445183.1;
10	31600000	285	0.484603419559096	:ENSG00000237036,ZEB1-AS1;
15	43780000	267	0.484529648940727	:ENSG00000067369,TP53BP1;
2	195680000	280	0.484523377984332	;
15	91770000	302	0.484516930507613	:ENSG00000185518,SV2B;
18	67690000	277	0.484460859888977	:ENSG00000176225,RTTN;
3	41730000	338	0.484387493712498	;
3	46900000	272	0.48414273536092	:ENSG00000160808,MYL3;
14	66910000	257	0.483765963777145	:ENSG00000258561,RP11-72M17.1;
10	22730000	264	0.483731396437944	:ENSG00000077327,SPAG6;
12	38950000	279	0.483709854355156	:ENSG00000258119,RP11-804F13.1;
17	58230000	305	0.483680252297547	:ENSG00000167434,CA4;
13	48970000	251	0.48350382536022	:ENSG00000139687,RB1:ENSG00000139679,LPAR6;
10	3050000	396	0.483474006352688	:ENSG00000234182,RP11-118K6.2;
3	131350000	296	0.483325346015257	:ENSG00000196353,CPNE4;
1	53520000	282	0.48327769648355	:ENSG00000279054,AL445183.1:ENSG00000174348,PODN;
11	38640000	292	0.483212231994336	:ENSG00000255175,RP11-277K23.1;
4	177710000	250	0.483203651076992	;
4	18050000	286	0.483046375066133	;
6	95430000	332	0.482804395149202	;
3	110720000	249	0.482637621734117	:ENSG00000242242,PVRL3-AS1;
6	91770000	269	0.482614325349099	;
9	140960000	330	0.48253532248129	:ENSG00000148408,CACNA1B;
2	72850000	187	0.482523823763606	:ENSG00000144036,EXOC6B;
6	75600000	293	0.482507076704689	;
15	45140000	278	0.482484151783825	:ENSG00000259479,SORD2P;
9	66010000	16	0.482326173778266	;
18	30470000	291	0.482315181889087	;
17	73350000	271	0.482259292976493	:ENSG00000177885,GRB2:ENSG00000265987,RP11-16C1.3;
1	173590000	203	0.482239302487642	:ENSG00000183831,ANKRD45;
1	28060000	278	0.482206180173954	:ENSG00000009780,FAM76A:ENSG00000231344,RP3-426I6.2:ENSG00000230833,RPEP3;
6	95230000	278	0.482035308083588	;
17	58420000	234	0.48203074724552	:ENSG00000170832,USP32;
20	32870000	245	0.481966572160049	:ENSG00000101444,AHCY:ENSG00000272945,CTD-3216D2.5;
7	137510000	262	0.481848190843844	:ENSG00000157680,DGKI;
10	111900000	288	0.481845354173837	;
12	79920000	264	0.481830575578425	;
7	107690000	270	0.481657080194533	:ENSG00000091128,LAMB4;
14	106050000	359	0.481577634864976	:ENSG00000211890,IGHA2:ENSG00000263413,AL928742.1:ENSG00000266597,AL928742.2;
7	103670000	299	0.481139654606436	;
8	51120000	353	0.481126477224139	:ENSG00000147481,SNTG1;
17	3620000	340	0.481086129019081	:ENSG00000083457,ITGAE:ENSG00000262692,CTD-3195I5.3:ENSG00000177602,GSG2;
4	56030000	395	0.481027599657195	;
12	50770000	260	0.480980595908575	:ENSG00000185958,FAM186A;
19	44900000	368	0.480773086577697	;
9	2120000	375	0.480660377568845	:ENSG00000080503,SMARCA2;
4	148710000	310	0.480588476462518	:ENSG00000071205,ARHGAP10;
4	42020000	268	0.480560561886421	:ENSG00000014824,SLC30A9;
17	53700000	265	0.480511774957694	;
12	85650000	210	0.480457508640193	:ENSG00000133640,LRRIQ1:ENSG00000269916,RP11-193M21.1;
1	174010000	263	0.480355938572627	;
3	110010000	296	0.480265867389618	;
14	67120000	305	0.480257539096899	;
15	34180000	381	0.48024825750555	:ENSG00000169857,AVEN;
3	1.1e+08	318	0.480228679126986	;
2	219760000	260	0.480228571092389	:ENSG00000135925,WNT10A:ENSG00000228135,LINC01494;
6	132170000	255	0.480165754027508	:ENSG00000197594,ENPP1;
21	25720000	308	0.479920536058835	;
4	148820000	315	0.479884148770423	:ENSG00000071205,ARHGAP10;
6	121510000	283	0.479866873958338	:ENSG00000146350,TBC1D32;
6	121530000	293	0.479848279600336	:ENSG00000146350,TBC1D32;
18	67750000	276	0.479745102253663	:ENSG00000176225,RTTN;
14	62140000	284	0.479529951941508	:ENSG00000258777,HIF1A-AS1;
11	78340000	329	0.479515308792592	;
13	49010000	253	0.479482239380933	:ENSG00000139687,RB1:ENSG00000139679,LPAR6;
2	213160000	347	0.479447171667358	;
1	116760000	313	0.479361790376516	;
11	106010000	303	0.479203718980365	;
18	67600000	284	0.479179600377002	:ENSG00000150637,CD226;
5	34240000	143	0.479154590005775	:ENSG00000215158,RP11-1023L17.1;
11	84140000	274	0.479097234433872	;
12	81270000	291	0.479066556121221	:ENSG00000111052,LIN7A;
4	86020000	331	0.478940095136194	:ENSG00000201901,RN7SKP48;
11	40240000	289	0.478912641661031	:ENSG00000148948,LRRC4C;
7	43350000	278	0.478844609438333	:ENSG00000002746,HECW1;
15	29250000	288	0.478763648589678	;
1	246100000	300	0.478721883463477	:ENSG00000185420,SMYD3;
14	66980000	271	0.478703418441431	;
5	147610000	268	0.47856751470058	:ENSG00000248109,CTC-295J13.3;
11	69060000	333	0.478526414517975	;
3	110800000	244	0.47837059693795	:ENSG00000177707,PVRL3;
14	67210000	249	0.478355573600513	;
7	138840000	224	0.478353129584145	:ENSG00000105948,TTC26;
20	30150000	308	0.478269562098751	:ENSG00000101294,HM13:ENSG00000235313,HM13-IT1:ENSG00000230613,HM13-AS1;
3	180500000	257	0.478122119785234	:ENSG00000145075,CCDC39;
2	69250000	286	0.478007364814688	:ENSG00000169604,ANTXR1;
18	67810000	267	0.478002136244183	:ENSG00000176225,RTTN;
10	76650000	247	0.477850645684517	:ENSG00000156650,KAT6B;
6	132470000	295	0.477548796163878	:ENSG00000228495,LINC01013;
14	67610000	229	0.477504787704861	;
10	76570000	248	0.477397826881498	;
10	31580000	270	0.477344017191085	:ENSG00000237036,ZEB1-AS1;
10	31740000	299	0.477312312923902	;
1	225270000	279	0.47718678040126	:ENSG00000185842,DNAH14;
12	88330000	294	0.477004760708811	:ENSG00000240721,RPS4XP15;
12	80390000	281	0.476872829683601	;
3	155540000	224	0.4768308874627	:ENSG00000169359,SLC33A1;
17	29320000	229	0.476774719599964	:ENSG00000181481,RNF135;
2	72620000	225	0.476756219636382	:ENSG00000144036,EXOC6B;
7	14790000	350	0.476702120319281	:ENSG00000136267,DGKB;
12	80030000	275	0.476486939703629	:ENSG00000177425,PAWR;
14	66960000	243	0.476423050902381	:ENSG00000258561,RP11-72M17.1:ENSG00000196553,LINC00238;
17	40260000	290	0.476407901528442	:ENSG00000108771,DHX58:ENSG00000108773,KAT2A;
11	67120000	269	0.47624103366088	:ENSG00000172613,RAD9A:ENSG00000175482,POLD4:ENSG00000256514,AP003419.11:ENSG00000274251,CTC-1337H24.3:ENSG00000201684,RN7SKP239;
6	132490000	315	0.476117574824966	:ENSG00000228495,LINC01013;
15	72830000	263	0.476081199712782	:ENSG00000166233,ARIH1;
19	53500000	379	0.47581032525461	:ENSG00000242779,ZNF702P:ENSG00000268282,CTD-2620I22.2;
5	39240000	357	0.47575333474688	:ENSG00000082074,FYB;
12	88600000	288	0.475705921809269	;
8	30570000	303	0.475535525235106	:ENSG00000104687,GSR;
13	48950000	240	0.475528686965012	:ENSG00000139687,RB1;
14	6.7e+07	259	0.475445977571222	;
8	54900000	307	0.475437552914507	:ENSG00000187735,TCEA1;
6	95440000	320	0.475407743566914	;
14	67030000	304	0.475387786812619	;
12	88950000	251	0.475329137304612	:ENSG00000049130,KITLG;
13	47100000	296	0.475324832164566	;
7	138810000	289	0.475233701586104	:ENSG00000105948,TTC26;
1	234290000	312	0.475195910861981	:ENSG00000183780,SLC35F3;
3	180510000	292	0.475069788112055	:ENSG00000145075,CCDC39;
1	28100000	270	0.475033243804869	:ENSG00000117758,STX12:ENSG00000269971,RP3-426I6.5;
3	86640000	255	0.474976734289506	;
18	67660000	263	0.474925719059383	;
1	225250000	257	0.474709876537906	:ENSG00000185842,DNAH14;
8	53290000	289	0.474626725538204	:ENSG00000147488,ST18;
20	51170000	266	0.474415712599635	:ENSG00000234948,LINC01524;
1	173900000	243	0.474203479944676	:ENSG00000135870,RC3H1;
14	67060000	245	0.474032724560565	;
17	53670000	309	0.474022471922243	;
1	243060000	339	0.474010065020301	:ENSG00000264972,AL445675.1;
12	15800000	251	0.473823181661687	:ENSG00000151491,EPS8;
13	98300000	261	0.473812439974347	;
2	104750000	321	0.473781272731865	:ENSG00000228968,AC096554.1;
17	58240000	271	0.473751920493462	:ENSG00000167434,CA4;
7	19080000	452	0.473741424934721	:ENSG00000122691,TWIST1;
15	43770000	319	0.473732690709039	:ENSG00000067369,TP53BP1;
4	30420000	414	0.473708362525078	;
4	165500000	362	0.473708334478123	;
17	59160000	255	0.473683255385477	:ENSG00000141376,BCAS3;
11	46350000	244	0.473578629057356	:ENSG00000149091,DGKZ;
9	140720000	338	0.473494379255184	:ENSG00000181090,EHMT1;
3	110750000	239	0.473447126231017	:ENSG00000242242,PVRL3-AS1;
6	136540000	277	0.473442763929973	:ENSG00000237596,RP13-143G15.4;
9	125970000	243	0.473154096653283	:ENSG00000165209,STRBP;
12	88610000	241	0.47309002865596	;
4	148280000	263	0.472966808582042	;
7	8230000	352	0.472925292455933	:ENSG00000003147,ICA1;
10	21510000	337	0.472750176991602	;
10	68950000	341	0.472684292768058	:ENSG00000183230,CTNNA3;
1	73080000	281	0.47241489949606	;
9	70190000	23	0.472247968310936	:ENSG00000204778,RP11-15J10.1;
11	46970000	218	0.472242930811851	:ENSG00000149179,C11orf49;
14	67200000	267	0.472219949629387	;
20	32820000	225	0.472017234544526	:ENSG00000101440,ASIP:ENSG00000250917,RP4-785G19.5;
3	112310000	248	0.471973003098467	:ENSG00000272761,LINC01279;
10	122130000	336	0.471962746665073	;
2	39510000	348	0.471916774063522	:ENSG00000011566,MAP4K3:ENSG00000252473,SNORA67;
7	33620000	295	0.471808068344609	:ENSG00000122507,BBS9;
20	32790000	262	0.471803161425916	:ENSG00000101440,ASIP;
7	99250000	288	0.471669045970609	:ENSG00000106258,CYP3A5;
6	121520000	257	0.47166110056722	:ENSG00000146350,TBC1D32;
8	42140000	268	0.471648448021493	:ENSG00000104365,IKBKB;
1	225260000	277	0.471630928067258	:ENSG00000185842,DNAH14;
2	72540000	223	0.471625188646531	:ENSG00000144036,EXOC6B;
16	10910000	359	0.471554466221899	:ENSG00000166676,TVP23A;
11	4.7e+07	196	0.471526545675591	:ENSG00000149179,C11orf49;
7	116290000	257	0.471387379525661	;
3	110910000	261	0.47132464935247	:ENSG00000177707,PVRL3;
4	148720000	277	0.471322444703607	:ENSG00000071205,ARHGAP10;
6	10700000	320	0.471312077309589	:ENSG00000111845,PAK1IP1;
12	9720000	318	0.471237293756526	:ENSG00000214776,RP11-726G1.1;
13	33390000	283	0.471209386650005	;
12	123720000	282	0.471035186257604	:ENSG00000051825,MPHOSPH9:ENSG00000130921,C12orf65;
4	89020000	299	0.471030764701476	:ENSG00000118777,ABCG2;
9	30540000	414	0.471017741623055	;
20	51160000	340	0.470828327184671	:ENSG00000234948,LINC01524;
14	66990000	296	0.470736845030007	;
1	173950000	230	0.470624394898266	:ENSG00000135870,RC3H1;
1	239700000	279	0.470620886904956	:ENSG00000133019,CHRM3;
4	96620000	334	0.470615958688176	;
4	178140000	391	0.470539730804059	;
12	85640000	251	0.470517577321389	:ENSG00000133640,LRRIQ1;
2	74900000	278	0.47036157458738	:ENSG00000135622,SEMA4F;
12	9690000	122	0.470349106997717	:ENSG00000214776,RP11-726G1.1:ENSG00000266633,AC006432.1;
4	158610000	402	0.470279198074545	;
5	72780000	317	0.470121769263968	;
15	28280000	253	0.469956861533026	:ENSG00000104044,OCA2;
6	14710000	314	0.469952971123536	;
3	168990000	277	0.469851038284333	:ENSG00000085276,MECOM;
15	72650000	271	0.469760674322066	:ENSG00000260729,RP11-106M3.2:ENSG00000213614,HEXA;
8	42220000	264	0.469723130908214	:ENSG00000070501,POLB;
12	123660000	277	0.469714402589198	:ENSG00000051825,MPHOSPH9;
14	57840000	277	0.469714104317743	;
14	67140000	321	0.469659477562199	;
12	88300000	385	0.469588585899427	;
18	67740000	243	0.469427911196755	:ENSG00000176225,RTTN;
12	9680000	124	0.469360259584658	:ENSG00000214776,RP11-726G1.1;
10	118160000	266	0.469325370101075	:ENSG00000205433,SNRPGP6;
9	125840000	267	0.469264354574214	:ENSG00000011454,RABGAP1;
2	111050000	34	0.469226957387798	:ENSG00000264336,AC140479.1;
14	32320000	327	0.469164309755833	:ENSG00000151413,NUBPL;
7	153370000	333	0.469162237873891	;
4	42010000	286	0.46913274454397	:ENSG00000014824,SLC30A9;
14	67370000	262	0.468892501418625	;
5	132070000	229	0.468833275183816	:ENSG00000131437,KIF3A;
18	67640000	337	0.46855697592332	;
20	34610000	245	0.468529734816154	:ENSG00000149646,CNBD2;
1	173940000	240	0.468462013943747	:ENSG00000135870,RC3H1;
6	146530000	272	0.468365490757947	:ENSG00000152822,GRM1;
21	45450000	290	0.468343403560247	:ENSG00000160218,TRAPPC10;
18	68250000	284	0.468275336207652	;
2	69260000	265	0.468267795646117	:ENSG00000169604,ANTXR1;
10	3040000	357	0.468218042809836	;
9	2130000	358	0.468208484434518	:ENSG00000080503,SMARCA2;
12	83230000	295	0.468121363172325	:ENSG00000179104,TMTC2;
17	59030000	227	0.468112947014759	:ENSG00000141376,BCAS3;
1	159060000	280	0.467973937676519	:ENSG00000163568,AIM2;
8	66930000	243	0.46787776095425	:ENSG00000147570,DNAJC5B;
1	102150000	275	0.467768541458329	;
14	66970000	282	0.467765058880808	:ENSG00000258561,RP11-72M17.1;
4	10480000	340	0.467754146638	:ENSG00000248419,RP11-136I13.2:ENSG00000109684,CLNK;
13	45650000	263	0.467657475752314	:ENSG00000223732,RP11-321C24.1;
2	97850000	367	0.467643073536755	:ENSG00000135976,ANKRD36;
16	19750000	285	0.467577540298964	:ENSG00000174628,IQCK;
10	31700000	268	0.46749799981616	;
3	110890000	218	0.467412918863976	:ENSG00000177707,PVRL3;
9	10060000	411	0.467400708239509	:ENSG00000153707,PTPRD;
8	91290000	252	0.467368670400244	:ENSG00000253394,LINC00534;
3	139860000	299	0.467353817584268	:ENSG00000158258,CLSTN2;
12	21060000	295	0.46719236598514	:ENSG00000111700,SLCO1B3:ENSG00000257046,RP11-545J16.1;
17	58650000	317	0.467092383208005	:ENSG00000267772,RP11-15E18.4;
9	30510000	276	0.467052883490139	;
12	85680000	272	0.467043440277047	:ENSG00000180318,ALX1;
4	41590000	311	0.466996409466274	:ENSG00000064042,LIMCH1;
5	72750000	255	0.466905132675775	:ENSG00000251324,LINC01386;
2	12380000	288	0.466883848705845	:ENSG00000224184,AC096559.1;
2	72520000	263	0.466839921126296	:ENSG00000144036,EXOC6B;
8	11900000	116	0.46678530255517	:ENSG00000254700,RP11-1236K1.11;
7	107680000	249	0.466297183477642	:ENSG00000091128,LAMB4;
15	72740000	215	0.466268641642272	:ENSG00000261423,RP11-1007O24.3:ENSG00000271072,RP11-1007O24.4;
5	91220000	225	0.465927122534556	;
1	147060000	223	0.465925139353713	;
6	37320000	247	0.465860185638277	:ENSG00000112130,RNF8:ENSG00000239953,RN7SL273P;
5	147620000	318	0.465617438098439	:ENSG00000248109,CTC-295J13.3;
21	45430000	319	0.465612043220099	:ENSG00000160218,TRAPPC10;
13	72290000	243	0.465581429117228	;
2	211500000	267	0.465545795677194	:ENSG00000021826,CPS1;
14	66870000	259	0.46550795104809	:ENSG00000258561,RP11-72M17.1;
2	72880000	197	0.465303700733686	:ENSG00000144036,EXOC6B;
5	69440000	13	0.465201136107342	;
6	135610000	254	0.465147184792017	:ENSG00000135541,AHI1;
3	26220000	339	0.464969607773963	;
7	139090000	302	0.464944747673862	:ENSG00000146963,C7orf55-LUC7L2:ENSG00000269955,LUC7L2;
14	57750000	255	0.464805949380444	:ENSG00000053770,AP5M1;
6	136510000	278	0.464761713937838	:ENSG00000171408,PDE7B:ENSG00000237596,RP13-143G15.4;
20	32840000	254	0.464620412876022	:ENSG00000101440,ASIP:ENSG00000250917,RP4-785G19.5;
17	18960000	210	0.464576742213699	:ENSG00000276271,ACEA_U3:ENSG00000265185,SNORD3B-1:ENSG00000262074,SNORD3B-2:ENSG00000274088,ACEA_U3;
17	58480000	280	0.464548932725421	:ENSG00000170832,USP32:ENSG00000141371,C17orf64;
10	74680000	255	0.464537485398473	:ENSG00000138315,OIT3;
12	81280000	279	0.464529893135105	:ENSG00000111052,LIN7A;
3	177700000	315	0.464473224321322	;
8	144840000	312	0.464470829471747	:ENSG00000254973,RP11-429J17.7;
17	59120000	231	0.464451415463469	:ENSG00000141376,BCAS3:ENSG00000267207,RP11-264B14.1;
12	21070000	265	0.464442369399964	:ENSG00000257046,RP11-545J16.1;
8	50790000	417	0.464413479580357	;
14	67600000	242	0.464396344433411	;
10	69070000	249	0.46432634749855	:ENSG00000183230,CTNNA3;
6	89390000	272	0.464315683871842	:ENSG00000111880,RNGTT;
8	68920000	272	0.464234781681192	:ENSG00000046889,PREX2;
4	4130000	434	0.46420076265381	;
19	12800000	303	0.464186469220923	:ENSG00000132004,FBXW9:ENSG00000267791,CTD-2659N19.2;
10	74660000	220	0.464103618687282	:ENSG00000138315,OIT3;
15	79030000	297	0.464081851251767	;
16	67320000	278	0.463783385834031	:ENSG00000196155,PLEKHG4:ENSG00000168676,KCTD19;
7	146400000	306	0.463773582119169	:ENSG00000174469,CNTNAP2;
15	45200000	294	0.463758888339132	:ENSG00000259742,CTD-2014N11.1;
6	145030000	261	0.463754006939761	:ENSG00000152818,UTRN;
18	40930000	342	0.463694767385076	;
2	97770000	253	0.463498670376361	:ENSG00000135976,ANKRD36;
12	80050000	273	0.463413716537704	:ENSG00000177425,PAWR;
13	49150000	292	0.463161540213426	:ENSG00000233610,LINC00462;
11	46950000	210	0.463158631808112	:ENSG00000149179,C11orf49;
12	39030000	395	0.463141750546501	;
20	960000	302	0.462876598175037	:ENSG00000101282,RSPO4;
16	67140000	203	0.462846605103519	:ENSG00000125149,C16orf70;
4	79970000	239	0.462840040607146	:ENSG00000249307,LINC01088;
18	18770000	202	0.462800678216198	;
4	34500000	387	0.462722914208193	;
5	172390000	305	0.462660230945612	:ENSG00000037241,RPL26L1;
9	30500000	300	0.462641098721882	;
8	98440000	319	0.462557827759294	;
15	72710000	240	0.462554371364938	:ENSG00000261423,RP11-1007O24.3;
20	62160000	447	0.462525283274597	:ENSG00000101213,PTK6;
9	30590000	396	0.462495090504475	;
12	80110000	308	0.462434567491387	:ENSG00000258048,RP11-530C5.1;
3	110730000	260	0.462145116922618	:ENSG00000242242,PVRL3-AS1;
4	41980000	292	0.462135885809661	:ENSG00000182308,DCAF4L1;
12	88280000	264	0.462129743740831	;
15	72880000	222	0.462087294191329	:ENSG00000166233,ARIH1:ENSG00000260534,RP11-1006G14.4;
6	75620000	285	0.461977524962248	;
1	208460000	304	0.461950190072064	;
17	53680000	284	0.461786193096425	;
7	139070000	296	0.461630101147086	:ENSG00000146963,C7orf55-LUC7L2:ENSG00000269955,LUC7L2;
2	15950000	352	0.461459877612866	:ENSG00000237326,AC113608.1;
19	11860000	321	0.461417827864419	:ENSG00000220949,CTC-499B15.1;
12	121750000	291	0.461305083274875	:ENSG00000089053,ANAPC5;
1	50700000	293	0.461140667191508	;
2	8800000	376	0.461055343857177	:ENSG00000235092,ID2-AS1;
14	67360000	273	0.461018848690653	;
1	65610000	310	0.460752422233275	:ENSG00000162433,AK4;
1	31910000	321	0.460710245077859	;
20	32780000	214	0.460663353633242	:ENSG00000101440,ASIP;
19	47920000	378	0.460626197406877	:ENSG00000105419,MEIS3;
2	180070000	213	0.460540983949568	:ENSG00000187231,SESTD1;
1	239750000	263	0.460464984218245	:ENSG00000133019,CHRM3;
9	91080000	344	0.460332896928226	:ENSG00000106723,SPIN1;
18	18840000	221	0.460302458992056	:ENSG00000141449,GREB1L;
12	89030000	237	0.460208433639002	;
6	131800000	350	0.459982742616558	;
16	8.4e+07	466	0.459847453666412	:ENSG00000103154,NECAB2;
12	123640000	236	0.459723510174527	:ENSG00000051825,MPHOSPH9;
7	121050000	322	0.459675058381804	:ENSG00000227371,RP11-3L10.2;
10	69080000	241	0.459607452347711	:ENSG00000183230,CTNNA3;
7	132090000	306	0.459606239647416	:ENSG00000221866,PLXNA4;
12	123680000	260	0.459542151970888	:ENSG00000051825,MPHOSPH9;
11	106210000	325	0.459415948265652	;
12	38930000	275	0.459375376974172	:ENSG00000258119,RP11-804F13.1;
1	225060000	279	0.459312983476474	;
1	73090000	281	0.459288064522538	;
7	30270000	267	0.459031029583735	;
1	25940000	238	0.459012845086896	:ENSG00000117643,MAN1C1;
8	21120000	356	0.458957277244612	;
7	99440000	301	0.45892685990858	:ENSG00000021461,CYP3A43;
19	11790000	295	0.458671795093553	:ENSG00000197332,ZNF833P:ENSG00000267343,CTC-499B15.4;
3	87060000	393	0.458641610677584	;
12	88270000	278	0.458567198664861	;
9	30480000	305	0.458551501703866	;
12	38960000	293	0.458441059271973	:ENSG00000258119,RP11-804F13.1;
7	139060000	310	0.458423369685386	:ENSG00000146963,C7orf55-LUC7L2:ENSG00000269955,LUC7L2;
7	137340000	329	0.458418631694995	:ENSG00000157680,DGKI;
15	47630000	274	0.458417225773677	:ENSG00000137872,SEMA6D;
17	53710000	266	0.458371779725904	;
10	45640000	306	0.458322196937899	:ENSG00000277757,RP11-285G1.15:ENSG00000232554,RSU1P2:ENSG00000235690,CUBNP3:ENSG00000243349,RP11-445N18.7:ENSG00000236442,ANKRD54P1;
6	137310000	268	0.458306809833694	:ENSG00000225391,NHEG1:ENSG00000235399,RP11-204P2.3;
10	83730000	324	0.458237456554513	:ENSG00000185737,NRG3;
12	81290000	267	0.458205663909282	:ENSG00000111052,LIN7A;
6	76930000	318	0.458107637840845	;
9	21930000	302	0.458042750222638	:ENSG00000099810,MTAP:ENSG00000264545,RP11-145E5.5:ENSG00000264801,ERVFRD-3;
20	32880000	284	0.457947331174866	:ENSG00000101444,AHCY;
10	107950000	274	0.457903604291663	;
17	73400000	291	0.457883891590853	:ENSG00000177885,GRB2:ENSG00000264511,MIR3678:ENSG00000223217,RNU6-938P;
14	57770000	315	0.457874463269999	;
5	21660000	303	0.457816895036376	:ENSG00000253766,RP11-804N13.1;
1	37870000	244	0.457688470076166	;
2	192250000	280	0.457527838258875	:ENSG00000128641,MYO1B;
3	155560000	241	0.457504244226993	:ENSG00000169359,SLC33A1;
16	71040000	204	0.457407893498509	:ENSG00000157423,HYDIN;
3	152570000	232	0.457381889362488	;
16	67440000	259	0.457379232364496	:ENSG00000159714,ZDHHC1;
15	72380000	249	0.457325844332158	:ENSG00000066933,MYO9A;
11	78330000	333	0.457200227168088	;
15	29240000	332	0.45716675093053	;
3	41740000	310	0.457046870649676	;
3	99070000	294	0.457012396701905	;
3	25740000	272	0.457010903425407	;
17	51150000	291	0.456923044824348	;
14	67040000	286	0.456885032047265	;
12	50850000	298	0.456844212565885	:ENSG00000161813,LARP4;
2	77480000	375	0.456762823299146	:ENSG00000176204,LRRTM4;
2	118990000	285	0.456627731406194	;
17	59580000	256	0.456567412113477	;
2	53210000	392	0.45648852038236	;
1	173960000	257	0.456405598437335	:ENSG00000135870,RC3H1;
6	76440000	233	0.456405213076622	;
2	72360000	353	0.456269851583963	:ENSG00000003137,CYP26B1;
7	33650000	303	0.456189537345904	;
16	22990000	284	0.456050423138077	;
12	9700000	149	0.45602958651861	:ENSG00000214776,RP11-726G1.1;
7	4070000	480	0.456008050505181	:ENSG00000146555,SDK1;
14	67070000	290	0.455988310589862	;
9	122640000	287	0.455965575594118	;
9	30620000	262	0.455924303561597	;
18	67820000	336	0.455888839515129	:ENSG00000176225,RTTN;
14	67050000	379	0.455822272578664	;
1	173920000	250	0.45580496108564	:ENSG00000135870,RC3H1;
11	71560000	337	0.455753930603263	:ENSG00000255157,CTD-2313N18.8;
10	25850000	277	0.455572718385806	:ENSG00000151025,GPR158;
2	29980000	314	0.455542889144022	:ENSG00000171094,ALK;
5	130590000	242	0.455502082281968	:ENSG00000158985,CDC42SE2:ENSG00000279370,RP1-247F3.1;
20	30140000	295	0.455467328303271	:ENSG00000101294,HM13;
10	31520000	248	0.455457056801715	:ENSG00000272381,RP11-192P3.4:ENSG00000237036,ZEB1-AS1;
1	225220000	244	0.455439627944273	:ENSG00000185842,DNAH14;
17	40250000	292	0.455410271403484	:ENSG00000108771,DHX58;
11	62240000	322	0.455355424909854	:ENSG00000124942,AHNAK;
4	56040000	319	0.455346455276719	;
10	123880000	375	0.455298917840733	:ENSG00000138162,TACC2;
18	67790000	251	0.455252944933174	:ENSG00000176225,RTTN;
3	32670000	316	0.455073988334169	:ENSG00000237676,RPL30P4;
21	17700000	238	0.455046038061421	;
21	30860000	312	0.454799682927916	:ENSG00000234293,BACH1-IT3;
7	109620000	277	0.454678473817572	;
2	158660000	246	0.454665535705273	:ENSG00000115170,ACVR1;
14	67620000	260	0.454649356956574	;
5	52460000	287	0.454615377116862	;
7	74860000	14	0.454568712937137	;
4	105400000	260	0.454526942590373	:ENSG00000168772,CXXC4;
12	88290000	310	0.454418755174245	;
5	123550000	403	0.454327130152919	:ENSG00000250862,HMGB1P29;
22	35660000	286	0.454326058437596	:ENSG00000100281,HMGXB4;
17	34720000	23	0.45417978936291	;
15	43690000	266	0.454075228908326	:ENSG00000137822,TUBGCP4:ENSG00000067369,TP53BP1;
6	132500000	259	0.45406490316949	;
6	146580000	277	0.454058137100388	:ENSG00000152822,GRM1;
2	121720000	361	0.453973683317871	;
15	28610000	62	0.45392699519546	:ENSG00000261497,RP11-483E23.3;
5	72700000	269	0.453875460387991	:ENSG00000249149,RP11-79P5.3;
1	37880000	305	0.453805531112521	;
3	155550000	273	0.453757538831148	:ENSG00000169359,SLC33A1;
7	43320000	283	0.453708853997983	:ENSG00000002746,HECW1;
17	59220000	263	0.453545500452662	:ENSG00000141376,BCAS3;
2	56880000	404	0.453529293782789	;
11	39900000	522	0.453393009183196	;
15	43850000	83	0.453373283102098	:ENSG00000168781,PPIP5K1;
1	228630000	247	0.453348803082466	:ENSG00000230841,RP5-915N17.3;
17	58860000	253	0.453260579239059	:ENSG00000141376,BCAS3;
6	89400000	281	0.453257322263516	:ENSG00000111880,RNGTT;
9	30580000	316	0.453144508066781	;
15	72820000	253	0.453001232048169	:ENSG00000166233,ARIH1;
5	19760000	279	0.452964747537165	:ENSG00000145526,CDH18;
1	28020000	280	0.45294525055215	:ENSG00000207095,RNU6-424P;
1	35500000	234	0.45286598798908	;
3	87440000	324	0.452755658002334	;
16	67120000	254	0.452687095337363	:ENSG00000067955,CBFB;
9	140700000	376	0.452614128536022	:ENSG00000181090,EHMT1;
22	45720000	351	0.452448995834999	:ENSG00000100376,FAM118A;
17	42300000	255	0.45239127009733	:ENSG00000260793,RP5-882C2.2:ENSG00000267691,SHC1P2;
3	140790000	355	0.45236244829354	:ENSG00000175093,SPSB4;
4	151970000	281	0.45236176854521	;
22	35700000	326	0.452288566188612	:ENSG00000100284,TOM1;
10	93250000	203	0.452144420968147	:ENSG00000165338,HECTD2;
7	26040000	265	0.452092457032171	;
16	67350000	177	0.452035991517801	:ENSG00000168676,KCTD19:ENSG00000201201,RN7SKP118;
3	152840000	304	0.451851491003273	:ENSG00000241671,RP11-529G21.3;
3	188680000	314	0.451767346512913	:ENSG00000188001,TPRG1;
3	25760000	240	0.451677834826823	:ENSG00000151092,NGLY1;
3	144500000	321	0.451671476048192	;
9	140710000	346	0.451621987007136	:ENSG00000181090,EHMT1;
15	43820000	241	0.451480841697318	:ENSG00000166963,MAP1A:ENSG00000168781,PPIP5K1;
1	1460000	594	0.451469007976313	:ENSG00000197785,ATAD3A;
17	19150000	273	0.451391930881457	:ENSG00000072134,EPN2;
21	17710000	262	0.451391749358939	;
9	30530000	417	0.451384678532625	;
18	30440000	235	0.451375276204471	;
19	12820000	314	0.451314764842763	:ENSG00000105576,TNPO2;
3	123340000	279	0.451287147024609	:ENSG00000239523,MYLK-AS1:ENSG00000065534,MYLK;
22	35580000	287	0.451092588351691	:ENSG00000233080,LINC01399:ENSG00000279184,RP3-323A16.1;
4	166420000	320	0.451091796722345	;
18	30430000	202	0.451053973616403	;
4	33030000	314	0.451037888055684	;
14	45210000	333	0.45100902197179	;
10	111880000	323	0.450934808830213	:ENSG00000148700,ADD3;
2	164280000	314	0.450921625393642	;
12	80180000	233	0.450771838703614	:ENSG00000058272,PPP1R12A;
14	106070000	279	0.450717009298861	:ENSG00000254140,RP11-731F5.1;
3	123330000	259	0.450693943970222	:ENSG00000239523,MYLK-AS1:ENSG00000065534,MYLK;
10	73940000	297	0.450647052048457	:ENSG00000138303,ASCC1:ENSG00000200294,SNORA36:ENSG00000226701,RP11-570G20.1;
6	136500000	311	0.450628147242076	:ENSG00000171408,PDE7B:ENSG00000237596,RP13-143G15.4;
9	91160000	307	0.450530968633678	:ENSG00000130045,NXNL2;
5	34260000	241	0.450403771334334	;
17	59050000	248	0.450395222388648	:ENSG00000141376,BCAS3;
3	123400000	270	0.450388358938958	:ENSG00000065534,MYLK:ENSG00000250174,MYLK-AS2;
15	89560000	335	0.450339656019451	;
8	54240000	331	0.450280287622501	;
3	152860000	262	0.450275663298466	;
7	80900000	391	0.450241940678229	;
15	43670000	239	0.450172857088243	:ENSG00000137822,TUBGCP4;
14	67530000	278	0.45008717408781	;
4	3870000	369	0.449897100935671	;
2	73180000	265	0.449866310783918	;
6	14690000	285	0.4497260758461	;
3	32030000	347	0.449712419384869	:ENSG00000144645,OSBPL10:ENSG00000197385,ZNF860;
17	63390000	303	0.449675851455671	;
8	54890000	278	0.449674908896274	:ENSG00000187735,TCEA1;
8	54880000	287	0.449624773719461	:ENSG00000187735,TCEA1:ENSG00000253667,RP11-30L15.4;
14	67020000	323	0.449572747332619	;
2	220190000	307	0.449461852554032	:ENSG00000182698,RESP18;
14	67240000	286	0.449390395307133	;
18	14660000	296	0.44933530080238	;
15	43580000	289	0.449232864654155	:ENSG00000159495,TGM7;
2	72630000	363	0.449119237510374	:ENSG00000144036,EXOC6B;
10	76690000	228	0.449097216080915	:ENSG00000156650,KAT6B;
13	60110000	311	0.449079845702564	;
2	109570000	285	0.449000433581528	:ENSG00000135960,EDAR;
14	67540000	227	0.448998287568081	;
14	67560000	274	0.448912595822608	;
4	117060000	286	0.448897043065297	:ENSG00000248173,RP11-659O3.1;
1	173910000	258	0.448875436550893	:ENSG00000135870,RC3H1;
11	106240000	260	0.448869900013947	;
7	119930000	259	0.448832999630909	:ENSG00000184408,KCND2;
14	67260000	300	0.448773872327786	;
8	49050000	312	0.448711734109305	;
2	121690000	336	0.448672693558822	;
15	55260000	369	0.448581298454626	;
14	36360000	269	0.448578635195322	:ENSG00000100916,BRMS1L:ENSG00000258342,RP11-116N8.1;
14	65350000	279	0.448456080743129	;
9	125730000	280	0.448305557801033	:ENSG00000011454,RABGAP1;
3	162610000	176	0.448178325878502	;
9	123020000	319	0.448168645313281	;
1	7630000	327	0.44815479600626	;
20	30160000	338	0.447829007823014	:ENSG00000101294,HM13:ENSG00000230613,HM13-AS1:ENSG00000278276,RP3-324O17.8:ENSG00000201770,RNU6-384P;
17	62500000	434	0.447663943048765	:ENSG00000108654,DDX5:ENSG00000258890,CEP95;
10	93170000	234	0.447549474447267	:ENSG00000165338,HECTD2;
10	54120000	394	0.447528985186978	;
4	151610000	234	0.447474368548155	:ENSG00000198589,LRBA;
19	49190000	345	0.44730822800174	:ENSG00000176920,FUT2;
17	58490000	230	0.447224756323357	:ENSG00000170832,USP32:ENSG00000141371,C17orf64;
5	141910000	335	0.447221054827106	:ENSG00000231185,AC005592.2;
3	129240000	295	0.447081183288047	:ENSG00000163914,RHO;
13	45660000	285	0.447042075853926	;
9	30550000	317	0.447031085246948	:ENSG00000232060,SLC4A1APP1;
15	45380000	299	0.447030802740537	:ENSG00000140279,DUOX2;
12	15520000	294	0.447018054592938	:ENSG00000151490,PTPRO;
15	43630000	252	0.446857606590647	:ENSG00000168803,ADAL;
14	67440000	238	0.446757033501675	;
17	59190000	161	0.446743669270794	:ENSG00000141376,BCAS3;
10	31860000	320	0.446699612159783	;
9	30560000	297	0.446545366506463	;
13	49120000	246	0.446523896817536	;
5	147600000	314	0.446454054259063	:ENSG00000249503,HMGN1P16;
9	91100000	370	0.44640824024572	:ENSG00000231804,RP11-317B17.3;
8	42610000	302	0.446353357634997	:ENSG00000147434,CHRNA6;
4	71890000	283	0.44634886439804	:ENSG00000156136,DCK;
8	41990000	277	0.446257320773053	:ENSG00000271938,RP11-589C21.6;
17	59100000	237	0.446132590723183	:ENSG00000141376,BCAS3;
3	87050000	256	0.446121691389399	;
12	79770000	242	0.446112405151444	:ENSG00000067715,SYT1:ENSG00000257894,RP1-78O14.1;
15	39830000	338	0.446089852886	;
7	130710000	253	0.446057051838282	:ENSG00000231721,LINC-PINT;
17	62460000	246	0.446050233983611	;
6	3210000	308	0.446027389011255	;
3	110790000	263	0.445887040387979	:ENSG00000242242,PVRL3-AS1:ENSG00000177707,PVRL3;
3	26280000	443	0.4458463415735	;
12	23250000	284	0.445813246024153	:ENSG00000256995,RP11-114G22.1:ENSG00000256321,RP11-153K16.1;
8	92580000	277	0.445687915878705	:ENSG00000253901,RP11-122C21.1;
4	148290000	238	0.445668744324201	;
2	234860000	307	0.44558204472532	:ENSG00000237581,AC005538.5;
14	91240000	320	0.445581254945978	:ENSG00000165914,TTC7B;
7	30910000	335	0.445577495677685	;
13	41430000	292	0.445546294467775	:ENSG00000168852,TPTE2P5:ENSG00000176268,CYCSP34;
2	215870000	268	0.44544160959506	:ENSG00000275762,RP11-548N17.1;
13	20900000	370	0.445319926025448	;
12	81080000	275	0.445276301929413	;
4	151570000	278	0.445001306347048	:ENSG00000198589,LRBA;
10	76630000	241	0.444979326077162	:ENSG00000156650,KAT6B;
14	67220000	266	0.444931932400534	:ENSG00000258796,CTD-2560C21.1;
14	67340000	273	0.444862460043646	;
4	119030000	252	0.444722186533516	:ENSG00000164100,NDST3;
2	72570000	218	0.4447085900837	:ENSG00000144036,EXOC6B;
7	138630000	320	0.444705940652415	;
14	91230000	266	0.444699673606621	:ENSG00000165914,TTC7B:ENSG00000213315,CTD-3035D6.1;
15	72800000	266	0.444689061255209	:ENSG00000166233,ARIH1;
5	180620000	342	0.444613396908762	:ENSG00000250222,CTC-338M12.5:ENSG00000146054,TRIM7:ENSG00000250900,CTC-338M12.6;
9	125740000	243	0.444606603436511	:ENSG00000011454,RABGAP1;
7	139080000	279	0.444550953314276	:ENSG00000146963,C7orf55-LUC7L2:ENSG00000269955,LUC7L2;
3	181940000	269	0.444453523835116	;
2	192230000	240	0.444188199992413	:ENSG00000128641,MYO1B:ENSG00000252130,RNU6-1045P;
20	32860000	273	0.444118277577507	:ENSG00000250917,RP4-785G19.5:ENSG00000101444,AHCY:ENSG00000272945,CTD-3216D2.5;
2	157730000	269	0.444103772688844	;
3	86620000	284	0.444000901325158	;
4	74820000	333	0.443891730956798	;
9	125770000	223	0.443829670507566	:ENSG00000011454,RABGAP1;
17	62920000	220	0.443739164488225	:ENSG00000264057,RP11-583F2.1;
14	67380000	284	0.443715001554854	;
9	30600000	351	0.443678697352489	;
7	105770000	294	0.443525023095478	;
5	119400000	334	0.44321655511722	;
9	125710000	251	0.443191967393472	:ENSG00000011454,RABGAP1;
9	125920000	208	0.443177518622989	:ENSG00000165209,STRBP;
20	31160000	280	0.443154550173091	:ENSG00000233293,RP11-410N8.3:ENSG00000204393,RP11-410N8.4:ENSG00000228156,RP11-410N8.1;
5	147630000	264	0.443085175899535	;
3	45520000	262	0.443002541582905	:ENSG00000011376,LARS2:ENSG00000232455,LARS2-AS1;
15	48410000	239	0.442999995382161	:ENSG00000188467,SLC24A5;
15	90510000	321	0.442959427300089	;
10	69010000	312	0.442872483318593	:ENSG00000183230,CTNNA3;
6	146550000	241	0.44283909791459	:ENSG00000152822,GRM1;
4	188460000	282	0.44273039729906	:ENSG00000250590,RP11-565A3.2;
17	51510000	324	0.442648518912034	:ENSG00000262271,CTD-2535P7.1:ENSG00000262518,CTD-2535P7.2;
6	77110000	338	0.442609682036367	;
14	45230000	301	0.442536145212862	:ENSG00000258998,RP11-398E10.1;
3	114570000	282	0.442531246161645	:ENSG00000181722,ZBTB20;
9	140930000	325	0.442291585575063	:ENSG00000148408,CACNA1B;
4	74830000	279	0.442284709564457	;
17	58280000	233	0.442274002909259	:ENSG00000170832,USP32;
9	90960000	270	0.442212828760722	;
14	91250000	313	0.442172105519635	:ENSG00000165914,TTC7B;
16	24930000	281	0.442117834226899	:ENSG00000140750,ARHGAP17;
1	1410000	512	0.442015005779081	:ENSG00000160072,ATAD3B;
4	34510000	332	0.442005085674356	;
2	72750000	230	0.441977321562839	:ENSG00000144036,EXOC6B;
22	35670000	264	0.441974729064651	:ENSG00000100281,HMGXB4;
1	206300000	300	0.44183742106177	;
3	180490000	345	0.441804288178332	:ENSG00000145075,CCDC39:ENSG00000242068,RP11-259P15.4;
1	196530000	269	0.441800669542025	:ENSG00000162687,KCNT2;
20	7850000	258	0.441790994048581	;
8	33930000	270	0.441768770626242	;
15	34250000	372	0.441669803597856	:ENSG00000169857,AVEN;
5	176250000	377	0.441492864410451	:ENSG00000113763,UNC5A;
17	29430000	236	0.441469603477782	:ENSG00000196712,NF1;
7	103680000	325	0.441429390553403	;
7	99410000	191	0.44118855252926	:ENSG00000261511,CTD-3244O18.7;
9	94210000	298	0.441067811092877	;
8	91890000	229	0.44100903299268	:ENSG00000123119,NECAB1;
5	80850000	254	0.441008499833528	:ENSG00000145687,SSBP2;
5	69230000	17	0.440962663258911	;
7	132120000	336	0.440952623778949	:ENSG00000221866,PLXNA4;
2	195670000	427	0.440721135098851	;
2	163600000	260	0.440697540963302	:ENSG00000184611,KCNH7;
22	25030000	284	0.440691560304651	:ENSG00000215481,BCRP3;
13	38940000	275	0.440687383897682	:ENSG00000279025,RP11-131P10.2;
15	72860000	216	0.440677271039582	:ENSG00000166233,ARIH1;
6	126390000	238	0.440666429305236	;
2	72560000	232	0.440629676120377	:ENSG00000144036,EXOC6B;
5	150710000	341	0.440545115677519	:ENSG00000186335,SLC36A2;
11	107530000	273	0.440516022349971	:ENSG00000110675,ELMOD1;
19	44890000	401	0.440415474515458	;
7	98960000	256	0.440399957823376	:ENSG00000241685,ARPC1A;
10	118150000	307	0.440375499837919	;
9	127270000	294	0.440362327478614	:ENSG00000231149,RP11-10J18.3:ENSG00000148200,NR6A1;
19	21850000	386	0.440271613115581	;
17	40270000	307	0.440259811869763	:ENSG00000108773,KAT2A:ENSG00000267261,CTD-2132N18.3:ENSG00000260325,HSPB9:ENSG00000108774,RAB5C;
1	144330000	13	0.440131018373699	;
20	32850000	271	0.440116464872608	:ENSG00000101440,ASIP:ENSG00000250917,RP4-785G19.5;
14	67410000	268	0.44008978637945	;
7	98920000	285	0.440028744638775	:ENSG00000241685,ARPC1A;
22	50260000	352	0.439961783481785	:ENSG00000100426,ZBED4;
5	37440000	310	0.439939098925183	:ENSG00000082068,WDR70;
7	99320000	287	0.439895550386028	:ENSG00000160870,CYP3A7;
10	490000	439	0.439875072171788	:ENSG00000151240,DIP2C;
2	72510000	243	0.439846228322079	:ENSG00000144036,EXOC6B:ENSG00000228568,AC006461.2;
16	67410000	219	0.439716868924822	:ENSG00000159708,LRRC36;
15	34310000	291	0.439698737145092	:ENSG00000169857,AVEN:ENSG00000184984,CHRM5;
3	86660000	298	0.439675391917735	;
14	62030000	270	0.439632138116062	:ENSG00000258989,RP11-47I22.4:ENSG00000250548,RP11-47I22.2:ENSG00000232774,FLJ22447;
10	31620000	256	0.439587105979641	;
4	190830000	333	0.43958332765292	;
2	97700000	230	0.439558948606867	:ENSG00000230343,AC018892.8:ENSG00000236847,AC018892.3;
8	51130000	311	0.439528201209249	:ENSG00000147481,SNTG1;
1	28080000	245	0.439526011193142	:ENSG00000009780,FAM76A;
16	67460000	199	0.439299283900777	:ENSG00000176387,HSD11B2:ENSG00000261320,RP11-297D21.2;
1	248670000	22	0.439289992926846	;
13	25890000	304	0.439195521207876	:ENSG00000139496,NUPL1;
10	16880000	346	0.438990796118135	:ENSG00000107611,CUBN;
19	31740000	304	0.438900025440424	;
9	125940000	213	0.438849291059384	:ENSG00000165209,STRBP;
4	43400000	308	0.438570568222166	;
18	70240000	294	0.438535895039632	:ENSG00000141668,CBLN2;
3	35920000	326	0.438445421428932	;
17	58410000	239	0.438439271163858	:ENSG00000170832,USP32;
21	30850000	355	0.438409755097342	;
3	26290000	317	0.43821047495075	;
2	97710000	289	0.438171415301009	:ENSG00000270748,IGKV2OR2-1:ENSG00000271402,IGKV2OR2-2;
2	136320000	273	0.438132963140073	:ENSG00000048991,R3HDM1;
5	165980000	321	0.438044437048185	;
5	138780000	169	0.43798503642923	:ENSG00000170464,DNAJC18:ENSG00000200378,RNU5B-4P;
10	1.1e+07	315	0.437976995126476	:ENSG00000231496,RP1-251M9.2;
12	80200000	231	0.437955761505039	:ENSG00000058272,PPP1R12A;
6	89360000	261	0.437922586613289	:ENSG00000111880,RNGTT;
4	82320000	284	0.437849595586042	;
2	56890000	370	0.437800400608634	;
22	35550000	297	0.437659043793974	:ENSG00000233080,LINC01399:ENSG00000279184,RP3-323A16.1;
2	108350000	272	0.437649945247722	;
5	39230000	379	0.437611578631146	:ENSG00000082074,FYB;
2	14100000	293	0.437576932301318	;
6	43650000	288	0.437515060011756	:ENSG00000096080,MRPS18A;
8	30670000	242	0.437487711518759	:ENSG00000104695,PPP2CB;
12	88260000	281	0.437410129970985	;
11	22250000	293	0.43737352930284	:ENSG00000171714,ANO5;
1	116930000	274	0.437355481088364	:ENSG00000163399,ATP1A1:ENSG00000203865,ATP1A1-AS1;
12	39050000	312	0.437341094546854	:ENSG00000139117,CPNE8;
8	51160000	356	0.437315612458676	:ENSG00000147481,SNTG1;
16	66900000	248	0.43711422875189	:ENSG00000159593,NAE1;
1	53900000	286	0.437009862966669	;
11	109720000	267	0.436967414671681	;
17	59070000	253	0.436893312674882	:ENSG00000141376,BCAS3;
18	37820000	318	0.436808349771897	;
17	19140000	277	0.436807446643863	:ENSG00000072134,EPN2;
12	85830000	274	0.436792027518141	;
13	45670000	267	0.436708398405429	;
13	89980000	328	0.436705740062963	;
3	164600000	242	0.436621222434792	;
2	110780000	73	0.436588201288766	;
20	51190000	257	0.436583548459283	:ENSG00000234948,LINC01524;
16	67390000	206	0.43656641326973	:ENSG00000159708,LRRC36;
13	49070000	287	0.436548720027916	:ENSG00000136161,RCBTB2;
10	31780000	254	0.43651316902812	;
8	50780000	380	0.43646370225094	;
16	66930000	220	0.436388904293944	;
1	159330000	279	0.436290764906851	:ENSG00000228560,RP11-550P17.5:ENSG00000251686,OR10J8P;
16	120000	363	0.436227826068808	:ENSG00000278995,Z69720.3:ENSG00000103152,MPG;
2	195650000	256	0.436192267612208	;
1	28070000	270	0.43617460939425	:ENSG00000009780,FAM76A;
10	76560000	347	0.436138379163936	;
11	88360000	311	0.436096945247397	:ENSG00000168959,GRM5;
2	40110000	377	0.436076068119716	:ENSG00000227028,SLC8A1-AS1;
2	87770000	253	0.43604907690141	:ENSG00000222041,LINC00152:ENSG00000273445,RP11-1399P15.1;
17	72410000	357	0.436028287655191	:ENSG00000200021,RNA5SP448;
22	40610000	281	0.43593023221268	:ENSG00000100354,TNRC6B;
5	177860000	289	0.43592924336482	:ENSG00000050767,COL23A1:ENSG00000245688,CTB-26E19.1;
17	72690000	309	0.435868313994109	:ENSG00000172794,RAB37:ENSG00000186074,CD300LF;
6	146630000	246	0.435810950815114	:ENSG00000152822,GRM1;
11	123190000	323	0.435804683847154	;
12	44300000	266	0.435762318454565	;
6	52060000	381	0.435757129295932	;
11	106220000	304	0.43575606384804	;
3	188820000	271	0.435708612869566	:ENSG00000188001,TPRG1;
11	90560000	315	0.435619851480929	:ENSG00000261645,DISC1FP1;
5	132080000	282	0.435611768987201	:ENSG00000205089,CCNI2:ENSG00000164402,SEPT8;
20	62170000	460	0.435596829043748	:ENSG00000125508,SRMS:ENSG00000275812,RP4-697K14.15:ENSG00000125531,C20orf195;
14	45240000	299	0.435548726815756	:ENSG00000258998,RP11-398E10.1;
11	61080000	288	0.435517227260836	:ENSG00000167986,DDB1;
1	246150000	322	0.435395974306902	:ENSG00000185420,SMYD3;
14	67010000	294	0.435341633685432	;
8	30750000	260	0.435335160639144	;
4	117100000	294	0.435220349272179	:ENSG00000248173,RP11-659O3.1;
12	66250000	270	0.435207206048363	:ENSG00000149948,HMGA2:ENSG00000197301,RP11-366L20.2:ENSG00000211577,AC090673.1;
2	13730000	284	0.435036580259451	:ENSG00000229370,AC092635.1;
4	79990000	260	0.435035344406186	:ENSG00000249307,LINC01088;
8	35520000	267	0.434806460128623	:ENSG00000156687,UNC5D;
15	48500000	228	0.434796684961532	:ENSG00000074803,SLC12A1;
1	10940000	317	0.434746746526499	;
14	67270000	312	0.434542357948938	;
9	30570000	308	0.434502432777171	;
3	188660000	291	0.434467948574462	:ENSG00000234076,TPRG1-AS1:ENSG00000188001,TPRG1;
12	121790000	262	0.434447191208457	:ENSG00000089053,ANAPC5;
5	109750000	301	0.434436592641515	:ENSG00000186952,TMEM232;
14	57760000	219	0.434398298433828	:ENSG00000053770,AP5M1;
1	37250000	302	0.434382774177918	;
3	167720000	323	0.434376187957451	:ENSG00000173905,GOLIM4;
4	171480000	309	0.434287111801477	;
17	54740000	353	0.434271867041893	;
7	140160000	358	0.434247430275444	:ENSG00000133606,MKRN1;
1	1490000	415	0.43421606124787	:ENSG00000160075,SSU72;
13	41450000	321	0.434190463281088	:ENSG00000168852,TPTE2P5;
1	65600000	281	0.434129834920383	;
3	32660000	501	0.433914980979059	:ENSG00000231552,IGBP1P3;
10	31630000	239	0.433867576526247	;
2	69220000	360	0.433822011745288	;
10	135410000	286	0.433762956516135	;
7	9.9e+07	287	0.433757155969165	:ENSG00000106244,PDAP1:ENSG00000106245,BUD31;
1	204770000	299	0.433642943644083	;
3	110830000	276	0.433606111380804	:ENSG00000177707,PVRL3;
4	33920000	270	0.43360425846962	:ENSG00000250954,RP11-79E3.3:ENSG00000250723,RP11-79E3.2;
11	84060000	320	0.433566317945457	;
8	28460000	377	0.433496031917012	:ENSG00000012232,EXTL3;
3	97150000	265	0.433367858808486	:ENSG00000080224,EPHA6;
16	67270000	198	0.433366547078913	:ENSG00000135723,FHOD1:ENSG00000135740,SLC9A5;
4	26550000	362	0.433098482731653	;
12	21020000	360	0.433075965697988	:ENSG00000111700,SLCO1B3:ENSG00000257046,RP11-545J16.1;
7	102740000	254	0.433014043284237	:ENSG00000170632,ARMC10:ENSG00000161048,NAPEPLD;
18	67780000	247	0.432991417561528	:ENSG00000176225,RTTN;
17	51140000	308	0.432890225417971	;
15	29230000	383	0.43277937880159	;
1	116100000	292	0.43277254315052	:ENSG00000229101,TCEB1P20:ENSG00000232185,CNOT7P2;
14	37550000	293	0.432771007573062	:ENSG00000183032,SLC25A21;
16	22130000	256	0.432724704803767	:ENSG00000175267,VWA3A;
3	10690000	379	0.432701821135842	;
16	22430000	268	0.432694619991044	:ENSG00000140743,CDR2:ENSG00000257122,RRN3P3;
16	67470000	276	0.432674864121585	:ENSG00000176387,HSD11B2:ENSG00000159720,ATP6V0D1;
17	29350000	250	0.432609461896914	:ENSG00000266865,RP11-848P1.9;
1	173560000	218	0.43250371430613	:ENSG00000162753,SLC9C2:ENSG00000238272,RP3-436N22.3;
15	28660000	52	0.432477954124923	:ENSG00000276928,RP11-483E23.9:ENSG00000274532,RP11-483E23.10;
2	158070000	261	0.432435883001828	;
10	76670000	233	0.432424250734255	:ENSG00000156650,KAT6B;
20	22410000	332	0.432350901109269	;
1	28110000	235	0.432339253364322	:ENSG00000117758,STX12;
7	105760000	264	0.4321692312498	:ENSG00000242562,DCAF13P1;
7	98890000	278	0.432164258470086	:ENSG00000002079,MYH16;
7	14780000	353	0.432012478472331	:ENSG00000136267,DGKB;
11	35920000	318	0.431989825112807	;
12	123730000	340	0.431976253702025	:ENSG00000130921,C12orf65:ENSG00000235423,RP11-282O18.3;
20	30100000	294	0.431910083731704	:ENSG00000101294,HM13;
2	122300000	269	0.431892418959652	:ENSG00000074054,CLASP1;
20	30130000	291	0.431859188185354	:ENSG00000101294,HM13:ENSG00000101898,MCTS2P;
12	132500000	294	0.431852592039195	:ENSG00000183495,EP400;
1	208820000	244	0.431835835047978	;
1	94140000	268	0.431756742474858	;
14	27070000	263	0.431715473124357	:ENSG00000257842,NOVA1-AS1;
5	142070000	298	0.431674398030898	:ENSG00000113578,FGF1;
1	28120000	247	0.431644277680527	:ENSG00000117758,STX12;
4	130970000	393	0.431591599970865	;
2	206200000	316	0.431586679723094	;
18	15080000	301	0.431405689489673	:ENSG00000263635,RP11-805F19.2;
11	120670000	284	0.431365840596825	:ENSG00000149403,GRIK4;
6	84550000	239	0.431341586068152	;
1	66720000	282	0.431334874985517	:ENSG00000184588,PDE4B;
7	108450000	330	0.431289707018862	;
8	11930000	60	0.43128845749814	;
8	139530000	328	0.431266843824956	;
11	64390000	250	0.431211213921802	:ENSG00000110076,NRXN2;
13	39160000	316	0.431133434535927	;
1	35650000	352	0.431132515441298	:ENSG00000116560,SFPQ;
5	109630000	370	0.431110399462908	:ENSG00000186952,TMEM232;
20	60700000	345	0.431102468778641	:ENSG00000149657,LSM14B:ENSG00000280448,AL078633.1;
19	21310000	382	0.431071147148293	;
14	57870000	209	0.431049299318674	:ENSG00000139977,NAA30;
21	19100000	268	0.431045178805113	;
5	127570000	324	0.431026611868518	;
1	154530000	236	0.430991707510618	:ENSG00000160714,UBE2Q1;
17	58400000	243	0.430986632568104	:ENSG00000170832,USP32;
12	11230000	242	0.430943969976859	:ENSG00000231887,PRH1:ENSG00000275778,PRH1-PRR4:ENSG00000111215,PRR4:ENSG00000212127,TAS2R14:ENSG00000256274,TAS2R64P:ENSG00000256188,TAS2R30;
4	172390000	309	0.430932062739855	;
14	76070000	253	0.430924671541324	:ENSG00000119686,FLVCR2:ENSG00000201096,RNA5SP387;
19	6370000	380	0.430863063746268	:ENSG00000125652,ALKBH7:ENSG00000125650,PSPN:ENSG00000125651,GTF2F1;
14	79220000	269	0.430743142247542	:ENSG00000021645,NRXN3:ENSG00000258478,RP11-232C2.1;
1	120640000	225	0.430700292328124	;
4	33830000	276	0.430686822608821	:ENSG00000250954,RP11-79E3.3;
14	62110000	273	0.430678092169111	:ENSG00000258989,RP11-47I22.4:ENSG00000232774,FLJ22447;
15	25490000	505	0.430554565349695	:ENSG00000224078,SNHG14:ENSG00000200478,SNORD115-41:ENSG00000201143,SNORD115-42:ENSG00000202373,SNORD115-43:ENSG00000202261,SNORD115-44;
15	28370000	263	0.430551650336989	:ENSG00000128731,HERC2;
7	140360000	285	0.430537454910879	:ENSG00000146966,DENND2A;
8	34620000	290	0.430527498862982	;
11	71570000	345	0.430397902576843	:ENSG00000255157,CTD-2313N18.8:ENSG00000254469,RP11-849H4.2;
18	7640000	289	0.430386170177027	:ENSG00000173482,PTPRM;
1	36020000	241	0.430362522642315	:ENSG00000142687,KIAA0319L:ENSG00000020129,NCDN;
4	177850000	286	0.430317524747893	;
7	74260000	34	0.430205375698323	;
2	215220000	274	0.430168565911563	:ENSG00000144451,SPAG16:ENSG00000197585,AC107218.3;
2	143560000	283	0.430166250294916	;
1	204860000	278	0.430129111779697	:ENSG00000163531,NFASC;
1	68430000	258	0.430118929069925	:ENSG00000232284,GNG12-AS1;
14	62120000	282	0.430115326080666	:ENSG00000258989,RP11-47I22.4:ENSG00000232774,FLJ22447;
16	79840000	508	0.430061068404097	:ENSG00000260876,RP11-345M22.1:ENSG00000261082,LINC01228;
16	67400000	189	0.429932732847468	:ENSG00000159708,LRRC36;
1	120440000	260	0.429925219884043	;
12	80360000	251	0.429920640259055	;
8	139500000	262	0.429917380772693	:ENSG00000147724,FAM135B;
11	20930000	291	0.429876112338427	:ENSG00000165973,NELL1;
14	62170000	304	0.429773659521275	:ENSG00000100644,HIF1A;
8	62370000	315	0.429746839362702	:ENSG00000177182,CLVS1;
9	125960000	234	0.429593112999307	:ENSG00000165209,STRBP;
15	48470000	218	0.429575114454645	:ENSG00000104177,MYEF2;
5	152640000	281	0.429550801784226	;
2	114670000	284	0.429518433101104	:ENSG00000115091,ACTR3;
2	39490000	342	0.429511857100303	:ENSG00000011566,MAP4K3;
1	1.17e+08	263	0.429491946279275	:ENSG00000233154,RP4-655J12.4;
12	83270000	315	0.429427700825046	:ENSG00000179104,TMTC2;
10	108750000	369	0.42937230696603	:ENSG00000108018,SORCS1;
10	111220000	290	0.42930616982312	;
2	122320000	265	0.429238435996945	:ENSG00000074054,CLASP1;
3	110760000	266	0.429217287000529	:ENSG00000242242,PVRL3-AS1;
2	97760000	220	0.429124090502404	:ENSG00000144199,FAHD2B:ENSG00000279791,RP11-499E14.1:ENSG00000275655,Metazoa_SRP;
6	89380000	275	0.429123953327196	:ENSG00000111880,RNGTT;
10	11050000	289	0.429119180997605	:ENSG00000228027,RP1-251M9.3;
17	58520000	276	0.429060266877571	:ENSG00000062725,APPBP2;
2	234850000	288	0.429042582443623	:ENSG00000237581,AC005538.5;
21	24150000	353	0.428999747110244	;
14	32900000	292	0.428944328636701	:ENSG00000151320,AKAP6;
15	43750000	282	0.428847336772845	:ENSG00000067369,TP53BP1;
7	153380000	333	0.428731136698856	;
15	77920000	291	0.428712903500955	:ENSG00000169783,LINGO1;
6	112040000	275	0.428675242669477	:ENSG00000010810,FYN;
1	116670000	223	0.428638845424145	:ENSG00000173212,MAB21L3;
16	51630000	328	0.428518473892631	;
4	159490000	253	0.42850994694268	:ENSG00000171509,RXFP1;
6	112120000	256	0.428491818181598	:ENSG00000010810,FYN;
8	11940000	27	0.428485826948945	:ENSG00000252029,RNA5SP253;
9	20370000	321	0.428477037203674	;
18	37830000	302	0.428400222970793	;
2	84420000	320	0.428389482309659	;
2	11280000	354	0.428346620121037	:ENSG00000150873,C2orf50;
5	142130000	257	0.428279969841678	:ENSG00000236714,AC005592.1;
17	2340000	276	0.42827588677178	:ENSG00000127804,METTL16;
1	116280000	386	0.428240149120275	:ENSG00000118729,CASQ2;
18	40280000	276	0.428224906655311	;
7	108500000	289	0.428221616483175	;
7	139030000	285	0.428194626512626	:ENSG00000164898,C7orf55:ENSG00000146963,C7orf55-LUC7L2:ENSG00000269955,LUC7L2;
12	50830000	256	0.428170401940493	:ENSG00000161813,LARP4;
9	30470000	301	0.428142301415637	;
16	22390000	262	0.428122042926437	:ENSG00000140743,CDR2:ENSG00000230872,AC092338.5;
14	55570000	231	0.428107830703822	;
2	97820000	214	0.428074741823296	:ENSG00000135976,ANKRD36;
4	64140000	404	0.428048303112952	;
4	53010000	318	0.428043631780759	;
4	177660000	301	0.428018586303099	;
2	121700000	368	0.427994804583285	;
1	116730000	344	0.427937979615091	;
10	68930000	263	0.4278279380949	:ENSG00000183230,CTNNA3;
11	130030000	284	0.427815078141437	:ENSG00000149418,ST14;
13	41440000	327	0.427745498545486	:ENSG00000168852,TPTE2P5;
2	133680000	298	0.427682022694177	:ENSG00000233729,AC016909.1;
1	35980000	252	0.427611339426013	:ENSG00000142687,KIAA0319L;
8	144830000	328	0.427543656385145	;
10	4280000	388	0.42745334207447	:ENSG00000233117,LINC00702;
13	74870000	292	0.427408342086546	;
14	67430000	239	0.427331548104549	:ENSG00000258490,RP11-862P13.1;
10	111840000	267	0.427283071608631	:ENSG00000148700,ADD3;
22	50290000	409	0.427201854463472	:ENSG00000182858,ALG12:ENSG00000273192,CITF22-1A6.3;
6	146520000	283	0.426946547702868	:ENSG00000152822,GRM1;
5	36170000	246	0.426913052550387	:ENSG00000145604,SKP2;
8	50590000	360	0.426890708023992	;
4	171690000	304	0.426882800221248	;
6	84850000	266	0.426865364862772	;
10	22700000	253	0.426786888791162	:ENSG00000077327,SPAG6:ENSG00000233451,RP11-301N24.3;
20	60710000	335	0.426784367761203	:ENSG00000149657,LSM14B:ENSG00000280448,AL078633.1:ENSG00000101182,PSMA7:ENSG00000184402,SS18L1;
8	36560000	278	0.426611359307686	:ENSG00000253363,RP11-962G15.1;
11	123230000	313	0.426594958913826	;
7	140600000	296	0.42657434650355	:ENSG00000157764,BRAF;
15	38260000	321	0.426484237352379	;
8	121530000	203	0.426475857018864	:ENSG00000172167,MTBP;
15	43830000	229	0.426460041359978	:ENSG00000168781,PPIP5K1;
4	190820000	270	0.426455523733992	;
10	76600000	239	0.42640041485941	:ENSG00000156650,KAT6B;
20	51180000	249	0.426366946576583	:ENSG00000234948,LINC01524;
10	23930000	284	0.426275543157071	;
10	131200000	372	0.4262611941191	;
7	156820000	339	0.426232755144802	;
2	220200000	289	0.426190751613247	;
1	25870000	283	0.426168884454019	:ENSG00000157978,LDLRAP1;
2	98230000	185	0.426133967537861	;
15	72770000	278	0.426070856624467	:ENSG00000166233,ARIH1;
14	105950000	335	0.426058631709402	:ENSG00000213145,CRIP1:ENSG00000257341,CRIP1:ENSG00000185347,C14orf80;
20	60720000	430	0.426044006057736	:ENSG00000184402,SS18L1;
7	140530000	263	0.426014239360967	:ENSG00000157764,BRAF;
4	152140000	245	0.425911121095145	:ENSG00000109686,SH3D19;
7	98580000	299	0.425673701211714	:ENSG00000196367,TRRAP;
8	50550000	303	0.425666570097162	;
8	33850000	264	0.425665723698509	:ENSG00000253642,RP11-317N12.1:ENSG00000254194,RP1-273G13.3;
4	43430000	318	0.425657679449738	;
20	30120000	287	0.425654525959146	:ENSG00000101294,HM13:ENSG00000274364,RP3-324O17.7;
13	106220000	329	0.425649018272511	;
8	138920000	303	0.425557819627899	:ENSG00000253288,RP11-238K6.1:ENSG00000254361,RP11-238K6.2;
6	14700000	308	0.425519815748706	;
8	39330000	285	0.425403843402624	:ENSG00000197475,ADAM3A;
15	39840000	330	0.425395187018576	;
1	159210000	243	0.425296848842384	;
3	45570000	281	0.425293945629892	:ENSG00000011376,LARS2;
12	79980000	248	0.425268823836549	:ENSG00000177425,PAWR;
1	117320000	309	0.425267043645128	;
12	89110000	223	0.425249915224079	;
11	61050000	266	0.42518712149421	:ENSG00000167992,VWCE;
7	19090000	353	0.425127534877216	:ENSG00000122691,TWIST1;
3	75760000	57	0.425094044049505	:ENSG00000227124,ZNF717:ENSG00000265592,RN7SL92P;
12	9640000	97	0.425079386966867	:ENSG00000214776,RP11-726G1.1;
4	64150000	327	0.42507390866143	;
4	186440000	261	0.425064254444564	:ENSG00000154553,PDLIM3;
8	30700000	287	0.424988526043596	:ENSG00000133863,TEX15;
9	122630000	295	0.424982152667377	;
17	58310000	286	0.424964358083327	:ENSG00000170832,USP32;
9	25180000	371	0.424957050755855	;
7	140170000	355	0.424915626871217	:ENSG00000133606,MKRN1;
3	188830000	277	0.424893012243185	:ENSG00000188001,TPRG1;
5	80840000	273	0.424861718148398	:ENSG00000145687,SSBP2;
21	19110000	284	0.424841513728301	;
4	34520000	315	0.424708273296706	;
5	119430000	279	0.424707158377343	;
12	6350000	297	0.424706255212022	;
10	93160000	266	0.424606410440713	;
15	72900000	354	0.424606352901867	:ENSG00000260144,RP11-361M10.3:ENSG00000259783,RP11-1006G14.2:ENSG00000260672,RP11-1006G14.1;
6	140000	15	0.42456570997742	:ENSG00000170590,LINC00266-3:ENSG00000217929,CICP18;
14	67300000	227	0.424505665090641	;
15	45360000	220	0.424501016056292	:ENSG00000140263,SORD:ENSG00000259352,RP11-109D20.2;
1	116950000	266	0.424488880145391	:ENSG00000163399,ATP1A1:ENSG00000203865,ATP1A1-AS1:ENSG00000212385,RNU6-817P;
2	21880000	288	0.424454473822615	:ENSG00000233005,AC067959.1;
2	72470000	248	0.424442772032537	:ENSG00000144036,EXOC6B;
8	42620000	297	0.424377279647126	:ENSG00000147434,CHRNA6;
2	195640000	273	0.424291906394773	;
17	59200000	250	0.424290895683397	:ENSG00000141376,BCAS3:ENSG00000267667,RP11-136H19.1;
6	77120000	329	0.424203446996726	;
16	67180000	255	0.424197645452612	:ENSG00000125149,C16orf70:ENSG00000237172,B3GNT9:ENSG00000102871,TRADD;
1	117340000	285	0.424065608016996	;
4	148810000	271	0.42399824035787	:ENSG00000071205,ARHGAP10;
7	119700000	326	0.423979957470307	;
1	207100000	311	0.423956346707768	:ENSG00000162896,PIGR;
7	145960000	269	0.423881964587878	:ENSG00000174469,CNTNAP2;
2	219700000	258	0.423836210953153	:ENSG00000232625,AC009974.11;
2	206220000	330	0.423694546216621	;
6	71590000	325	0.42361814363261	:ENSG00000112309,B3GAT2;
14	67350000	279	0.423560661808469	;
7	140610000	301	0.423506825914576	:ENSG00000157764,BRAF;
4	96640000	288	0.423468537493229	;
1	159590000	322	0.423329759389845	;
15	4.3e+07	281	0.423327299102015	:ENSG00000159433,STARD9;
15	43570000	273	0.42327234320834	:ENSG00000159495,TGM7;
12	56450000	266	0.423226462192496	;
12	26300000	247	0.423194244963565	:ENSG00000123096,SSPN;
16	31560000	271	0.423177472511417	:ENSG00000261475,CTD-2014E2.6:ENSG00000260883,VN1R65P;
6	103260000	307	0.423164221737433	;
8	50540000	275	0.423091306253714	;
4	148770000	280	0.423055597047481	:ENSG00000071205,ARHGAP10;
7	12310000	389	0.423020044819804	;
17	19090000	73	0.423004753654971	:ENSG00000277813,ACEA_U3:ENSG00000263934,SNORD3A:ENSG00000264940,SNORD3C:ENSG00000275303,ACEA_U3;
20	6970000	306	0.422976140265484	;
3	26200000	417	0.422833076274596	;
21	25710000	314	0.422815661620287	;
13	33990000	292	0.42272491511285	:ENSG00000230490,RP11-141M1.3;
2	132890000	288	0.422657374387986	:ENSG00000227745,AC098826.5;
11	106230000	283	0.422651439122603	;
3	110770000	259	0.422647852009699	:ENSG00000242242,PVRL3-AS1;
12	15750000	309	0.422610605194526	:ENSG00000151490,PTPRO;
11	38510000	360	0.422574448864065	;
2	143290000	281	0.42246901646763	;
13	82090000	340	0.422441424719024	;
6	136490000	325	0.422429362668605	:ENSG00000171408,PDE7B:ENSG00000237596,RP13-143G15.4;
2	123250000	279	0.422417648225148	;
1	159220000	274	0.422357337141498	;
2	104790000	251	0.422260602230135	;
2	80910000	326	0.422240513681544	;
3	186860000	291	0.422208284153788	:ENSG00000163923,RPL39L;
12	33100000	351	0.42219271893267	;
10	135400000	313	0.422185793924672	;
15	26470000	334	0.422173677246501	;
10	45650000	252	0.422150484560373	:ENSG00000232554,RSU1P2:ENSG00000243349,RP11-445N18.7:ENSG00000230501,ANKRD30BP3:ENSG00000263476,MIR3156-1:ENSG00000227683,RP11-445N18.5;
12	123690000	266	0.42209965502926	:ENSG00000051825,MPHOSPH9;
17	72670000	282	0.42200965925199	:ENSG00000172794,RAB37:ENSG00000264659,CTD-2006K23.2;
15	45350000	345	0.421980047208849	:ENSG00000140263,SORD:ENSG00000259418,RP11-109D20.1;
15	43730000	270	0.421956478068897	:ENSG00000067369,TP53BP1;
12	55890000	416	0.421955279688542	:ENSG00000258763,RP11-110A12.2;
7	6310000	289	0.421937395379521	:ENSG00000008256,CYTH3;
17	42290000	250	0.421927395407261	:ENSG00000267394,CTB-175E5.7:ENSG00000108312,UBTF:ENSG00000260793,RP5-882C2.2;
9	125780000	278	0.421866672718048	:ENSG00000011454,RABGAP1;
4	151830000	245	0.421776331888388	:ENSG00000198589,LRBA;
2	116210000	288	0.421761054787671	;
18	37850000	317	0.421757420186916	;
3	96920000	266	0.421735324083006	:ENSG00000080224,EPHA6;
4	96700000	385	0.421669483390483	;
12	50800000	254	0.421654868198096	:ENSG00000161813,LARP4;
4	30430000	332	0.421653932056698	;
6	84560000	259	0.421643865885599	:ENSG00000203877,RIPPLY2:ENSG00000065615,CYB5R4;
3	182970000	256	0.421635070214754	:ENSG00000053524,MCF2L2:ENSG00000176597,B3GNT5:ENSG00000202502,RNA5SP151;
9	107430000	295	0.421631606281351	;
8	48180000	24	0.421550222234673	;
1	225230000	265	0.421527102805977	:ENSG00000185842,DNAH14;
7	102750000	231	0.421506859378703	:ENSG00000161048,NAPEPLD;
14	32120000	297	0.421420690961883	:ENSG00000151413,NUBPL;
5	37470000	305	0.421338506003384	:ENSG00000082068,WDR70;
1	184370000	261	0.42128908887416	:ENSG00000116667,C1orf21:ENSG00000230470,GS1-115G20.1;
2	97790000	231	0.421283248756524	:ENSG00000135976,ANKRD36;
16	82280000	420	0.421235919277558	;
15	48430000	225	0.421193086332033	:ENSG00000188467,SLC24A5:ENSG00000104177,MYEF2;
15	43620000	254	0.421174953868854	:ENSG00000168806,LCMT2:ENSG00000168803,ADAL;
1	43570000	302	0.421129232327646	:ENSG00000277513,RP3-393B19.1;
4	71480000	421	0.421115808549167	;
15	29380000	363	0.421056535200484	;
4	90510000	286	0.421038094196202	:ENSG00000251095,RP11-115D19.1;
16	19760000	256	0.420926900351983	:ENSG00000174628,IQCK;
1	116990000	282	0.420921147229287	:ENSG00000233154,RP4-655J12.4:ENSG00000200547,Y_RNA;
8	116320000	270	0.420865946834733	;
2	73830000	308	0.420819238988257	;
5	100740000	287	0.42072279252221	;
1	148640000	25	0.420692930886998	;
11	106200000	287	0.420648947134412	;
7	140440000	245	0.420600505592232	:ENSG00000157764,BRAF;
3	180920000	199	0.420581170967445	:ENSG00000242808,SOX2-OT;
11	35900000	323	0.420511068405331	;
17	29410000	242	0.420436267199215	:ENSG00000266865,RP11-848P1.9:ENSG00000264107,RP11-848P1.5;
3	96790000	275	0.42042801081013	:ENSG00000080224,EPHA6;
19	11780000	381	0.420406624512146	:ENSG00000197332,ZNF833P;
6	132480000	315	0.420344849382524	:ENSG00000228495,LINC01013;
11	38540000	356	0.42033088074455	;
15	47640000	352	0.420326302795287	:ENSG00000137872,SEMA6D;
21	19120000	291	0.420310637225225	;
7	9520000	338	0.420305427899695	;
6	11810000	273	0.420297103503431	:ENSG00000234427,RP3-413H6.2;
2	5660000	364	0.420245665351139	;
1	1240000	491	0.420196556636408	:ENSG00000131584,ACAP3:ENSG00000169972,PUSL1:ENSG00000127054,CPSF3L:ENSG00000274153,MIR6727;
17	51180000	288	0.420106604286661	:ENSG00000262902,RP11-750B16.1:ENSG00000276078,AC091154.1;
7	9320000	346	0.42010034925443	;
3	123310000	263	0.420096648998316	:ENSG00000239523,MYLK-AS1;
4	184850000	341	0.420053255695939	:ENSG00000173320,STOX2;
8	42600000	311	0.419897806888624	:ENSG00000147434,CHRNA6;
18	30400000	275	0.419896552664486	;
2	80610000	308	0.419830658157084	;
15	45600000	268	0.419667983330685	;
17	58870000	235	0.419587633924728	:ENSG00000141376,BCAS3;
17	53780000	275	0.419581229813659	;
11	19680000	320	0.419566560489498	;
19	54410000	294	0.419548870190819	:ENSG00000126583,PRKCG:ENSG00000105605,CACNG7;
3	183090000	288	0.419525795651975	:ENSG00000053524,MCF2L2;
2	72870000	262	0.41952291716596	:ENSG00000144036,EXOC6B;
10	111820000	280	0.419478466584389	:ENSG00000148700,ADD3;
5	4450000	290	0.419475126467681	:ENSG00000248973,RP11-445O3.2;
12	34640000	468	0.419436227716879	;
20	22400000	313	0.419420022096374	:ENSG00000204684,RP5-1004I9.1;
7	78770000	260	0.419398135547653	;
11	107520000	276	0.419378378066554	:ENSG00000110675,ELMOD1;
18	18780000	236	0.419365801646058	;
3	99060000	295	0.419362692990031	;
15	45700000	260	0.419241608651739	:ENSG00000171763,SPATA5L1;
10	27190000	375	0.419240160838594	;
10	65940000	258	0.419168993480259	;
8	49670000	288	0.419126582764762	;
15	57110000	251	0.41910043496577	:ENSG00000137871,ZNF280D;
12	21030000	336	0.419069108933301	:ENSG00000111700,SLCO1B3:ENSG00000257046,RP11-545J16.1;
4	159400000	290	0.419021193677309	:ENSG00000171509,RXFP1;
4	75040000	285	0.418876412824474	:ENSG00000163738,MTHFD2L;
12	85600000	259	0.418847548286075	:ENSG00000133640,LRRIQ1;
22	35690000	304	0.418665649984984	:ENSG00000100281,HMGXB4:ENSG00000273176,RP3-510H16.3:ENSG00000100284,TOM1;
11	12380000	342	0.41864323953309	:ENSG00000133808,MICALCL;
3	164590000	267	0.418640444166537	;
7	139040000	276	0.418638911525241	:ENSG00000146963,C7orf55-LUC7L2:ENSG00000269955,LUC7L2:ENSG00000273391,RP11-634H22.1;
9	91030000	317	0.418602232040994	:ENSG00000106723,SPIN1;
17	53660000	287	0.41859459730269	;
3	3910000	333	0.41858575371097	:ENSG00000144455,SUMF1;
2	226670000	275	0.418569842092153	;
5	142410000	284	0.418567908626308	:ENSG00000145819,ARHGAP26;
8	7380000	61	0.41852905246526	;
2	219690000	321	0.4185143189964	:ENSG00000115592,PRKAG3;
5	240000	437	0.418442016355152	:ENSG00000073578,SDHA;
14	67580000	253	0.418410212769298	;
18	30420000	256	0.418367302802293	;
16	54430000	319	0.418273416212393	;
7	74830000	28	0.41826604144013	;
14	32180000	322	0.418233334977829	:ENSG00000151413,NUBPL;
4	151650000	237	0.418196236206589	:ENSG00000198589,LRBA;
11	27810000	313	0.418185690701394	:ENSG00000255496,RP11-587D21.4;
4	177730000	258	0.418131577157613	;
6	136520000	318	0.418088796529056	:ENSG00000237596,RP13-143G15.4:ENSG00000277973,RP11-472E5.3;
13	77500000	291	0.418078829584073	:ENSG00000118903,BTF3P11;
9	91050000	355	0.418005913593026	:ENSG00000106723,SPIN1;
7	98530000	271	0.417849048340852	:ENSG00000196367,TRRAP;
10	45220000	279	0.417782628576493	;
6	103250000	444	0.417781157526911	;
10	93260000	206	0.417775714302792	:ENSG00000165338,HECTD2;
11	38530000	314	0.417749524172898	;
12	89300000	245	0.417688307309516	;
13	97670000	327	0.41754449767437	;
11	66910000	275	0.417527171141181	:ENSG00000173120,KDM2A;
7	137410000	255	0.417464286006313	:ENSG00000157680,DGKI;
10	84090000	259	0.41746006652915	:ENSG00000185737,NRG3;
2	73840000	379	0.417403147674548	;
1	225280000	288	0.417389998740037	:ENSG00000185842,DNAH14;
15	34270000	354	0.417334840000958	:ENSG00000169857,AVEN:ENSG00000184984,CHRM5;
7	98870000	294	0.417311343183849	:ENSG00000002079,MYH16;
2	112340000	163	0.41729569441857	;
8	50610000	314	0.417289635525199	;
6	105620000	276	0.417285494080072	:ENSG00000132429,POPDC3:ENSG00000221544,AL359709.1;
3	27120000	354	0.417266637234126	;
2	16660000	345	0.417236208410636	;
1	10210000	288	0.417192969555935	:ENSG00000130939,UBE4B;
7	98540000	300	0.41717160586941	:ENSG00000196367,TRRAP;
8	49060000	311	0.417165581572539	;
9	129980000	243	0.417143403900142	:ENSG00000136828,RALGPS1:ENSG00000228487,RP13-225O21.2:ENSG00000136895,GARNL3;
15	43680000	274	0.417113844717613	:ENSG00000137822,TUBGCP4:ENSG00000243871,RN7SL487P;
1	35900000	259	0.417108498409409	:ENSG00000142687,KIAA0319L;
6	75640000	287	0.417075720419818	;
6	75610000	402	0.41702747839809	;
8	54870000	305	0.41702739061066	:ENSG00000147509,RGS20:ENSG00000187735,TCEA1;
12	85770000	240	0.41702579315078	;
9	22290000	333	0.417006977507177	;
14	62010000	291	0.416969845040813	:ENSG00000027075,PRKCH:ENSG00000258989,RP11-47I22.4:ENSG00000258926,RP11-47I22.1;
5	21650000	299	0.416955648780249	:ENSG00000253766,RP11-804N13.1;
7	98990000	309	0.416944281986979	:ENSG00000130429,ARPC1B:ENSG00000106244,PDAP1;
1	145440000	290	0.416898827638464	;
1	1400000	432	0.416874721986745	:ENSG00000215915,ATAD3C:ENSG00000160072,ATAD3B;
12	33110000	341	0.416861079272214	;
3	96940000	257	0.416822714527462	:ENSG00000080224,EPHA6;
21	30870000	302	0.416597267131646	:ENSG00000234293,BACH1-IT3;
3	183080000	343	0.41658397008496	:ENSG00000053524,MCF2L2;
12	21010000	385	0.416573066307894	:ENSG00000111700,SLCO1B3:ENSG00000257046,RP11-545J16.1;
7	121070000	278	0.416463268490011	;
20	21740000	269	0.416338084443866	;
15	48420000	223	0.416203013467285	:ENSG00000188467,SLC24A5:ENSG00000104177,MYEF2;
1	28040000	239	0.416131331703276	;
4	106790000	236	0.416124603054469	:ENSG00000138785,INTS12;
2	72930000	174	0.416123740697023	:ENSG00000144036,EXOC6B;
3	110870000	254	0.41610541648401	:ENSG00000177707,PVRL3;
2	132860000	253	0.416088393670656	:ENSG00000225594,AC098826.4;
2	122050000	368	0.416039150798689	;
6	165940000	314	0.415902536533942	;
11	67170000	282	0.415828186423839	:ENSG00000172531,PPP1CA:ENSG00000175463,TBC1D10C;
7	99400000	218	0.415815168181248	;
5	100940000	351	0.415787696379875	;
5	132120000	260	0.415767917179796	:ENSG00000164402,SEPT8;
5	138760000	213	0.415761362382185	:ENSG00000170464,DNAJC18;
13	25900000	275	0.415714579873007	:ENSG00000139496,NUPL1;
2	158120000	266	0.415696459407718	:ENSG00000136542,GALNT5;
22	25020000	426	0.415689530877665	:ENSG00000215481,BCRP3;
15	48490000	191	0.415684017349754	:ENSG00000233932,CTXN2:ENSG00000074803,SLC12A1:ENSG00000259385,RP11-605F22.1;
14	1.06e+08	335	0.415636349385576	:ENSG00000230157,ATP5G1P1;
2	158130000	339	0.415633486912073	:ENSG00000136542,GALNT5;
11	46960000	197	0.41556671631958	:ENSG00000149179,C11orf49;
10	119750000	273	0.415536738923845	;
6	104870000	282	0.415528161337692	;
1	197050000	281	0.415516362252334	:ENSG00000066279,ASPM;
20	32800000	211	0.415493857031238	:ENSG00000101440,ASIP:ENSG00000214185,XPOTP1;
10	730000	291	0.415476557777516	:ENSG00000151240,DIP2C;
4	52830000	340	0.415439561476741	;
12	88340000	360	0.415333822192981	:ENSG00000240721,RPS4XP15;
15	43810000	236	0.415175084922116	:ENSG00000166963,MAP1A:ENSG00000275702,AC019011.1;
5	89470000	264	0.415140804151795	:ENSG00000248555,LINC01339;
1	198330000	261	0.415138377953872	:ENSG00000252731,AC093419.1;
3	159340000	307	0.415055048637186	:ENSG00000250588,IQCJ-SCHIP1;
2	74670000	279	0.415051405996633	;
9	126020000	246	0.415046173860828	:ENSG00000165209,STRBP;
12	21170000	363	0.414964598014926	:ENSG00000257046,RP11-545J16.1:ENSG00000205754,SLCO1B7;
5	127560000	309	0.414913903949532	;
17	58850000	266	0.414897474727491	:ENSG00000141376,BCAS3;
1	120650000	264	0.4148465379516	;
5	33910000	326	0.4148296295329	;
11	66970000	247	0.414806497376865	:ENSG00000173120,KDM2A;
18	11690000	319	0.41475832461016	:ENSG00000141404,GNAL;
15	55810000	339	0.414706162126307	;
8	16230000	367	0.414654943672616	:ENSG00000038945,MSR1:ENSG00000253934,MRPL49P2;
14	57920000	274	0.414653851808467	;
7	30920000	328	0.414642852974728	;
1	64500000	241	0.414618991433095	;
3	186870000	312	0.414610532927384	:ENSG00000163923,RPL39L;
4	71500000	284	0.414537135229122	:ENSG00000132464,ENAM;
9	125810000	272	0.414527176396996	:ENSG00000011454,RABGAP1;
12	46880000	259	0.414515376240708	:ENSG00000257261,RP11-96H19.1;
13	71030000	396	0.414513164592708	:ENSG00000202433,RNU6-54P;
2	123260000	305	0.414462826188824	;
7	78830000	292	0.414454580807116	;
10	76640000	250	0.414394083056131	:ENSG00000156650,KAT6B;
4	110290000	277	0.41436901147958	:ENSG00000247950,SEC24B-AS1;
4	82090000	267	0.414319957394123	:ENSG00000138669,PRKG2:ENSG00000251059,RP11-100N20.1;
14	66860000	268	0.414299849755232	:ENSG00000258561,RP11-72M17.1;
4	82110000	272	0.41426187432442	:ENSG00000138669,PRKG2:ENSG00000251059,RP11-100N20.1;
20	41670000	318	0.414248744263393	:ENSG00000196090,PTPRT;
4	52960000	276	0.414247441757626	:ENSG00000163071,SPATA18;
5	4820000	319	0.414203456281859	:ENSG00000248973,RP11-445O3.2;
5	55470000	262	0.414095679004017	:ENSG00000164512,ANKRD55;
2	195660000	332	0.414081470048869	;
8	133690000	280	0.414067541236457	:ENSG00000222570,AF216667.1:ENSG00000165071,TMEM71;
8	75830000	323	0.413870901550285	;
3	110820000	288	0.41384537809553	:ENSG00000177707,PVRL3;
15	45400000	330	0.413829877270296	:ENSG00000140279,DUOX2:ENSG00000140274,DUOXA2:ENSG00000140254,DUOXA1;
9	125700000	294	0.413762508443881	:ENSG00000261094,RP11-355O1.11:ENSG00000011454,RABGAP1:ENSG00000222351,RNY1P15;
18	73500000	379	0.413748436188228	;
14	54320000	266	0.413736888559747	;
1	234160000	282	0.413690634719069	:ENSG00000183780,SLC35F3:ENSG00000236101,RAC1P7;
5	110190000	302	0.413609523378418	;
3	180980000	210	0.413606763462985	:ENSG00000242808,SOX2-OT;
15	72750000	263	0.413539579617911	:ENSG00000261423,RP11-1007O24.3:ENSG00000261187,RP11-1007O24.2;
10	111770000	291	0.413510274348035	:ENSG00000148700,ADD3;
18	67800000	268	0.413495415491806	:ENSG00000176225,RTTN;
15	88980000	318	0.413494425855646	;
8	50770000	325	0.413453682509163	;
8	54810000	300	0.413428743075143	:ENSG00000147509,RGS20;
7	139110000	309	0.413417276934906	;
4	52710000	258	0.413413412545449	:ENSG00000109184,DCUN1D4;
1	1450000	567	0.413403527461322	:ENSG00000197785,ATAD3A;
17	19200000	277	0.413329254455269	:ENSG00000072134,EPN2:ENSG00000235397,EPN2-AS1;
12	56160000	246	0.4133073542144	:ENSG00000205323,SARNP:ENSG00000257390,RP11-762I7.5;
12	2.1e+07	354	0.413287740622149	:ENSG00000111700,SLCO1B3:ENSG00000257046,RP11-545J16.1;
12	50780000	304	0.413283470856062	:ENSG00000185958,FAM186A:ENSG00000161813,LARP4;
2	110850000	215	0.41328272608442	:ENSG00000144063,MALL;
8	21070000	367	0.413272431378876	;
3	110660000	293	0.413166167905022	:ENSG00000242242,PVRL3-AS1;
20	51150000	296	0.413161441667784	:ENSG00000234948,LINC01524;
11	38600000	289	0.413161089927484	;
4	159510000	267	0.413070799679688	:ENSG00000171509,RXFP1;
6	120960000	361	0.413063467484552	;
6	125780000	316	0.413044868946975	;
4	41830000	296	0.413044782873141	;
1	225310000	295	0.413011830775749	:ENSG00000185842,DNAH14;
4	105380000	286	0.412941664549161	:ENSG00000168772,CXXC4;
4	96600000	280	0.412940945464238	;
7	138860000	234	0.412835638210161	:ENSG00000105948,TTC26;
10	118170000	282	0.412745329805023	;
5	4840000	276	0.412739052502415	:ENSG00000248973,RP11-445O3.2:ENSG00000248467,CTD-2161F6.1;
5	6480000	333	0.412680000307419	:ENSG00000215218,UBE2QL1;
2	14170000	325	0.412679584755772	;
6	156600000	283	0.412587050129362	;
14	105920000	333	0.412562581695909	:ENSG00000182979,MTA1;
20	7e+06	321	0.412517358698203	;
8	50630000	310	0.41244307703354	;
9	20340000	318	0.41243229519005	;
8	53090000	301	0.412404132833152	:ENSG00000147488,ST18;
3	8820000	293	0.412399340194001	;
17	34760000	91	0.412385003473246	;
7	121060000	353	0.412380504919176	;
4	53110000	332	0.412303960576743	;
10	51910000	55	0.412297158312495	:ENSG00000233011,SLC9A3P1;
12	20990000	372	0.412221854186822	:ENSG00000111700,SLCO1B3:ENSG00000257046,RP11-545J16.1:ENSG00000256157,RP11-80N2.2;
15	72580000	237	0.412168687135619	:ENSG00000273025,CELF6:ENSG00000261460,RP11-106M3.3:ENSG00000140488,CELF6:ENSG00000260729,RP11-106M3.2;
12	88490000	233	0.412146612853009	:ENSG00000198707,CEP290;
11	37160000	320	0.412131090164882	;
1	159240000	308	0.41209383457344	:ENSG00000215846,MPTX1:ENSG00000248642,OR10J2P;
2	97480000	250	0.412049218488057	:ENSG00000168763,CNNM3;
13	74880000	325	0.412019742432037	;
21	17610000	323	0.411996339131415	;
2	97740000	273	0.41196467953581	:ENSG00000188383,AC018892.9:ENSG00000144199,FAHD2B;
22	50270000	351	0.411920590175771	:ENSG00000100426,ZBED4;
4	75050000	271	0.411861036028752	:ENSG00000163738,MTHFD2L;
2	158090000	258	0.411844326639152	;
19	11850000	354	0.411833194265228	;
3	159360000	289	0.411825157417634	:ENSG00000250588,IQCJ-SCHIP1;
4	52680000	465	0.411795381737349	;
8	46890000	548	0.411769538945016	;
8	10550000	513	0.41173376690107	:ENSG00000183638,RP1L1:ENSG00000171060,C8orf74;
14	62520000	368	0.411692397136798	:ENSG00000139973,SYT16;
1	201210000	333	0.411674901182975	;
10	73920000	269	0.411671492069959	:ENSG00000138303,ASCC1;
17	59150000	219	0.411559908230632	:ENSG00000141376,BCAS3;
15	72590000	250	0.411537528214508	:ENSG00000273025,CELF6:ENSG00000261460,RP11-106M3.3:ENSG00000140488,CELF6:ENSG00000260729,RP11-106M3.2;
12	38970000	316	0.411444690676229	:ENSG00000258119,RP11-804F13.1;
3	110530000	250	0.411415261214497	;
8	131970000	304	0.411384988217935	:ENSG00000155897,ADCY8;
4	151580000	212	0.411358282359205	:ENSG00000198589,LRBA;
5	67970000	312	0.411306750682228	;
17	29590000	259	0.4112978168224	:ENSG00000196712,NF1:ENSG00000126861,OMG;
6	35110000	241	0.411185618059672	:ENSG00000124678,TCP11;
2	174520000	333	0.411171119292818	;
3	122740000	273	0.411160833415883	:ENSG00000082684,SEMA5B;
15	43800000	254	0.411080990097974	:ENSG00000067369,TP53BP1:ENSG00000166963,MAP1A;
11	38320000	246	0.411062597623066	;
4	43380000	327	0.411054014991036	;
4	52940000	295	0.411019097251464	:ENSG00000163071,SPATA18;
11	29530000	282	0.411001939978378	:ENSG00000254530,RP11-460B17.3;
19	20360000	338	0.41098961102118	:ENSG00000267383,CTC-260E6.6:ENSG00000268620,AC078899.4:ENSG00000213985,AC078899.1;
18	15110000	301	0.410978485462191	:ENSG00000263635,RP11-805F19.2;
10	118140000	249	0.410939217814486	;
12	88550000	231	0.410896449641221	:ENSG00000139324,TMTC3;
12	81090000	246	0.410895040162447	;
10	31610000	265	0.410813946268602	;
6	75630000	316	0.410806246081714	;
12	79970000	258	0.410693530546836	:ENSG00000177425,PAWR;
2	116200000	296	0.410689435040254	;
7	139020000	300	0.410661770684663	:ENSG00000164898,C7orf55:ENSG00000146963,C7orf55-LUC7L2:ENSG00000269955,LUC7L2;
6	84670000	256	0.410589447533421	:ENSG00000065615,CYB5R4;
10	113770000	283	0.41058515003648	;
7	78730000	283	0.410537261922137	;
1	214060000	288	0.410525358344932	:ENSG00000230461,PROX1-AS1;
10	5e+05	400	0.410479771759805	:ENSG00000151240,DIP2C;
2	122110000	249	0.410473909566098	:ENSG00000074054,CLASP1;
1	225050000	238	0.410410453498738	;
3	162590000	130	0.410405605778941	;
18	18700000	207	0.410376526717626	:ENSG00000251886,RNU6-120P;
1	102160000	272	0.410320639910317	;
16	67520000	241	0.410270193658886	:ENSG00000270049,RP11-297D21.4;
8	7440000	49	0.41024627743881	:ENSG00000241737,FAM90A23P:ENSG00000233176,OR7E157P;
4	71870000	297	0.410235864119214	:ENSG00000173542,MOB1B:ENSG00000156136,DCK;
15	37080000	257	0.410137224350072	:ENSG00000186073,C15orf41;
7	140150000	300	0.410108044005979	:ENSG00000133606,MKRN1;
7	140580000	260	0.410079777552215	:ENSG00000157764,BRAF:ENSG00000271932,U6;
1	1320000	346	0.410054880799762	:ENSG00000221978,CCNL2;
3	180930000	266	0.409971508567408	:ENSG00000242808,SOX2-OT;
5	89400000	230	0.409949810718587	;
7	99350000	264	0.409925224699174	:ENSG00000160868,CYP3A4;
6	146540000	295	0.409911620339923	:ENSG00000152822,GRM1;
18	37870000	326	0.409889085600813	;
20	32760000	226	0.409879761591476	;
9	75980000	227	0.409846115571717	;
7	98510000	297	0.409835984405494	:ENSG00000196367,TRRAP;
6	146600000	282	0.409771168191723	:ENSG00000152822,GRM1;
4	167450000	317	0.409770063024036	;
14	62190000	279	0.409737023846089	:ENSG00000100644,HIF1A:ENSG00000258667,HIF1A-AS2;
20	53950000	298	0.40968492897806	;
15	74570000	297	0.409675016458684	:ENSG00000140481,CCDC33;
4	33210000	323	0.409666036029528	;
1	219140000	341	0.40964404911331	;
6	89370000	351	0.409593789147675	:ENSG00000111880,RNGTT;
12	44270000	293	0.409567229691297	;
1	234300000	319	0.409539213246601	:ENSG00000183780,SLC35F3;
8	122570000	284	0.409418872314255	;
22	36440000	326	0.409361793021168	;
9	25920000	355	0.409360247142439	;
3	118720000	236	0.409323744807303	:ENSG00000144847,IGSF11;
4	110470000	336	0.409301149349469	:ENSG00000225094,SETP20:ENSG00000249965,CDC42P4;
16	29770000	311	0.409256949835679	;
14	67450000	232	0.409233024893732	;
17	20690000	284	0.409198381848917	:ENSG00000264215,RP11-283C24.1:ENSG00000264662,RP11-283C24.2;
4	104920000	354	0.409183257329558	:ENSG00000249614,RP11-703G6.1;
10	76660000	257	0.409119529571134	:ENSG00000156650,KAT6B;
17	73040000	344	0.409048862100035	:ENSG00000180901,KCTD2:ENSG00000167863,ATP5H;
18	70280000	299	0.409022235422846	:ENSG00000141668,CBLN2:ENSG00000264315,HNRNPA1P11;
17	59230000	235	0.408980968108497	:ENSG00000141376,BCAS3;
22	35570000	300	0.408873633631317	:ENSG00000233080,LINC01399:ENSG00000279184,RP3-323A16.1;
21	17910000	295	0.408870675560519	:ENSG00000207638,MIR99A:ENSG00000199030,MIRLET7C;
9	91220000	318	0.408849677633705	;
3	131110000	244	0.408785068132575	;
7	115360000	272	0.408757779068897	;
8	42280000	289	0.408746088024803	;
7	103070000	276	0.408728005012125	:ENSG00000170615,SLC26A5:ENSG00000251852,Y_RNA:ENSG00000252047,Y_RNA;
9	16700000	341	0.408725758786569	:ENSG00000173068,BNC2;
8	65190000	295	0.408688373691024	;
3	25860000	246	0.408624395487057	;
4	117200000	299	0.408589664778161	:ENSG00000248173,RP11-659O3.1;
8	50570000	299	0.408586963608856	;
8	137820000	333	0.408585098849442	:ENSG00000254101,RP11-30J20.1;
1	192430000	309	0.408551839795776	;
9	1.26e+08	232	0.408538418139886	:ENSG00000165209,STRBP;
12	66230000	250	0.408534319574199	:ENSG00000149948,HMGA2;
15	44410000	272	0.408525419712958	:ENSG00000171877,FRMD5;
17	58980000	214	0.40852452786579	:ENSG00000141376,BCAS3;
2	160930000	294	0.408521093226712	;
14	57900000	289	0.408447997162779	;
4	41550000	280	0.408406321173594	:ENSG00000064042,LIMCH1;
2	72500000	257	0.408341926930953	:ENSG00000144036,EXOC6B;
16	84030000	1094	0.408341234383319	:ENSG00000103154,NECAB2;
10	93150000	238	0.408340724833329	;
6	124020000	318	0.408305770823867	;
10	69090000	282	0.408304805573002	:ENSG00000183230,CTNNA3:ENSG00000226448,RP11-93L14.1;
14	62130000	271	0.408254221833057	;
19	34970000	271	0.408197783379381	:ENSG00000142279,WTIP;
6	95530000	326	0.408188788946923	;
7	1.46e+08	387	0.408165650496667	:ENSG00000174469,CNTNAP2:ENSG00000274118,Y_RNA;
17	59170000	240	0.408159499882829	:ENSG00000141376,BCAS3;
1	1470000	429	0.408110147776606	:ENSG00000197785,ATAD3A:ENSG00000205090,TMEM240:ENSG00000160075,SSU72;
1	246070000	273	0.40810403422834	:ENSG00000185420,SMYD3;
4	52950000	262	0.408089716688328	:ENSG00000163071,SPATA18;
1	219120000	308	0.408068730113989	;
5	73350000	310	0.408066641708518	;
2	104780000	331	0.408057648503875	;
7	118380000	292	0.408005626866513	;
2	72670000	250	0.407999939965136	:ENSG00000144036,EXOC6B;
2	192330000	305	0.407957986559901	;
10	22720000	313	0.407947336657048	:ENSG00000077327,SPAG6;
17	40280000	259	0.407847296562948	:ENSG00000267261,CTD-2132N18.3:ENSG00000108774,RAB5C;
3	148390000	297	0.4078278198401	;
4	34420000	316	0.407814296614994	;
17	62160000	298	0.407788426353009	:ENSG00000178607,ERN1;
5	39220000	335	0.40768676722568	:ENSG00000082074,FYB;
7	108490000	310	0.407679545576219	;
2	206210000	285	0.407677758779069	;
14	57910000	257	0.407655967723411	;
14	27830000	307	0.407616435143404	:ENSG00000258932,CTD-3006G17.2;
10	92960000	253	0.407596255129225	:ENSG00000180628,PCGF5;
16	54440000	316	0.407594588082217	;
14	37540000	268	0.40758332894072	:ENSG00000183032,SLC25A21;
11	88430000	329	0.407472979127696	:ENSG00000168959,GRM5;
8	34600000	296	0.40745323082766	;
20	60110000	424	0.407401012838778	;
11	61110000	303	0.407353821088384	:ENSG00000167986,DDB1:ENSG00000149476,DAK:ENSG00000162144,CYB561A3:ENSG00000279246,RP11-286N22.14;
10	31560000	248	0.407209032119948	:ENSG00000237036,ZEB1-AS1;
6	84590000	289	0.407205209284867	:ENSG00000065615,CYB5R4;
19	33550000	287	0.407176755638547	:ENSG00000131941,RHPN2:ENSG00000267725,CTC-461H2.3;
13	48170000	301	0.407030950549889	;
19	14010000	291	0.407019159430571	:ENSG00000132016,C19orf57:ENSG00000132024,CC2D1A;
4	174970000	303	0.406945008653831	;
6	124620000	272	0.406900846987003	;
17	59450000	310	0.406807056871421	:ENSG00000141376,BCAS3:ENSG00000267131,RP11-332H18.5;
4	88970000	277	0.406791036629826	:ENSG00000118762,PKD2;
10	76610000	249	0.406772599769445	:ENSG00000156650,KAT6B;
13	31270000	340	0.406771989885128	;
11	29590000	296	0.406726915640258	:ENSG00000254530,RP11-460B17.3;
5	108810000	302	0.406708340416562	;
22	45710000	277	0.406676066815462	:ENSG00000100376,FAM118A;
17	72390000	357	0.406634383772571	;
18	67730000	275	0.406500458659371	:ENSG00000176225,RTTN;
5	72630000	318	0.406491659594281	:ENSG00000251543,RP11-60A8.2;
20	41660000	293	0.406480656467	:ENSG00000196090,PTPRT;
17	58550000	264	0.406476505122253	:ENSG00000062725,APPBP2;
8	62390000	380	0.406461649413033	:ENSG00000177182,CLVS1;
2	122280000	395	0.40642158786221	:ENSG00000074054,CLASP1:ENSG00000265451,RP11-204L24.2:ENSG00000264229,RNU4ATAC;
3	164610000	288	0.40640993053928	;
3	110620000	250	0.406388828629108	:ENSG00000242242,PVRL3-AS1;
6	77100000	309	0.406379505365363	;
8	36580000	299	0.406271715604261	:ENSG00000253363,RP11-962G15.1;
5	115540000	401	0.406238438925198	:ENSG00000145781,COMMD10;
4	178750000	338	0.406201118033976	:ENSG00000231171,LINC01098:ENSG00000251504,LINC01099;
22	50280000	313	0.406188624299435	:ENSG00000100426,ZBED4;
15	29390000	369	0.406184588838621	;
18	15090000	280	0.406133236077429	:ENSG00000263635,RP11-805F19.2;
19	7430000	370	0.406127706344041	;
12	56180000	263	0.406120615367479	:ENSG00000205323,SARNP:ENSG00000257390,RP11-762I7.5;
12	22150000	249	0.405992337690974	;
15	72790000	281	0.405956017434218	:ENSG00000166233,ARIH1;
12	33400000	327	0.405899171164068	;
2	77420000	303	0.405879405171761	:ENSG00000176204,LRRTM4;
7	8240000	387	0.405863653882127	:ENSG00000003147,ICA1;
16	12250000	404	0.405764224824406	:ENSG00000048471,SNX29;
3	145700000	359	0.405763574890349	;
4	26560000	313	0.405725139136397	;
18	70190000	326	0.405520440307274	;
6	95500000	294	0.405469493545001	;
22	26090000	294	0.405341743638673	:ENSG00000100077,ADRBK2;
1	196550000	273	0.405333742123809	:ENSG00000162687,KCNT2:ENSG00000265986,MIR4735;
10	76680000	234	0.405320450847992	:ENSG00000156650,KAT6B;
13	49140000	314	0.40531210907945	:ENSG00000233456,LINC01077;
4	178740000	294	0.405305567138194	:ENSG00000231171,LINC01098:ENSG00000251504,LINC01099;
15	45590000	270	0.40524768923221	;
15	28230000	322	0.405238588769031	:ENSG00000104044,OCA2;
15	90490000	343	0.405236189583639	:ENSG00000280377,RP11-493E3.3;
8	132750000	491	0.405224850055272	;
19	6360000	348	0.405214904953735	:ENSG00000269802,CTB-180A7.3:ENSG00000125656,CLPP;
11	67180000	280	0.405200566379569	:ENSG00000172531,PPP1CA:ENSG00000172508,CARNS1;
2	104890000	300	0.405165286562114	;
4	52920000	262	0.405093874695064	:ENSG00000163071,SPATA18;
7	98590000	349	0.405065090742996	:ENSG00000196367,TRRAP:ENSG00000238109,AC004893.10;
[truncated: 675 more rows]
