# Supplementary material for: Evidence of Recent Intricate Adaptation in Human Populations
Source: PLoS One. 2016 Dec 19;11(12):e0165870. doi: 10.1371/journal.pone.0165870 (PMC5167553; doi:10.1371/journal.pone.0165870)
Supplement: S1 File — (ZIP) [file pone.0165870.s009.zip › comRSgenes1000.txt]

chr	start position	# variants	Fst	genes
15	48433000	23	0.896491329411191	:ENSG00000188467,SLC24A5:ENSG00000104177,MYEF2;
6	136480000	23	0.854034711185391	:ENSG00000171408,PDE7B:ENSG00000237596,RP13-143G15.4;
7	146410000	33	0.847682059977029	:ENSG00000174469,CNTNAP2;
10	31817000	23	0.841094623607678	;
2	97538000	29	0.840208362485813	:ENSG00000168754,FAM178B;
15	48426000	31	0.834106619450697	:ENSG00000188467,SLC24A5:ENSG00000104177,MYEF2;
9	20363000	32	0.826726379650098	;
5	142142000	20	0.825424070773232	:ENSG00000145819,ARHGAP26;
1	116937000	21	0.818922400102464	:ENSG00000163399,ATP1A1:ENSG00000203865,ATP1A1-AS1;
11	19691000	25	0.817723263573328	;
16	21893000	12	0.816388178934342	:ENSG00000185710,SMG1P4;
7	9.9e+07	25	0.812852761677106	:ENSG00000106244,PDAP1:ENSG00000106245,BUD31;
14	57720000	27	0.807096782540857	:ENSG00000070367,EXOC5;
12	80055000	27	0.806059047464016	:ENSG00000177425,PAWR;
8	52773000	20	0.801422252965687	:ENSG00000168300,PCMTD1;
1	1701000	31	0.800704848705189	:ENSG00000008130,NADK;
3	71088000	24	0.799228529332663	:ENSG00000114861,FOXP1;
9	20361000	19	0.798510191425882	;
17	58413000	20	0.797104074219575	:ENSG00000170832,USP32;
13	72301000	21	0.796200007244382	;
11	19627000	37	0.796094260355596	;
4	33966000	29	0.792767645175988	:ENSG00000250954,RP11-79E3.3:ENSG00000250723,RP11-79E3.2:ENSG00000239983,RP11-79E3.1;
5	142122000	26	0.792281866095233	:ENSG00000236714,AC005592.1;
15	72724000	27	0.792145318055366	:ENSG00000261423,RP11-1007O24.3;
9	125832000	23	0.791502081762305	:ENSG00000011454,RABGAP1;
12	90574000	16	0.79098689153386	;
8	54701000	31	0.790803869818884	:ENSG00000047249,ATP6V1H;
3	71080000	24	0.788807867977206	:ENSG00000114861,FOXP1;
8	52696000	21	0.787739166972304	:ENSG00000147485,PXDNL;
17	58422000	24	0.787711525495088	:ENSG00000170832,USP32;
10	31625000	20	0.787473786200822	;
4	151531000	34	0.787164934986223	:ENSG00000198589,LRBA;
9	125971000	26	0.786424642056173	:ENSG00000165209,STRBP;
9	20327000	31	0.785875488962453	:ENSG00000237434,RP11-15P13.1;
3	129246000	35	0.7857393030212	:ENSG00000163914,RHO;
12	80078000	23	0.783495153144395	:ENSG00000177425,PAWR:ENSG00000258048,RP11-530C5.1;
9	90967000	22	0.783388914849348	;
14	57728000	29	0.783051180426771	:ENSG00000070367,EXOC5:ENSG00000053770,AP5M1;
11	19693000	28	0.78275577228746	;
15	48485000	20	0.782482191466392	:ENSG00000233932,CTXN2:ENSG00000074803,SLC12A1:ENSG00000259385,RP11-605F22.1;
5	72737000	26	0.782372785907016	:ENSG00000247993,FOXD1-AS1;
17	29290000	26	0.782118819281606	:ENSG00000265743,RP11-848P1.3:ENSG00000181481,RNF135:ENSG00000264456,RP11-848P1.2;
1	120441000	26	0.782110107136436	;
8	52763000	37	0.780007628266046	:ENSG00000168300,PCMTD1;
15	72846000	36	0.779606671915201	:ENSG00000166233,ARIH1;
8	52772000	28	0.779271020809148	:ENSG00000168300,PCMTD1;
3	71099000	26	0.779123738240369	:ENSG00000114861,FOXP1;
19	42405000	29	0.778754391769757	:ENSG00000268041,CTD-2575K13.6;
3	188693000	30	0.778714558650363	:ENSG00000188001,TPRG1;
3	129243000	20	0.77791526788097	:ENSG00000163914,RHO;
8	52749000	21	0.77770166322284	:ENSG00000168300,PCMTD1;
14	57722000	34	0.777440752662708	:ENSG00000070367,EXOC5;
9	125713000	29	0.776818999012159	:ENSG00000011454,RABGAP1;
14	57746000	26	0.776128458736454	:ENSG00000053770,AP5M1;
12	80028000	22	0.775899626476836	:ENSG00000177425,PAWR;
21	17990000	22	0.775743461256653	;
9	17910000	30	0.775630866005201	;
13	41769000	12	0.774043104484447	:ENSG00000278390,RP11-74J13.8:ENSG00000225133,MORF4L1P4;
1	214065000	21	0.7728570158864	:ENSG00000230461,PROX1-AS1;
12	80079000	14	0.771823677313365	:ENSG00000177425,PAWR:ENSG00000258048,RP11-530C5.1;
12	39067000	27	0.771194943482256	:ENSG00000139117,CPNE8;
1	35384000	23	0.770976010870459	:ENSG00000116544,DLGAP3;
1	116888000	30	0.77041426205303	;
15	72784000	23	0.769566651743598	:ENSG00000166233,ARIH1;
17	19239000	30	0.769457783496552	:ENSG00000072134,EPN2:ENSG00000265263,RP11-135L13.4:ENSG00000108641,B9D1:ENSG00000221540,MIR1180;
11	19620000	24	0.769084032717717	;
1	35470000	32	0.769072058013823	:ENSG00000271741,RP11-244H3.4:ENSG00000163867,ZMYM6;
3	144410000	22	0.769053870725243	;
9	20353000	24	0.768814904268895	;
13	48957000	17	0.768726771234805	:ENSG00000139687,RB1:ENSG00000139679,LPAR6;
10	31866000	26	0.768631550526805	;
7	99056000	30	0.768022118335474	:ENSG00000106246,PTCD1:ENSG00000248919,ATP5J2-PTCD1:ENSG00000241468,ATP5J2;
3	71079000	23	0.767461508943321	:ENSG00000114861,FOXP1;
13	105390000	22	0.767201301846072	;
4	105401000	21	0.76689120448176	:ENSG00000168772,CXXC4;
4	105376000	25	0.766273272883098	;
15	45229000	35	0.765686598880838	;
3	168995000	36	0.765367508457906	:ENSG00000085276,MECOM;
12	66168000	23	0.765229945980034	:ENSG00000241749,RPSAP52;
3	71103000	27	0.764446142266345	:ENSG00000114861,FOXP1;
7	98978000	34	0.764357035458051	:ENSG00000241685,ARPC1A:ENSG00000130429,ARPC1B;
17	29288000	29	0.76420705709038	:ENSG00000265743,RP11-848P1.3:ENSG00000181481,RNF135;
12	80188000	20	0.764195657743305	:ENSG00000058272,PPP1R12A;
12	89333000	19	0.763463628386908	;
5	33951000	29	0.763426568912319	:ENSG00000164175,SLC45A2;
15	72900000	28	0.762170725774972	:ENSG00000260144,RP11-361M10.3:ENSG00000259783,RP11-1006G14.2:ENSG00000260672,RP11-1006G14.1;
7	99240000	30	0.761979512774423	:ENSG00000106258,CYP3A5;
12	80002000	21	0.761870721047934	:ENSG00000177425,PAWR;
15	72718000	21	0.7617637398406	:ENSG00000261423,RP11-1007O24.3;
14	57725000	37	0.761426670462033	:ENSG00000070367,EXOC5;
13	105373000	32	0.761217771834109	;
9	126024000	27	0.761196275431118	:ENSG00000165209,STRBP;
8	52771000	23	0.759900135221299	:ENSG00000168300,PCMTD1;
17	58617000	13	0.759853189154603	:ENSG00000259349,RP11-15E18.1;
7	131830000	38	0.75969059034484	:ENSG00000221866,PLXNA4;
12	80086000	18	0.759166416658088	:ENSG00000258048,RP11-530C5.1;
5	155479000	25	0.75844829896048	;
9	125800000	21	0.757968093009447	:ENSG00000011454,RABGAP1;
4	33991000	29	0.757942480301902	:ENSG00000250954,RP11-79E3.3;
5	100976000	38	0.7575437486517	;
17	19211000	20	0.757153775971482	:ENSG00000072134,EPN2;
4	151536000	24	0.756964758634226	:ENSG00000198589,LRBA;
8	116821000	25	0.756615257944852	;
18	67750000	21	0.756534530507578	:ENSG00000176225,RTTN;
5	132111000	26	0.756040210297306	:ENSG00000164402,SEPT8;
12	66250000	23	0.755910066521067	:ENSG00000149948,HMGA2:ENSG00000197301,RP11-366L20.2:ENSG00000211577,AC090673.1;
16	67131000	23	0.755825020104394	:ENSG00000067955,CBFB;
4	33925000	22	0.755329848861738	:ENSG00000250954,RP11-79E3.3:ENSG00000250723,RP11-79E3.2;
8	49753000	43	0.755157805989125	;
14	33956000	26	0.754944506692268	:ENSG00000151322,NPAS3;
15	48400000	20	0.754803603679259	;
19	42415000	25	0.754321584340858	;
17	29294000	27	0.754181031445893	:ENSG00000181481,RNF135:ENSG00000264456,RP11-848P1.2:ENSG00000264743,DPRXP4;
18	67647000	28	0.753215240412668	;
12	79899000	21	0.753132037267165	;
12	80206000	20	0.752748881364708	:ENSG00000058272,PPP1R12A:ENSG00000277130,RP11-530C5.4;
4	33922000	31	0.752370389635835	:ENSG00000250954,RP11-79E3.3:ENSG00000250723,RP11-79E3.2;
14	57678000	24	0.752150368711598	:ENSG00000070367,EXOC5;
14	57838000	25	0.751521071371642	;
8	65175000	19	0.750938651227195	;
15	72782000	19	0.750898635414315	:ENSG00000166233,ARIH1;
20	62154000	34	0.750891199653307	:ENSG00000101213,PTK6;
18	7051000	20	0.75075890220818	:ENSG00000101680,LAMA1;
12	80106000	33	0.750091293303838	:ENSG00000258048,RP11-530C5.1;
10	111909000	32	0.749706490319237	;
17	29289000	26	0.749480561346886	:ENSG00000265743,RP11-848P1.3:ENSG00000181481,RNF135:ENSG00000264456,RP11-848P1.2;
13	31143000	23	0.749423519361672	:ENSG00000189403,HMGB1;
17	29272000	29	0.748978685832235	:ENSG00000184060,ADAP2;
5	132091000	17	0.748771438880038	:ENSG00000164402,SEPT8;
15	72745000	18	0.748479249663039	:ENSG00000261423,RP11-1007O24.3;
17	58551000	26	0.748471709219513	:ENSG00000062725,APPBP2;
20	7872000	24	0.748466541790422	:ENSG00000101323,HAO1;
14	57693000	28	0.748310570322723	:ENSG00000070367,EXOC5;
3	144479000	23	0.748013193352663	;
14	57864000	25	0.747953642145815	:ENSG00000139977,NAA30;
14	57685000	18	0.747859027121595	:ENSG00000070367,EXOC5;
13	25912000	27	0.747824011231982	:ENSG00000139496,NUPL1;
1	35485000	27	0.747325282238882	:ENSG00000271741,RP11-244H3.4:ENSG00000163867,ZMYM6;
9	126009000	25	0.747304000175532	:ENSG00000165209,STRBP;
15	45205000	39	0.747114181696829	:ENSG00000259742,CTD-2014N11.1:ENSG00000259231,CTD-2014N11.2;
5	132099000	40	0.746965001920391	:ENSG00000164402,SEPT8;
1	159059000	27	0.746257712729905	:ENSG00000163568,AIM2;
9	91080000	23	0.746246573885834	:ENSG00000106723,SPIN1;
15	72892000	19	0.745922369301041	:ENSG00000166233,ARIH1:ENSG00000278313,RP11-1006G14.5:ENSG00000260144,RP11-361M10.3:ENSG00000259783,RP11-1006G14.2;
9	20354000	27	0.745879092993583	;
17	29305000	26	0.745831288833825	:ENSG00000181481,RNF135:ENSG00000266340,RP11-848P1.4;
5	112555000	46	0.745231325532067	:ENSG00000171444,MCC;
17	19165000	24	0.745212195402845	:ENSG00000072134,EPN2;
15	72775000	29	0.745207835003082	:ENSG00000166233,ARIH1;
1	204438000	37	0.7448259081311	:ENSG00000133056,PIK3C2B;
17	29323000	22	0.744750700026214	:ENSG00000181481,RNF135;
15	72831000	31	0.744519344349554	:ENSG00000166233,ARIH1;
1	36259000	24	0.744459097585298	;
14	57850000	25	0.74430744451958	:ENSG00000139977,NAA30;
12	79998000	19	0.744287623387915	:ENSG00000177425,PAWR;
8	52793000	28	0.744071259404384	:ENSG00000168300,PCMTD1;
3	96893000	36	0.743903345593054	:ENSG00000080224,EPHA6;
8	52700000	19	0.743552715973701	:ENSG00000147485,PXDNL;
17	29277000	20	0.743214600516645	:ENSG00000184060,ADAP2:ENSG00000230113,AC091177.1:ENSG00000266274,RN7SL138P;
3	71086000	25	0.742730798234768	:ENSG00000114861,FOXP1;
14	57835000	28	0.742156354150317	;
14	90492000	24	0.742086268093202	:ENSG00000042088,TDP1;
2	74905000	13	0.74174483743207	:ENSG00000135622,SEMA4F;
4	75052000	29	0.74159774527496	:ENSG00000163738,MTHFD2L;
8	52792000	28	0.741520486159106	:ENSG00000168300,PCMTD1;
12	80011000	24	0.740823022527262	:ENSG00000177425,PAWR;
7	99373000	21	0.740500497496485	:ENSG00000160868,CYP3A4;
6	10708000	25	0.740438218850917	:ENSG00000111845,PAK1IP1;
17	58568000	33	0.740421553811049	:ENSG00000062725,APPBP2;
12	80103000	26	0.740324514452784	:ENSG00000258048,RP11-530C5.1;
13	72315000	24	0.739901092446794	;
8	52783000	24	0.739469195129381	:ENSG00000168300,PCMTD1;
5	100978000	29	0.739419741824289	;
8	52809000	24	0.739385203486995	:ENSG00000168300,PCMTD1:ENSG00000228801,RP11-110G21.1;
17	29293000	30	0.739306996517046	:ENSG00000181481,RNF135:ENSG00000264456,RP11-848P1.2:ENSG00000264743,DPRXP4;
4	33893000	38	0.739226559540319	:ENSG00000250954,RP11-79E3.3:ENSG00000250723,RP11-79E3.2;
12	85833000	26	0.739107750096188	;
11	67130000	11	0.739103024943388	:ENSG00000172613,RAD9A:ENSG00000256514,AP003419.11:ENSG00000201684,RN7SKP239:ENSG00000175505,CLCF1;
15	29310000	28	0.737894407612042	;
14	57653000	35	0.737832251287044	;
15	72810000	21	0.73760189877384	:ENSG00000166233,ARIH1;
12	50800000	24	0.737036376684815	:ENSG00000161813,LARP4;
4	151527000	25	0.736782407792166	:ENSG00000198589,LRBA;
9	125845000	26	0.736645868837011	:ENSG00000011454,RABGAP1;
14	57735000	18	0.736472620506518	:ENSG00000070367,EXOC5:ENSG00000053770,AP5M1;
20	53757000	29	0.73643512023709	;
8	113146000	31	0.736312641908323	;
4	33873000	34	0.735789472243361	:ENSG00000250954,RP11-79E3.3:ENSG00000250723,RP11-79E3.2;
12	80030000	29	0.735373737515817	:ENSG00000177425,PAWR;
9	91007000	35	0.734898487370003	:ENSG00000106723,SPIN1;
15	72835000	13	0.734768028769919	:ENSG00000166233,ARIH1;
2	74864000	29	0.734662499133983	:ENSG00000159374,M1AP;
16	21897000	26	0.734591709325312	:ENSG00000185710,SMG1P4;
12	80017000	31	0.734519818238755	:ENSG00000177425,PAWR;
18	67867000	15	0.734519445008884	:ENSG00000176225,RTTN;
1	116758000	27	0.734322464299493	;
7	99029000	31	0.734044739580817	:ENSG00000106246,PTCD1:ENSG00000248919,ATP5J2-PTCD1:ENSG00000160917,CPSF4;
9	126013000	23	0.733956602470426	:ENSG00000165209,STRBP;
17	58508000	29	0.733904294199648	:ENSG00000141371,C17orf64:ENSG00000213228,RPL12P38;
4	33937000	22	0.733717841271863	:ENSG00000250954,RP11-79E3.3:ENSG00000250723,RP11-79E3.2;
19	42393000	34	0.733689284587375	;
12	80066000	23	0.73334551285442	:ENSG00000177425,PAWR;
8	52748000	17	0.733167619372475	:ENSG00000168300,PCMTD1;
12	50422000	28	0.733151854242118	:ENSG00000161800,RACGAP1;
15	29229000	28	0.733113241715924	;
11	67147000	12	0.73285823299921	:ENSG00000172613,RAD9A;
8	52766000	26	0.732366780200639	:ENSG00000168300,PCMTD1;
15	72851000	22	0.732064214442338	:ENSG00000166233,ARIH1;
5	142155000	23	0.732019280125846	:ENSG00000145819,ARHGAP26;
10	98699000	28	0.731910582871699	:ENSG00000196233,LCOR;
4	117135000	20	0.731866769970768	:ENSG00000248173,RP11-659O3.1;
17	29350000	19	0.731700578738012	:ENSG00000266865,RP11-848P1.9;
5	100985000	25	0.731437840469938	;
12	80108000	27	0.73127542055119	:ENSG00000258048,RP11-530C5.1;
19	42399000	39	0.731221694030758	;
1	120631000	35	0.731218344802423	;
13	41767000	22	0.731063301975517	:ENSG00000278390,RP11-74J13.8:ENSG00000120696,KBTBD7:ENSG00000225133,MORF4L1P4;
12	80090000	21	0.731061783005755	:ENSG00000258048,RP11-530C5.1;
13	72298000	24	0.730960944220962	;
2	74686000	17	0.730840850805063	:ENSG00000274049,INO80B-WBP1:ENSG00000239779,WBP1:ENSG00000115275,MOGS;
11	67073000	30	0.73077958468621	:ENSG00000172830,SSH3:ENSG00000275200,AP001885.1;
17	19247000	18	0.730222661461995	:ENSG00000108641,B9D1:ENSG00000221540,MIR1180;
15	29317000	34	0.730098972821722	;
7	98970000	20	0.729391312662271	:ENSG00000241685,ARPC1A:ENSG00000130429,ARPC1B;
3	96927000	38	0.728703473742596	:ENSG00000080224,EPHA6;
4	148694000	31	0.728677358975417	:ENSG00000071205,ARHGAP10:ENSG00000264274,MIR4799;
2	72572000	22	0.728479455706379	:ENSG00000144036,EXOC6B;
3	66550000	26	0.728286817402614	:ENSG00000144749,LRIG1;
4	34168000	23	0.727967596622399	:ENSG00000248685,RP11-548L20.1;
21	17926000	22	0.72784936422577	;
4	148691000	28	0.727759425691682	:ENSG00000071205,ARHGAP10;
14	57773000	24	0.727754213844346	;
18	30562000	27	0.727749277664545	:ENSG00000166960,CCDC178;
8	52758000	41	0.727728890728178	:ENSG00000168300,PCMTD1;
7	8321000	40	0.727372552211202	:ENSG00000229970,AC007128.1;
5	100975000	41	0.727205646863098	;
17	59222000	21	0.72717833047181	:ENSG00000141376,BCAS3;
15	72920000	32	0.727141349501398	:ENSG00000259783,RP11-1006G14.2;
7	99145000	33	0.726931836228902	:ENSG00000221909,FAM200A;
22	43844000	30	0.726875165882876	;
7	131834000	33	0.726779550887589	:ENSG00000221866,PLXNA4;
3	123360000	18	0.72658036843378	:ENSG00000239523,MYLK-AS1:ENSG00000065534,MYLK;
10	124942000	20	0.726579990484571	;
17	19148000	22	0.726471910644518	:ENSG00000072134,EPN2;
17	19291000	26	0.726412294277738	;
11	67082000	24	0.725920028574495	:ENSG00000172613,RAD9A;
14	57672000	32	0.725847065731081	:ENSG00000070367,EXOC5;
1	204842000	35	0.725641304114321	:ENSG00000163531,NFASC;
15	60855000	18	0.725362981848142	:ENSG00000245534,RP11-219B17.1:ENSG00000069667,RORA;
12	80014000	32	0.72535511554225	:ENSG00000177425,PAWR;
9	125724000	24	0.72504246472982	:ENSG00000011454,RABGAP1;
5	132109000	20	0.724948956121623	:ENSG00000164402,SEPT8;
19	42426000	31	0.724738224866341	;
15	72875000	11	0.724664269493548	:ENSG00000166233,ARIH1:ENSG00000207690,MIR630:ENSG00000260534,RP11-1006G14.4;
17	19172000	24	0.724502844810411	:ENSG00000072134,EPN2;
13	41768000	22	0.724488607978998	:ENSG00000278390,RP11-74J13.8:ENSG00000120696,KBTBD7:ENSG00000225133,MORF4L1P4;
8	111437000	23	0.724473109267237	;
1	230009000	30	0.724456250213494	:ENSG00000227043,RP11-286M16.1;
14	57680000	34	0.724319507332673	:ENSG00000070367,EXOC5;
9	125991000	26	0.724315975880177	:ENSG00000165209,STRBP;
3	46902000	28	0.724246002309326	:ENSG00000160808,MYL3;
11	29604000	38	0.724056813428287	:ENSG00000254530,RP11-460B17.3;
17	58474000	16	0.72396550942385	:ENSG00000170832,USP32:ENSG00000141371,C17orf64;
15	25519000	35	0.723209030589709	:ENSG00000224078,SNHG14:ENSG00000239169,SNORD109B;
15	34271000	30	0.723162064774132	:ENSG00000169857,AVEN:ENSG00000184984,CHRM5;
11	64539000	22	0.722733849232807	:ENSG00000168066,SF1:ENSG00000269038,AP001462.6;
14	57679000	29	0.722648358722519	:ENSG00000070367,EXOC5;
11	67137000	29	0.722532926795116	:ENSG00000172613,RAD9A:ENSG00000256514,AP003419.11:ENSG00000175505,CLCF1:ENSG00000275484,CTC-1337H24.4;
14	57732000	34	0.72245262431778	:ENSG00000070367,EXOC5:ENSG00000053770,AP5M1;
8	116767000	25	0.722437426802594	;
8	52741000	28	0.722365431153908	:ENSG00000168300,PCMTD1;
1	120585000	13	0.722082876885217	;
8	52751000	25	0.721812699660157	:ENSG00000168300,PCMTD1;
1	207106000	32	0.721582755741274	:ENSG00000162896,PIGR;
4	151516000	19	0.721574362643718	:ENSG00000198589,LRBA;
1	44487000	28	0.721499252789779	:ENSG00000196517,SLC6A9:ENSG00000230615,RP5-1198O20.4;
5	36666000	31	0.72139481021968	:ENSG00000079215,SLC1A3:ENSG00000250155,CTD-2353F22.1:ENSG00000279400,CTD-2353F22.2;
4	151519000	20	0.721359774693941	:ENSG00000198589,LRBA;
15	43024000	26	0.721273329791454	:ENSG00000140326,CDAN1:ENSG00000128881,TTBK2:ENSG00000246283,CTD-2036P10.3;
15	72738000	24	0.721226725943409	:ENSG00000261423,RP11-1007O24.3:ENSG00000271072,RP11-1007O24.4;
2	210477000	27	0.721085766264779	:ENSG00000078018,MAP2;
7	98870000	27	0.720945834864421	:ENSG00000002079,MYH16;
18	67675000	28	0.720937100045839	:ENSG00000176225,RTTN;
15	29315000	30	0.720784632416013	;
8	52805000	32	0.720116114603795	:ENSG00000168300,PCMTD1:ENSG00000253475,RP11-110G21.2:ENSG00000228801,RP11-110G21.1;
8	116776000	34	0.72000427090784	;
17	29363000	17	0.719768133607109	:ENSG00000266865,RP11-848P1.9:ENSG00000265798,RP11-271K11.5;
10	74691000	26	0.719672926357751	:ENSG00000138315,OIT3:ENSG00000138308,PLA2G12B;
18	66825000	18	0.719520835376923	;
3	96942000	28	0.719506879994012	:ENSG00000080224,EPHA6;
12	50838000	28	0.719442213409473	:ENSG00000161813,LARP4;
6	95642000	31	0.719332268590969	;
4	74939000	23	0.718944052849573	;
11	19642000	38	0.718859098659977	;
14	57676000	21	0.718846797891463	:ENSG00000070367,EXOC5;
5	132110000	32	0.718683919889464	:ENSG00000164402,SEPT8;
4	41586000	29	0.718616157095262	:ENSG00000064042,LIMCH1;
4	33954000	22	0.718387008939108	:ENSG00000250954,RP11-79E3.3:ENSG00000250723,RP11-79E3.2;
13	48906000	21	0.717856188249504	:ENSG00000139687,RB1:ENSG00000277684,RP11-305D15.8;
9	90998000	27	0.717725792853903	:ENSG00000106723,SPIN1:ENSG00000275017,RP11-317B17.4;
9	125719000	20	0.717718404819368	:ENSG00000011454,RABGAP1;
9	125833000	20	0.717458274166396	:ENSG00000011454,RABGAP1;
17	29298000	43	0.717099334791847	:ENSG00000181481,RNF135:ENSG00000264456,RP11-848P1.2:ENSG00000264743,DPRXP4:ENSG00000266340,RP11-848P1.4;
15	43014000	32	0.717076923702586	:ENSG00000140326,CDAN1:ENSG00000278769,CTD-2036P10.5:ENSG00000274403,CTD-2036P10.6;
12	79985000	27	0.716962211431526	:ENSG00000177425,PAWR;
12	79997000	24	0.716749555654582	:ENSG00000177425,PAWR;
5	72673000	17	0.716735146712362	:ENSG00000249149,RP11-79P5.3;
15	29312000	28	0.716708873514943	;
1	207104000	30	0.716600238555909	:ENSG00000162896,PIGR;
8	116763000	39	0.716573817626394	;
1	230206000	24	0.716522850772676	;
9	127273000	30	0.716346963976015	:ENSG00000231149,RP11-10J18.3:ENSG00000148200,NR6A1;
1	204839000	25	0.716184578251186	:ENSG00000163531,NFASC;
16	67186000	18	0.716112321547285	:ENSG00000102871,TRADD:ENSG00000135722,FBXL8;
17	53802000	26	0.716095969685551	:ENSG00000166292,TMEM100;
8	52789000	41	0.715745475134191	:ENSG00000168300,PCMTD1;
18	67672000	28	0.715492509868384	:ENSG00000176225,RTTN;
12	80064000	22	0.715269637074235	:ENSG00000177425,PAWR;
17	29282000	19	0.715211281878799	:ENSG00000184060,ADAP2:ENSG00000230113,AC091177.1:ENSG00000266274,RN7SL138P:ENSG00000265743,RP11-848P1.3;
19	42395000	40	0.715180253785923	;
1	35402000	24	0.714928047550723	;
4	151509000	19	0.714768266517406	:ENSG00000198589,LRBA;
17	73394000	33	0.714718733880336	:ENSG00000177885,GRB2:ENSG00000264511,MIR3678;
13	48892000	44	0.714700279199283	:ENSG00000139687,RB1:ENSG00000238086,PPP1R26P1;
4	33836000	20	0.714661870570504	:ENSG00000250954,RP11-79E3.3;
12	60523000	24	0.714652970525028	;
9	125754000	27	0.714630022733989	:ENSG00000011454,RABGAP1;
14	57881000	21	0.714620697526404	:ENSG00000139977,NAA30;
17	19257000	22	0.714561751527529	:ENSG00000108641,B9D1;
9	125858000	25	0.714560891570738	:ENSG00000011454,RABGAP1;
2	73182000	18	0.714505206818909	;
19	42423000	33	0.714443767597851	;
11	19625000	46	0.71424857847505	;
15	40759000	28	0.714218572383654	:ENSG00000140320,BAHD1:ENSG00000169105,CHST14;
9	126012000	29	0.71415998443579	:ENSG00000165209,STRBP;
13	105391000	34	0.714147021681097	;
2	72760000	19	0.714006905893245	:ENSG00000144036,EXOC6B;
7	99023000	31	0.713668431017299	:ENSG00000106246,PTCD1:ENSG00000248919,ATP5J2-PTCD1;
8	52738000	28	0.713631951074143	:ENSG00000168300,PCMTD1;
10	74676000	31	0.713393740260615	:ENSG00000138315,OIT3:ENSG00000215086,NPM1P24;
8	52735000	24	0.713324740207635	:ENSG00000168300,PCMTD1;
5	142089000	19	0.713163743174232	;
8	31895000	27	0.713098311688416	:ENSG00000253974,NRG1-IT1;
7	99266000	25	0.713026563013908	:ENSG00000106258,CYP3A5;
4	151850000	12	0.71290778814849	:ENSG00000198589,LRBA;
7	131826000	39	0.712838742835708	:ENSG00000221866,PLXNA4;
8	116760000	21	0.712714062407973	;
11	60841000	20	0.712618754155288	;
11	67141000	23	0.712500317821679	:ENSG00000172613,RAD9A:ENSG00000256514,AP003419.11:ENSG00000175505,CLCF1:ENSG00000275484,CTC-1337H24.4;
7	98955000	27	0.712459640236292	:ENSG00000241685,ARPC1A;
8	35678000	19	0.71242165245138	;
12	53393000	37	0.712320570015169	:ENSG00000063046,EIF4B;
9	125970000	25	0.712166403645146	:ENSG00000165209,STRBP;
8	42134000	26	0.711987208332369	:ENSG00000104365,IKBKB;
17	29266000	23	0.711689405496248	:ENSG00000184060,ADAP2;
12	123747000	36	0.71164411591959	:ENSG00000111328,CDK2AP1;
12	50867000	24	0.711631945917558	:ENSG00000161813,LARP4;
17	29319000	25	0.711457776419011	:ENSG00000181481,RNF135;
15	42966000	33	0.711335671892612	:ENSG00000159433,STARD9;
8	111439000	28	0.711074979770042	;
18	67595000	33	0.710832608932106	:ENSG00000150637,CD226;
4	34127000	28	0.710603224158275	:ENSG00000248685,RP11-548L20.1;
11	123236000	31	0.710544930960003	;
5	142144000	21	0.710498971256114	:ENSG00000145819,ARHGAP26;
12	80110000	38	0.71046633532281	:ENSG00000258048,RP11-530C5.1;
12	50843000	36	0.710455836248629	:ENSG00000161813,LARP4;
14	80983000	23	0.710372381256316	;
5	142086000	27	0.71036613769194	;
8	116765000	59	0.710324861608744	;
6	144783000	34	0.710306514947125	:ENSG00000152818,UTRN;
17	29365000	26	0.710100724521636	:ENSG00000266865,RP11-848P1.9:ENSG00000265798,RP11-271K11.5;
1	230207000	32	0.71005767257355	;
14	57687000	28	0.709972279579148	:ENSG00000070367,EXOC5;
2	238128000	39	0.709863375885526	;
1	239749000	26	0.709593978221146	:ENSG00000133019,CHRM3;
18	67700000	22	0.709554479630011	:ENSG00000176225,RTTN;
9	125782000	34	0.709533780609768	:ENSG00000011454,RABGAP1:ENSG00000213216,RP11-355O1.7;
8	116817000	27	0.709461150185087	;
18	67827000	28	0.709354029364956	:ENSG00000176225,RTTN;
20	53758000	21	0.709110596622786	;
7	99395000	21	0.709026597776441	;
19	42408000	27	0.708918956017044	:ENSG00000268041,CTD-2575K13.6;
12	85881000	18	0.708778751839255	;
11	66938000	21	0.708346790676411	:ENSG00000173120,KDM2A;
11	66910000	25	0.708175029280602	:ENSG00000173120,KDM2A;
12	83233000	26	0.708166710891216	:ENSG00000179104,TMTC2;
7	19065000	39	0.708036562618135	:ENSG00000122691,TWIST1;
9	125841000	22	0.707850061829954	:ENSG00000011454,RABGAP1;
11	66889000	30	0.707834840978152	:ENSG00000173120,KDM2A;
1	116750000	27	0.707799249034235	;
17	58582000	41	0.707777977533502	:ENSG00000062725,APPBP2:ENSG00000270553,RP11-15E18.5;
17	19174000	31	0.707761963041069	:ENSG00000072134,EPN2;
7	99252000	33	0.707660422366966	:ENSG00000106258,CYP3A5;
1	36037000	25	0.707630507971351	:ENSG00000239636,RP4-728D4.2:ENSG00000116819,TFAP2E;
19	42398000	43	0.707421374235315	;
2	98142000	15	0.707366164956644	;
14	32184000	21	0.707192274284198	:ENSG00000151413,NUBPL;
4	79779000	16	0.70711094302816	:ENSG00000138756,BMP2K;
20	53198000	27	0.707011286234623	:ENSG00000101134,DOK5;
2	72941000	20	0.706967112715718	:ENSG00000144036,EXOC6B:ENSG00000222536,RNU2-39P;
17	73349000	32	0.706910204176613	:ENSG00000177885,GRB2:ENSG00000265987,RP11-16C1.3;
5	142085000	28	0.706672774496285	;
3	110618000	20	0.706642196094369	:ENSG00000242242,PVRL3-AS1;
19	42403000	16	0.706590132417957	:ENSG00000268041,CTD-2575K13.6;
10	69023000	24	0.706562218533657	:ENSG00000183230,CTNNA3;
2	234821000	20	0.706474212473767	;
15	45235000	17	0.70639993840627	;
5	132113000	23	0.70637816559412	:ENSG00000164402,SEPT8;
10	54288000	35	0.706362162458405	;
11	19622000	31	0.706302523801516	;
15	72887000	25	0.706243415883815	:ENSG00000166233,ARIH1:ENSG00000278313,RP11-1006G14.5;
1	214049000	28	0.705977901414765	:ENSG00000230461,PROX1-AS1;
15	72762000	22	0.705936073115806	:ENSG00000261423,RP11-1007O24.3:ENSG00000166233,ARIH1;
17	19220000	24	0.705816972347803	:ENSG00000072134,EPN2;
1	1633000	11	0.705812699396128	:ENSG00000215914,MMP23A:ENSG00000008128,CDK11A:ENSG00000268575,RP1-283E3.8;
18	67861000	29	0.705648532546597	:ENSG00000176225,RTTN;
1	116744000	32	0.705643171758978	;
8	11911000	12	0.70557583189634	;
1	116574000	21	0.705420709146389	:ENSG00000163393,SLC22A15;
17	29327000	19	0.705056626939646	:ENSG00000264148,RP11-848P1.7:ENSG00000266865,RP11-848P1.9;
9	125992000	27	0.704992747454755	:ENSG00000165209,STRBP;
4	72050000	21	0.704955692294147	:ENSG00000080493,SLC4A4;
8	116773000	25	0.704892296743409	;
8	116761000	25	0.704834826074152	;
15	42954000	20	0.704684167142099	:ENSG00000159433,STARD9;
2	234872000	32	0.704623258509477	;
9	91073000	28	0.70446469800023	:ENSG00000106723,SPIN1;
9	125769000	25	0.70439803617398	:ENSG00000011454,RABGAP1;
8	52720000	36	0.704180205128898	:ENSG00000147485,PXDNL:ENSG00000272076,RP11-11C20.3;
2	72622000	15	0.704153845205868	:ENSG00000144036,EXOC6B;
17	58573000	24	0.703895502726796	:ENSG00000062725,APPBP2;
11	46963000	14	0.703870633039025	:ENSG00000149179,C11orf49;
4	151830000	23	0.70372644798585	:ENSG00000198589,LRBA;
4	34218000	26	0.70366372384404	:ENSG00000248685,RP11-548L20.1;
17	19294000	21	0.703447672063063	;
7	146503000	29	0.703232563720436	:ENSG00000174469,CNTNAP2;
7	131833000	37	0.703012328237721	:ENSG00000221866,PLXNA4;
14	79248000	24	0.70293550291578	:ENSG00000021645,NRXN3;
20	7858000	25	0.702928007609665	:ENSG00000101323,HAO1;
1	116887000	34	0.702682855659354	;
17	29284000	37	0.702658587886717	:ENSG00000184060,ADAP2:ENSG00000266274,RN7SL138P:ENSG00000265743,RP11-848P1.3;
4	41590000	27	0.702518164805535	:ENSG00000064042,LIMCH1;
8	116769000	17	0.702486072891261	;
6	10713000	32	0.70248128054533	;
8	116781000	40	0.702320184956969	;
5	177863000	31	0.702023535883151	:ENSG00000050767,COL23A1:ENSG00000245688,CTB-26E19.1;
8	52726000	21	0.701974821103971	:ENSG00000168300,PCMTD1;
5	19770000	19	0.701891064641988	:ENSG00000145526,CDH18;
2	73645000	21	0.70178008505061	;
10	76781000	28	0.701776741411928	:ENSG00000156650,KAT6B:ENSG00000234149,RP11-77G23.2:ENSG00000227186,RP11-77G23.5;
10	31607000	25	0.701769714363515	:ENSG00000237036,ZEB1-AS1;
11	61316000	38	0.701756940074525	:ENSG00000011347,SYT7;
18	30555000	24	0.70167376935098	:ENSG00000166960,CCDC178;
17	7589000	31	0.701530032071486	:ENSG00000141510,TP53:ENSG00000262251,RP11-199F11.2:ENSG00000141499,WRAP53;
13	105376000	42	0.70142408641389	;
14	57666000	22	0.701283436261983	:ENSG00000070367,EXOC5;
12	80048000	29	0.701074093815232	:ENSG00000177425,PAWR;
17	29308000	23	0.701070386515188	:ENSG00000181481,RNF135;
13	49138000	20	0.701058064353417	:ENSG00000233456,LINC01077;
8	111438000	27	0.701022042576321	;
15	72707000	33	0.700917120839286	:ENSG00000261423,RP11-1007O24.3;
13	41727000	20	0.700727719966403	:ENSG00000278390,RP11-74J13.8;
1	36778000	18	0.700553685739178	:ENSG00000214193,SH3D21:ENSG00000142694,EVA1B;
18	67757000	38	0.700245094255383	:ENSG00000176225,RTTN;
8	16789000	30	0.700237807319495	;
15	29314000	29	0.700210045922097	;
15	39609000	35	0.700141749419045	:ENSG00000259345,RP11-624L4.1;
8	116830000	35	0.700094708869153	;
1	173605000	16	0.700050535815701	:ENSG00000183831,ANKRD45:ENSG00000232113,RP11-360D2.1;
15	29224000	23	0.70001784684609	;
10	74654000	20	0.699557810319439	:ENSG00000138315,OIT3;
12	83249000	22	0.699519556730158	:ENSG00000179104,TMTC2;
7	99361000	22	0.699447556340322	:ENSG00000160868,CYP3A4:ENSG00000273407,RP11-757A13.1;
7	99309000	30	0.699296276983409	:ENSG00000160870,CYP3A7:ENSG00000221487,AC069294.1;
1	116879000	31	0.699216143470022	;
20	42273000	18	0.699204721828976	:ENSG00000101052,IFT52:ENSG00000215467,RPL27AP;
4	173428000	15	0.699201087936882	:ENSG00000174473,GALNTL6;
12	79942000	31	0.699063669999848	:ENSG00000257474,RP11-359M6.1;
14	106079000	50	0.699042215841476	:ENSG00000274172,MIR8071-1;
12	80019000	44	0.698941128684358	:ENSG00000177425,PAWR;
17	59164000	21	0.698892575041788	:ENSG00000141376,BCAS3;
21	39555000	17	0.698861830842295	:ENSG00000198054,DSCR8;
12	89331000	18	0.698786747198586	;
2	236886000	32	0.698478952754683	:ENSG00000157985,AGAP1;
12	79961000	27	0.697945985081953	:ENSG00000177425,PAWR;
15	29215000	25	0.697805222206424	;
6	153922000	24	0.697743193735224	;
10	74684000	27	0.697726765114602	:ENSG00000138315,OIT3;
15	34269000	20	0.69770954196105	:ENSG00000169857,AVEN:ENSG00000184984,CHRM5;
7	98980000	25	0.697513472099558	:ENSG00000241685,ARPC1A:ENSG00000130429,ARPC1B:ENSG00000106244,PDAP1;
19	42396000	38	0.697488703989625	;
17	58562000	36	0.69720589797578	:ENSG00000062725,APPBP2;
17	72674000	16	0.697011328502544	:ENSG00000172794,RAB37;
5	33956000	32	0.696759483076594	:ENSG00000164175,SLC45A2;
3	144482000	30	0.696617993322926	;
3	25766000	16	0.696495896899898	:ENSG00000151092,NGLY1;
15	72578000	18	0.696404600239434	:ENSG00000273025,CELF6:ENSG00000261460,RP11-106M3.3:ENSG00000140488,CELF6:ENSG00000260729,RP11-106M3.2;
4	34030000	28	0.696385402028455	:ENSG00000250954,RP11-79E3.3;
4	117098000	33	0.69636167996032	:ENSG00000248173,RP11-659O3.1;
17	29286000	20	0.696214787516504	:ENSG00000184060,ADAP2:ENSG00000266274,RN7SL138P:ENSG00000265743,RP11-848P1.3:ENSG00000181481,RNF135;
13	49029000	20	0.695956943916166	:ENSG00000139687,RB1;
12	39146000	14	0.695914428795185	:ENSG00000139117,CPNE8;
17	58421000	22	0.695839189632502	:ENSG00000170832,USP32;
6	145069000	18	0.695813917669896	:ENSG00000152818,UTRN;
8	52693000	34	0.69575551520589	:ENSG00000147485,PXDNL;
11	66963000	26	0.695748393376318	:ENSG00000173120,KDM2A:ENSG00000179038,RP11-157K17.5;
13	105392000	37	0.695699122982208	;
2	39668000	27	0.695660214847615	;
14	32192000	17	0.695594743170887	:ENSG00000151413,NUBPL;
2	123279000	26	0.695542684619807	;
6	121514000	21	0.695542677299308	:ENSG00000146350,TBC1D32;
7	138879000	23	0.695520337022209	:ENSG00000271537,RP11-365F18.6;
8	144039000	28	0.695504304692905	;
15	34265000	28	0.695420962135236	:ENSG00000169857,AVEN:ENSG00000184984,CHRM5;
7	99098000	30	0.695338775540983	:ENSG00000198556,ZNF789:ENSG00000196652,ZKSCAN5;
2	72652000	15	0.695317426342139	:ENSG00000144036,EXOC6B;
4	117118000	37	0.695249774896446	:ENSG00000248173,RP11-659O3.1;
14	57691000	24	0.695177385287246	:ENSG00000070367,EXOC5;
4	34042000	27	0.69509442829357	;
3	96795000	26	0.694946912051092	:ENSG00000080224,EPHA6;
1	1249000	53	0.694823841259512	:ENSG00000127054,CPSF3L:ENSG00000240731,RP5-890O3.9;
7	103681000	26	0.694782079012917	;
3	96937000	27	0.694750505241229	:ENSG00000080224,EPHA6;
17	58519000	32	0.694677877234333	:ENSG00000062725,APPBP2;
8	52745000	37	0.69465705647475	:ENSG00000168300,PCMTD1;
15	38284000	26	0.694586436646665	:ENSG00000259225,RP11-1008C21.1;
16	67294000	19	0.694506423766226	:ENSG00000135740,SLC9A5:ENSG00000262691,CTC-277H1.7;
2	192772000	25	0.694389134979237	:ENSG00000233766,AC098617.1;
15	28288000	20	0.694359393266937	:ENSG00000104044,OCA2;
14	57704000	25	0.69392537225486	:ENSG00000070367,EXOC5;
7	132098000	29	0.693796725014253	:ENSG00000221866,PLXNA4;
14	62018000	37	0.693547480480981	:ENSG00000258989,RP11-47I22.4:ENSG00000250548,RP11-47I22.2;
21	17934000	28	0.693403471600686	;
2	143280000	22	0.693376869662522	;
20	62159000	39	0.693300246390455	:ENSG00000101213,PTK6;
11	19629000	33	0.693247445091965	;
4	72027000	23	0.693192922403398	;
1	173579000	30	0.693176052238578	:ENSG00000238272,RP3-436N22.3:ENSG00000183831,ANKRD45;
5	142126000	24	0.692971313956946	:ENSG00000236714,AC005592.1;
1	10210000	31	0.692828810744711	:ENSG00000130939,UBE4B;
10	76666000	24	0.692628067172596	:ENSG00000156650,KAT6B;
8	52794000	34	0.692619929631868	:ENSG00000168300,PCMTD1;
4	33684000	30	0.692448766933426	;
13	72280000	34	0.692408835061098	;
19	42412000	34	0.692381637396543	:ENSG00000268041,CTD-2575K13.6;
1	64280000	20	0.692075905057064	;
20	56450000	22	0.691972957544987	;
9	125726000	34	0.691960938608316	:ENSG00000011454,RABGAP1;
4	177706000	29	0.691688906402035	;
17	3440000	31	0.691625031865758	:ENSG00000167723,TRPV3;
15	25504000	33	0.691582621152243	:ENSG00000224078,SNHG14:ENSG00000212380,SNORD115-45:ENSG00000276844,SNORD115-46:ENSG00000212528,SNORD115-47;
5	132112000	27	0.691504381516739	:ENSG00000164402,SEPT8;
3	96924000	22	0.691447340796216	:ENSG00000080224,EPHA6;
15	72768000	27	0.691363692075049	:ENSG00000166233,ARIH1;
1	173596000	25	0.691344162607521	:ENSG00000183831,ANKRD45:ENSG00000232113,RP11-360D2.1;
7	99071000	28	0.691266552316101	:ENSG00000198556,ZNF789;
8	52754000	23	0.691261232142192	:ENSG00000168300,PCMTD1;
6	124630000	23	0.691168921278531	;
8	52727000	45	0.691112721686707	:ENSG00000168300,PCMTD1;
17	53736000	44	0.691071357418142	;
15	72895000	16	0.690841791348691	:ENSG00000166233,ARIH1:ENSG00000278313,RP11-1006G14.5:ENSG00000260144,RP11-361M10.3:ENSG00000259783,RP11-1006G14.2;
8	52803000	26	0.690781655916252	:ENSG00000168300,PCMTD1:ENSG00000253475,RP11-110G21.2:ENSG00000228801,RP11-110G21.1;
17	58514000	42	0.690767129241186	:ENSG00000062725,APPBP2;
14	57718000	31	0.69071285191289	:ENSG00000070367,EXOC5;
10	31615000	28	0.690665791380016	;
16	67123000	23	0.690639832010109	:ENSG00000067955,CBFB;
10	76690000	12	0.690593204260022	:ENSG00000156650,KAT6B;
17	19175000	23	0.690504048961293	:ENSG00000072134,EPN2;
7	98887000	25	0.690478164186861	:ENSG00000002079,MYH16;
8	52728000	25	0.690444881467457	:ENSG00000168300,PCMTD1;
12	6214000	21	0.690417692129045	:ENSG00000110799,VWF;
15	38282000	27	0.690302264074172	:ENSG00000259225,RP11-1008C21.1;
6	37322000	31	0.690177917374795	:ENSG00000112130,RNF8:ENSG00000239953,RN7SL273P;
4	155120000	22	0.690028161269062	:ENSG00000280241,RP11-290O12.2;
3	168994000	26	0.690008945036386	:ENSG00000085276,MECOM;
6	136485000	27	0.689982594653802	:ENSG00000171408,PDE7B:ENSG00000237596,RP13-143G15.4;
9	21936000	25	0.689935709503229	:ENSG00000099810,MTAP:ENSG00000264545,RP11-145E5.5;
1	35474000	27	0.68985081268267	:ENSG00000271741,RP11-244H3.4:ENSG00000163867,ZMYM6;
17	72677000	33	0.689660926413342	:ENSG00000172794,RAB37;
2	97493000	24	0.689622925736456	:ENSG00000168763,CNNM3:ENSG00000163126,ANKRD23:ENSG00000213337,ANKRD39;
6	10667000	25	0.689556379598438	:ENSG00000137434,C6orf52:ENSG00000201048,Y_RNA;
12	83255000	24	0.689425217311096	:ENSG00000179104,TMTC2;
8	35769000	14	0.689241989098527	:ENSG00000253452,RP11-473J6.1;
7	99415000	33	0.689201865760881	:ENSG00000261511,CTD-3244O18.7;
9	125875000	36	0.689072619704425	:ENSG00000236901,MIR600HG:ENSG00000165209,STRBP;
1	239708000	22	0.688551039869949	:ENSG00000133019,CHRM3;
4	151513000	25	0.688256764025242	:ENSG00000198589,LRBA;
9	126002000	21	0.688048109773656	:ENSG00000165209,STRBP;
2	72750000	22	0.688035034184241	:ENSG00000144036,EXOC6B;
20	39077000	25	0.687914066417503	;
8	35797000	25	0.687893439344619	:ENSG00000253452,RP11-473J6.1;
21	17928000	30	0.687874955994583	;
8	116770000	14	0.687758775005719	;
12	50778000	24	0.687740159126192	:ENSG00000185958,FAM186A:ENSG00000161813,LARP4;
13	44676000	13	0.687586651831042	:ENSG00000226519,LINC00390:ENSG00000227258,SMIM2-AS1;
6	153914000	24	0.687581698603971	;
4	151704000	30	0.687268106458458	:ENSG00000198589,LRBA;
1	35480000	39	0.687191966810816	:ENSG00000271741,RP11-244H3.4:ENSG00000163867,ZMYM6;
12	39072000	21	0.687126851387232	:ENSG00000139117,CPNE8;
17	58844000	46	0.687079853011432	:ENSG00000141376,BCAS3;
2	72565000	32	0.686966863345076	:ENSG00000144036,EXOC6B;
3	110875000	16	0.686921958539699	:ENSG00000177707,PVRL3;
17	58835000	23	0.686767419342768	:ENSG00000141376,BCAS3;
5	142093000	25	0.686480542680286	;
14	57837000	19	0.686350262593807	;
10	95177000	25	0.686241029511393	:ENSG00000138119,MYOF;
10	3033000	37	0.686236202236013	;
18	68257000	25	0.686095466146703	;
1	36240000	33	0.686031692496464	;
8	52724000	28	0.686014824991341	:ENSG00000168300,PCMTD1;
18	7627000	23	0.686006533789715	:ENSG00000173482,PTPRM;
4	119035000	24	0.685939199362285	:ENSG00000164100,NDST3;
9	125748000	18	0.685674461156985	:ENSG00000011454,RABGAP1;
5	167657000	30	0.685530145434016	:ENSG00000145934,TENM2:ENSG00000253978,CTB-178M22.2;
8	54431000	23	0.685436506927181	:ENSG00000237807,RP11-400K9.4;
1	116950000	36	0.685227113388036	:ENSG00000163399,ATP1A1:ENSG00000203865,ATP1A1-AS1:ENSG00000212385,RNU6-817P;
5	132114000	22	0.68509787491029	:ENSG00000164402,SEPT8;
4	148697000	34	0.684925829765597	:ENSG00000071205,ARHGAP10:ENSG00000264274,MIR4799;
10	76602000	15	0.684730686873525	:ENSG00000156650,KAT6B;
17	72717000	21	0.684679534455109	:ENSG00000172794,RAB37;
7	98981000	21	0.684628078163939	:ENSG00000241685,ARPC1A:ENSG00000130429,ARPC1B:ENSG00000106244,PDAP1;
8	116782000	28	0.684560190668285	;
17	58486000	31	0.684504296499639	:ENSG00000170832,USP32:ENSG00000141371,C17orf64;
14	32183000	36	0.684490806501321	:ENSG00000151413,NUBPL;
18	68248000	22	0.684457235222704	;
15	72663000	19	0.684456539633832	:ENSG00000260729,RP11-106M3.2:ENSG00000213614,HEXA:ENSG00000260339,HEXA-AS1:ENSG00000243007,RP11-106M3.1;
16	22956000	29	0.684352743959972	;
15	42973000	27	0.684341312567982	:ENSG00000159433,STARD9;
14	57866000	24	0.684272476158941	:ENSG00000139977,NAA30;
17	58843000	28	0.684265127435385	:ENSG00000141376,BCAS3;
13	48950000	17	0.684195366633741	:ENSG00000139687,RB1;
4	18055000	31	0.684144502830052	;
12	39066000	24	0.684045279092128	:ENSG00000139117,CPNE8;
8	116783000	23	0.684044459638079	;
5	132090000	27	0.683835442822674	:ENSG00000205089,CCNI2:ENSG00000164402,SEPT8;
5	72750000	23	0.683820418936907	:ENSG00000251324,LINC01386;
14	32923000	42	0.683652348417537	:ENSG00000151320,AKAP6;
12	83229000	30	0.6835328491815	:ENSG00000179104,TMTC2;
18	68219000	26	0.683268440863532	;
17	73389000	36	0.683193590019318	:ENSG00000177885,GRB2:ENSG00000265342,RP11-16C1.1;
2	69281000	17	0.683150642877084	:ENSG00000169604,ANTXR1;
16	67105000	28	0.683104744935078	:ENSG00000067955,CBFB;
12	80062000	27	0.68300470264003	:ENSG00000177425,PAWR;
12	79956000	50	0.682888633757344	;
9	130001000	25	0.682765520620825	:ENSG00000136895,GARNL3;
6	153920000	24	0.682682865268992	;
3	71081000	34	0.682604914558267	:ENSG00000114861,FOXP1;
3	144436000	25	0.682585176707553	;
8	52698000	33	0.682513913052766	:ENSG00000147485,PXDNL;
8	52784000	24	0.682474601486396	:ENSG00000168300,PCMTD1;
19	42413000	21	0.682267490708983	:ENSG00000268041,CTD-2575K13.6;
8	116771000	25	0.682073155850728	;
4	148720000	23	0.682063444281273	:ENSG00000071205,ARHGAP10;
2	192244000	21	0.682057851834936	:ENSG00000128641,MYO1B;
4	34249000	26	0.682043511507057	:ENSG00000248685,RP11-548L20.1;
10	118148000	26	0.682034509862174	;
17	58833000	23	0.681826676863084	:ENSG00000141376,BCAS3;
8	116774000	35	0.681802052850251	;
15	45221000	21	0.681766715336579	:ENSG00000259742,CTD-2014N11.1;
2	97751000	48	0.681712461722948	:ENSG00000144199,FAHD2B:ENSG00000279791,RP11-499E14.1;
12	79953000	24	0.681692579026314	;
6	136511000	26	0.681602253757816	:ENSG00000171408,PDE7B:ENSG00000237596,RP13-143G15.4;
8	66950000	16	0.681484692731484	:ENSG00000147570,DNAJC5B;
6	153928000	33	0.68147010144898	;
4	173427000	14	0.681392886977669	:ENSG00000174473,GALNTL6;
15	29316000	26	0.681362861885951	;
18	67583000	20	0.681249916009531	:ENSG00000150637,CD226;
8	116833000	33	0.681167805527554	;
15	72572000	21	0.68111689196721	:ENSG00000273025,CELF6:ENSG00000261460,RP11-106M3.3:ENSG00000140488,CELF6:ENSG00000260729,RP11-106M3.2;
9	129996000	15	0.681068416367829	:ENSG00000136895,GARNL3;
6	153924000	26	0.680775900953	;
15	29311000	28	0.680775578919075	;
10	31704000	30	0.680617018466488	;
19	18651000	26	0.680580023462318	:ENSG00000105701,FKBP8;
7	19125000	27	0.680367965834841	:ENSG00000122691,TWIST1;
6	136482000	24	0.680282612380341	:ENSG00000171408,PDE7B:ENSG00000237596,RP13-143G15.4;
14	38299000	26	0.680199386379399	:ENSG00000139865,TTC6;
20	32802000	17	0.680193135265915	:ENSG00000101440,ASIP:ENSG00000214185,XPOTP1;
15	72574000	29	0.68011418689627	:ENSG00000273025,CELF6:ENSG00000261460,RP11-106M3.3:ENSG00000140488,CELF6:ENSG00000260729,RP11-106M3.2;
13	41715000	19	0.68000448243466	:ENSG00000278390,RP11-74J13.8;
7	93873000	18	0.679996086575807	;
5	132545000	17	0.67991298283922	:ENSG00000248245,CTB-49A3.2;
10	108011000	37	0.67987535261487	;
2	74738000	29	0.679853282685974	:ENSG00000115297,TLX2:ENSG00000144045,DQX1;
12	121768000	23	0.67983541516349	:ENSG00000089053,ANAPC5;
15	55809000	28	0.679829286327612	;
1	225309000	18	0.679714568182326	:ENSG00000185842,DNAH14;
8	116766000	40	0.679649136468823	;
2	74899000	22	0.679625996377657	:ENSG00000135622,SEMA4F;
7	113800000	28	0.679473862928578	:ENSG00000128573,FOXP2;
15	45359000	23	0.679253110444839	:ENSG00000140263,SORD:ENSG00000259352,RP11-109D20.2;
7	131829000	27	0.679228981294805	:ENSG00000221866,PLXNA4;
11	19688000	26	0.679190623798525	;
1	120447000	12	0.679115784518076	:ENSG00000261662,RP5-1042I8.7;
13	45572000	16	0.679055434904444	:ENSG00000223732,RP11-321C24.1:ENSG00000133114,GPALPP1:ENSG00000265802,RN7SL49P;
17	58846000	29	0.679025795867963	:ENSG00000141376,BCAS3;
17	58444000	29	0.678986939649469	:ENSG00000170832,USP32;
15	72486000	25	0.678890431145594	:ENSG00000175318,GRAMD2:ENSG00000067225,PKM;
14	79244000	35	0.678830865899587	:ENSG00000021645,NRXN3;
4	148823000	29	0.678600847222046	:ENSG00000071205,ARHGAP10;
1	120489000	20	0.678367694808122	;
10	76751000	19	0.678241373057328	:ENSG00000156650,KAT6B;
12	56158000	19	0.678228195094243	:ENSG00000205323,SARNP:ENSG00000257390,RP11-762I7.5;
17	72406000	32	0.678167961816068	:ENSG00000200021,RNA5SP448;
14	57664000	28	0.67810740187047	:ENSG00000070367,EXOC5;
1	116764000	32	0.678006961692252	;
11	67124000	19	0.677978827940945	:ENSG00000172613,RAD9A:ENSG00000175482,POLD4:ENSG00000256514,AP003419.11:ENSG00000201684,RN7SKP239:ENSG00000175505,CLCF1;
2	72678000	27	0.677794785107994	:ENSG00000144036,EXOC6B;
18	67572000	32	0.6777654972942	:ENSG00000150637,CD226;
4	177705000	26	0.67765607321832	;
4	165513000	26	0.677596386453893	:ENSG00000251162,RP11-75A5.1;
7	99027000	36	0.677588829937957	:ENSG00000106246,PTCD1:ENSG00000248919,ATP5J2-PTCD1:ENSG00000160917,CPSF4;
10	31580000	23	0.677471769918772	:ENSG00000237036,ZEB1-AS1;
8	42139000	28	0.677404959165594	:ENSG00000104365,IKBKB;
1	116966000	12	0.677272675477425	:ENSG00000233154,RP4-655J12.4:ENSG00000230381,RP4-655J12.5;
9	125968000	24	0.677262872621769	:ENSG00000165209,STRBP;
10	74662000	21	0.677253967480506	:ENSG00000138315,OIT3;
17	29297000	38	0.677250046053851	:ENSG00000181481,RNF135:ENSG00000264456,RP11-848P1.2:ENSG00000264743,DPRXP4:ENSG00000266340,RP11-848P1.4;
14	62021000	35	0.677194482395389	:ENSG00000258989,RP11-47I22.4:ENSG00000250548,RP11-47I22.2;
1	35454000	17	0.677002686202389	:ENSG00000271741,RP11-244H3.4:ENSG00000163867,ZMYM6;
15	45152000	25	0.67669995768744	:ENSG00000259479,SORD2P;
2	133685000	21	0.676655278517074	:ENSG00000233729,AC016909.1;
19	3565000	48	0.676581781666498	:ENSG00000161091,MFSD12:ENSG00000279590,AC005786.6:ENSG00000266959,AC005786.3:ENSG00000064961,HMG20B;
5	132108000	25	0.676557522362695	:ENSG00000164402,SEPT8;
2	72545000	18	0.67642565231242	:ENSG00000144036,EXOC6B;
2	74761000	20	0.676409176381828	:ENSG00000115318,LOXL3;
12	50814000	34	0.676264823477884	:ENSG00000161813,LARP4;
12	79947000	37	0.676229696625783	:ENSG00000257956,NOP56P3;
10	127205000	30	0.676213390524987	;
4	41547000	35	0.676172580681168	:ENSG00000064042,LIMCH1;
2	74682000	35	0.676121781140713	:ENSG00000115274,INO80B:ENSG00000274049,INO80B-WBP1:ENSG00000239779,WBP1:ENSG00000115275,MOGS;
2	143397000	18	0.676111425676991	;
13	48931000	23	0.676054904156076	:ENSG00000139687,RB1;
13	105374000	32	0.676043366463161	;
17	19160000	17	0.67599357228046	:ENSG00000072134,EPN2;
20	7871000	29	0.675950435640507	:ENSG00000101323,HAO1;
17	58636000	29	0.675800546615364	:ENSG00000267678,RP11-15E18.3:ENSG00000267772,RP11-15E18.4:ENSG00000266943,RP11-15E18.2;
8	16639000	42	0.675770489251822	:ENSG00000253496,RP11-13N12.1;
3	87438000	38	0.675714309265832	;
2	72955000	21	0.675708192398243	:ENSG00000144036,EXOC6B;
4	10233000	25	0.675598353137456	:ENSG00000271544,AC006499.9;
15	72650000	34	0.675459214953584	:ENSG00000260729,RP11-106M3.2:ENSG00000213614,HEXA;
15	72891000	17	0.675428086778624	:ENSG00000166233,ARIH1:ENSG00000278313,RP11-1006G14.5:ENSG00000260144,RP11-361M10.3:ENSG00000259783,RP11-1006G14.2;
17	58491000	23	0.675351087926032	:ENSG00000170832,USP32:ENSG00000141371,C17orf64;
1	173945000	16	0.675253300640527	:ENSG00000135870,RC3H1;
10	117649000	19	0.675198920699587	;
9	90966000	31	0.67516300687218	;
16	71043000	16	0.675102121806851	:ENSG00000157423,HYDIN;
18	7611000	25	0.675096827301028	:ENSG00000173482,PTPRM;
15	48471000	18	0.674747091423855	;
1	53452000	20	0.6747305339166	:ENSG00000116171,SCP2:ENSG00000236360,RP11-334A14.2:ENSG00000226147,TUBBP10;
8	116775000	20	0.674727263188413	;
4	148687000	30	0.67468678728864	:ENSG00000071205,ARHGAP10;
9	127311000	24	0.674674291901601	:ENSG00000148200,NR6A1;
17	58516000	32	0.674658994234464	:ENSG00000062725,APPBP2;
3	110750000	17	0.674532699535662	:ENSG00000242242,PVRL3-AS1;
17	29301000	30	0.674502424858827	:ENSG00000181481,RNF135:ENSG00000264743,DPRXP4:ENSG00000266340,RP11-848P1.4;
18	67664000	33	0.674488348654295	:ENSG00000176225,RTTN;
7	137514000	25	0.67447170852528	:ENSG00000157680,DGKI;
15	45211000	28	0.674384922748739	:ENSG00000259742,CTD-2014N11.1:ENSG00000259231,CTD-2014N11.2:ENSG00000252117,RNU6-1108P;
8	52742000	28	0.674368362839004	:ENSG00000168300,PCMTD1;
2	72770000	23	0.674360563307945	:ENSG00000144036,EXOC6B;
16	67146000	22	0.674335959531787	:ENSG00000125149,C16orf70;
4	148718000	35	0.674163091396044	:ENSG00000071205,ARHGAP10;
11	67136000	22	0.674140233303202	:ENSG00000172613,RAD9A:ENSG00000256514,AP003419.11:ENSG00000175505,CLCF1:ENSG00000275484,CTC-1337H24.4;
7	132134000	34	0.674080516850788	:ENSG00000221866,PLXNA4;
5	75710000	30	0.673888803972791	:ENSG00000145703,IQGAP2;
2	104965000	18	0.673854337606665	;
5	124363000	30	0.673747609694108	:ENSG00000250411,RP11-257I8.2;
5	100983000	26	0.673669799215774	;
15	72169000	16	0.67362513372246	:ENSG00000066933,MYO9A;
2	164274000	23	0.673569518809743	;
5	38220000	28	0.673521698005705	;
12	121749000	20	0.673519120066808	:ENSG00000089053,ANAPC5;
15	72863000	19	0.673457682597706	:ENSG00000166233,ARIH1;
1	173608000	13	0.673418211657569	:ENSG00000183831,ANKRD45;
3	182804000	15	0.673288981976539	:ENSG00000078070,MCCC1;
8	52798000	28	0.673280056561069	:ENSG00000168300,PCMTD1;
13	48958000	19	0.673160372756779	:ENSG00000139687,RB1:ENSG00000139679,LPAR6;
17	36589000	22	0.673129265484826	;
4	41589000	29	0.673095894518154	:ENSG00000064042,LIMCH1;
6	84913000	22	0.673095565661995	;
12	85789000	17	0.673095051501101	;
7	78701000	23	0.67303106940504	;
9	125840000	25	0.672996904140892	:ENSG00000011454,RABGAP1;
14	62175000	39	0.672876208592469	:ENSG00000100644,HIF1A:ENSG00000258667,HIF1A-AS2;
1	76936000	18	0.672863718326325	:ENSG00000184005,ST6GALNAC3;
5	100984000	26	0.672849401416488	;
13	104061000	31	0.672656467254874	;
18	68229000	32	0.672616451017495	;
11	64532000	26	0.672600961400949	:ENSG00000168066,SF1;
11	64498000	23	0.672447918298136	:ENSG00000068831,RASGRP2;
17	59584000	30	0.672445601881448	;
10	127202000	31	0.672388473752355	;
10	76571000	29	0.672352127360937	;
10	76541000	22	0.672294122571504	;
21	17709000	25	0.672113689016485	;
17	53776000	37	0.672051916003914	;
15	72826000	24	0.671910361342016	:ENSG00000166233,ARIH1;
2	73029000	20	0.671786840762163	:ENSG00000144036,EXOC6B;
2	210491000	20	0.671741807664676	:ENSG00000078018,MAP2;
9	91021000	20	0.671736671828347	:ENSG00000106723,SPIN1:ENSG00000227638,HNRNPA1P14;
3	25735000	24	0.671705017124115	;
9	125859000	22	0.671652262638736	:ENSG00000011454,RABGAP1;
8	52768000	24	0.671648799617591	:ENSG00000168300,PCMTD1;
17	58592000	32	0.671521756871791	:ENSG00000062725,APPBP2;
4	117091000	22	0.671451263683866	:ENSG00000248173,RP11-659O3.1;
2	97701000	21	0.671260899825082	:ENSG00000236847,AC018892.3;
17	59282000	15	0.671061521384256	:ENSG00000141376,BCAS3;
8	116768000	22	0.670899866359804	;
1	161944000	22	0.670879162179688	:ENSG00000162745,OLFML2B;
1	239710000	36	0.670789285953929	:ENSG00000133019,CHRM3;
4	148722000	26	0.67078004811757	:ENSG00000071205,ARHGAP10:ENSG00000240014,RN7SL254P;
3	110803000	18	0.670760156001054	:ENSG00000177707,PVRL3;
7	131831000	43	0.670738524603153	:ENSG00000221866,PLXNA4;
17	58249000	24	0.670702077090288	:ENSG00000266960,FAM106DP:ENSG00000170832,USP32;
2	74955000	24	0.670687699122557	;
2	234862000	29	0.67058119241253	:ENSG00000237581,AC005538.5;
3	144412000	26	0.670530412965193	;
8	144864000	33	0.67041302043882	:ENSG00000214733,RP11-429J17.8:ENSG00000180900,SCRIB;
7	99095000	30	0.67033803145601	:ENSG00000198556,ZNF789:ENSG00000160908,ZNF394:ENSG00000196652,ZKSCAN5;
9	125880000	26	0.670265797880858	:ENSG00000165209,STRBP;
1	173970000	19	0.670182912796566	:ENSG00000135870,RC3H1:ENSG00000236535,RC3H1-IT1;
8	111443000	26	0.670178932443394	;
21	17940000	21	0.670042017607734	:ENSG00000269950,AP000962.2;
14	62019000	34	0.670031232747607	:ENSG00000258989,RP11-47I22.4:ENSG00000250548,RP11-47I22.2;
12	85659000	20	0.669993918279666	;
17	29278000	28	0.669907595078827	:ENSG00000184060,ADAP2:ENSG00000230113,AC091177.1:ENSG00000266274,RN7SL138P;
3	182664000	22	0.669758550025463	:ENSG00000043093,DCUN1D1:ENSG00000244346,RP11-531F16.3;
2	72366000	32	0.669719890234387	:ENSG00000003137,CYP26B1;
15	48486000	18	0.669696738217096	:ENSG00000233932,CTXN2:ENSG00000074803,SLC12A1:ENSG00000259385,RP11-605F22.1;
10	22315000	23	0.669687984043374	;
5	88233000	34	0.66963226245639	:ENSG00000248309,MEF2C-AS1;
4	151834000	24	0.669548984335967	:ENSG00000198589,LRBA;
1	116767000	30	0.669516234083877	;
10	31705000	28	0.669510661425059	;
1	249100000	18	0.669503294322697	:ENSG00000175137,SH3BP5L;
8	52802000	21	0.669399339283427	:ENSG00000168300,PCMTD1:ENSG00000253475,RP11-110G21.2:ENSG00000228801,RP11-110G21.1;
2	72942000	29	0.669308577504303	:ENSG00000144036,EXOC6B:ENSG00000222536,RNU2-39P;
17	72425000	33	0.669245112235119	:ENSG00000170412,GPRC5C;
1	35468000	32	0.669223055919196	:ENSG00000271741,RP11-244H3.4:ENSG00000163867,ZMYM6;
17	17268000	24	0.669069625067246	;
8	21126000	34	0.668995351847171	;
5	37426000	18	0.668983350674541	:ENSG00000082068,WDR70;
12	79939000	32	0.66893944894113	:ENSG00000257474,RP11-359M6.1;
4	148695000	28	0.668881423670389	:ENSG00000071205,ARHGAP10:ENSG00000264274,MIR4799;
4	18062000	20	0.668866425394673	;
1	173950000	22	0.668726842790817	:ENSG00000135870,RC3H1;
9	2133000	30	0.668692565437248	:ENSG00000080503,SMARCA2;
1	120639000	20	0.668634465247739	;
13	49097000	18	0.668617792849185	:ENSG00000136161,RCBTB2:ENSG00000274929,RP11-165D7.5;
5	72700000	27	0.66860159980745	:ENSG00000249149,RP11-79P5.3;
1	173617000	18	0.668543837264731	:ENSG00000183831,ANKRD45;
17	73393000	23	0.668539372945642	:ENSG00000177885,GRB2:ENSG00000264511,MIR3678;
2	72623000	22	0.668508038824728	:ENSG00000144036,EXOC6B;
12	39058000	18	0.66835234484112	:ENSG00000139117,CPNE8;
12	21163000	32	0.668215920277258	:ENSG00000257046,RP11-545J16.1:ENSG00000205754,SLCO1B7;
15	29567000	19	0.668203076966039	;
3	110918000	26	0.668172861261417	:ENSG00000177707,PVRL3;
9	140960000	29	0.668136675960749	:ENSG00000148408,CACNA1B;
8	16788000	39	0.668031220114749	;
2	192245000	23	0.667840279868593	:ENSG00000128641,MYO1B;
5	142077000	35	0.667529515419843	:ENSG00000113578,FGF1:ENSG00000261757,AC005592.3;
3	96652000	23	0.667465500778846	:ENSG00000080224,EPHA6;
17	59220000	23	0.667377645183661	:ENSG00000141376,BCAS3;
10	111223000	27	0.667372014880669	;
8	35637000	23	0.667259763156407	:ENSG00000156687,UNC5D;
2	97745000	23	0.667215130323944	:ENSG00000188383,AC018892.9:ENSG00000144199,FAHD2B;
7	30320000	15	0.667199760131623	:ENSG00000180233,ZNRF2:ENSG00000207771,MIR550A1;
2	104758000	30	0.667058607255268	:ENSG00000228968,AC096554.1;
17	72688000	27	0.66686997190388	:ENSG00000172794,RAB37:ENSG00000186074,CD300LF;
10	84080000	30	0.666855796754164	:ENSG00000185737,NRG3;
14	57651000	26	0.666768102874821	;
7	117418000	14	0.666751304722812	:ENSG00000077063,CTTNBP2;
1	204866000	27	0.666725372820594	:ENSG00000163531,NFASC;
17	53735000	36	0.666715835727973	;
2	74906000	32	0.666648394343114	:ENSG00000135622,SEMA4F;
8	116302000	21	0.66662117629598	;
7	99119000	13	0.666613760796814	:ENSG00000196652,ZKSCAN5;
2	97838000	18	0.666602877859655	:ENSG00000135976,ANKRD36;
2	74694000	22	0.666409612221454	:ENSG00000204822,MRPL53:ENSG00000135637,CCDC142;
2	74907000	31	0.666381833038054	:ENSG00000135622,SEMA4F;
1	173616000	24	0.666328500217453	:ENSG00000183831,ANKRD45;
7	99270000	29	0.666321925584038	:ENSG00000106258,CYP3A5;
2	74914000	19	0.66627346052877	;
12	21143000	23	0.666194238407572	:ENSG00000257046,RP11-545J16.1;
7	137529000	38	0.6661728684666	:ENSG00000157680,DGKI;
5	142134000	21	0.6660841421381	:ENSG00000236714,AC005592.1;
17	58074000	14	0.666074932044147	:ENSG00000267104,TBC1D3P1-DHX40P1:ENSG00000267302,RP11-178C3.2:ENSG00000266992,DHX40P1;
4	148708000	22	0.66594529089362	:ENSG00000071205,ARHGAP10;
4	165515000	27	0.665814691607206	:ENSG00000251162,RP11-75A5.1;
9	91087000	36	0.665776201453688	:ENSG00000106723,SPIN1;
8	116837000	23	0.665766367573947	;
17	58890000	36	0.665719686061104	:ENSG00000141376,BCAS3;
15	72857000	29	0.665655653771086	:ENSG00000166233,ARIH1;
1	144541000	15	0.665650937323867	;
6	136566000	34	0.665641896542846	:ENSG00000146410,MTFR2;
1	229990000	19	0.665635552953453	;
17	19299000	23	0.66552658476324	;
9	125737000	28	0.665476856428988	:ENSG00000011454,RABGAP1;
8	52750000	30	0.665468767049293	:ENSG00000168300,PCMTD1;
12	89290000	24	0.665456753260173	;
18	68246000	26	0.66543095005229	;
5	72748000	27	0.665364619783319	:ENSG00000251604,LINC01385:ENSG00000251324,LINC01386;
8	77760000	26	0.665305641310262	;
13	72306000	37	0.665244508585761	;
1	249198000	35	0.665208915611757	:ENSG00000185220,PGBD2:ENSG00000200495,RNU6-1205P;
17	19015000	87	0.665206016913678	:ENSG00000262202,SNORD3D:ENSG00000277947,SNORD3D;
3	188835000	24	0.665081612120913	:ENSG00000188001,TPRG1;
17	58839000	40	0.66505723735356	:ENSG00000141376,BCAS3;
12	85823000	24	0.664965835106234	;
4	148810000	27	0.664935330536213	:ENSG00000071205,ARHGAP10;
17	58378000	23	0.664746704676219	:ENSG00000170832,USP32;
11	121277000	21	0.664584251432609	;
15	72811000	18	0.664545894061627	:ENSG00000166233,ARIH1;
13	49151000	31	0.664531134491701	:ENSG00000233610,LINC00462;
17	58845000	39	0.664342501981392	:ENSG00000141376,BCAS3;
4	74859000	27	0.664299786972065	:ENSG00000163735,CXCL5;
11	19632000	27	0.664233852489683	;
15	29261000	35	0.664206418930152	:ENSG00000259277,RP13-126C7.1;
12	50858000	35	0.66413167846236	:ENSG00000161813,LARP4;
1	35469000	17	0.663887468258922	:ENSG00000271741,RP11-244H3.4:ENSG00000163867,ZMYM6;
7	98963000	26	0.663870906168719	:ENSG00000241685,ARPC1A:ENSG00000130429,ARPC1B;
17	58836000	38	0.663653150798621	:ENSG00000141376,BCAS3;
2	158667000	24	0.663459854121937	:ENSG00000115170,ACVR1;
9	129990000	20	0.663443855448189	:ENSG00000136895,GARNL3;
15	72735000	33	0.663425821994652	:ENSG00000261423,RP11-1007O24.3:ENSG00000271072,RP11-1007O24.4;
11	84148000	33	0.663262235858078	;
2	74498000	26	0.663172559907806	:ENSG00000264324,RP11-287D1.3:ENSG00000188687,SLC4A5;
2	164268000	30	0.663171740982202	;
17	29271000	37	0.663125720333615	:ENSG00000184060,ADAP2;
14	67505000	20	0.663008055701738	;
15	48392000	23	0.662925980586067	;
4	148763000	29	0.662831892416152	:ENSG00000071205,ARHGAP10;
17	58503000	22	0.662800079600176	:ENSG00000141371,C17orf64:ENSG00000213228,RPL12P38;
1	161946000	31	0.662772559728739	:ENSG00000162745,OLFML2B;
8	52764000	29	0.662721133303169	:ENSG00000168300,PCMTD1;
4	34332000	20	0.662669765722416	;
2	137801000	20	0.662546377056393	:ENSG00000144229,THSD7B;
14	61917000	21	0.662539635042428	:ENSG00000027075,PRKCH;
17	72716000	33	0.662522481250971	:ENSG00000172794,RAB37;
15	48491000	14	0.662430048910403	:ENSG00000233932,CTXN2:ENSG00000074803,SLC12A1:ENSG00000259385,RP11-605F22.1;
17	53838000	27	0.662428717969902	:ENSG00000141179,PCTP;
3	129536000	27	0.662418377279088	:ENSG00000172765,TMCC1:ENSG00000202412,RNY3P13:ENSG00000252786,RNU6-1142P;
13	72302000	22	0.662414940222489	;
3	118581000	24	0.662265836682006	;
4	177712000	22	0.662238971609506	;
12	88561000	23	0.662184013913385	:ENSG00000139324,TMTC3;
4	177865000	41	0.662106903494663	;
14	62128000	24	0.662078390849999	;
15	45204000	22	0.661948371962487	:ENSG00000259742,CTD-2014N11.1:ENSG00000259231,CTD-2014N11.2;
3	129550000	14	0.661898726372368	:ENSG00000172765,TMCC1;
9	127274000	36	0.661878881510938	:ENSG00000231149,RP11-10J18.3:ENSG00000148200,NR6A1;
10	122160000	28	0.661860557768135	;
10	74668000	14	0.661859583042899	:ENSG00000138315,OIT3:ENSG00000215086,NPM1P24;
12	38963000	30	0.661826678105196	:ENSG00000258119,RP11-804F13.1;
16	76520000	36	0.661803535347282	;
10	74700000	21	0.661786969187745	:ENSG00000138308,PLA2G12B;
17	62926000	31	0.661763066864604	:ENSG00000264057,RP11-583F2.1:ENSG00000266155,RP11-927P21.6;
16	30764000	20	0.661717369514894	:ENSG00000156873,PHKG2:ENSG00000196118,C16orf93:ENSG00000103549,RNF40;
7	138813000	30	0.661695897337365	:ENSG00000105948,TTC26;
6	10714000	30	0.661588491534094	:ENSG00000111843,TMEM14C;
2	190785000	19	0.661545741211984	:ENSG00000187699,C2orf88:ENSG00000204253,HNRNPCP2;
4	148712000	32	0.661512098745835	:ENSG00000071205,ARHGAP10;
15	43752000	26	0.661482504655939	:ENSG00000067369,TP53BP1;
4	90610000	39	0.661476547501745	:ENSG00000251095,RP11-115D19.1;
8	36626000	15	0.661208952118021	:ENSG00000253363,RP11-962G15.1;
16	67277000	16	0.661192129689043	:ENSG00000135723,FHOD1:ENSG00000135740,SLC9A5;
12	89062000	34	0.661178595677646	;
3	110613000	25	0.661036787735503	:ENSG00000242242,PVRL3-AS1;
17	29291000	32	0.660926043344263	:ENSG00000265743,RP11-848P1.3:ENSG00000181481,RNF135:ENSG00000264456,RP11-848P1.2;
1	54066000	33	0.660910988060619	:ENSG00000174332,GLIS1;
20	62156000	51	0.660827563720294	:ENSG00000101213,PTK6;
3	110758000	26	0.660773347321569	:ENSG00000242242,PVRL3-AS1;
15	43717000	26	0.660717769934934	:ENSG00000067369,TP53BP1;
15	29267000	26	0.660660863621733	:ENSG00000259277,RP13-126C7.1;
6	137345000	23	0.660652979111129	:ENSG00000016402,IL20RA;
15	72923000	27	0.66041191752156	:ENSG00000259783,RP11-1006G14.2:ENSG00000259909,RP11-1006G14.3;
15	48444000	21	0.660391547328249	:ENSG00000104177,MYEF2;
11	67185000	31	0.660252368956661	:ENSG00000172531,PPP1CA:ENSG00000172508,CARNS1;
5	180542000	35	0.660244780063002	:ENSG00000248560,CTB-14A14.2:ENSG00000185372,OR2V1;
13	45546000	21	0.66017944237607	:ENSG00000083635,NUFIP1;
15	34272000	34	0.660054042015374	:ENSG00000169857,AVEN:ENSG00000184984,CHRM5;
6	153927000	26	0.659967950994605	;
2	72882000	19	0.65987736555005	:ENSG00000144036,EXOC6B;
7	99193000	26	0.65968872300888	:ENSG00000272647,GS1-259H13.10:ENSG00000244219,GS1-259H13.2;
7	98867000	17	0.659641971411815	:ENSG00000002079,MYH16;
15	29279000	27	0.65958211705847	;
17	19356000	26	0.659573399569711	:ENSG00000235979,AC004448.5:ENSG00000231477,CTB-187M2.1;
17	19231000	31	0.659513584512146	:ENSG00000072134,EPN2:ENSG00000265263,RP11-135L13.4:ENSG00000108641,B9D1;
3	110894000	24	0.659465421718005	:ENSG00000177707,PVRL3;
2	72945000	25	0.659392662806825	:ENSG00000144036,EXOC6B:ENSG00000222536,RNU2-39P;
10	31512000	20	0.659373630794372	:ENSG00000272381,RP11-192P3.4:ENSG00000237036,ZEB1-AS1;
11	78350000	47	0.659355478416625	;
2	74924000	23	0.659328905460466	;
5	100980000	32	0.659177312301464	;
20	53753000	29	0.659124560829095	;
12	79993000	20	0.659041482072036	:ENSG00000177425,PAWR;
18	68252000	20	0.659040037994741	;
2	112192000	15	0.658973360898147	:ENSG00000172965,MIR4435-1HG;
6	3211000	35	0.658894107297732	;
4	75023000	27	0.658890554931015	:ENSG00000163738,MTHFD2L:ENSG00000269559,RP11-629B11.5;
12	88587000	15	0.658883169152999	:ENSG00000139324,TMTC3;
17	58849000	33	0.658874581921318	:ENSG00000141376,BCAS3;
4	151631000	28	0.658806170338858	:ENSG00000198589,LRBA;
5	142087000	29	0.658796743417362	;
15	72579000	22	0.658733693438986	:ENSG00000273025,CELF6:ENSG00000261460,RP11-106M3.3:ENSG00000140488,CELF6:ENSG00000260729,RP11-106M3.2;
11	46359000	31	0.658728445375119	:ENSG00000149091,DGKZ;
8	42153000	24	0.658719274584359	:ENSG00000104365,IKBKB;
8	326000	58	0.658695331298562	:ENSG00000182366,FAM87A;
6	135813000	23	0.658668904902069	:ENSG00000135541,AHI1:ENSG00000231028,LINC00271;
10	31699000	47	0.658663905365399	;
12	85647000	33	0.658645853069043	:ENSG00000133640,LRRIQ1;
15	45358000	24	0.658537323108273	:ENSG00000140263,SORD:ENSG00000259352,RP11-109D20.2;
6	73856000	43	0.658463179748353	:ENSG00000277026,AL365232.1;
2	73018000	16	0.658418844798754	:ENSG00000144036,EXOC6B;
2	74735000	22	0.65841194748891	:ENSG00000115289,PCGF1:ENSG00000115297,TLX2;
20	32796000	29	0.658386291627363	:ENSG00000101440,ASIP:ENSG00000214185,XPOTP1;
5	72741000	20	0.658305571244095	:ENSG00000247993,FOXD1-AS1:ENSG00000251604,LINC01385:ENSG00000251324,LINC01386;
18	67628000	29	0.658291079816797	:ENSG00000150637,CD226;
13	49028000	14	0.658236901570175	:ENSG00000139687,RB1;
9	91068000	38	0.65818827302427	:ENSG00000106723,SPIN1;
5	72751000	26	0.657957518781311	:ENSG00000251324,LINC01386;
3	188664000	28	0.657884244720421	:ENSG00000234076,TPRG1-AS1:ENSG00000188001,TPRG1;
17	59196000	32	0.657836480708755	:ENSG00000141376,BCAS3;
12	83235000	30	0.65781460315449	:ENSG00000179104,TMTC2;
1	154533000	23	0.657744837745337	:ENSG00000160716,CHRNB2;
17	72441000	30	0.65773411061624	:ENSG00000170412,GPRC5C;
8	52714000	26	0.657678424212334	:ENSG00000147485,PXDNL:ENSG00000272076,RP11-11C20.3;
15	48414000	24	0.657618994160409	:ENSG00000188467,SLC24A5;
12	88557000	25	0.657601709353581	:ENSG00000139324,TMTC3;
17	58840000	36	0.657559056450038	:ENSG00000141376,BCAS3;
1	120463000	38	0.657551343809058	;
19	16805000	29	0.657392250492759	;
14	57667000	30	0.657292427899803	:ENSG00000070367,EXOC5;
20	53190000	34	0.657241414316639	:ENSG00000101134,DOK5;
1	173610000	18	0.656903712018612	:ENSG00000183831,ANKRD45;
1	173536000	26	0.656883109565958	:ENSG00000162753,SLC9C2:ENSG00000238272,RP3-436N22.3;
19	50060000	24	0.656856850569502	:ENSG00000142546,NOSIP:ENSG00000207073,Y_RNA;
19	45084000	24	0.656756482325222	;
2	74580000	25	0.656739678613795	:ENSG00000264324,RP11-287D1.3:ENSG00000204843,DCTN1;
3	155548000	22	0.656674494754581	:ENSG00000169359,SLC33A1;
7	119659000	24	0.65666938288516	;
2	73031000	26	0.656663675138417	:ENSG00000144036,EXOC6B;
1	229987000	40	0.656613239314692	;
6	95592000	23	0.656572004208064	;
7	154397000	11	0.656560491688471	;
7	98900000	25	0.656559999167517	:ENSG00000002079,MYH16;
2	227586000	29	0.656538137095628	;
4	41588000	30	0.656526555793895	:ENSG00000064042,LIMCH1;
12	88963000	21	0.656512792146456	:ENSG00000049130,KITLG;
9	20331000	37	0.656474482400653	:ENSG00000237434,RP11-15P13.1;
12	21150000	41	0.656342342570853	:ENSG00000257046,RP11-545J16.1;
8	52692000	27	0.656297268667883	:ENSG00000147485,PXDNL;
12	79940000	37	0.65629551815933	:ENSG00000257474,RP11-359M6.1;
5	175177000	35	0.656289775764695	;
6	121545000	26	0.656177299493072	:ENSG00000146350,TBC1D32;
14	57677000	23	0.656112339022841	:ENSG00000070367,EXOC5;
8	52744000	26	0.656094119571458	:ENSG00000168300,PCMTD1;
15	43800000	23	0.656076922248114	:ENSG00000067369,TP53BP1:ENSG00000166963,MAP1A;
14	67506000	23	0.65607153153403	;
15	43220000	22	0.655831693799838	;
12	50850000	31	0.655828137152457	:ENSG00000161813,LARP4;
14	57768000	22	0.655825642674785	;
9	125964000	20	0.655769412308923	:ENSG00000165209,STRBP;
15	72182000	15	0.655762414009804	:ENSG00000066933,MYO9A;
1	35903000	17	0.655665183464221	:ENSG00000142687,KIAA0319L;
5	109773000	38	0.655603013119302	:ENSG00000186952,TMEM232;
4	152097000	21	0.655516275897754	:ENSG00000109686,SH3D19;
1	116753000	36	0.655352025966572	;
11	62247000	35	0.655345611924018	:ENSG00000124942,AHNAK;
18	67651000	31	0.655328909305865	;
12	121789000	23	0.655318123989337	:ENSG00000089053,ANAPC5;
12	50862000	17	0.655192904391044	:ENSG00000161813,LARP4;
8	116778000	22	0.655157285957474	;
8	52799000	27	0.65514468629785	:ENSG00000168300,PCMTD1:ENSG00000253475,RP11-110G21.2;
2	104894000	22	0.655140289626178	;
2	234742000	35	0.655033283937451	:ENSG00000185038,MROH2A:ENSG00000123485,HJURP;
20	53954000	26	0.654995397845304	;
11	67191000	31	0.65483325375356	:ENSG00000172508,CARNS1:ENSG00000175634,RPS6KB2:ENSG00000255949,AP003419.16;
8	30757000	28	0.654817382997888	;
5	100742000	25	0.654755442556577	;
2	234823000	29	0.654745993766006	;
11	66878000	17	0.654707004852062	:ENSG00000173120,KDM2A;
2	130093000	27	0.6546961405226	;
5	88239000	28	0.654686276677019	:ENSG00000248309,MEF2C-AS1;
2	5202000	22	0.654684556279238	;
9	126015000	18	0.654682883765359	:ENSG00000165209,STRBP;
12	53379000	30	0.654673065421146	;
6	132174000	26	0.65467149617186	:ENSG00000197594,ENPP1;
18	54947000	21	0.654476694850321	:ENSG00000202240,RNU6-737P;
11	67034000	15	0.654469629127575	:ENSG00000173020,ADRBK1;
9	91034000	32	0.654461635865232	:ENSG00000106723,SPIN1;
2	12384000	37	0.654378772393147	:ENSG00000224184,AC096559.1;
6	84854000	25	0.654354191134592	;
2	72368000	33	0.654328160790923	:ENSG00000003137,CYP26B1;
2	72878000	25	0.654293186769759	:ENSG00000144036,EXOC6B;
14	57670000	31	0.654273185087397	:ENSG00000070367,EXOC5;
11	67164000	49	0.654266858714503	:ENSG00000172613,RAD9A:ENSG00000172531,PPP1CA:ENSG00000175463,TBC1D10C;
7	98991000	42	0.65420501371325	:ENSG00000130429,ARPC1B:ENSG00000106244,PDAP1;
3	180956000	35	0.654191785816383	:ENSG00000242808,SOX2-OT:ENSG00000237806,FAUP2;
13	48998000	22	0.654114083755653	:ENSG00000139687,RB1:ENSG00000139679,LPAR6:ENSG00000277233,Metazoa_SRP;
10	76787000	11	0.654108793208598	:ENSG00000156650,KAT6B;
1	249136000	24	0.654007016385157	:ENSG00000171161,ZNF672:ENSG00000171163,ZNF692;
12	50846000	19	0.653988347421791	:ENSG00000161813,LARP4;
8	52769000	39	0.653965339042909	:ENSG00000168300,PCMTD1;
15	43724000	20	0.653897046107911	:ENSG00000067369,TP53BP1;
10	31793000	25	0.653753727110473	;
14	67622000	23	0.65373362453029	;
10	76691000	23	0.653717617298393	:ENSG00000156650,KAT6B;
15	25501000	33	0.653695004772475	:ENSG00000224078,SNHG14:ENSG00000280234,RP11-145P16.2:ENSG00000212380,SNORD115-45;
15	48277000	27	0.653684907923871	:ENSG00000259754,RP11-208K4.1;
4	152148000	19	0.653681667950669	:ENSG00000109686,SH3D19;
2	157732000	22	0.653665061719621	;
1	59251000	25	0.65365830516936	:ENSG00000234807,LINC01135;
16	22405000	16	0.653638845649969	:ENSG00000140743,CDR2:ENSG00000230872,AC092338.5;
3	188833000	20	0.653563082471206	:ENSG00000188001,TPRG1;
8	52759000	28	0.653553496950851	:ENSG00000168300,PCMTD1;
11	67125000	31	0.653482010348839	:ENSG00000172613,RAD9A:ENSG00000256514,AP003419.11:ENSG00000201684,RN7SKP239:ENSG00000175505,CLCF1;
9	125949000	16	0.653453819690687	:ENSG00000165209,STRBP;
17	58655000	63	0.65342596569967	:ENSG00000267772,RP11-15E18.4;
10	31529000	21	0.653410185632579	:ENSG00000272381,RP11-192P3.4:ENSG00000237036,ZEB1-AS1;
1	10177000	20	0.653403578938716	:ENSG00000130939,UBE4B;
12	21098000	30	0.653342993058927	:ENSG00000257046,RP11-545J16.1;
1	35489000	33	0.653324659950765	:ENSG00000271741,RP11-244H3.4:ENSG00000163867,ZMYM6;
17	54522000	28	0.653306753529398	:ENSG00000153930,ANKFN1;
16	67305000	21	0.653223263235444	:ENSG00000135740,SLC9A5:ENSG00000196155,PLEKHG4;
15	43816000	20	0.653136064928558	:ENSG00000166963,MAP1A:ENSG00000168781,PPIP5K1;
4	82082000	22	0.653107224677102	:ENSG00000138669,PRKG2:ENSG00000251059,RP11-100N20.1;
8	116762000	38	0.652939157783259	;
2	220204000	21	0.652937712382343	;
1	35818000	34	0.652898440721904	:ENSG00000146463,ZMYM4:ENSG00000227409,ZMYM4-AS1;
15	72754000	24	0.65285240379812	:ENSG00000261423,RP11-1007O24.3:ENSG00000261187,RP11-1007O24.2;
7	99223000	26	0.652807315656093	:ENSG00000197037,ZSCAN25;
20	32833000	20	0.652805677103078	:ENSG00000101440,ASIP:ENSG00000250917,RP4-785G19.5:ENSG00000236456,RP4-785G19.2;
10	76597000	17	0.652752522949022	:ENSG00000156650,KAT6B;
16	67037000	22	0.652603480567113	:ENSG00000172824,CES4A:ENSG00000280334,RP11-361L15.5;
4	151689000	27	0.652447114760157	:ENSG00000198589,LRBA;
14	32326000	29	0.652389102912303	:ENSG00000151413,NUBPL;
1	35495000	26	0.652381017064912	:ENSG00000271741,RP11-244H3.4:ENSG00000163867,ZMYM6;
2	72808000	25	0.652369027139498	:ENSG00000144036,EXOC6B;
2	104764000	17	0.652338215696831	;
2	215975000	23	0.652332367158268	;
9	20337000	37	0.652325257982453	;
2	74913000	27	0.652308397143378	;
12	80104000	21	0.652186764147022	:ENSG00000258048,RP11-530C5.1;
18	67741000	27	0.652182931096299	:ENSG00000176225,RTTN;
4	75036000	30	0.652151106549955	:ENSG00000163738,MTHFD2L;
15	45387000	33	0.652069492868567	:ENSG00000140279,DUOX2;
7	146501000	34	0.651942363947094	:ENSG00000174469,CNTNAP2;
7	107689000	22	0.65188546998341	:ENSG00000091128,LAMB4;
14	57760000	24	0.651875106777279	:ENSG00000053770,AP5M1;
5	132107000	33	0.651838401508125	:ENSG00000164402,SEPT8;
8	111906000	36	0.651829283807467	;
2	87775000	30	0.651741924934906	:ENSG00000222041,LINC00152:ENSG00000273445,RP11-1399P15.1;
13	105378000	28	0.651733158547605	;
21	21432000	27	0.651705838236289	;
10	118175000	18	0.651699903571889	;
10	31743000	32	0.651683432296928	;
12	132505000	31	0.651613911844341	:ENSG00000183495,EP400;
14	57730000	20	0.651423290148965	:ENSG00000070367,EXOC5:ENSG00000053770,AP5M1;
21	21429000	26	0.651348325555543	;
11	46956000	23	0.651348047478666	:ENSG00000149179,C11orf49;
5	100977000	43	0.651338545669561	;
7	78782000	28	0.651208399238997	;
9	125745000	24	0.651208060561692	:ENSG00000011454,RABGAP1;
9	20366000	45	0.651184191627965	;
12	21144000	32	0.651056516115479	:ENSG00000257046,RP11-545J16.1;
13	49026000	21	0.65096171344288	:ENSG00000139687,RB1;
17	58847000	30	0.650956583615231	:ENSG00000141376,BCAS3;
12	56417000	13	0.650917674285859	:ENSG00000123411,IKZF4:ENSG00000257449,RP11-603J24.4;
4	178136000	19	0.650867927566459	;
17	53787000	26	0.650824350313441	:ENSG00000166292,TMEM100;
4	165701000	39	0.650802171814628	:ENSG00000248771,LINC01207:ENSG00000201050,RNU6-668P;
7	145945000	48	0.650799025466372	:ENSG00000174469,CNTNAP2;
11	84146000	29	0.6507846556964	;
14	106175000	60	0.650783472330867	:ENSG00000211895,IGHA1:ENSG00000264024,AL901608.1;
14	57741000	22	0.650772522910628	:ENSG00000053770,AP5M1;
15	29389000	38	0.650619914988121	;
12	89172000	22	0.65061884156818	;
9	25934000	35	0.650598671004818	:ENSG00000270683,FAM71BP1;
15	72698000	26	0.650535827137582	:ENSG00000187806,TMEM202:ENSG00000261423,RP11-1007O24.3;
12	89202000	26	0.650527949238286	;
12	80060000	25	0.650505955361497	:ENSG00000177425,PAWR;
11	46993000	13	0.650421617473952	:ENSG00000149179,C11orf49;
2	97830000	22	0.650379448394391	:ENSG00000135976,ANKRD36;
4	151656000	25	0.650363895970641	:ENSG00000198589,LRBA;
1	120485000	21	0.650196716960921	;
19	42414000	24	0.650187275593266	:ENSG00000268041,CTD-2575K13.6;
4	75037000	35	0.650158927017984	:ENSG00000163738,MTHFD2L;
15	72822000	28	0.650133857013068	:ENSG00000166233,ARIH1;
1	116743000	32	0.650073531438067	;
4	173429000	15	0.650042244525003	:ENSG00000174473,GALNTL6;
8	53286000	41	0.650042220501185	:ENSG00000147488,ST18;
19	42411000	26	0.650019262936691	:ENSG00000268041,CTD-2575K13.6;
9	126016000	16	0.64994974836139	:ENSG00000165209,STRBP;
1	161943000	29	0.649890565648057	:ENSG00000162745,OLFML2B;
7	99089000	30	0.649861156357576	:ENSG00000198556,ZNF789:ENSG00000160908,ZNF394;
14	62147000	22	0.649853538713805	:ENSG00000258777,HIF1A-AS1;
12	15818000	22	0.649827832979554	:ENSG00000151491,EPS8:ENSG00000200105,RNU6-251P;
2	14127000	25	0.64972888628323	;
10	739000	41	0.649710801489754	;
14	57731000	34	0.64951470986102	:ENSG00000070367,EXOC5:ENSG00000053770,AP5M1;
12	79963000	34	0.649489111130519	:ENSG00000177425,PAWR;
8	111448000	33	0.649451455271801	;
7	43358000	33	0.649442177557497	:ENSG00000002746,HECW1;
12	101764000	27	0.649393709031978	:ENSG00000120800,UTP20;
2	72578000	23	0.649304189713941	:ENSG00000144036,EXOC6B;
2	97770000	25	0.6492911585818	:ENSG00000135976,ANKRD36;
14	79250000	33	0.64924506903578	:ENSG00000021645,NRXN3;
14	27181000	22	0.649144756101796	:ENSG00000257842,NOVA1-AS1;
13	33395000	25	0.649128875702607	;
7	43321000	22	0.649056911689651	:ENSG00000002746,HECW1;
13	49134000	29	0.648999104175918	;
11	64396000	33	0.648967885354971	:ENSG00000110076,NRXN2;
1	239768000	19	0.648879088512769	:ENSG00000133019,CHRM3;
3	110718000	17	0.648714018438125	:ENSG00000242242,PVRL3-AS1;
17	19157000	32	0.648672416019275	:ENSG00000072134,EPN2;
7	138853000	20	0.648531935346876	:ENSG00000105948,TTC26:ENSG00000239254,RP11-365F18.3;
15	64374000	19	0.648499159030359	:ENSG00000166797,FAM96A;
4	151636000	24	0.648498414236438	:ENSG00000198589,LRBA:ENSG00000183432,ZBTB8OSP1;
8	91290000	20	0.648446846440493	:ENSG00000253394,LINC00534;
4	148860000	30	0.648429652735995	:ENSG00000071205,ARHGAP10;
4	166427000	21	0.648342602216491	;
5	142079000	29	0.648293088574654	:ENSG00000261757,AC005592.3;
6	137342000	26	0.648213771126092	:ENSG00000016402,IL20RA;
3	87412000	25	0.648169114698576	;
9	14155000	40	0.648157046515825	:ENSG00000147862,NFIB;
1	116935000	38	0.648068840864339	:ENSG00000163399,ATP1A1:ENSG00000203865,ATP1A1-AS1;
10	76749000	27	0.647979207960395	:ENSG00000156650,KAT6B;
1	214063000	28	0.647912301306084	:ENSG00000230461,PROX1-AS1;
12	19035000	29	0.647903853292221	;
4	117063000	30	0.64784837599915	:ENSG00000248173,RP11-659O3.1;
5	132086000	25	0.64777267443452	:ENSG00000205089,CCNI2:ENSG00000164402,SEPT8;
12	21132000	41	0.647769018307043	:ENSG00000257046,RP11-545J16.1;
8	65188000	26	0.647746987250225	;
20	53742000	30	0.647667438194234	;
7	98898000	21	0.647648676207466	:ENSG00000002079,MYH16;
15	29400000	42	0.647562529657494	;
6	84516000	18	0.647542551806349	;
1	116765000	27	0.647501631838183	;
4	43436000	28	0.64748518230252	;
5	80851000	18	0.647456615201168	:ENSG00000145687,SSBP2;
11	67171000	19	0.647444989597122	:ENSG00000172531,PPP1CA:ENSG00000175463,TBC1D10C;
2	164250000	29	0.647372407514632	;
14	57737000	19	0.647363233677817	:ENSG00000053770,AP5M1;
13	41734000	24	0.647351645633649	:ENSG00000278390,RP11-74J13.8;
6	86624000	27	0.647332633086747	;
4	41615000	32	0.647304903788373	:ENSG00000064042,LIMCH1;
17	58642000	28	0.647219260440623	:ENSG00000267772,RP11-15E18.4:ENSG00000266943,RP11-15E18.2;
10	77497000	28	0.647134375842785	:ENSG00000148655,C10orf11:ENSG00000228280,RP11-367B6.2;
1	65613000	28	0.647125602723861	:ENSG00000162433,AK4:ENSG00000231622,RP4-700A9.1;
9	20338000	40	0.647052357524477	;
2	73023000	17	0.647024930325467	:ENSG00000144036,EXOC6B;
13	20766000	24	0.646968601819784	:ENSG00000165474,GJB2:ENSG00000279065,RP11-264J4.10;
3	35926000	31	0.646883801410931	;
17	29273000	30	0.64682776058498	:ENSG00000184060,ADAP2;
8	111419000	29	0.646817763521254	;
15	45218000	29	0.646775921963499	:ENSG00000259742,CTD-2014N11.1:ENSG00000252117,RNU6-1108P;
15	72869000	22	0.646699828520762	:ENSG00000166233,ARIH1;
13	84362000	24	0.64668337674045	;
6	137344000	27	0.646670156005265	:ENSG00000016402,IL20RA;
8	30571000	22	0.646570930356373	:ENSG00000104687,GSR;
15	72967000	27	0.646527746130248	:ENSG00000175202,HIGD2B:ENSG00000261281,RP11-361M10.4;
6	135816000	25	0.646526844582842	:ENSG00000135541,AHI1:ENSG00000231028,LINC00271;
11	130009000	33	0.64640375163332	:ENSG00000084234,APLP2;
4	148696000	35	0.646328330818289	:ENSG00000071205,ARHGAP10:ENSG00000264274,MIR4799;
17	59273000	20	0.646304354544437	:ENSG00000141376,BCAS3;
17	3595000	26	0.646273628047764	:ENSG00000257950,P2RX5-TAX1BP3:ENSG00000083454,P2RX5;
7	138877000	26	0.646262622264303	:ENSG00000271537,RP11-365F18.6;
19	42422000	32	0.646202625186932	;
17	36588000	33	0.646174899928137	;
9	20357000	26	0.646129645442684	;
5	72672000	23	0.646125937059598	:ENSG00000249149,RP11-79P5.3;
2	158097000	28	0.646068155646232	;
10	76800000	25	0.64603996290234	:ENSG00000188716,DUPD1;
15	72660000	24	0.646008494305977	:ENSG00000260729,RP11-106M3.2:ENSG00000213614,HEXA:ENSG00000260339,HEXA-AS1;
17	58770000	34	0.645956033710814	:ENSG00000141376,BCAS3:ENSG00000239932,RN7SL606P;
1	35515000	32	0.645912635125243	:ENSG00000233940,RP11-248I9.2;
5	72634000	29	0.645807012642453	:ENSG00000251543,RP11-60A8.2;
18	67627000	28	0.645762928389021	:ENSG00000150637,CD226;
12	80042000	27	0.64562096322874	:ENSG00000177425,PAWR;
14	57656000	23	0.645563266588489	;
19	42392000	37	0.645541442751796	;
17	73336000	32	0.64549577432242	:ENSG00000177885,GRB2:ENSG00000265987,RP11-16C1.3;
17	59262000	21	0.645459554929842	:ENSG00000141376,BCAS3;
18	7630000	21	0.645441836073957	:ENSG00000173482,PTPRM;
3	180932000	21	0.645435319946078	:ENSG00000242808,SOX2-OT;
17	58829000	21	0.645423543445507	:ENSG00000141376,BCAS3;
12	79968000	41	0.645391372638832	:ENSG00000177425,PAWR;
5	119444000	20	0.64539119873523	;
14	67511000	29	0.645331671260477	;
9	91106000	37	0.645246742705295	;
13	49155000	25	0.645220470865788	;
3	110719000	20	0.645194161450805	:ENSG00000242242,PVRL3-AS1;
7	70641000	41	0.645148589200301	;
18	67705000	27	0.645130604418172	:ENSG00000176225,RTTN;
13	49122000	22	0.645078061412132	;
2	143393000	21	0.645075352243635	;
3	186868000	34	0.644893751572885	:ENSG00000163923,RPL39L;
12	80084000	22	0.644871222372812	:ENSG00000177425,PAWR:ENSG00000258048,RP11-530C5.1;
16	84019000	64	0.644849510267524	:ENSG00000103154,NECAB2;
15	26106000	24	0.644829336077458	:ENSG00000206190,ATP10A:ENSG00000259011,RP11-2C7.1;
21	17612000	27	0.644828152071562	;
4	18066000	26	0.64474823454493	;
2	64763000	24	0.644726918339014	:ENSG00000119844,AFTPH;
1	159062000	27	0.644697554176514	:ENSG00000163568,AIM2;
13	49145000	34	0.644693012634964	:ENSG00000233456,LINC01077:ENSG00000233610,LINC00462;
2	215235000	22	0.644654622338326	:ENSG00000144451,SPAG16:ENSG00000197585,AC107218.3;
8	52699000	26	0.644602272008796	:ENSG00000147485,PXDNL;
10	118154000	37	0.644596479037459	;
12	88616000	19	0.64459422280531	;
20	53756000	22	0.644576356015953	;
12	79883000	23	0.644565271638844	:ENSG00000257894,RP1-78O14.1;
8	52707000	20	0.644522853975829	:ENSG00000147485,PXDNL;
7	99060000	26	0.644517111604408	:ENSG00000106246,PTCD1:ENSG00000248919,ATP5J2-PTCD1:ENSG00000241468,ATP5J2;
16	10893000	50	0.644501239410416	:ENSG00000166676,TVP23A;
12	80047000	40	0.644465740490706	:ENSG00000177425,PAWR;
12	80354000	27	0.644424985482387	;
12	80299000	21	0.644366678261943	:ENSG00000058272,PPP1R12A;
8	144840000	35	0.644356273656771	:ENSG00000254973,RP11-429J17.7;
1	116972000	28	0.644334956390989	:ENSG00000233154,RP4-655J12.4:ENSG00000230381,RP4-655J12.5;
15	29395000	33	0.644300577200916	;
16	87394000	44	0.64423684030793	:ENSG00000103264,FBXO31:ENSG00000269901,RP11-178L8.9;
17	73359000	26	0.644196867095843	:ENSG00000177885,GRB2:ENSG00000265987,RP11-16C1.3:ENSG00000264853,RP11-16C1.2;
2	74927000	22	0.644174519133927	;
6	124620000	23	0.644157426933367	;
12	21123000	28	0.644156829167887	:ENSG00000257046,RP11-545J16.1;
1	173626000	23	0.644151183023698	:ENSG00000183831,ANKRD45;
9	140957000	39	0.644095460478357	:ENSG00000148408,CACNA1B;
9	21934000	29	0.644051779020183	:ENSG00000099810,MTAP:ENSG00000264545,RP11-145E5.5;
17	53718000	26	0.644024518462187	;
12	85770000	23	0.643969606718967	;
21	33755000	34	0.643801604833881	;
15	72716000	27	0.643721278998308	:ENSG00000261423,RP11-1007O24.3;
4	151533000	23	0.643705232493137	:ENSG00000198589,LRBA;
19	9321000	19	0.643705060240646	:ENSG00000174667,OR7D4;
4	18061000	26	0.643651753256543	;
9	99784000	29	0.643648806089901	:ENSG00000136943,CTSV;
10	54120000	32	0.643596991592481	;
5	109846000	24	0.64359578176253	:ENSG00000186952,TMEM232:ENSG00000221436,MIR548F3;
11	130029000	24	0.643594169179939	:ENSG00000149418,ST14;
8	42216000	22	0.643591373109538	:ENSG00000070501,POLB;
9	140722000	24	0.643549170147616	:ENSG00000181090,EHMT1;
9	91030000	25	0.643533036464347	:ENSG00000106723,SPIN1;
4	41587000	28	0.643487307217699	:ENSG00000064042,LIMCH1;
11	88380000	43	0.643474537565252	:ENSG00000168959,GRM5;
10	76707000	26	0.643369314829376	:ENSG00000156650,KAT6B;
1	116891000	28	0.643363771362161	;
5	119413000	37	0.643326212300296	;
12	80098000	15	0.643298394901781	:ENSG00000258048,RP11-530C5.1;
15	25509000	25	0.643249232226861	:ENSG00000224078,SNHG14:ENSG00000212380,SNORD115-45:ENSG00000276844,SNORD115-46:ENSG00000212528,SNORD115-47:ENSG00000201634,SNORD115-48;
15	29318000	27	0.643247592502953	;
1	120525000	22	0.643227983610391	;
3	86623000	29	0.643201466905408	;
4	34015000	26	0.643171908370014	:ENSG00000250954,RP11-79E3.3;
3	87429000	25	0.643157958282333	;
12	125176000	32	0.643090402363978	;
3	110682000	19	0.643079654858643	:ENSG00000242242,PVRL3-AS1;
3	110793000	27	0.642987197150534	:ENSG00000177707,PVRL3;
12	80089000	33	0.642982669890565	:ENSG00000258048,RP11-530C5.1;
12	21137000	38	0.642970066730303	:ENSG00000257046,RP11-545J16.1;
4	177677000	29	0.642965452706545	;
4	177665000	33	0.642947679787658	;
10	657000	39	0.642928829270449	:ENSG00000151240,DIP2C;
10	74682000	33	0.642909370454524	:ENSG00000138315,OIT3;
18	68221000	23	0.642864230465414	;
4	13539000	34	0.642836497088034	:ENSG00000109705,NKX3-2:ENSG00000246095,LINC01096;
18	70223000	31	0.642688766160164	:ENSG00000141668,CBLN2;
6	3086000	34	0.642640952489011	:ENSG00000137275,RIPK1:ENSG00000222248,RNA5SP201;
18	67600000	29	0.64258569241604	:ENSG00000150637,CD226;
14	32922000	23	0.642569796078179	:ENSG00000151320,AKAP6;
4	73004000	26	0.642560051896798	:ENSG00000056291,NPFFR2;
8	116779000	28	0.642519842852654	;
8	42233000	34	0.642503797670652	:ENSG00000104371,DKK4;
2	192271000	28	0.642481960548581	:ENSG00000128641,MYO1B;
5	121090000	21	0.642451214011277	;
13	64422000	31	0.642429480871069	;
3	46910000	33	0.642264340695909	:ENSG00000160808,MYL3:ENSG00000160801,PTH1R;
4	148689000	37	0.642106089896181	:ENSG00000071205,ARHGAP10;
4	74840000	28	0.642016678639866	:ENSG00000163737,PF4;
4	148861000	24	0.64196778106351	:ENSG00000071205,ARHGAP10;
17	58239000	25	0.641954742415837	:ENSG00000167434,CA4;
12	21134000	46	0.641953521435616	:ENSG00000257046,RP11-545J16.1;
1	174009000	23	0.641844430915334	;
1	219124000	27	0.641786610020932	;
15	29273000	27	0.641763149222283	;
1	35524000	34	0.641761348868811	:ENSG00000233940,RP11-248I9.2:ENSG00000197056,ZMYM1;
13	104064000	32	0.641753175176425	;
2	74903000	29	0.641726491149567	:ENSG00000135622,SEMA4F;
15	72873000	11	0.641697843910123	:ENSG00000166233,ARIH1:ENSG00000207690,MIR630:ENSG00000260534,RP11-1006G14.4;
4	105388000	31	0.641689694353386	:ENSG00000168772,CXXC4;
12	80097000	22	0.641675143997895	:ENSG00000258048,RP11-530C5.1;
9	125870000	37	0.641667870673474	:ENSG00000236901,MIR600HG:ENSG00000165209,STRBP:ENSG00000274325,MIR600;
12	21131000	30	0.6415805313325	:ENSG00000257046,RP11-545J16.1;
8	52760000	35	0.641552031543732	:ENSG00000168300,PCMTD1;
4	151809000	14	0.641536102952676	:ENSG00000198589,LRBA;
15	72865000	17	0.641482968217142	:ENSG00000166233,ARIH1;
7	146401000	30	0.641451604279985	:ENSG00000174469,CNTNAP2;
7	138854000	21	0.641436820465462	:ENSG00000105948,TTC26:ENSG00000239254,RP11-365F18.3;
11	19690000	38	0.641395078496089	;
12	101752000	24	0.641313317047587	:ENSG00000120800,UTP20;
8	116786000	36	0.641228752750126	;
10	22703000	21	0.641228445491312	:ENSG00000077327,SPAG6;
1	116952000	20	0.641177092483867	:ENSG00000163399,ATP1A1:ENSG00000203865,ATP1A1-AS1:ENSG00000212385,RNU6-817P;
8	52779000	29	0.641151936630278	:ENSG00000168300,PCMTD1;
6	137338000	35	0.641088223200701	:ENSG00000016402,IL20RA;
8	16310000	26	0.641030048928841	:ENSG00000038945,MSR1;
5	176253000	37	0.641024107181651	:ENSG00000113763,UNC5A;
7	145962000	28	0.641013368344674	:ENSG00000174469,CNTNAP2;
4	177863000	37	0.641010299156911	;
4	177717000	19	0.640996377697167	;
10	95178000	21	0.64092331732494	:ENSG00000138119,MYOF;
1	116938000	24	0.640869744677858	:ENSG00000163399,ATP1A1:ENSG00000203865,ATP1A1-AS1;
17	73386000	28	0.640856286798934	:ENSG00000177885,GRB2:ENSG00000265342,RP11-16C1.1;
11	47016000	18	0.640822071685798	:ENSG00000149179,C11orf49;
16	66934000	27	0.64080617774907	:ENSG00000166589,CDH16;
17	58466000	23	0.640746233473632	:ENSG00000170832,USP32:ENSG00000141371,C17orf64;
8	43807000	15	0.64070777380453	;
16	51621000	24	0.640695908963048	;
7	19100000	28	0.640689696970992	:ENSG00000122691,TWIST1;
4	152070000	29	0.640683921502174	:ENSG00000109686,SH3D19;
12	79975000	33	0.640580953563429	:ENSG00000177425,PAWR;
3	129264000	27	0.640554863143389	:ENSG00000178804,H1FOO;
1	229995000	25	0.640505868853088	;
3	35922000	28	0.640489547733824	;
3	181015000	28	0.640451926219368	:ENSG00000242808,SOX2-OT;
4	42068000	19	0.64040313662991	:ENSG00000014824,SLC30A9;
7	103677000	34	0.640396698178066	;
8	116764000	28	0.640383238710887	;
8	28460000	43	0.640376533332976	:ENSG00000012232,EXTL3;
10	111901000	22	0.64033151534496	;
11	46975000	22	0.640314602745099	:ENSG00000149179,C11orf49;
12	80151000	29	0.640283550610035	:ENSG00000258048,RP11-530C5.1;
3	25793000	24	0.640237957640818	:ENSG00000151092,NGLY1:ENSG00000213871,TAF9BP1;
7	30273000	17	0.640228973119423	;
10	31587000	24	0.640205464331671	:ENSG00000237036,ZEB1-AS1;
9	125857000	23	0.640193679375179	:ENSG00000011454,RABGAP1;
8	43469000	35	0.64014976267654	;
18	67746000	25	0.64006664144781	:ENSG00000176225,RTTN;
7	107693000	26	0.640063867121604	:ENSG00000091128,LAMB4;
7	28949000	49	0.640051197818831	;
8	35855000	35	0.639939716454052	:ENSG00000253524,RP11-89M20.2;
16	79851000	38	0.639828527969459	:ENSG00000261082,LINC01228;
12	132498000	23	0.639815951531594	:ENSG00000183495,EP400;
17	72395000	33	0.639747532503184	;
13	105381000	41	0.639731267422307	;
11	78342000	32	0.639719908746645	;
2	174377000	22	0.639518837055037	;
17	29375000	26	0.639510746172937	:ENSG00000266865,RP11-848P1.9:ENSG00000265798,RP11-271K11.5;
15	29218000	24	0.639486362206669	;
1	10937000	30	0.639467143984492	;
1	230011000	31	0.639407823365735	:ENSG00000227043,RP11-286M16.1;
1	228634000	20	0.639395889706818	:ENSG00000230841,RP5-915N17.3;
8	50614000	34	0.639385485194001	;
21	17939000	32	0.639372583986942	:ENSG00000269950,AP000962.2;
6	136507000	35	0.639227262191975	:ENSG00000171408,PDE7B:ENSG00000237596,RP13-143G15.4;
2	97834000	18	0.639211454604363	:ENSG00000135976,ANKRD36;
4	73028000	34	0.639158937426722	;
4	151777000	16	0.639097118676016	:ENSG00000198589,LRBA;
3	188654000	28	0.639064419603379	:ENSG00000234076,TPRG1-AS1;
17	53843000	26	0.639044308567328	:ENSG00000141179,PCTP;
14	57699000	22	0.639038329562773	:ENSG00000070367,EXOC5;
19	20052000	19	0.638952544906085	:ENSG00000267268,AC007204.2;
15	43785000	26	0.638923374503741	:ENSG00000067369,TP53BP1;
9	127583000	33	0.638902850211939	;
10	77472000	17	0.638890786625348	:ENSG00000148655,C10orf11;
17	3588000	43	0.638863350620869	:ENSG00000257950,P2RX5-TAX1BP3:ENSG00000083454,P2RX5;
13	72297000	24	0.638857523789764	;
8	52725000	28	0.638835789792927	:ENSG00000168300,PCMTD1;
3	110818000	26	0.638780529146355	:ENSG00000177707,PVRL3;
1	230200000	26	0.638774600725739	;
10	696000	50	0.638727668387579	:ENSG00000151240,DIP2C:ENSG00000180525,PRR26;
2	58386000	32	0.638680311147823	:ENSG00000028116,VRK2:ENSG00000115392,FANCL;
17	58830000	30	0.638679421646228	:ENSG00000141376,BCAS3;
7	132132000	20	0.638657431835965	:ENSG00000221866,PLXNA4;
7	103679000	32	0.638618742741287	;
1	154534000	32	0.638524978659015	:ENSG00000160716,CHRNB2;
8	111440000	32	0.638491282231585	;
9	125981000	23	0.638471455030588	:ENSG00000165209,STRBP;
1	100259000	28	0.638456155171811	;
6	153925000	38	0.638447993802242	;
10	448000	12	0.638373825771354	:ENSG00000151240,DIP2C;
18	67702000	34	0.638321503849025	:ENSG00000176225,RTTN;
2	69260000	31	0.63830440817291	:ENSG00000169604,ANTXR1;
10	31510000	27	0.63825926297541	:ENSG00000272381,RP11-192P3.4:ENSG00000237036,ZEB1-AS1;
1	173907000	21	0.638256085606975	:ENSG00000135870,RC3H1;
4	106774000	23	0.638254740580748	:ENSG00000138785,INTS12;
10	3031000	44	0.638254443917878	;
10	69143000	28	0.638209263086219	:ENSG00000183230,CTNNA3;
14	57682000	30	0.63820749291639	:ENSG00000070367,EXOC5;
12	56587000	25	0.638190597259496	:ENSG00000181852,RNF41;
13	25897000	26	0.638182648173298	:ENSG00000139496,NUPL1;
15	72808000	23	0.638158848509787	:ENSG00000166233,ARIH1;
15	29277000	41	0.638145115982704	;
11	20931000	31	0.638143078981374	:ENSG00000165973,NELL1;
5	141914000	29	0.638130390378438	:ENSG00000231185,AC005592.2;
14	67521000	28	0.638099412916904	;
1	26039000	30	0.638047442410868	:ENSG00000117643,MAN1C1;
1	225279000	28	0.638020578929973	:ENSG00000185842,DNAH14;
4	151562000	21	0.637996982653204	:ENSG00000198589,LRBA;
17	29302000	39	0.637971848750319	:ENSG00000181481,RNF135:ENSG00000264743,DPRXP4:ENSG00000266340,RP11-848P1.4;
20	37097000	18	0.637935918245577	:ENSG00000170471,RALGAPB;
17	58982000	30	0.637865681016845	:ENSG00000141376,BCAS3;
1	147070000	20	0.637830517511722	;
2	80673000	26	0.637827924039853	;
12	80015000	32	0.637815209511014	:ENSG00000177425,PAWR;
6	136508000	24	0.637809453742132	:ENSG00000171408,PDE7B:ENSG00000237596,RP13-143G15.4;
2	121264000	28	0.637798466750518	;
15	43025000	36	0.63778426207123	:ENSG00000140326,CDAN1:ENSG00000128881,TTBK2:ENSG00000246283,CTD-2036P10.3;
12	79952000	25	0.637747780013113	:ENSG00000257956,NOP56P3;
1	35457000	26	0.637744424378483	:ENSG00000271741,RP11-244H3.4:ENSG00000163867,ZMYM6;
3	96972000	18	0.637693243039227	:ENSG00000080224,EPHA6;
16	22159000	28	0.637681644680635	:ENSG00000175267,VWA3A;
2	130092000	38	0.637677695008711	;
9	125939000	23	0.637656392857617	:ENSG00000165209,STRBP;
3	152866000	25	0.637534220178419	:ENSG00000244268,RP11-529G21.2;
2	158104000	31	0.637517756476766	;
13	48978000	28	0.6375134430326	:ENSG00000139687,RB1:ENSG00000139679,LPAR6;
18	67581000	30	0.637510569434178	:ENSG00000150637,CD226;
12	15760000	22	0.637506738325949	;
4	43464000	26	0.637441548573229	:ENSG00000248143,RP11-324J13.2;
19	48044000	28	0.637364324449844	:ENSG00000118156,ZNF541;
1	100199000	32	0.637340684781375	:ENSG00000156869,FRRS1;
17	58848000	44	0.637295035068432	:ENSG00000141376,BCAS3;
2	72733000	19	0.637289894204485	:ENSG00000144036,EXOC6B;
5	142141000	36	0.63728604066924	:ENSG00000145819,ARHGAP26;
3	43342000	21	0.637247574069058	:ENSG00000163788,SNRK;
10	76572000	24	0.637234710639661	:ENSG00000272748,RP11-222G7.2;
16	71048000	23	0.637214871181996	:ENSG00000157423,HYDIN;
8	35803000	28	0.637113257185399	:ENSG00000253452,RP11-473J6.1;
10	31633000	26	0.637105136396253	;
10	31830000	23	0.637088352101348	;
8	116823000	26	0.637088005466757	;
1	100215000	22	0.637083726364024	:ENSG00000156869,FRRS1;
12	56398000	27	0.63707979481721	:ENSG00000139531,SUOX:ENSG00000123411,IKZF4:ENSG00000273890,RP11-603J24.21;
1	173982000	26	0.637000909283961	:ENSG00000135870,RC3H1:ENSG00000236535,RC3H1-IT1:ENSG00000224977,RP11-160H22.3;
7	99081000	29	0.636998907946704	:ENSG00000198556,ZNF789:ENSG00000160908,ZNF394;
12	56586000	28	0.636938091344547	:ENSG00000181852,RNF41;
17	58063000	13	0.636789889487317	:ENSG00000267104,TBC1D3P1-DHX40P1:ENSG00000267302,RP11-178C3.2:ENSG00000266992,DHX40P1;
19	6370000	41	0.636770777481339	:ENSG00000125652,ALKBH7:ENSG00000125650,PSPN:ENSG00000125651,GTF2F1;
16	22947000	25	0.636685443688209	;
10	118165000	35	0.63663994227834	:ENSG00000205433,SNRPGP6;
4	41498000	19	0.636622277200045	:ENSG00000064042,LIMCH1;
6	124627000	19	0.636601261667424	;
3	194168000	20	0.636594750396387	:ENSG00000133657,ATP13A3;
19	6016000	28	0.636584703787112	:ENSG00000266983,CTC-232P5.1:ENSG00000087903,RFX2;
16	67112000	26	0.636566540963952	:ENSG00000067955,CBFB;
17	58842000	38	0.636548625494777	:ENSG00000141376,BCAS3;
10	65942000	17	0.636545191790522	;
10	31808000	16	0.636503005292674	;
17	62491000	33	0.6364208187901	:ENSG00000108654,DDX5:ENSG00000265695,MIR3064:ENSG00000266241,MIR5047;
4	148029000	21	0.636380945991462	;
9	125723000	36	0.636350356934449	:ENSG00000011454,RABGAP1;
10	119813000	20	0.636305831821286	;
18	38558000	32	0.636287933978296	;
2	235078000	26	0.636234505675336	;
4	56032000	38	0.636183804336494	;
9	127262000	38	0.636128983220881	:ENSG00000136931,NR5A1;
1	219122000	23	0.636085267490721	;
17	73379000	30	0.6360431761703	:ENSG00000177885,GRB2;
3	129247000	30	0.636006875205219	:ENSG00000163914,RHO;
18	67712000	28	0.636006845758966	:ENSG00000176225,RTTN;
11	66967000	26	0.635952128116838	:ENSG00000173120,KDM2A;
14	67348000	19	0.635896409339539	;
10	75197000	19	0.635864358735055	:ENSG00000107758,PPP3CB;
14	66854000	21	0.635789593169804	:ENSG00000258561,RP11-72M17.1;
7	146012000	27	0.635749655794075	:ENSG00000174469,CNTNAP2;
3	167702000	22	0.635711730556395	;
17	73343000	35	0.6356148876722	:ENSG00000177885,GRB2:ENSG00000265987,RP11-16C1.3;
1	27895000	21	0.635610876934605	:ENSG00000126705,AHDC1;
5	132041000	25	0.635588041534031	:ENSG00000230612,AC004237.1:ENSG00000131437,KIF3A;
14	66943000	21	0.635451942122679	:ENSG00000258561,RP11-72M17.1;
14	62143000	24	0.635407988019978	:ENSG00000258777,HIF1A-AS1;
3	159311000	26	0.635396331926942	:ENSG00000250588,IQCJ-SCHIP1;
18	67765000	28	0.63532767850341	:ENSG00000176225,RTTN;
13	44679000	37	0.635314133515519	:ENSG00000226519,LINC00390:ENSG00000227258,SMIM2-AS1;
3	96949000	23	0.635299970749965	:ENSG00000080224,EPHA6;
1	25319000	29	0.635298263132985	;
15	43779000	27	0.635297151285008	:ENSG00000067369,TP53BP1;
8	111455000	28	0.635288221230856	;
12	21138000	23	0.635279202169248	:ENSG00000257046,RP11-545J16.1;
13	41724000	23	0.635254247309026	:ENSG00000278390,RP11-74J13.8;
17	59332000	24	0.635229818478141	:ENSG00000141376,BCAS3;
11	66814000	23	0.63518162890231	:ENSG00000173227,SYT12;
9	125731000	25	0.635144690418487	:ENSG00000011454,RABGAP1;
5	33915000	24	0.635007717967632	;
8	52756000	32	0.634952050773146	:ENSG00000168300,PCMTD1;
13	48994000	28	0.63494187606493	:ENSG00000139687,RB1:ENSG00000139679,LPAR6:ENSG00000277233,Metazoa_SRP;
20	32795000	22	0.634918704656624	:ENSG00000101440,ASIP:ENSG00000214185,XPOTP1;
12	79962000	26	0.634869709746674	:ENSG00000177425,PAWR;
15	48460000	17	0.63482876493948	:ENSG00000104177,MYEF2;
16	67467000	19	0.634827448090863	:ENSG00000176387,HSD11B2:ENSG00000159720,ATP6V0D1;
2	74690000	28	0.634745617986394	:ENSG00000115275,MOGS:ENSG00000204822,MRPL53:ENSG00000135637,CCDC142;
16	79837000	53	0.634649946903776	:ENSG00000260876,RP11-345M22.1:ENSG00000261082,LINC01228;
17	19178000	22	0.634649524680242	:ENSG00000072134,EPN2;
14	67525000	22	0.634644667945382	;
12	85637000	28	0.634614799421538	:ENSG00000133640,LRRIQ1;
12	50777000	25	0.634602780057162	:ENSG00000185958,FAM186A:ENSG00000161813,LARP4;
11	88377000	32	0.634596254120542	:ENSG00000168959,GRM5;
15	43454000	19	0.634581097533795	:ENSG00000166947,EPB42:ENSG00000137842,TMEM62;
4	148711000	35	0.634434007880156	:ENSG00000071205,ARHGAP10;
1	116884000	31	0.634417664997321	;
15	72592000	24	0.634406809425153	:ENSG00000273025,CELF6:ENSG00000261460,RP11-106M3.3:ENSG00000140488,CELF6:ENSG00000260729,RP11-106M3.2;
8	52753000	26	0.634375885059503	:ENSG00000168300,PCMTD1;
1	44490000	32	0.634343352600825	:ENSG00000196517,SLC6A9:ENSG00000230615,RP5-1198O20.4;
12	15814000	25	0.634267614187585	:ENSG00000151491,EPS8;
13	49070000	31	0.634261097142602	:ENSG00000136161,RCBTB2;
15	43740000	26	0.634248475371895	:ENSG00000067369,TP53BP1;
20	53953000	28	0.63415383187117	;
15	45145000	46	0.634141244086807	:ENSG00000259479,SORD2P;
12	80083000	31	0.63410777905066	:ENSG00000177425,PAWR:ENSG00000258048,RP11-530C5.1;
14	105953000	29	0.634100870043995	:ENSG00000213145,CRIP1:ENSG00000257341,CRIP1:ENSG00000185347,C14orf80;
5	176241000	25	0.634069561242116	:ENSG00000113763,UNC5A;
1	229984000	34	0.634057346853268	;
4	151609000	22	0.634028878338915	:ENSG00000198589,LRBA;
15	29309000	32	0.634009879382697	;
8	52711000	24	0.633992939394091	:ENSG00000147485,PXDNL;
11	78322000	31	0.633988387200671	;
1	52835000	23	0.633967502019272	:ENSG00000085840,ORC1;
16	14251000	29	0.63396378877524	:ENSG00000186260,MKL2;
2	234825000	27	0.633908917067386	;
10	45637000	22	0.633789257746756	:ENSG00000277757,RP11-285G1.15:ENSG00000232554,RSU1P2:ENSG00000235690,CUBNP3:ENSG00000243349,RP11-445N18.7:ENSG00000236442,ANKRD54P1;
10	31532000	23	0.633772668455052	:ENSG00000272381,RP11-192P3.4:ENSG00000237036,ZEB1-AS1;
8	42209000	24	0.633717346919965	:ENSG00000070501,POLB;
7	99054000	41	0.633716981436232	:ENSG00000106246,PTCD1:ENSG00000248919,ATP5J2-PTCD1:ENSG00000160917,CPSF4:ENSG00000241468,ATP5J2;
9	125988000	25	0.633660008613384	:ENSG00000165209,STRBP;
10	31521000	23	0.633640612759862	:ENSG00000272381,RP11-192P3.4:ENSG00000237036,ZEB1-AS1;
7	120203000	20	0.633633850211681	:ENSG00000184408,KCND2;
1	173974000	23	0.633609903385268	:ENSG00000135870,RC3H1:ENSG00000236535,RC3H1-IT1;
17	58831000	38	0.633499308266785	:ENSG00000141376,BCAS3;
3	26249000	30	0.633444986136286	:ENSG00000237603,HMGB3P12;
17	19217000	35	0.633441109800611	:ENSG00000072134,EPN2;
4	42125000	36	0.633391293258638	:ENSG00000188848,BEND4;
17	58838000	34	0.633388405576495	:ENSG00000141376,BCAS3;
1	36132000	19	0.633369844508024	;
17	60472000	26	0.633332637503966	:ENSG00000172421,EFCAB3:ENSG00000239527,RPS23P7;
10	74687000	26	0.633261142951774	:ENSG00000138315,OIT3:ENSG00000138308,PLA2G12B;
12	80365000	21	0.633249499931471	;
2	227589000	28	0.633159796496843	:ENSG00000169047,IRS1;
15	43116000	20	0.633138698263826	:ENSG00000128881,TTBK2;
17	54515000	22	0.633062683800053	:ENSG00000153930,ANKFN1;
2	74542000	24	0.633027089680236	:ENSG00000264324,RP11-287D1.3:ENSG00000188687,SLC4A5:ENSG00000252214,RNU6-542P;
12	85835000	23	0.632934982680186	;
14	66995000	23	0.632914030123778	;
15	29270000	26	0.632879271094781	;
15	43767000	26	0.632874446035098	:ENSG00000067369,TP53BP1;
2	72855000	17	0.632840860191924	:ENSG00000144036,EXOC6B;
1	64273000	25	0.632839148103759	;
2	195801000	21	0.632836144257172	;
1	35464000	20	0.632791560725234	:ENSG00000271741,RP11-244H3.4:ENSG00000163867,ZMYM6;
8	56344000	22	0.632763711689219	;
8	30731000	27	0.632755100538851	:ENSG00000133863,TEX15;
1	35456000	28	0.632742773249433	:ENSG00000271741,RP11-244H3.4:ENSG00000163867,ZMYM6;
11	40257000	26	0.632694086119334	:ENSG00000148948,LRRC4C;
13	25893000	39	0.632654245051734	:ENSG00000139496,NUPL1;
6	34852000	33	0.632620834443281	:ENSG00000064995,TAF11:ENSG00000064999,ANKS1A;
10	76628000	37	0.632578001497127	:ENSG00000156650,KAT6B;
10	127207000	39	0.632553831518626	;
8	50579000	25	0.632528659875869	;
5	34263000	17	0.632484871187934	;
10	93184000	21	0.632472224951568	:ENSG00000165338,HECTD2;
5	132084000	30	0.632452826286394	:ENSG00000205089,CCNI2:ENSG00000164402,SEPT8;
9	81061000	31	0.632448636853334	;
8	52757000	29	0.632288970280081	:ENSG00000168300,PCMTD1;
12	79925000	20	0.632260771593206	:ENSG00000257474,RP11-359M6.1;
2	212902000	25	0.632241770386603	;
4	148439000	20	0.632079114955775	:ENSG00000151617,EDNRA;
12	79938000	23	0.632035848696193	:ENSG00000257474,RP11-359M6.1;
7	146402000	42	0.632019524762446	:ENSG00000174469,CNTNAP2;
5	36716000	27	0.632018601150278	:ENSG00000250155,CTD-2353F22.1;
9	127267000	23	0.631930096697722	:ENSG00000136931,NR5A1;
6	121533000	29	0.631929295511428	:ENSG00000146350,TBC1D32;
17	63403000	27	0.631903120049235	;
11	40256000	22	0.631878830751459	:ENSG00000148948,LRRC4C;
14	27075000	21	0.631804481427548	:ENSG00000257842,NOVA1-AS1;
3	26238000	32	0.631794003920394	;
4	33838000	35	0.631779399160765	:ENSG00000250954,RP11-79E3.3;
8	50801000	31	0.631761546838415	;
10	76694000	20	0.631760907957717	:ENSG00000156650,KAT6B;
15	42959000	36	0.631753760343691	:ENSG00000159433,STARD9;
8	53289000	43	0.631501614605881	:ENSG00000147488,ST18;
15	45295000	33	0.631477759234598	:ENSG00000212550,RNU1-78P;
12	21133000	42	0.631455805405145	:ENSG00000257046,RP11-545J16.1;
9	129998000	18	0.631423451363958	:ENSG00000136895,GARNL3;
9	125854000	31	0.631407324072981	:ENSG00000011454,RABGAP1;
15	72789000	26	0.6314067760747	:ENSG00000166233,ARIH1;
10	31583000	28	0.631395162088012	:ENSG00000237036,ZEB1-AS1;
14	57650000	22	0.631376152492033	;
8	52734000	26	0.631371163137691	:ENSG00000168300,PCMTD1;
10	76671000	16	0.631352049346044	:ENSG00000156650,KAT6B;
8	42182000	22	0.631312074054394	:ENSG00000104365,IKBKB;
4	152028000	15	0.631269827289126	:ENSG00000109686,SH3D19;
2	72895000	32	0.631250342874403	:ENSG00000144036,EXOC6B;
1	94082000	24	0.631186033229348	;
6	136499000	25	0.631167618086513	:ENSG00000171408,PDE7B:ENSG00000237596,RP13-143G15.4;
1	174006000	26	0.63115117164521	;
4	169942000	35	0.631113478618859	;
3	112185000	24	0.63107368259884	:ENSG00000186265,BTLA;
11	62238000	39	0.631056617907599	:ENSG00000124942,AHNAK;
2	104769000	27	0.631045431403769	;
6	105666000	32	0.631002476554948	;
16	19767000	23	0.630977948471045	:ENSG00000174628,IQCK:ENSG00000261195,CTD-2380F24.1;
2	97685000	23	0.630924038332037	:ENSG00000144188,TRIM43CP;
2	143279000	28	0.630919179036439	;
3	180919000	37	0.63080225918257	:ENSG00000242808,SOX2-OT;
17	58285000	18	0.630756476163082	:ENSG00000170832,USP32;
15	89578000	46	0.630686317567458	:ENSG00000260275,RP11-326A19.2:ENSG00000260123,RP11-326A19.4;
20	62153000	40	0.630673897985431	:ENSG00000125534,PPDPF:ENSG00000101213,PTK6;
4	82117000	26	0.630505929569533	:ENSG00000138669,PRKG2;
2	72460000	25	0.630500425871236	:ENSG00000144036,EXOC6B;
10	3025000	38	0.630495520482751	;
5	109721000	28	0.630450422921498	:ENSG00000186952,TMEM232;
4	172436000	27	0.630412172477852	;
18	67717000	30	0.630404139497793	:ENSG00000176225,RTTN;
17	59581000	18	0.630393321154418	;
6	3217000	24	0.630362077923691	:ENSG00000137285,TUBB2B;
1	249146000	27	0.630352700532233	:ENSG00000171163,ZNF692:ENSG00000227237,AL672294.1;
11	78324000	38	0.630273792665211	;
9	126011000	16	0.630265155913066	:ENSG00000165209,STRBP;
3	129391000	27	0.630252678502992	:ENSG00000172765,TMCC1;
6	121524000	23	0.630214392524469	:ENSG00000146350,TBC1D32;
8	91893000	33	0.630130043806239	:ENSG00000123119,NECAB1;
16	22334000	34	0.630092645153077	:ENSG00000058600,POLR3E;
10	118163000	23	0.629990674389187	:ENSG00000205433,SNRPGP6;
2	108336000	25	0.629955753926208	;
4	117106000	31	0.629952850595685	:ENSG00000248173,RP11-659O3.1:ENSG00000250627,TTC39CP1;
1	116902000	24	0.62994369180358	;
18	38526000	18	0.629910746003044	;
15	44463000	26	0.629897936858447	:ENSG00000171877,FRMD5;
1	35908000	25	0.629865409897916	:ENSG00000142687,KIAA0319L;
14	62110000	28	0.629851326589741	:ENSG00000258989,RP11-47I22.4:ENSG00000232774,FLJ22447;
12	46892000	28	0.629848056925695	:ENSG00000257261,RP11-96H19.1;
14	105937000	43	0.629839595450321	:ENSG00000182979,MTA1:ENSG00000182809,CRIP2;
12	79944000	25	0.62982017399212	:ENSG00000257474,RP11-359M6.1:ENSG00000257956,NOP56P3;
7	99382000	26	0.629778420664655	;
10	31786000	29	0.629772004815861	;
1	120478000	22	0.629761783026306	;
8	42185000	29	0.629673492608129	:ENSG00000104365,IKBKB;
5	19764000	23	0.629579363506556	:ENSG00000145526,CDH18;
13	49123000	26	0.629507865312317	;
2	72529000	15	0.629502523525688	:ENSG00000144036,EXOC6B;
1	173977000	26	0.629483562565825	:ENSG00000135870,RC3H1:ENSG00000236535,RC3H1-IT1;
11	38647000	30	0.629447792779527	:ENSG00000255175,RP11-277K23.1;
2	97567000	29	0.629430578636534	:ENSG00000168754,FAM178B;
8	52710000	28	0.629418539117677	:ENSG00000147485,PXDNL;
12	89037000	19	0.629367165271372	;
6	34882000	24	0.629277416669243	:ENSG00000064999,ANKS1A;
1	64367000	21	0.629267292995257	;
15	72708000	27	0.629255181921267	:ENSG00000261423,RP11-1007O24.3;
7	99122000	29	0.629251911723567	:ENSG00000196652,ZKSCAN5;
15	29298000	28	0.629211884762089	;
10	31624000	32	0.629183188108468	;
17	73368000	26	0.629135649445956	:ENSG00000177885,GRB2:ENSG00000265987,RP11-16C1.3:ENSG00000264853,RP11-16C1.2;
5	90476000	21	0.629092647273517	;
9	14297000	20	0.62906068543395	:ENSG00000147862,NFIB;
15	43748000	22	0.629048323771252	:ENSG00000067369,TP53BP1;
2	97489000	23	0.629030480441698	:ENSG00000168763,CNNM3:ENSG00000163126,ANKRD23;
12	38957000	35	0.628942028189019	:ENSG00000258119,RP11-804F13.1;
12	21088000	22	0.628921360706074	:ENSG00000257046,RP11-545J16.1;
2	210479000	37	0.628819476540913	:ENSG00000078018,MAP2;
16	10913000	32	0.628800221589127	;
3	103235000	23	0.628759967829608	:ENSG00000265328,MIR548AB;
10	108005000	21	0.628710059369186	;
8	11539000	35	0.628695736269293	:ENSG00000136574,GATA4;
12	21148000	41	0.628689305123611	:ENSG00000257046,RP11-545J16.1;
17	73332000	30	0.628655344265777	:ENSG00000177885,GRB2:ENSG00000228007,AC011933.2:ENSG00000265987,RP11-16C1.3;
4	171742000	30	0.628597389811926	;
10	108751000	36	0.628534204957494	:ENSG00000108018,SORCS1;
13	104060000	43	0.628527641745123	;
16	19728000	25	0.628477614661413	:ENSG00000103550,KNOP1:ENSG00000174628,IQCK;
4	151530000	35	0.628377165695201	:ENSG00000198589,LRBA;
16	22139000	23	0.62837666882724	:ENSG00000175267,VWA3A;
13	48886000	24	0.628352872802462	:ENSG00000139687,RB1:ENSG00000238086,PPP1R26P1;
15	43803000	29	0.62834423952023	:ENSG00000166963,MAP1A:ENSG00000275702,AC019011.1;
13	22975000	20	0.628334481983074	;
19	11869000	36	0.628255421503291	:ENSG00000220949,CTC-499B15.1:ENSG00000197044,ZNF441;
17	62501000	65	0.628154699555376	:ENSG00000108654,DDX5:ENSG00000258890,CEP95;
17	35311000	26	0.628132273134087	;
8	59985000	20	0.628063514254542	:ENSG00000198846,TOX;
6	136516000	26	0.628011016235076	:ENSG00000171408,PDE7B:ENSG00000237596,RP13-143G15.4;
2	74949000	29	0.627976393647893	;
6	73857000	18	0.627936242486187	:ENSG00000277026,AL365232.1;
9	125920000	29	0.62791219323624	:ENSG00000165209,STRBP;
9	20347000	34	0.627863549318867	;
14	76062000	35	0.62784423626208	:ENSG00000119686,FLVCR2:ENSG00000242951,RP11-507E23.1:ENSG00000201096,RNA5SP387;
15	72848000	25	0.62779323021453	:ENSG00000166233,ARIH1;
8	52723000	25	0.627768100760873	:ENSG00000272076,RP11-11C20.3:ENSG00000168300,PCMTD1;
6	137347000	33	0.627761037718257	:ENSG00000016402,IL20RA;
12	39063000	18	0.627750325194196	:ENSG00000139117,CPNE8;
8	30714000	30	0.627749377651586	:ENSG00000133863,TEX15;
1	100195000	25	0.627697459067392	:ENSG00000156869,FRRS1;
15	42725000	40	0.62768909113074	:ENSG00000103994,ZNF106;
17	58751000	34	0.627680460020413	:ENSG00000141376,BCAS3;
12	21103000	38	0.627676222845031	:ENSG00000257046,RP11-545J16.1;
7	26688000	19	0.627674672532241	;
6	35347000	31	0.627670382700838	:ENSG00000112033,PPARD;
12	46887000	29	0.62766878065259	:ENSG00000257261,RP11-96H19.1;
4	151781000	33	0.627661905967496	:ENSG00000198589,LRBA;
1	36182000	26	0.62765044488854	:ENSG00000142686,C1orf216:ENSG00000092853,CLSPN;
12	11701000	46	0.627609968052165	:ENSG00000256237,RP11-434C1.2:ENSG00000247157,LINC01252;
4	32974000	39	0.627589458694689	;
16	67035000	22	0.627517801535131	:ENSG00000172824,CES4A:ENSG00000280334,RP11-361L15.5;
9	91164000	38	0.627492060296254	:ENSG00000130045,NXNL2;
18	68244000	29	0.62748809788363	;
12	85665000	22	0.627467842945262	:ENSG00000180318,ALX1;
4	43430000	38	0.627382127923297	;
17	53715000	27	0.627330215444428	;
7	19087000	52	0.627316345006967	:ENSG00000122691,TWIST1;
7	19111000	36	0.627306709734752	:ENSG00000122691,TWIST1;
16	22125000	20	0.627301344335626	:ENSG00000175267,VWA3A;
21	17927000	33	0.627281084019543	;
1	120543000	36	0.627272046206964	;
2	8811000	30	0.627242268569428	:ENSG00000235092,ID2-AS1:ENSG00000115738,ID2;
2	72611000	30	0.627236814452908	:ENSG00000144036,EXOC6B;
14	57637000	36	0.627196876271201	;
10	76545000	42	0.62717731959082	;
1	6348000	27	0.62707240687327	:ENSG00000097021,ACOT7;
20	7710000	20	0.627055728556959	;
9	1944000	45	0.627028754530509	;
9	109163000	21	0.627024604691489	:ENSG00000234323,RP11-308N19.1;
12	65244000	25	0.626953506269221	:ENSG00000111490,TBC1D30;
15	43260000	22	0.626928308853311	:ENSG00000159459,UBR1;
15	38283000	26	0.626927040596702	:ENSG00000259225,RP11-1008C21.1;
3	87425000	49	0.626924719449486	;
8	35735000	34	0.626903916687959	:ENSG00000253452,RP11-473J6.1;
15	41189000	23	0.62688538171911	:ENSG00000104142,VPS18;
14	65368000	29	0.626884883994161	:ENSG00000252497,RPPH1-2P;
1	54065000	42	0.626850715348329	:ENSG00000174332,GLIS1;
3	155563000	18	0.626807617012542	:ENSG00000169359,SLC33A1;
1	207780000	21	0.626798460754628	:ENSG00000203710,CR1;
5	180652000	34	0.626794349228659	:ENSG00000146063,TRIM41:ENSG00000247049,CTC-338M12.7;
2	72552000	20	0.626726605775035	:ENSG00000144036,EXOC6B;
20	54552000	20	0.626715854748488	;
15	43823000	30	0.626705696539189	:ENSG00000166963,MAP1A:ENSG00000168781,PPIP5K1;
20	51202000	25	0.626665536656206	:ENSG00000234948,LINC01524;
6	136549000	36	0.62658979437527	:ENSG00000146410,MTFR2;
1	117003000	21	0.626589689644768	:ENSG00000233154,RP4-655J12.4;
17	73399000	31	0.626554185299041	:ENSG00000177885,GRB2:ENSG00000264511,MIR3678:ENSG00000223217,RNU6-938P;
2	215210000	28	0.626492538612262	:ENSG00000144451,SPAG16:ENSG00000197585,AC107218.3;
8	52694000	25	0.626473311949442	:ENSG00000147485,PXDNL;
7	103678000	37	0.626458677409077	;
4	74806000	27	0.62642302757285	:ENSG00000250339,CXCL1P;
19	39388000	28	0.626397338621795	:ENSG00000068903,SIRT2:ENSG00000104825,NFKBIB;
12	56168000	26	0.626308541533578	:ENSG00000205323,SARNP:ENSG00000257390,RP11-762I7.5;
1	35497000	37	0.626165126857125	:ENSG00000271741,RP11-244H3.4:ENSG00000163867,ZMYM6;
12	39070000	24	0.626116993681014	:ENSG00000139117,CPNE8;
14	32912000	35	0.626090093884764	:ENSG00000151320,AKAP6;
1	10218000	22	0.626079232300322	:ENSG00000130939,UBE4B:ENSG00000201746,RNU6-828P;
4	141214000	26	0.62607864879334	:ENSG00000153130,SCOC:ENSG00000196951,SCOC-AS1;
17	59460000	41	0.626027930525508	:ENSG00000141376,BCAS3:ENSG00000267131,RP11-332H18.5:ENSG00000266934,RP11-332H18.3;
1	64276000	22	0.626009445164401	;
12	21147000	32	0.625920345294286	:ENSG00000257046,RP11-545J16.1;
15	55265000	24	0.62591627090169	;
5	179580000	27	0.625903163187645	:ENSG00000146090,RASGEF1C;
9	122948000	24	0.62590102383176	;
12	89030000	26	0.625887294737407	;
16	51155000	21	0.625800298222233	;
8	111414000	30	0.62579347862864	;
1	173554000	19	0.625779514395308	:ENSG00000162753,SLC9C2:ENSG00000238272,RP3-436N22.3;
14	57671000	25	0.625749073445965	:ENSG00000070367,EXOC5;
6	15024000	44	0.625733611065579	:ENSG00000234261,RP11-146I2.1;
17	73383000	33	0.625716262891899	:ENSG00000177885,GRB2:ENSG00000265342,RP11-16C1.1;
3	110745000	24	0.625693179715353	:ENSG00000242242,PVRL3-AS1;
18	67624000	31	0.625657395550901	:ENSG00000150637,CD226;
12	50861000	24	0.625582445138334	:ENSG00000161813,LARP4;
2	238130000	31	0.625572806220096	;
15	34258000	32	0.62555974361184	:ENSG00000169857,AVEN:ENSG00000184984,CHRM5:ENSG00000278472,RP11-74D7.3;
2	174525000	25	0.625521190486372	;
6	84549000	34	0.625476039872194	;
15	53667000	37	0.625462171766144	;
8	126233000	29	0.62543780052558	:ENSG00000156831,NSMCE2;
4	148685000	38	0.625429858742487	:ENSG00000071205,ARHGAP10;
15	91876000	35	0.625299017547203	;
15	72901000	34	0.625261408587855	:ENSG00000260144,RP11-361M10.3:ENSG00000259783,RP11-1006G14.2:ENSG00000260672,RP11-1006G14.1;
14	67619000	20	0.625255550116227	;
3	155533000	32	0.62523734540899	:ENSG00000169359,SLC33A1;
14	57876000	21	0.625126965264251	:ENSG00000139977,NAA30;
13	33386000	22	0.62510197079333	;
14	67165000	24	0.625089363449097	;
12	56163000	20	0.625087563762205	:ENSG00000205323,SARNP:ENSG00000257390,RP11-762I7.5;
22	24386000	12	0.625004750814377	;
15	72786000	27	0.624964066929666	:ENSG00000166233,ARIH1;
2	97844000	39	0.624961849958895	:ENSG00000135976,ANKRD36;
3	70878000	23	0.624926191723974	;
9	91122000	31	0.62491413995211	;
13	72255000	26	0.624867563109408	;
10	31712000	25	0.624860883520443	;
12	123464000	30	0.624772272340845	:ENSG00000150967,ABCB9:ENSG00000111325,OGFOD2:ENSG00000256028,RP11-197N18.2:ENSG00000182196,ARL6IP4:ENSG00000090975,PITPNM2;
17	19295000	23	0.624766197574848	;
2	97857000	40	0.624706522901414	:ENSG00000135976,ANKRD36;
1	159069000	30	0.624700304032195	:ENSG00000163568,AIM2;
10	31745000	38	0.62464152574772	;
3	86633000	30	0.624634789087207	;
3	129401000	18	0.624612184822794	:ENSG00000172765,TMCC1;
12	80029000	21	0.624609065263439	:ENSG00000177425,PAWR;
13	44677000	24	0.624519573191764	:ENSG00000226519,LINC00390:ENSG00000227258,SMIM2-AS1;
12	85680000	31	0.624475959459556	:ENSG00000180318,ALX1;
4	148821000	18	0.624438681624104	:ENSG00000071205,ARHGAP10;
4	188042000	28	0.624346931649798	;
16	67436000	22	0.624345416973245	:ENSG00000159714,ZDHHC1;
5	147661000	26	0.624331814572744	:ENSG00000214510,SPINK13:ENSG00000247199,RP11-373N22.3;
17	53845000	29	0.624319494122477	:ENSG00000141179,PCTP;
7	113834000	14	0.624310839004635	:ENSG00000128573,FOXP2;
7	146005000	45	0.624276015349238	:ENSG00000174469,CNTNAP2:ENSG00000274118,Y_RNA;
14	57775000	33	0.624258375195389	;
6	3199000	29	0.624237324243058	;
2	121712000	51	0.624227949211982	;
11	19696000	28	0.624177226747379	;
12	88418000	19	0.624151560909321	:ENSG00000165805,C12orf50:ENSG00000133641,C12orf29;
8	42166000	24	0.624140455006626	:ENSG00000104365,IKBKB;
1	173604000	20	0.624089076707311	:ENSG00000183831,ANKRD45:ENSG00000232113,RP11-360D2.1;
8	28461000	37	0.624070816117269	:ENSG00000012232,EXTL3;
17	58832000	24	0.624058670666812	:ENSG00000141376,BCAS3;
6	14698000	41	0.623971349282582	;
2	74654000	31	0.623958125564354	:ENSG00000114993,RTKN;
1	35465000	34	0.623955725627904	:ENSG00000271741,RP11-244H3.4:ENSG00000163867,ZMYM6;
10	107973000	40	0.623936572226651	;
2	39519000	31	0.62392516009616	:ENSG00000011566,MAP4K3;
8	42156000	41	0.623895185230851	:ENSG00000104365,IKBKB;
17	58247000	27	0.623833735237234	:ENSG00000167434,CA4:ENSG00000266960,FAM106DP:ENSG00000170832,USP32;
7	78775000	23	0.623825204293093	;
10	69007000	33	0.623778145689927	:ENSG00000183230,CTNNA3;
12	80342000	32	0.623750215744011	;
16	9229000	51	0.623744923573305	;
10	122139000	28	0.62374064582213	;
5	1019000	46	0.62373996869593	:ENSG00000145506,NKD2;
3	87421000	26	0.62368286423795	;
3	156114000	21	0.623621356453108	:ENSG00000169282,KCNAB1;
12	16062000	21	0.623607263699569	:ENSG00000023697,DERA;
1	161945000	25	0.62360179733585	:ENSG00000162745,OLFML2B;
3	5775000	46	0.62358662684682	;
12	85663000	26	0.623572346576601	;
3	139864000	25	0.623563737809762	:ENSG00000158258,CLSTN2;
3	168985000	31	0.623552201122903	:ENSG00000085276,MECOM;
14	67264000	36	0.623501438317897	;
7	138539000	31	0.623475233540737	;
2	13738000	28	0.623445349679229	:ENSG00000229370,AC092635.1;
7	99107000	26	0.623393560151077	:ENSG00000196652,ZKSCAN5;
8	28462000	44	0.623390020232899	:ENSG00000012232,EXTL3;
12	15808000	38	0.623387898023433	:ENSG00000151491,EPS8;
10	31526000	28	0.623378486623006	:ENSG00000272381,RP11-192P3.4:ENSG00000237036,ZEB1-AS1;
11	92160000	34	0.623359866120662	:ENSG00000165323,FAT3;
2	72752000	28	0.623310145413804	:ENSG00000144036,EXOC6B;
8	65202000	37	0.623285272150524	;
11	123056000	39	0.623247513550946	:ENSG00000166250,CLMP:ENSG00000254710,CTD-2216M2.1;
15	69128000	20	0.623246358835938	:ENSG00000258484,SPESP1;
15	43737000	23	0.623227799393624	:ENSG00000067369,TP53BP1;
8	116839000	29	0.623187111229104	;
4	148698000	40	0.623136518042192	:ENSG00000071205,ARHGAP10:ENSG00000264274,MIR4799;
10	74640000	30	0.623120344917828	:ENSG00000156026,MCU;
12	67512000	26	0.623094270526737	;
4	148771000	41	0.623039140822323	:ENSG00000071205,ARHGAP10;
3	167737000	29	0.623012972165815	:ENSG00000173905,GOLIM4;
12	80076000	30	0.623009342314887	:ENSG00000177425,PAWR:ENSG00000258048,RP11-530C5.1;
16	19801000	36	0.622935553196572	:ENSG00000174628,IQCK;
2	118963000	29	0.622872286866259	;
14	67587000	19	0.622833176109256	;
1	173980000	19	0.622827584745177	:ENSG00000135870,RC3H1:ENSG00000236535,RC3H1-IT1;
2	231580000	33	0.622814991055555	:ENSG00000135932,CAB39:ENSG00000237758,BANF1P3;
7	98912000	27	0.62272516440172	;
4	42097000	37	0.622684347377452	;
20	53731000	28	0.622635578460188	;
22	24365000	19	0.622629685036566	;
19	54414000	43	0.6226024961656	:ENSG00000105605,CACNG7;
15	43661000	25	0.622556655853867	:ENSG00000140265,ZSCAN29:ENSG00000137822,TUBGCP4;
7	78769000	30	0.622550702186834	;
15	98492000	27	0.62253401381649	;
13	47826000	31	0.622524708313528	;
12	50784000	34	0.622472295818365	:ENSG00000185958,FAM186A:ENSG00000161813,LARP4;
9	19793000	35	0.622383843782053	;
15	90514000	33	0.622375709659175	;
12	21140000	38	0.622360230613245	:ENSG00000257046,RP11-545J16.1;
3	130277000	15	0.622339573556033	:ENSG00000206384,COL6A6;
1	159052000	26	0.622282999222236	:ENSG00000163568,AIM2;
17	40259000	27	0.622232196668631	:ENSG00000108771,DHX58:ENSG00000108773,KAT2A;
12	112849000	16	0.622224602658267	:ENSG00000089009,RPL6:ENSG00000179295,PTPN11;
6	134463000	33	0.622148942027782	;
10	16881000	42	0.622135943257023	:ENSG00000107611,CUBN;
1	76939000	20	0.622119721261226	:ENSG00000184005,ST6GALNAC3;
21	17639000	20	0.622087699052646	;
5	100972000	28	0.622052828841068	;
1	207114000	28	0.622041375534378	:ENSG00000162896,PIGR;
4	33763000	29	0.622033452911459	;
7	146507000	39	0.622014885993745	:ENSG00000174469,CNTNAP2;
12	88609000	35	0.622007242306119	;
2	97712000	40	0.621964766441799	:ENSG00000270748,IGKV2OR2-1:ENSG00000271402,IGKV2OR2-2;
8	116784000	18	0.62196224375285	;
4	71481000	40	0.621955913391514	;
12	89314000	17	0.621938327803414	;
21	17992000	35	0.621929913594707	;
12	79951000	24	0.621905873256329	:ENSG00000257956,NOP56P3;
1	116907000	24	0.621899088902074	:ENSG00000163399,ATP1A1;
9	127303000	28	0.621880650339269	:ENSG00000148200,NR6A1;
10	65890000	23	0.621850644128359	;
18	67808000	31	0.62181147059672	:ENSG00000176225,RTTN;
12	89127000	17	0.621808645622968	;
6	136481000	30	0.621796127455345	:ENSG00000171408,PDE7B:ENSG00000237596,RP13-143G15.4;
12	66206000	31	0.62173755464188	:ENSG00000241749,RPSAP52;
[truncated: 24,356 more rows]
