# Supplementary material for: Evidence of Recent Intricate Adaptation in Human Populations
Source: PLoS One. 2016 Dec 19;11(12):e0165870. doi: 10.1371/journal.pone.0165870 (PMC5167553; doi:10.1371/journal.pone.0165870)
Supplement: S1 File — (ZIP) [file pone.0165870.s009.zip › topGenesCoding.csv]

	gene	ID	ensembl	chr	start	end	Fst_AFRvsEUR	Fst_AFRvsEAS	Fst_EURvsEAS	strand
42979	NPIPA2	642799	ENSG00000254852	16	14841923	14859270	0.648043693	0.598142614	0.006666195	1
6381	INO80B	83444	ENSG00000115274	2	74682150	74685087	0.618863298	0.028171699	0.584767102	1
24544	PCMTD1	115294	ENSG00000168300	8	52730135	52811746	0.613229895	0.38766886	0.105073051	-1
38967	EXOC5	10640	ENSG00000070367	14	57667225	57735726	0.610168394	0.586970103	0.008831964	-1
46087	RNF135	84282	ENSG00000181481	17	29295803	29326929	0.598302764	0.618144721	0.036953661	1
21417	TRGV11	6985	ENSG00000211693	7	38331217	38331679	0.59788576	0.414572749	0.048315707	-1
40069	IGHA2	3494	ENSG00000211890	14	106053226	106054732	0.592200258	0.138105274	0.499497309	-1
41081	CTXN2	399697	ENSG00000233932	15	48483736	48495953	0.580381452	0.080271251	0.4792089	1
1608	AL445183.1	NA	ENSG00000279054	1	53519296	53520621	0.575450196	0.469714958	0.121556942	-1
1089	ZMYM6	9204	ENSG00000163867	1	35451766	35497569	0.566223477	0.233591606	0.292419952	-1
24424	DKK4	27121	ENSG00000104371	8	42231586	42234750	0.561160647	0.489623684	0.01933725	-1
1087	RP11-244H3.4	NA	ENSG00000271741	1	35447134	35497342	0.552613098	0.231051589	0.291591658	-1
3688	ANKRD45	339416	ENSG00000183831	1	173578700	173639001	0.548175713	0.518960316	0.098517018	-1
35544	PAWR	5074	ENSG00000177425	12	79968759	80084877	0.543878163	0.355698056	0.097904503	-1
6383	WBP1	1650	ENSG00000239779	2	74685456	74688018	0.541486356	0.114034596	0.574803662	1
37134	KBTBD7	84078	ENSG00000120696	13	41763969	41768702	0.540601209	0.15453444	0.302971972	-1
14336	MAB21L2	10586	ENSG00000181541	4	151503074	151505845	0.53972954	0.407299786	0.067903671	1
6382	INO80B-WBP1	100532735	ENSG00000274049	2	74682215	74688011	0.53867641	0.092061685	0.554543232	1
40063	CRIP1	1396	ENSG00000213145	14	105952654	105955284	0.538192688	0.587522233	0.075518705	1
22405	ARPC1B	10095	ENSG00000130429	7	98971872	98992424	0.538140678	0.489969123	0.121023833	1
32251	CLCF1	23529	ENSG00000175505	11	67131639	67141648	0.524757858	0.336561855	0.074725066	-1
47486	GRB2	2885	ENSG00000177885	17	73314157	73401790	0.520648104	0.593674546	0.025293534	-1
41021	DUOXA2	405753	ENSG00000140274	15	45406519	45410619	0.512447798	0.519190081	0.016442315	1
2327	FRRS1	391059	ENSG00000156869	1	100174259	100232187	0.512262887	0.433275795	0.016177512	-1
5080	OR2L8	391190	ENSG00000196936	1	248112160	248113098	0.510948633	0.394058937	0.039684386	1
5081	OR2L8	391190	ENSG00000279263	1	248112160	248113098	0.510948633	0.394058937	0.039684386	1
46452	KAT2A	2648	ENSG00000108773	17	40265126	40273376	0.510641477	0.546124553	0.010350826	-1
6384	MOGS	7841	ENSG00000115275	2	74688184	74692537	0.510148662	0.026471269	0.524887694	-1
24421	IKBKB	3551	ENSG00000104365	8	42128820	42190171	0.508801373	0.419100594	0.03606579	1
38924	AL158801.1	NA	ENSG00000279392	14	55695935	55696399	0.505823683	0.434691083	0.03881052	1
38968	AP5M1	55745	ENSG00000053770	14	57735627	57765460	0.505316574	0.498805916	0.013143215	1
40929	CDAN1	146059	ENSG00000140326	15	43015757	43029324	0.504268756	0.467194621	0.035390407	-1
6391	PCGF1	84759	ENSG00000115289	2	74732170	74735707	0.504022583	0.122465177	0.497473326	-1
32248	AP003419.11	NA	ENSG00000256514	11	67119043	67141055	0.503700683	0.3209105	0.072463432	-1
6828	FAHD2B	151313	ENSG00000144199	2	97749320	97760619	0.502141754	0.142717062	0.338143282	-1
47244	DDX5	1655	ENSG00000108654	17	62495734	62504317	0.501123323	0.583090157	0.020918862	-1
46451	DHX58	79132	ENSG00000108771	17	40253422	40264751	0.499916024	0.477749356	0.036847052	-1
24422	POLB	5423	ENSG00000070501	8	42195972	42229326	0.49767876	0.430769892	0.021194349	1
38970	NAA30	122830	ENSG00000139977	14	57857262	57882635	0.494844676	0.38082681	0.044290229	1
41620	ARIH1	25820	ENSG00000166233	15	72766667	72895326	0.493897973	0.438156625	0.07021009	1
32261	GPR152	390212	ENSG00000175514	11	67218772	67220200	0.48729083	0.472008718	0.123514284	-1
23122	TTC26	79989	ENSG00000105948	7	138818490	138876732	0.486832571	0.171439943	0.190333869	1
12920	SLC30A9	10463	ENSG00000014824	4	41992489	42092474	0.48612124	0.707664762	0.112010484	1
36385	MPHOSPH9	10198	ENSG00000051825	12	123636867	123728561	0.485629296	0.646321263	0.116696156	-1
32256	CARNS1	57571	ENSG00000172508	11	67182439	67193078	0.485327666	0.316081105	0.0778018	1
319	AL357140.1	NA	ENSG00000280113	1	9887668	9888316	0.482601364	0.451596928	0.001084905	-1
47116	C17orf64	124773	ENSG00000141371	17	58469790	58508782	0.481082162	0.467308097	0.010637979	1
53227	PTK6	5753	ENSG00000101213	20	62159354	62168723	0.479781865	0.546589544	0.483162327	-1
35106	APOF	319	ENSG00000175336	12	56754353	56756607	0.478626279	0.502546139	0.018635189	-1
44279	HSD11B2	3291	ENSG00000176387	16	67464555	67471456	0.477133967	0.607422429	0.082151336	1
3700	RC3H1	149041	ENSG00000135870	1	173900352	173991435	0.475348969	0.377278401	0.06982933	-1
49713	FBXW9	84261	ENSG00000132004	19	12798867	12807457	0.474744974	0.492806391	0.018929798	-1
44413	AC009022.1	NA	ENSG00000279533	16	70086298	70086672	0.473050454	0.452543714	0.056106572	-1
8739	RESP18	389075	ENSG00000182698	2	220192131	220197899	0.471936383	0.545349711	0.052696253	-1
40956	TP53BP1	7158	ENSG00000067369	15	43695259	43802926	0.470682394	0.28987725	0.11602482	-1
41612	CELF6	60677	ENSG00000140488	15	72577068	72612470	0.469448437	0.355604132	0.071744915	-1
36387	C12orf65	91574	ENSG00000130921	12	123717463	123742506	0.466780547	0.575750448	0.089581169	1
44276	TPPP3	51673	ENSG00000159713	16	67423712	67427438	0.464071839	0.562277844	0.03697859	-1
3007	IVL	3713	ENSG00000163207	1	152881021	152884362	0.46320855	0.111602584	0.376821667	1
20268	IL20RA	53832	ENSG00000016402	6	137321108	137366317	0.462932334	0.526195656	0.099536974	-1
41077	SLC24A5	283652	ENSG00000188467	15	48413169	48434869	0.462830308	0.090952304	0.444937961	1
9859	TMEM158	25907	ENSG00000249992	3	45265958	45267770	0.462291623	0.467686226	0.023657931	-1
23131	LUC7L2	51631	ENSG00000269955	7	139026106	139107345	0.461588787	0.540352834	0.016213596	1
1088	ZMYM6NB	100506144	ENSG00000243749	1	35447136	35450954	0.46142486	0.191117142	0.287226151	-1
23130	C7orf55-LUC7L2	100996928	ENSG00000146963	7	139025105	139108203	0.459023348	0.537270924	0.016050711	1
52940	SNAI1	6615	ENSG00000124216	20	48599536	48605423	0.458706044	0.472805839	0.037238933	1
52443	HM13	81502	ENSG00000101294	20	30102231	30165726	0.457799361	0.659899229	0.116206758	1
45716	MAPK7	5598	ENSG00000166484	17	19281034	19286857	0.45755434	0.141119829	0.385580806	1
23129	C7orf55	154791	ENSG00000164898	7	139024203	139031065	0.457394662	0.533944494	0.011925718	1
29619	HECTD2	143279	ENSG00000165338	10	93169037	93274586	0.457045082	0.408161472	0.019223884	1
30512	ASCL2	430	ENSG00000183734	11	2289725	2292182	0.456907943	0.129331673	0.206023484	-1
16763	CCNI2	645121	ENSG00000205089	5	132083137	132090095	0.455276961	0.165757286	0.452597891	1
11566	SLC33A1	9197	ENSG00000169359	3	155538813	155572218	0.454879212	0.381087621	0.024409679	-1
32255	TBC1D10C	374403	ENSG00000175463	11	67171386	67177560	0.450598983	0.275590243	0.084391691	1
37785	RNF113B	140432	ENSG00000139797	13	98828039	98829519	0.450442143	0.458318447	-0.000107088	-1
41611	RP11-106M3.2	NA	ENSG00000260729	15	72577068	72668322	0.44877946	0.334131048	0.07951531	-1
41613	HEXA	3073	ENSG00000213614	15	72633260	72668817	0.448018743	0.324521775	0.0924555	-1
16764	8.Sep	23176	ENSG00000164402	5	132086509	132142933	0.447269086	0.143103022	0.391923264	-1
47107	CA4	762	ENSG00000167434	17	58227297	58248260	0.444784268	0.42694742	0.011740735	1
35091	RNF41	10193	ENSG00000181852	12	56595959	56615717	0.444765546	0.439246376	0.054532325	-1
48875	RTTN	25914	ENSG00000176225	18	67671029	67873181	0.444318241	0.517098001	0.031836283	-1
44737	NECAB2	54550	ENSG00000103154	16	84002237	84036381	0.443959714	0.414470786	0.033009758	1
47009	SRSF1	6426	ENSG00000136450	17	56080721	56084707	0.443243468	0.498402049	0.007085089	-1
122	ATAD3A	55210	ENSG00000197785	1	1447531	1470067	0.442048063	0.156845263	0.263621144	1
29248	OIT3	170392	ENSG00000138315	10	74653339	74692791	0.441823705	0.257290607	0.146771145	1
22424	CYP3A7-CYP3A51P	100861540	ENSG00000282301	7	99282580	99332725	0.441400368	0.213785709	0.137892075	-1
40953	ZSCAN29	146050	ENSG00000140265	15	43650370	43663223	0.441214271	0.229407318	0.159076288	-1
22406	PDAP1	11333	ENSG00000106244	7	98989671	99006452	0.441192597	0.430226378	0.101904423	-1
4277	PIGR	5284	ENSG00000162896	1	207101863	207119811	0.440122193	0.383258622	0.035216827	-1
22426	CYP3A7	1551	ENSG00000160870	7	99302660	99332819	0.439547903	0.202992202	0.139557303	-1
34782	LARP4	113251	ENSG00000161813	12	50786166	50873787	0.438129042	0.206866847	0.331386802	1
47775	DCXR	51181	ENSG00000169738	17	79993012	79995608	0.437782766	0.468993388	0.016526893	-1
40952	ADAL	161823	ENSG00000168803	15	43622872	43646753	0.437644078	0.19997749	0.162466848	1
27652	RABGAP1	23637	ENSG00000011454	9	125703112	125867145	0.43655519	0.208908162	0.369124051	1
877	FAM76A	199870	ENSG00000009780	1	28052490	28089633	0.436147665	0.152411684	0.206662264	1
52537	ASIP	56288	ENSG00000101440	20	32782375	32857150	0.435930859	0.351776359	0.034497586	1
42406	MPG	4350	ENSG00000103152	16	127006	135852	0.434681366	0.318747786	0.065702484	1
40954	TUBGCP4	27229	ENSG00000137822	15	43661419	43701969	0.434085427	0.178156054	0.167590005	1
49358	CLPP	8192	ENSG00000125656	19	6361463	6368919	0.433944803	0.265305091	0.186021764	1
5307	C2orf50	130813	ENSG00000150873	2	11273179	11286916	0.43323561	0.413180067	0.050332546	1
53151	PSMA7	5688	ENSG00000101182	20	60711791	60718496	0.433139252	0.407668553	0.00437065	-1
22404	ARPC1A	10552	ENSG00000241685	7	98923521	98985787	0.433057321	0.368493607	0.126520712	1
23151	MKRN1	23608	ENSG00000133606	7	140152840	140179369	0.431669354	0.370567569	0.02794847	-1
880	STX12	23673	ENSG00000117758	1	28099694	28150963	0.43134194	0.286350602	0.203711935	1
32247	POLD4	57804	ENSG00000175482	11	67118248	67124443	0.431013549	0.272178708	0.066016372	-1
52541	AHCY	191	ENSG00000101444	20	32868074	32899608	0.429769249	0.351166078	0.040702796	-1
37283	LPAR6	10161	ENSG00000139679	13	48963703	49018840	0.429740785	0.396270251	0.018863877	-1
53228	SRMS	6725	ENSG00000125508	20	62172163	62178857	0.429710388	0.651043469	0.492351028	-1
44273	KCTD19	146212	ENSG00000168676	16	67323331	67360666	0.42875308	0.510832457	0.040073281	-1
54726	HMGXB4	10042	ENSG00000100281	22	35653445	35691800	0.428452519	0.297479286	0.034433471	1
50710	PAF1	5828	ENSG00000006712	19	39876492	39881835	0.427779411	0.474459924	0.021337715	-1
12918	DCAF4L1	285429	ENSG00000182308	4	41983713	41988484	0.425964253	0.647301363	0.081866558	1
8675	GPBAR1	151306	ENSG00000179921	2	219124219	219128582	0.425650602	0.443642628	0.007327383	1
38612	INSM2	84684	ENSG00000168348	14	36003248	36006260	0.425152362	0.098875477	0.19084584	1
44278	ZDHHC1	29800	ENSG00000159714	16	67428322	67450736	0.424620165	0.498134018	0.03737778	-1
30608	OR52K2	119774	ENSG00000181963	11	4470525	4471591	0.424473749	0.432022132	0.004336656	1
47118	APPBP2	10513	ENSG00000062725	17	58520510	58603580	0.4240915	0.427531454	0.03362626	-1
40064	AL928654.7	NA	ENSG00000257341	14	105953536	105958604	0.423246509	0.446602152	0.076851432	1
46083	ADAP2	55803	ENSG00000184060	17	29233362	29286340	0.422888335	0.445653906	0.041126023	1
40949	TGM7	116179	ENSG00000159495	15	43568478	43594453	0.422752471	0.312017878	0.036260579	-1
28508	SPAG6	9576	ENSG00000077327	10	22634374	22743153	0.422501752	0.454285684	0.042314729	1
17805	TRIM7	81786	ENSG00000146054	5	180620924	180632293	0.421284472	0.423094323	0.065580954	-1
18851	TAF11	6882	ENSG00000064995	6	34845555	34855866	0.420982279	0.165077284	0.214927183	-1
6385	MRPL53	116540	ENSG00000204822	2	74699085	74700449	0.420807657	0.117683551	0.545243097	-1
24432	CHRNA6	8973	ENSG00000147434	8	42607763	42651535	0.419771759	0.396272938	0.029472994	-1
40957	MAP1A	4130	ENSG00000166963	15	43803156	43823818	0.41900404	0.290628448	0.101306725	1
51229	RPL13A	23521	ENSG00000142541	19	49990811	49995565	0.418757195	0.478812213	0.025264672	1
25928	C8orf82	414919	ENSG00000213563	8	145751117	145754516	0.418465375	0.430501724	0.004439557	-1
19558	RIPPLY2	134701	ENSG00000203877	6	84562985	84567234	0.416413554	0.143701712	0.160299744	1
6387	TTC31	64427	ENSG00000115282	2	74710200	74722013	0.416267458	0.170982395	0.535540737	1
55069	FAM118A	55007	ENSG00000100376	22	45704849	45737836	0.416229215	0.212275593	0.092978417	1
5131	ZNF692	55657	ENSG00000171163	1	249144205	249153343	0.41611728	0.133996037	0.18351557	-1
38405	DHRS4	10901	ENSG00000157326	14	24422795	24438488	0.413375111	0.379111508	0.137921466	1
47451	CD300LF	146722	ENSG00000186074	17	72690450	72709117	0.412489856	0.248091018	0.07631092	-1
53150	LSM14B	149986	ENSG00000149657	20	60697517	60710434	0.411902487	0.381635486	0.004200263	1
3316	ACKR1	2532	ENSG00000213088	1	159173097	159176290	0.411853611	0.685735393	0.197660876	1
47507	H3F3B	3021	ENSG00000132475	17	73772515	73781974	0.41082961	0.274606043	0.110075734	-1
35597	ALX1	8092	ENSG00000180318	12	85673885	85695562	0.40991011	0.257886506	0.074631716	1
21218	HOXA6	3203	ENSG00000106006	7	27185015	27190222	0.409229801	0.395851446	0.021368061	-1
23850	RP11-1236K1.1	NA	ENSG00000233050	8	11921898	11929256	0.409228484	0.632205794	0.17325865	-1
22428	CYP3A4	1576	ENSG00000160868	7	99354583	99381888	0.408658334	0.363221788	0.07244485	-1
121	ATAD3B	83858	ENSG00000160072	1	1407149	1433228	0.408115901	0.087698243	0.402249428	1
41609	RP11-106M3.5	NA	ENSG00000273025	15	72559087	72612287	0.408071349	0.282805252	0.114500198	-1
50030	ISYNA1	51477	ENSG00000105655	19	18545198	18549111	0.407654504	0.56829181	0.041357061	-1
34225	RP11-545J16.1	NA	ENSG00000257046	12	20968608	21243179	0.407294396	0.34092571	0.10208441	1
49715	TNPO2	30000	ENSG00000105576	19	12810008	12834825	0.405995973	0.436627616	0.113728851	-1
44275	LRRC36	55282	ENSG00000159708	16	67360701	67419106	0.405891912	0.463890734	0.049262388	1
11123	RHO	6010	ENSG00000163914	3	129247483	129254012	0.405287326	0.128064681	0.273705717	1
24579	TCEA1	6917	ENSG00000187735	8	54879112	54935089	0.405150347	0.429910065	0.370763536	-1
21073	TWIST1	7291	ENSG00000122691	7	19060614	19157295	0.404669049	0.421761837	0.059743214	-1
31412	MDK	4192	ENSG00000110492	11	46402306	46405387	0.403855725	0.505765	0.03394383	1
17551	RPL26L1	51121	ENSG00000037241	5	172385732	172396774	0.403812263	0.349013973	0.016342698	1
32063	SLC22A12	116085	ENSG00000197891	11	64358113	64369825	0.403324059	0.108984323	0.279994209	1
115	ANKRD65	441869	ENSG00000235098	1	1353800	1357149	0.403240738	0.379174365	0.005942085	-1
36389	CDK2AP1	8099	ENSG00000111328	12	123745518	123756881	0.402241881	0.481695407	0.108928655	-1
47467	ATP5H	10476	ENSG00000167863	17	73034958	73043080	0.401894198	0.248809224	0.30052324	-1
1093	SFPQ	6421	ENSG00000116560	1	35641979	35658749	0.40119616	0.080704952	0.509743086	-1
34036	TAS2R8	50836	ENSG00000121314	12	10958650	10959892	0.400057457	0.359685896	0.014504807	-1
6386	CCDC142	84865	ENSG00000135637	2	74699113	74710535	0.3995574	0.083240374	0.493501233	-1
27658	STRBP	55342	ENSG00000165209	9	125871779	126030855	0.398578213	0.216359146	0.32278662	-1
55146	ZBED4	9889	ENSG00000100426	22	50247490	50283726	0.398454309	0.416333207	0.011272691	1
14901	SDHA	6389	ENSG00000073578	5	218356	256815	0.397965675	0.478834339	0.071865438	1
71	HES4	57801	ENSG00000188290	1	934342	935552	0.397934528	0.505257052	0.037907254	-1
40959	PPIP5K1	9677	ENSG00000168781	15	43825660	43882451	0.397239157	0.220071713	0.112662584	-1
53590	KRTAP19-8	728299	ENSG00000206102	21	32410478	32410795	0.397164282	0.232544533	0.062676209	-1
31874	VWCE	220001	ENSG00000167992	11	61025758	61062896	0.396902813	0.402851828	0.031926436	-1
46458	HCRT	3060	ENSG00000161610	17	40336078	40337470	0.396216668	0.364840592	0.009939975	-1
30806	OR5P3	120066	ENSG00000182334	11	7846584	7847519	0.395075908	0.219741427	0.113353548	-1
20812	UNCX	340260	ENSG00000164853	7	1272543	1276954	0.394707343	0.1050015	0.291981034	1
36380	ARL6IP4	51329	ENSG00000182196	12	123464607	123467460	0.394504813	0.350038335	0.042577032	1
9898	PRSS42	339906	ENSG00000178055	3	46871032	46875585	0.394121688	0.302874063	0.043669838	-1
11124	H1FOO	132243	ENSG00000178804	3	129262057	129270310	0.392733829	0.189459017	0.313910636	1
49781	C19orf57	79173	ENSG00000132016	19	13993161	14017265	0.392511364	0.288183808	0.022656387	-1
49291	LRG1	116844	ENSG00000171236	19	4536421	4540486	0.391810193	0.459360547	0.071868559	-1
120	ATAD3C	219293	ENSG00000215915	1	1385069	1405538	0.391644169	0.05109227	0.452466518	1
2659	ATP1A1	476	ENSG00000163399	1	116915290	116952883	0.391240921	0.3908755	0.064420758	1
22408	PTCD1	26024	ENSG00000106246	7	99014362	99063786	0.391229468	0.303585198	0.098936899	-1
53026	CBLN4	140689	ENSG00000054803	20	54572496	54580528	0.389708928	0.305598227	0.086179665	-1
41039	SPATA5L1	79029	ENSG00000171763	15	45694529	45713617	0.38927168	0.378717093	0.362485723	1
32254	PPP1CA	5499	ENSG00000172531	11	67165654	67188654	0.388868908	0.245838786	0.071429691	-1
22407	BUD31	8896	ENSG00000106245	7	99006264	99017239	0.388450536	0.362178881	0.154247651	1
