# Supplementary material for: Evidence of Recent Intricate Adaptation in Human Populations
Source: PLoS One. 2016 Dec 19;11(12):e0165870. doi: 10.1371/journal.pone.0165870 (PMC5167553; doi:10.1371/journal.pone.0165870)
Supplement: S1 File — (ZIP) [file pone.0165870.s009.zip › topGenesNoncoding.csv]

	gene	ID	ensembl	chr	start	end	Fst_AFRvsEUR	Fst_AFRvsEAS	Fst_EURvsEAS	strand
24543	RP11-11C20.3	NA	ENSG00000272076	8	52722670	52723241	0.806181161	0.534463089	0.148970966	-1
18925	RN7SL273P	106481834	ENSG00000239953	6	37328961	37329259	0.77398502	0.646988727	0.072866788	1
32250	RN7SKP239	106480907	ENSG00000201684	11	67129885	67130179	0.75535716	0.528272142	0.112195917	1
21466	Y_RNA	NA	ENSG00000199273	7	40167720	40167831	0.752635996	0.754859362	0.02081556	-1
46085	RN7SL138P	106480489	ENSG00000266274	17	29286582	29286868	0.738952591	0.754144575	0.007767185	1
40599	RP11-382B18.5	NA	ENSG00000271333	15	30712486	30712632	0.731869996	0.790518903	0.026282343	-1
45697	SNORD3D	780854	ENSG00000277947	17	19015732	19015949	0.72654242	0.020353187	0.784936747	-1
45698	SNORD3D	780854	ENSG00000281000	17	19015733	19015949	0.72654242	0.020353187	0.784936747	-1
40446	SNORD115-13	100033450	ENSG00000273835	15	25438468	25438549	0.723862661	0.518685748	0.086600469	1
47123	RP11-15E18.2	NA	ENSG00000266943	17	58642101	58643032	0.707270386	0.729965896	0.006822191	-1
135	MMP23A	8510	ENSG00000215914	1	1631381	1633221	0.7044655	0.467376959	0.11530506	1
40930	CTD-2036P10.5	NA	ENSG00000278769	15	43016300	43017120	0.693196147	0.627626334	0.015076186	1
40524	RP11-483E23.2	NA	ENSG00000237850	15	28594197	28603226	0.687700118	0.014923296	0.617204701	-1
23708	FAM90A8P	441324	ENSG00000224710	8	7595909	7598918	0.681707737	0.726431315	0.01247657	1
46090	RP11-848P1.4	NA	ENSG00000266340	17	29305628	29307268	0.681476562	0.69742466	0.004774622	-1
45696	RP11-160E2.6	NA	ENSG00000262202	17	19015313	19015949	0.677742899	0.028720029	0.694056929	-1
35543	NOP56P3	106481967	ENSG00000257956	12	79952562	79952946	0.676428897	0.368858496	0.150623906	1
15957	RP11-60A8.2	NA	ENSG00000251543	5	72633733	72634360	0.674195261	0.625656034	0.009533066	1
45695	AC007952.5	NA	ENSG00000228157	17	18996287	19000150	0.673465523	0.038760257	0.764304315	1
6373	TAF13P2	100462886	ENSG00000225658	2	74578261	74578546	0.670907208	0.011281995	0.6046682	1
37288	LINC00462	100129597	ENSG00000233610	13	49151110	49152224	0.668291362	0.554682175	0.031375683	-1
48240	RNU6ATAC20P	106480541	ENSG00000221363	18	19710564	19710690	0.658460437	0.458868286	0.074543535	-1
13831	CDC42P4	100131440	ENSG00000249965	4	110476326	110476888	0.647617555	0.630279982	0.006998387	1
45713	RP11-135L13.4	NA	ENSG00000265263	17	19237621	19239440	0.645603793	0.115420309	0.623248618	-1
50411	CTC-461H2.3	NA	ENSG00000267725	19	33558081	33558339	0.643747918	0.325128042	0.178557755	1
40478	RP11-145P16.2	NA	ENSG00000280234	15	25500726	25502174	0.637197532	0.664747682	0.005280738	1
22814	RP11-3L10.2	NA	ENSG00000227371	7	121059126	121059899	0.636078937	0.381004219	0.12434574	1
764	RP3-465N24.6	NA	ENSG00000272432	1	25574328	25574812	0.629493654	0.640908116	0.00651524	1
35074	RP11-603J24.21	NA	ENSG00000273890	12	56403875	56404358	0.62729626	0.707573384	0.036710507	-1
2643	TCEB1P20	100287778	ENSG00000229101	1	116099447	116100096	0.618161837	0.634530289	0.010137736	1
11127	RP11-263I1.1	NA	ENSG00000248659	3	129350862	129351335	0.618016542	0.212665551	0.325863324	-1
26208	RP11-15P13.1	NA	ENSG00000237434	9	20331444	20332275	0.612373215	0.327702017	0.151733788	1
2664	Y_RNA	NA	ENSG00000200547	1	116995158	116995249	0.609820937	0.554216666	0.011791653	1
2647	SNORA42	677823	ENSG00000207502	1	116164493	116164626	0.607449828	0.406794198	0.057861523	-1
25950	RP5-1047A19.6	NA	ENSG00000255530	8	146230947	146231292	0.607332818	0.31505427	0.136105246	-1
41692	MIR4513	100616183	ENSG00000264386	15	75081013	75081098	0.605906586	0.169680564	0.322667344	-1
50842	CTD-2575K13.6	NA	ENSG00000268041	19	42412671	42414249	0.605674091	0.366955823	0.14565449	-1
15960	LINC01385	106144542	ENSG00000251604	5	72747323	72749220	0.604991684	0.245655473	0.182711094	1
44277	RNU1-123P	106481628	ENSG00000239194	16	67424594	67424753	0.601605241	0.660430139	0.029816409	-1
3689	RP11-360D2.1	NA	ENSG00000232113	1	173604912	173606273	0.601405746	0.493767044	0.12570868	1
47243	AC138744.2	NA	ENSG00000256826	17	62487640	62487906	0.598082666	0.693147776	0.053077047	1
45690	SNORD3B-1	26851	ENSG00000265185	17	18965225	18965982	0.595272481	0.037272851	0.539149685	1
29123	RNU6-523P	106479798	ENSG00000252113	10	69618576	69618629	0.59428716	0.081830012	0.404953717	-1
36776	LINC01046	103689843	ENSG00000233405	13	21808707	21809343	0.59070059	0.71615114	0.075695203	1
32241	RP11-157K17.5	NA	ENSG00000179038	11	66963040	66964638	0.590325724	0.421042149	0.091342561	-1
24415	RP11-589C21.2	NA	ENSG00000253135	8	41986292	41986767	0.589604502	0.587898695	0.0089784	-1
52102	RP1-209B9.2	NA	ENSG00000277315	20	7847974	7848261	0.589566682	0.128053932	0.331470905	1
38545	RNU6-602P	106481371	ENSG00000223087	14	32131245	32131349	0.588847079	0.65049875	0.01444168	-1
3323	OR10J8P	343409	ENSG00000251686	1	159335951	159336879	0.587298915	0.607856398	0.011709571	1
41083	RP11-605F22.1	NA	ENSG00000259385	15	48484388	48493881	0.586599083	0.081788494	0.484777697	-1
47489	RP11-16C1.2	NA	ENSG00000264853	17	73367028	73369817	0.584806726	0.642731699	0.01662175	-1
3322	OR10J7P	391119	ENSG00000248442	1	159320883	159321816	0.584174402	0.611553527	0.040898443	1
40473	SNORD115-40	100033814	ENSG00000272460	15	25488761	25488842	0.583531735	0.599291926	0.001984054	1
35542	RP11-359M6.1	NA	ENSG00000257474	12	79933983	79944315	0.58261352	0.39872983	0.086077717	1
14599	RNU6-853P	106479943	ENSG00000201176	4	169806506	169806612	0.573925501	0.494750051	0.010787468	1
43532	MIR4519	100616231	ENSG00000265991	16	30886587	30886644	0.572888471	0.890558685	0.226457463	-1
34311	RP11-283G6.6	NA	ENSG00000278095	12	26426262	26426833	0.57276662	0.232089616	0.170003187	-1
6824	IGKV2OR2-1	28861	ENSG00000270748	2	97712325	97712628	0.572276264	0.052516395	0.406419741	1
45723	CTB-187M2.1	NA	ENSG00000231477	17	19360393	19361712	0.571157335	0.068154836	0.355646432	1
49941	CTD-2538G9.6	NA	ENSG00000269799	19	16912237	16912525	0.568753294	0.663277933	0.042099299	1
6706	RP11-165D20.1	NA	ENSG00000271627	2	91911049	91911631	0.567709155	0.451030676	0.023163554	1
24949	RP11-92K15.3	NA	ENSG00000272264	8	80944959	80945535	0.567164418	0.510452771	0.015654712	-1
40079	AL928761.1	NA	ENSG00000275301	14	106130165	106130229	0.564696425	0.445060444	0.029179907	1
54727	RP3-510H16.3	NA	ENSG00000273176	22	35694831	35695534	0.563291132	0.429901415	0.037988399	-1
6588	RP11-1399P15.1	NA	ENSG00000273445	2	87777014	87777553	0.563138886	0.636460077	0.031807978	-1
26899	RNU6-1303P	106481949	ENSG00000201711	9	80250119	80250225	0.562457359	0.177771046	0.215587612	-1
22600	Y_RNA	NA	ENSG00000251852	7	103073908	103074008	0.561326391	0.093649431	0.316996275	-1
46088	RP11-848P1.2	NA	ENSG00000264456	17	29298670	29300330	0.560999557	0.591118325	0.00715859	1
13368	RP11-629B11.5	NA	ENSG00000269559	4	75022228	75024090	0.560762824	0.419499982	0.067853232	-1
3453	RP11-227F8.2	NA	ENSG00000227818	1	162008806	162009357	0.560080358	0.306359438	0.105061746	1
8231	RNU6-1045P	106480025	ENSG00000252130	2	192235664	192235770	0.556851803	0.47386142	0.024157974	1
46938	CTD-2535P7.2	NA	ENSG00000262518	17	51515917	51517082	0.55622029	0.662775784	0.055727216	1
51121	AC124853.1	NA	ENSG00000221072	19	48401990	48402073	0.550075322	0.413469892	0.032500561	-1
28325	RP1-251M9.3	NA	ENSG00000228027	10	11052127	11053082	0.549191704	0.700606207	0.078193986	-1
38380	RP11-124D2.3	NA	ENSG00000259018	14	23825615	23826212	0.549051065	0.509492714	0.001358355	1
35314	PCNPP3	729298	ENSG00000213344	12	66039772	66040242	0.547034636	0.149638716	0.230413043	-1
38119	RPPH1	85495	ENSG00000277209	14	20811234	20811566	0.546748075	0.348233762	0.057970893	-1
36595	RP11-495K9.6	NA	ENSG00000249926	12	132147141	132149249	0.54584439	0.212679991	0.250164518	1
7477	RNU6-1132P	106481937	ENSG00000239108	2	132909816	132909922	0.545557725	0.112153985	0.273757853	-1
1827	RP4-535B20.2	NA	ENSG00000235804	1	65543096	65543814	0.54461448	0.208202072	0.204308857	-1
1096	RN7SL503P	106481060	ENSG00000240374	1	35757797	35758099	0.542913614	0.018833966	0.68672188	-1
34746	POLR2KP1	100874515	ENSG00000258284	12	49987874	49988041	0.542401891	0.672528247	0.040019206	1
39935	RP11-1017G21.3	NA	ENSG00000259013	14	102435701	102435938	0.542034412	0.36428167	0.038277804	-1
35618	RPS4XP15	100131055	ENSG00000240721	12	88338662	88344596	0.541616855	0.341370134	0.085382381	1
47260	RP11-927P21.7	NA	ENSG00000272400	17	62843504	62843846	0.540798255	0.348772993	0.098058324	1
29370	RP11-428P16.3	NA	ENSG00000277981	10	79498004	79498773	0.539916543	0.557397792	0.004142137	1
45802	SCDP1	645313	ENSG00000226549	17	20687958	20689038	0.5396571	0.289921041	0.239984985	1
23132	RP11-634H22.1	NA	ENSG00000273391	7	139043778	139044312	0.537914402	0.623113262	0.013743539	-1
21221	RP1-170O19.24	NA	ENSG00000270182	7	27197963	27198595	0.537664253	0.546861972	0.052262376	1
6823	AC018892.3	NA	ENSG00000236847	2	97701198	97703286	0.53699038	0.221651208	0.34049376	-1
38496	RP11-30H9.1	NA	ENSG00000258065	14	29326590	29327907	0.535868638	0.517616601	0.003607333	-1
31316	RP11-810F22.1	NA	ENSG00000270588	11	39895332	39895938	0.535012681	0.395249773	0.031518118	1
13830	SETP20	389217	ENSG00000225094	4	110474399	110475250	0.5305982	0.539588938	0.012724024	-1
30013	BTBD7P2	100420392	ENSG00000237618	10	113082536	113083155	0.530452248	0.324193024	0.057386496	1
28537	RP11-165A20.3	NA	ENSG00000273107	10	25242170	25242442	0.529890706	0.527097499	-0.000710323	1
50140	BNIP3P23	100421697	ENSG00000268335	19	20626021	20626531	0.529488523	0.069247346	0.29510472	-1
3716	RNU6-307P	106481276	ENSG00000252552	1	174965661	174965766	0.528706206	0.538232373	0.0039801	1
10601	RP11-227H4.1	NA	ENSG00000240827	3	98338909	98339462	0.527105472	0.471277777	0.009663111	1
22670	AC005048.1	NA	ENSG00000216085	7	107677291	107677381	0.526558569	0.618426855	0.029726192	-1
40185	IGHVIII-38-1	28346	ENSG00000253989	14	106873942	106873995	0.525921712	0.185785665	0.179508627	-1
29236	RP11-205A8.3	NA	ENSG00000276531	10	74243003	74243570	0.525441174	0.002218507	0.553803459	1
47488	RP11-16C1.3	NA	ENSG00000265987	17	73340486	73369743	0.52311099	0.578314219	0.02006006	1
12913	HMGB1P28	100133310	ENSG00000249745	4	41844171	41845967	0.523074165	0.703104235	0.123463099	-1
14690	RP11-765K14.1	NA	ENSG00000250263	4	177796856	177801759	0.522721071	0.536851008	0.003118827	1
8839	RP11-395N3.1	NA	ENSG00000261379	2	227668752	227669777	0.521385434	0.388704836	0.033551432	1
20323	RP11-432L12.1	NA	ENSG00000275138	6	141340925	141341163	0.521188964	0.109755715	0.243812456	-1
6738	AC103563.4	NA	ENSG00000233105	2	95630218	95630581	0.520982416	0.323574995	0.055794211	-1
40441	SNORD115-8	100033445	ENSG00000200726	15	25429453	25429534	0.518718399	0.304774265	0.088961909	1
42114	RP11-493E3.3	NA	ENSG00000280377	15	90493992	90494577	0.518583227	0.413527152	0.074617905	1
20525	RP11-331O9.4	NA	ENSG00000217044	6	153988453	153989241	0.516887292	0.413025533	0.02846622	1
41008	CTD-2014N11.1	NA	ENSG00000259742	15	45207000	45222820	0.516723391	0.275402669	0.203714706	-1
35253	HNRNPA1P69	NA	ENSG00000257332	12	63665184	63666116	0.516249079	0.565150935	0.003609375	1
3702	RC3H1-IT1	106481790	ENSG00000236535	1	173978405	173985344	0.516223062	0.407200378	0.070249815	-1
54723	CTA-714B7.4	NA	ENSG00000238153	22	35560297	35561340	0.515648245	0.46982062	0.156682439	1
37010	TOMM22P3	122038	ENSG00000227604	13	33528195	33528539	0.515137401	0.256550788	0.168017938	-1
48168	RP11-757O6.6	NA	ENSG00000274214	18	14253547	14254074	0.514095405	0.222866325	0.171952745	1
9260	SNORA43	677824	ENSG00000281863	3	8973179	8973316	0.513116371	0.263891689	0.221701956	1
9261	SNORA17	677804	ENSG00000199815	3	8973190	8973315	0.513116371	0.263891689	0.221701956	1
30330	MIR202	574448	ENSG00000278352	10	135061015	135061124	0.512939683	0.623271356	0.023670705	-1
53691	ATP5J2LP	101241877	ENSG00000224421	21	37761176	37761410	0.512793448	0.362371412	0.035174565	-1
15460	RNU6-484P	106479781	ENSG00000206743	5	37700433	37700539	0.512238015	0.584485933	0.00971575	-1
36386	RP11-546D6.3	NA	ENSG00000280120	12	123636871	123637924	0.511539981	0.635668189	0.059387622	-1
20388	FUNDC2P3	644625	ENSG00000187103	6	146492451	146492983	0.510767449	0.445567423	0.016683069	1
15988	SNORA40	677822	ENSG00000212363	5	74178481	74178608	0.510639383	0.650422905	0.030223606	-1
41622	RP11-1006G14.4	NA	ENSG00000260534	15	72882032	72884186	0.508424414	0.428094242	0.027803097	1
16080	AC093270.1	NA	ENSG00000275447	5	78828074	78828185	0.508203555	0.177739992	0.163732451	1
25845	RNU6-220P	106481247	ENSG00000212221	8	144432342	144432448	0.506711754	0.500140355	-0.000500756	1
38354	MIR4707	100616424	ENSG00000265037	14	23426159	23426238	0.505180367	0.781495501	0.151060853	-1
40950	RP11-402F9.3	NA	ENSG00000260406	15	43594294	43594970	0.505031042	0.130852173	0.229550019	1
12921	ATP1B1P1	485	ENSG00000249212	4	42031226	42032140	0.504756797	0.762082467	0.146285586	1
40559	RP13-126C7.1	NA	ENSG00000259277	15	29262399	29269667	0.504613146	0.216681274	0.277872168	-1
39154	CTD-2560C21.1	NA	ENSG00000258796	14	67227250	67227736	0.504239764	0.130939685	0.21931523	1
9614	RPL30P4	100131230	ENSG00000237676	3	32676714	32677046	0.504125548	0.438832584	0.006956446	-1
30286	RP11-234G16.5	NA	ENSG00000275005	10	131643592	131644159	0.503186332	0.440298866	0.014971653	1
41256	AC010999.1	NA	ENSG00000222586	15	57258523	57258595	0.501925768	0.348187395	0.045732713	-1
33864	RP3-461F17.1	NA	ENSG00000239701	12	7139412	7139702	0.501840949	0.530094003	0.001212137	1
47106	CTD-2319I12.5	NA	ENSG00000267095	17	58213123	58217442	0.501758795	0.371611575	0.108677435	-1
33020	RP11-617B3.2	NA	ENSG00000255548	11	103816276	103817274	0.501521686	0.217847372	0.176740303	1
51233	SNORD35A	26816	ENSG00000200259	19	49994432	49994517	0.501327542	0.612586346	0.031514789	1
28196	RP11-118K6.2	NA	ENSG00000234182	10	3052723	3055303	0.500066574	0.596091309	0.023881015	1
24493	RP11-1134I14.8	NA	ENSG00000255366	8	48102395	48104885	0.499763202	0.446024958	0.008855614	1
29032	RP11-123G9.1	NA	ENSG00000232115	10	59866184	59866640	0.498963233	0.335095914	0.060058766	-1
50413	AC008521.1	NA	ENSG00000281685	19	33581209	33581322	0.498415225	0.192052098	0.14082108	-1
37659	VENTXP2	100287345	ENSG00000215037	13	84481436	84481916	0.498256827	0.395131002	0.032898163	-1
11011	SNRPCP11	100310850	ENSG00000241346	3	125534925	125535129	0.498194175	0.381916404	0.055604888	-1
41837	RP11-160C18.4	NA	ENSG00000238166	15	79044449	79045715	0.496552199	0.018080875	0.506189159	1
25795	CTD-3064M3.4	NA	ENSG00000244998	8	142400039	142402674	0.496499974	0.555775233	0.229533199	-1
17265	CTB-23I7.2	NA	ENSG00000253472	5	150757564	150758201	0.495281553	0.316170161	0.045767253	-1
7188	RP11-141B14.2	NA	ENSG00000279957	2	114661663	114662835	0.495241469	0.091968916	0.377286371	1
5245	ID2-AS1	100506299	ENSG00000235092	2	8806766	8821993	0.494886558	0.579082623	0.056716658	-1
48166	RHOT1P1	100462813	ENSG00000266145	18	14222007	14222330	0.494239175	0.269988809	0.318386981	1
24580	RP11-30L15.4	NA	ENSG00000253667	8	54883791	54886770	0.493725576	0.532837099	0.014433705	1
6826	IGKV1OR2-3	28866	ENSG00000204670	2	97725865	97726152	0.493724708	0.008501728	0.437526925	1
30405	RP11-326C3.13	NA	ENSG00000270030	11	325703	326294	0.493653105	0.394340588	0.026999132	-1
20200	FTH1P26	100420303	ENSG00000218213	6	133997867	133998567	0.493643466	0.536020389	0.003533436	-1
13474	AC097711.1	NA	ENSG00000236530	4	81000686	81002276	0.493180904	0.11612908	0.364756397	1
12080	TPRG1-AS1	100874043	ENSG00000234076	3	188659504	188665428	0.492701468	0.390195238	0.048473733	-1
37280	PPP1R26P1	100418740	ENSG00000238086	13	48890999	48894611	0.492034987	0.369558268	0.048548205	-1
10962	MYLK-AS2	100873940	ENSG00000250174	3	123408491	123411254	0.491958519	0.25689869	0.556436243	1
40942	SPCS2P1	100131250	ENSG00000260928	15	43423206	43423884	0.491912088	0.452220967	0.002866177	1
32403	CTD-2313N18.8	NA	ENSG00000255157	11	71567323	71574704	0.491081149	0.266754145	0.096343726	1
9298	AC022007.5	NA	ENSG00000206567	3	10048102	10052893	0.490292074	0.581332054	0.017373724	-1
24481	MTND6P20	106478952	ENSG00000254156	8	47750410	47750827	0.489003945	0.466568395	0.001978236	1
48063	RP11-712C7.2	NA	ENSG00000267371	18	11552365	11552846	0.488853965	0.547479199	0.031596306	1
36388	RP11-282O18.3	NA	ENSG00000235423	12	123736577	123746030	0.488768573	0.575830415	0.121049042	-1
47141	RP11-332H18.3	NA	ENSG00000266934	17	59460146	59462041	0.488322742	0.394926298	0.028530188	1
43381	RP11-264B17.5	NA	ENSG00000261552	16	29000461	29002099	0.486626772	0.302773851	0.149699681	-1
59	TUBB8P11	388579	ENSG00000234711	1	808672	809729	0.486417168	0.147688488	0.185741851	1
9006	AC005538.5	NA	ENSG00000237581	2	234854790	234864079	0.486380764	0.116554111	0.277885472	-1
8533	RNA5SP116	100873386	ENSG00000251941	2	208918885	208918982	0.485717248	0.406004831	0.009772127	-1
51473	CTD-2620I22.2	NA	ENSG00000268282	19	53507293	53508403	0.485708795	0.143368833	0.284009892	1
44214	RNA5SP428	100873679	ENSG00000201999	16	66335712	66335843	0.485231069	0.284981384	0.077950664	1
48428	RP11-294N21.2	NA	ENSG00000280096	18	32661973	32662206	0.485060759	0.130039948	0.191156438	1
39344	SNORA7	NA	ENSG00000222604	14	75178639	75178748	0.484114283	0.490996663	-0.000937644	1
45316	RP11-199F11.2	NA	ENSG00000262251	17	7588578	7589689	0.48405961	0.267791305	0.108453197	-1
5443	AC009411.1	NA	ENSG00000228538	2	21861303	21872435	0.483967848	0.47363213	0.012371797	-1
45119	CTD-3195I5.3	NA	ENSG00000262692	17	3624922	3625782	0.483004499	0.501120286	0.090571022	1
6830	RN7SL313P	106481008	ENSG00000275655	2	97766324	97766611	0.482409552	0.02589524	0.443755843	1
10779	OR7E100P	81430	ENSG00000242525	3	112243034	112244048	0.482328971	0.263028414	0.094337544	-1
28475	RP11-565H13.3	NA	ENSG00000228860	10	21506820	21507208	0.482215241	0.629656695	0.05849935	1
52538	XPOTP1	170559	ENSG00000214185	20	32801301	32803698	0.482164305	0.425758648	0.023829838	-1
1574	RP4-800M22.2	NA	ENSG00000223429	1	52627858	52628698	0.481485122	0.349234307	0.059012855	-1
7192	U3	780851	ENSG00000212182	2	114763017	114763232	0.479837977	0.265232085	0.074719029	-1
47484	RP11-649A18.12	NA	ENSG00000263843	17	73267450	73269976	0.479831886	0.579547338	0.04978708	1
40242	IGHV3-76	28406	ENSG00000253247	14	107236097	107236391	0.479450538	0.496256418	0.018185582	-1
30331	RP13-49I15.6	NA	ENSG00000273980	10	135070648	135071055	0.479250773	0.565754566	0.01515581	-1
17178	CTC-295J13.3	NA	ENSG00000248109	5	147618133	147622157	0.479151928	0.332158558	0.051847607	1
41617	RP11-1007O24.3	NA	ENSG00000261423	15	72700119	72767509	0.479140938	0.427449039	0.048449302	-1
22590	RP11-401L13.4	NA	ENSG00000224415	7	102781796	102782386	0.479021683	0.201305242	0.153252073	-1
9761	SCARNA21	677763	ENSG00000252409	3	41729360	41729525	0.478826562	0.325182887	0.06166464	-1
34478	RNA5SP357	100873616	ENSG00000272435	12	34358634	34358752	0.478648959	0.498859631	0.005502722	1
6832	AC159540.3	NA	ENSG00000237837	2	98069548	98071970	0.478155576	0.670393368	0.070813535	-1
52447	HM13-AS1	100874042	ENSG00000230613	20	30155510	30161066	0.477366535	0.679122127	0.132410808	-1
50989	RPS16P9	645412	ENSG00000242675	19	45835956	45836382	0.477252918	0.477308452	0.098855207	-1
29238	RP11-167P22.4	NA	ENSG00000230609	10	74320022	74320214	0.476594723	0.004131489	0.50716811	1
45691	SNORD3B-2	780852	ENSG00000262074	17	18966659	18967449	0.476422819	0.077088508	0.422175518	-1
16250	uc_338	NA	ENSG00000276426	5	91139839	91139933	0.476260562	0.410557396	0.015762665	-1
25089	RP11-255L13.1	NA	ENSG00000253621	8	90255630	90256022	0.475997583	0.21183815	0.15885996	-1
14431	RP11-27G13.4	NA	ENSG00000250398	4	156304259	156305254	0.475231945	0.29816933	0.15268327	-1
25621	AC091114.1	NA	ENSG00000277329	8	126537120	126537206	0.474579633	0.204817439	0.122725348	1
38649	RP11-537P22.2	NA	ENSG00000258827	14	37566267	37567768	0.474373786	0.27127306	0.191611927	-1
1139	RP4-614N24.1	NA	ENSG00000234481	1	37238741	37241369	0.473289611	0.16037712	0.200243036	1
11180	NIP7P2	646392	ENSG00000213264	3	132120097	132120640	0.472907064	0.322139337	0.038991333	1
4022	SEPT14P12	106480343	ENSG00000235748	1	197107878	197108437	0.472648926	0.579263694	0.067493965	-1
41624	RP11-361M10.3	NA	ENSG00000260144	15	72897524	72904667	0.472634236	0.339214358	0.106137935	1
45506	SNORA74	NA	ENSG00000252129	17	15477333	15477512	0.472468042	0.171312115	0.277231438	1
39152	LINC00238	440184	ENSG00000196553	14	66953072	66965271	0.472167939	0.17618479	0.212033958	1
24530	PSAT1P1	137133	ENSG00000253810	8	50652776	50653881	0.47164358	0.492762549	0.001539436	-1
33878	RP11-157G21.2	NA	ENSG00000255836	12	7591376	7592586	0.471559201	0.13118482	0.171370378	-1
49502	OR7E25P	26647	ENSG00000187847	19	9314984	9315893	0.471111567	0.317704744	0.032963729	1
9613	IGBP1P3	391526	ENSG00000231552	3	32662395	32663394	0.471005192	0.405063854	0.006614578	-1
7184	AC024704.2	NA	ENSG00000244063	2	114586967	114588696	0.47078086	0.092787012	0.338866349	-1
40522	RP11-578F21.3	NA	ENSG00000261401	15	28577383	28581755	0.470354318	0.05784338	0.34583036	1
27096	RP11-118F2.2	NA	ENSG00000227399	9	94768344	94768826	0.470262522	0.406807855	0.023739454	1
54700	RNA5SP497	100873739	ENSG00000251890	22	33031088	33031184	0.470031699	0.432439183	0.023352388	-1
3492	RNU6-171P	106481230	ENSG00000207082	1	164608802	164608908	0.469808803	0.473463334	0.000995025	1
14434	MTND6P17	106480728	ENSG00000249770	4	156373678	156374196	0.469358154	0.326356865	0.053116068	1
46097	RP11-142O6.1	NA	ENSG00000266371	17	29460200	29465536	0.468657218	0.318155823	0.050920064	1
6389	RP11-523H20.3	NA	ENSG00000272183	2	74728844	74729492	0.468489965	0.012961464	0.566327345	1
19789	RP3-355L5.3	NA	ENSG00000216639	6	105746024	105746770	0.468316768	0.446777907	0.001025781	1
46598	SMCO4P1	728675	ENSG00000267384	17	42722779	42722955	0.468242655	0.550744896	0.011113913	1
22634	DCAF13P1	100129009	ENSG00000242562	7	105765817	105767146	0.468208309	0.344365868	0.042632893	1
4157	RP11-38O14.6	NA	ENSG00000231547	1	202968866	202969480	0.467561928	0.073415872	0.417587306	1
19948	AL513123.1	NA	ENSG00000222677	6	113836189	113836285	0.467306538	0.450497309	0.013223608	1
47776	RP11-1182P23.5	NA	ENSG00000279372	17	79993279	79993676	0.467091772	0.521419468	0.006707955	-1
26262	ERVFRD-3	100533725	ENSG00000264801	9	21929456	21931072	0.466677273	0.325933772	0.169849572	1
25703	AF216667.1	NA	ENSG00000222570	8	133693146	133693248	0.466490629	0.425084199	0.014594959	-1
1562	RNA5SP48	100873287	ENSG00000200839	1	52439082	52439207	0.465955184	0.364653674	0.025281858	1
18179	SNORD46	94161	ENSG00000251830	6	24166501	24166602	0.464764791	0.512863373	0.02305141	1
6339	AC074008.1	NA	ENSG00000214484	2	73597147	73598020	0.464387397	0.552560535	0.01488579	1
13354	PPBPP1	728045	ENSG00000250550	4	74713583	74714546	0.46348756	0.398657933	0.032847646	1
39906	MIR412	574433	ENSG00000199012	14	101531784	101531874	0.463378766	0.017203059	0.398665486	1
37528	RNU6-54P	106478986	ENSG00000202433	13	71033596	71033702	0.46309922	0.21403345	0.093713654	1
125	RP5-832C2.5	NA	ENSG00000215014	1	1510355	1512455	0.462585338	0.047404214	0.433350054	1
27228	YRDCP2	100128237	ENSG00000236745	9	99717102	99717743	0.462189782	0.134992195	0.241164104	1
46855	Clostridiales-1	NA	ENSG00000281631	17	48101772	48101936	0.461608427	0.410749349	0.039301037	-1
39541	RP11-507K2.3	NA	ENSG00000258789	14	89017941	89018837	0.461368762	0.281743361	0.045232957	1
5573	AC074117.13	NA	ENSG00000235267	2	27678023	27678729	0.461175561	0.613718685	0.131061617	1
30014	RP11-381K7.1	NA	ENSG00000227851	10	113109697	113111861	0.460700476	0.398291159	0.021515093	-1
14689	RP11-624A4.1	NA	ENSG00000249458	4	177787768	177796611	0.460371676	0.594561259	0.051464206	-1
47132	AC079005.1	NA	ENSG00000211515	17	58888318	58888413	0.458969767	0.601901806	0.064849923	1
7822	RNU6-627P	106480596	ENSG00000200902	2	164145505	164145606	0.458866269	0.000630818	0.490730524	1
2663	RP4-655J12.5	NA	ENSG00000230381	1	116971671	116975990	0.458823758	0.440817281	0.044585032	-1
18287	HIST1H3PS1	100289545	ENSG00000220875	6	26322104	26322520	0.458140011	0.654789365	0.244447457	-1
18091	RP1-13D10.3	NA	ENSG00000217078	6	16163608	16163993	0.457900436	0.153121777	0.21204689	-1
35463	AC090015.1	NA	ENSG00000264155	12	74411555	74411636	0.45781075	0.624328384	0.051530037	-1
13483	RP11-100N20.1	NA	ENSG00000251059	4	82086094	82114549	0.457474103	0.111483585	0.256897839	1
6734	AC097374.4	NA	ENSG00000232128	2	95566735	95567347	0.457195828	0.294545746	0.055793904	1
42536	LA16c-329F2.2	NA	ENSG00000275092	16	1757253	1757974	0.457181313	0.079703822	0.217154793	1
27651	RP11-355O1.11	NA	ENSG00000261094	9	125699902	125702612	0.457173599	0.041911025	0.418743668	1
11108	MIR6826	102465496	ENSG00000278658	3	128990989	128991086	0.45709521	0.44945594	-0.000816776	1
27916	AL159997.1	NA	ENSG00000221105	9	135090138	135090262	0.456870921	0.454879765	-0.000982488	-1
10512	AC130885.1	NA	ENSG00000280503	3	87373119	87373245	0.456701821	0.546839691	0.032445878	-1
39079	CTD-2302E22.4	NA	ENSG00000261242	14	64010287	64011382	0.455831318	0.353836027	0.060235313	1
2645	RP11-710N8.3	NA	ENSG00000270631	1	116119850	116120407	0.455638055	0.403225141	0.035626717	-1
10511	KRT8P25	402134	ENSG00000239829	3	87372418	87373873	0.455536088	0.546489844	0.024322226	1
20267	RP11-204P2.3	NA	ENSG00000235399	6	137316307	137320641	0.455522255	0.511466264	0.106204189	1
44661	LINC01228	104266962	ENSG00000261082	16	79831947	79861047	0.455431356	0.408348702	0.020588098	-1
16248	RAB5CP2	133789	ENSG00000251356	5	90772199	90772835	0.454585697	0.122796372	0.176044151	1
22588	CRYZP1	1430	ENSG00000233025	7	102729111	102730057	0.454304633	0.143917071	0.155729895	-1
359	RP4-635E18.7	NA	ENSG00000226849	1	11128528	11133154	0.453501055	0.497548165	0.007284965	1
22987	RP11-2E11.5	NA	ENSG00000259920	7	130121332	130124233	0.453145512	0.611266138	0.046817467	-1
48254	RP11-370A5.2	NA	ENSG00000273232	18	20462788	20463320	0.453073012	0.298426987	0.044979844	-1
1607	TUBBP10	100418902	ENSG00000226147	1	53460398	53461698	0.452689333	0.248209951	0.184420404	1
9917	BOLA2P2	106480322	ENSG00000271161	3	47541331	47541897	0.452642679	0.42575119	0.010149546	1
3891	GS1-115G20.1	NA	ENSG00000230470	1	184377471	184381494	0.452298979	0.32846772	0.037190087	1
28886	RP11-445N18.7	NA	ENSG00000243349	10	45642842	45666837	0.451915411	0.445616914	0.029353395	1
25888	CTD-3065J16.6	NA	ENSG00000204791	8	145104030	145106423	0.451486181	0.475910964	0.006466127	1
17896	RP1-140K8.1	NA	ENSG00000233068	6	3893360	3894526	0.450796229	0.536830955	0.134612198	1
43593	CTD-2014E2.6	NA	ENSG00000261475	16	31560464	31564888	0.450659218	0.247083672	0.100502499	-1
10521	CBX5P1	100151661	ENSG00000241535	3	88144558	88145118	0.450421404	0.384992369	0.022525249	-1
3747	AL021398.1	NA	ENSG00000222749	1	177155496	177155588	0.450236491	0.268621688	0.05436241	-1
41614	HEXA-AS1	80072	ENSG00000260339	15	72668454	72671129	0.449842471	0.336291497	0.037525619	1
52539	RP4-785G19.5	NA	ENSG00000250917	20	32822646	32868979	0.449663852	0.349746267	0.038962612	-1
48213	RP11-296E23.2	NA	ENSG00000265948	18	18896839	18897756	0.449522866	0.384960813	0.022322197	1
2646	RN7SL420P	106479377	ENSG00000239984	1	116149092	116149389	0.449388641	0.40122686	0.041298984	1
47122	RP11-15E18.4	NA	ENSG00000267772	17	58641908	58663984	0.449251206	0.319341507	0.080772787	1
48315	FAM60BP	100421588	ENSG00000263829	18	23835662	23836319	0.448741481	0.599192992	0.046834731	-1
12513	RP11-747H12.1	NA	ENSG00000197468	4	8951356	8952285	0.448371173	0.359063822	0.023489385	1
7275	NPM1P32	440902	ENSG00000213239	2	122466088	122466691	0.448072185	0.268757559	0.077788809	-1
47131	KRT18P61	100418865	ENSG00000267083	17	58887526	58888823	0.447402923	0.565043179	0.062007623	1
8194	RP11-88L20.1	NA	ENSG00000276828	2	190490169	190490985	0.447334459	0.239264726	0.106441084	-1
27812	VTI1BP4	100422540	ENSG00000227759	9	131413277	131414424	0.44731664	0.399871454	0.00732433	1
32069	AP001462.6	NA	ENSG00000269038	11	64546426	64546877	0.447188479	0.446273448	0.131630702	1
19052	RN7SL403P	106481034	ENSG00000240625	6	43003934	43004238	0.447134279	0.347855686	0.030690189	-1
42774	Metazoa_SRP	NA	ENSG00000276096	16	4806339	4806634	0.446721267	0.483880833	0.002470908	1
29075	RN7SL591P	106481084	ENSG00000240940	10	64109765	64110056	0.446674975	0.6277116	0.05553075	1
34054	TAS2R64P	338412	ENSG00000256274	12	11229368	11231770	0.44624843	0.612735177	0.06345121	-1
12347	AC078852.1	NA	ENSG00000254094	4	1350369	1351863	0.445863427	0.155342576	0.207599888	1
41034	CTD-2651B20.5	NA	ENSG00000235390	15	45613275	45613890	0.445478924	0.010834907	0.422611399	-1
37287	LINC01077	NA	ENSG00000233456	13	49144775	49147453	0.445037285	0.354635363	0.023554992	-1
28509	RP11-301N24.3	NA	ENSG00000233451	10	22650101	22701996	0.44393816	0.476603927	0.022580732	1
54462	CTA-390C10.10	NA	ENSG00000272977	22	25872185	25875938	0.443758155	0.448477674	0.024064704	1
54722	RP3-323A16.1	NA	ENSG00000279184	22	35556940	35611018	0.443534006	0.430310576	0.167583164	1
39155	RP11-862P13.1	NA	ENSG00000258490	14	67435755	67436533	0.443308469	0.091231537	0.194388338	-1
55000	RN7SKP80	106479130	ENSG00000202058	22	42961054	42961336	0.443093068	0.068489904	0.281564391	-1
9541	RNU6-342P	106479718	ENSG00000207251	3	27307071	27307174	0.442392781	0.74429905	0.178058878	-1
10603	WWP1P1	339843	ENSG00000244153	3	98376646	98379414	0.442327469	0.394625258	0.012107237	1
15100	CTD-2256P15.5	NA	ENSG00000271715	5	10269601	10270030	0.442169928	0.501122639	0.011811668	-1
41610	RP11-106M3.3	NA	ENSG00000261460	15	72571208	72644135	0.442157905	0.322186281	0.082159642	1
44286	CTD-2012K14.2	NA	ENSG00000261396	16	67572460	67574009	0.442027983	0.611339148	0.060299595	-1
19561	RP11-51G5.1	NA	ENSG00000230852	6	84732774	84734272	0.441524245	0.491976072	0.019837292	1
23074	AC024084.2	NA	ENSG00000274268	7	135737561	135737665	0.441462153	0.329228064	0.024039025	1
3274	RP11-404O13.5	NA	ENSG00000176320	1	158167712	158173667	0.441118821	0.139332036	0.225819983	-1
50769	MIR6796	102465477	ENSG00000275652	19	40875753	40875814	0.440677693	0.502316494	0.006321072	1
43617	RP11-170L3.6	NA	ENSG00000260218	16	31975124	31975400	0.440418487	0.459709121	0.005819832	1
38726	RP11-398E10.1	NA	ENSG00000258998	14	45232360	45252032	0.440043491	0.394534062	0.009945423	-1
2660	ATP1A1-AS1	84852	ENSG00000203865	1	116934869	116961244	0.439738159	0.42300198	0.058518	-1
17552	CTC-308K20.3	NA	ENSG00000253785	5	172402514	172403377	0.43952908	0.366080431	0.017368647	1
7346	ISCA1P6	100130549	ENSG00000227653	2	129276362	129276751	0.439434922	0.576658157	0.052354023	-1
49649	CTC-499B15.7	NA	ENSG00000267646	19	11906899	11909413	0.439020938	0.27545116	0.061841934	-1
40146	IGHV1-12	28471	ENSG00000254174	14	106579014	106579303	0.438880963	0.457853491	0.004488056	-1
17806	CTC-338M12.6	NA	ENSG00000250900	5	180622496	180630103	0.438336264	0.431922642	0.054306119	1
7740	RP11-546J1.1	NA	ENSG00000270557	2	158734195	158735077	0.438238772	0.193952271	0.159833131	1
49477	AC092316.1	NA	ENSG00000268618	19	8614390	8615023	0.437949792	0.233846681	0.095482371	1
17804	CTC-338M12.5	NA	ENSG00000250222	5	180618924	180621429	0.437827341	0.531505081	0.022044072	1
35436	SNORA17	677804	ENSG00000212461	12	72033135	72033263	0.437776687	0.015944958	0.359527699	1
48227	RN7SL233P	106480985	ENSG00000242971	18	19373844	19374120	0.4376455	0.318370299	0.039769963	1
49261	Metazoa_SRP	NA	ENSG00000278007	19	4127489	4127729	0.436888737	0.455688826	0.002781785	1
8775	AC011233.2	NA	ENSG00000232089	2	222027491	222027773	0.436827108	0.504472851	0.00900622	1
21422	TRGVA	6986	ENSG00000225992	7	38362047	38362331	0.436598158	0.456973904	0.091212882	-1
9818	RP4-672N11.1	NA	ENSG00000235886	3	43820453	43821474	0.436306223	0.645329149	0.077037532	-1
4208	RNA5SP74	100873308	ENSG00000200408	1	204531541	204531649	0.436286941	0.366895672	0.041599576	-1
24526	RN7SKP294	106479226	ENSG00000199640	8	50242769	50243106	0.436217398	0.359890419	0.033460206	1
17107	AC005592.1	NA	ENSG00000236714	5	142125165	142140563	0.436073241	0.231736045	0.10956021	1
53064	MTND1P9	100873221	ENSG00000228995	20	55932482	55933425	0.435632708	0.600925736	0.049210114	-1
49822	RN7SL842P	106479529	ENSG00000243066	19	14699169	14699468	0.435380776	0.501067943	0.049340485	1
49349	CTC-232P5.4	NA	ENSG00000267589	19	6072834	6073538	0.4351456	0.432540074	0.008639238	1
24482	RP11-101E19.7	NA	ENSG00000253803	8	47782524	47783667	0.434798406	0.298786799	0.059351254	-1
24983	RP11-363E6.3	NA	ENSG00000254027	8	82192106	82193681	0.434764268	0.672844531	0.081989014	-1
29095	RP11-174J11.1	NA	ENSG00000226426	10	65796105	65797040	0.434720918	0.415997673	0.007045085	-1
34498	RP11-804F13.1	NA	ENSG00000258119	12	38937979	38983614	0.434490631	0.164330879	0.298660601	-1
5429	AC012065.5	NA	ENSG00000233416	2	20806040	20806414	0.434166679	0.504145645	0.009001391	-1
45967	AC010761.9	NA	ENSG00000265474	17	27072587	27074670	0.433763474	0.483319595	0.005130762	-1
17918	RP4-529N6.1	NA	ENSG00000205444	6	4610890	4611538	0.433441538	0.323978076	0.023071919	1
40862	RP11-540O11.1	NA	ENSG00000251161	15	41199009	41202535	0.432858688	0.251244456	0.120641644	1
14299	RP11-364M6.1	NA	ENSG00000241281	4	148347126	148347503	0.432599954	0.372931434	0.011074372	-1
7947	AC073465.2	NA	ENSG00000236832	2	174342724	174343128	0.432326392	0.231553737	0.1134341	-1
36106	RP1-267L14.3	NA	ENSG00000258323	12	112501713	112503559	0.432317924	0.174453006	0.51590317	1
26168	LSM1P1	100820732	ENSG00000233551	9	16775571	16775843	0.432211594	0.042073457	0.542012172	-1
24448	RP11-359P18.2	NA	ENSG00000253312	8	43106854	43107001	0.432062605	0.287662878	0.038600229	1
7475	AC098826.5	NA	ENSG00000227745	2	132890429	132897002	0.432038139	0.076022524	0.239413901	-1
6574	AC111200.7	NA	ENSG00000231351	2	87157373	87157877	0.431870524	0.526713759	0.03010413	-1
47209	RNU6-288P	106479694	ENSG00000200560	17	61650603	61650706	0.431532305	0.407186208	0.037966705	-1
24527	RFPL4AP7	100420055	ENSG00000254268	8	50265189	50265403	0.431145778	0.307685327	0.047076848	-1
49620	CTC-510F12.6	NA	ENSG00000267576	19	11432832	11434871	0.431066206	0.335370601	0.023410995	1
46797	RP11-501C14.9	NA	ENSG00000270781	17	46976493	46977110	0.430934455	0.554645621	0.031469705	1
19711	RN7SL797P	106481138	ENSG00000242560	6	96730443	96730739	0.430820824	0.281952511	0.036094943	1
28618	RNA5SP308	100873582	ENSG00000199402	10	29163322	29163436	0.430760408	0.265966606	0.042273277	-1
9707	DDTP1	101060160	ENSG00000230683	3	38556939	38557321	0.43044663	0.111585963	0.171579399	-1
14334	RP11-174F8.1	NA	ENSG00000248521	4	151343797	151344794	0.430290322	0.246469077	0.05819727	-1
45457	MIR1269B	100616494	ENSG00000265503	17	12820585	12820659	0.430126181	0.169692636	0.154351645	-1
1090	RP11-248I9.2	NA	ENSG00000233940	1	35519069	35524872	0.430123888	0.166111943	0.275955249	1
31878	RP11-286N22.14	NA	ENSG00000279246	11	61119716	61121949	0.429756763	0.392529006	0.021493887	1
38404	DHRS4-AS1	55449	ENSG00000215256	14	24407940	24458048	0.429597814	0.424071612	0.125037922	-1
18035	RP3-413H6.2	NA	ENSG00000234427	6	11810835	11811481	0.429455567	0.3823901	0.035939939	1
7439	AC073869.10	NA	ENSG00000227661	2	132137726	132138486	0.429449545	0.456194384	0.000958866	-1
42433	LINC00235	64493	ENSG00000277142	16	575155	577407	0.429284938	0.122641007	0.182588506	-1
54467	YES1P1	7526	ENSG00000224003	22	26043228	26045199	0.429222664	0.446335009	0.004028667	1
54724	COX7BP1	114657	ENSG00000243453	22	35590692	35590935	0.429185977	0.171930634	0.224490906	-1
31310	RP11-277K23.1	NA	ENSG00000255175	11	38639814	38667906	0.428878634	0.178752888	0.125889987	-1
14902	AC021087.1	NA	ENSG00000277812	5	262884	262996	0.428757238	0.482668723	0.017019302	1
23123	RP11-365F18.3	NA	ENSG00000239254	7	138857262	138859012	0.428746821	0.102087478	0.194345471	-1
32410	RP11-757C15.4	NA	ENSG00000255296	11	71649717	71650590	0.428421683	0.194670804	0.084064884	-1
15961	LINC01386	104355294	ENSG00000251324	5	72750012	72768721	0.428408288	0.197752258	0.292430347	-1
25575	DUTP2	100873909	ENSG00000254388	8	124364421	124364883	0.428217489	0.456054093	0.013180403	1
54468	RNA5SP494	100873736	ENSG00000222585	22	26111008	26111136	0.427491743	0.058745819	0.240095281	-1
35471	RP11-56G10.2	NA	ENSG00000257386	12	74931925	74932413	0.427491014	0.536875364	0.297701721	-1
15881	RN7SL616P	106481090	ENSG00000266477	5	68774824	68775092	0.426811683	0.359812815	0.008851021	-1
4601	YBX1P9	100861470	ENSG00000236994	1	226505716	226506394	0.4267982	0.174061223	0.101044039	-1
