# Supplementary material for: Evidence of Recent Intricate Adaptation in Human Populations
Source: PLoS One. 2016 Dec 19;11(12):e0165870. doi: 10.1371/journal.pone.0165870 (PMC5167553; doi:10.1371/journal.pone.0165870)
Supplement: S1 File — (ZIP) [file pone.0165870.s009.zip › transdafC.csv]

	rs	chr	position	af_afr	af_eur	af_eas	daf_AFRvsEUR	daf_AFRvsEAS	daf_EURvsEAS	ref	alt
157	rs35006940	8	52733340	0.054563492	0.878727634	0.632936508	0.824164142	0.578373016	0.245791126	A	AT
191	rs13250041	8	52734305	0.056547619	0.876739563	0.631944444	0.820191944	0.575396825	0.244795118	T	G
223	rs13257067	8	52735572	0.054563492	0.87972167	0.632936508	0.825158178	0.578373016	0.246785162	G	A
233	rs4873610	8	52735967	0.054563492	0.87972167	0.632936508	0.825158178	0.578373016	0.246785162	C	G
275	rs77717471	8	52737238	0.054563492	0.87972167	0.632936508	0.825158178	0.578373016	0.246785162	G	C
299	rs13265029	8	52738380	0.051587302	0.87972167	0.632936508	0.828134368	0.581349206	0.246785162	A	G
312	rs13272467	8	52738872	0.055555556	0.87972167	0.630952381	0.824166114	0.575396825	0.248769289	C	T
360	rs35855507	8	52740547	0.054563492	0.87972167	0.632936508	0.825158178	0.578373016	0.246785162	C	CTA
363	rs34794088	8	52740683	0.000992063	0.099403579	0	0.098411515	0.000992063	0.099403579	A	C
388	rs753540	8	52741596	0.054563492	0.87972167	0.632936508	0.825158178	0.578373016	0.246785162	G	A
391	rs1078888	8	52741761	0.054563492	0.87972167	0.632936508	0.825158178	0.578373016	0.246785162	A	T
392	rs753539	8	52741762	0.054563492	0.87972167	0.632936508	0.825158178	0.578373016	0.246785162	A	G
398	rs11775601	8	52742104	0.054563492	0.87972167	0.632936508	0.825158178	0.578373016	0.246785162	G	C
403	rs11782696	8	52742230	0.054563492	0.87972167	0.632936508	0.825158178	0.578373016	0.246785162	C	T
409	rs11782730	8	52742299	0.054563492	0.87972167	0.632936508	0.825158178	0.578373016	0.246785162	C	T
427	rs13250860	8	52743043	0.054563492	0.880715706	0.632936508	0.826152214	0.578373016	0.247779198	T	C
469	rs13261243	8	52744735	0.054563492	0.87972167	0.632936508	0.825158178	0.578373016	0.246785162	C	T
486	rs35928231	8	52745363	0.000992063	0.099403579	0	0.098411515	0.000992063	0.099403579	GT	G
494	rs9643790	8	52745560	0.054563492	0.87972167	0.632936508	0.825158178	0.578373016	0.246785162	C	T
505	rs9643791	8	52745693	0.054563492	0.87972167	0.632936508	0.825158178	0.578373016	0.246785162	G	C
507	rs9643792	8	52745725	0.054563492	0.87972167	0.632936508	0.825158178	0.578373016	0.246785162	C	T
512	rs138034185	8	52745943	0.054563492	0.87972167	0.632936508	0.825158178	0.578373016	0.246785162	CAAAT	C
524	rs13281179	8	52746752	0.054563492	0.87972167	0.632936508	0.825158178	0.578373016	0.246785162	C	G
525	rs13281179	8	52746752	0.094246032	0.055666004	0.040674603	0.038580028	0.053571429	0.014991401	C	T
537	rs34559226	8	52747163	0.054563492	0.87972167	0.632936508	0.825158178	0.578373016	0.246785162	CTAT	C
572	rs10504128	8	52748559	0.054563492	0.87972167	0.632936508	0.825158178	0.578373016	0.246785162	G	C
577	rs4361755	8	52748835	0.055555556	0.87972167	0.632936508	0.824166114	0.577380952	0.246785162	A	G
583	rs5891435	8	52749043	0.054563492	0.87972167	0.632936508	0.825158178	0.578373016	0.246785162	AATTT	A
587	rs11777316	8	52749334	0.054563492	0.87972167	0.632936508	0.825158178	0.578373016	0.246785162	G	A
602	rs6983163	8	52749964	0.054563492	0.880715706	0.632936508	0.826152214	0.578373016	0.247779198	G	T
620	rs13268938	8	52750610	0.054563492	0.880715706	0.632936508	0.826152214	0.578373016	0.247779198	A	G
626	rs13266326	8	52750806	0.054563492	0.87972167	0.632936508	0.825158178	0.578373016	0.246785162	G	A
639	rs5002416	8	52751157	0.054563492	0.880715706	0.632936508	0.826152214	0.578373016	0.247779198	A	G
684	rs9298463	8	52753002	0.054563492	0.880715706	0.632936508	0.826152214	0.578373016	0.247779198	A	G
692	rs9643466	8	52753380	0.054563492	0.880715706	0.632936508	0.826152214	0.578373016	0.247779198	G	C
696	rs6990552	8	52753518	0.054563492	0.880715706	0.632936508	0.826152214	0.578373016	0.247779198	T	G
715	rs11295117	8	52754236	0.054563492	0.880715706	0.632936508	0.826152214	0.578373016	0.247779198	TA	T
748	rs1059041	8	52755475	0.054563492	0.880715706	0.632936508	0.826152214	0.578373016	0.247779198	T	C
760	rs3824266	8	52756061	0.054563492	0.880715706	0.632936508	0.826152214	0.578373016	0.247779198	C	T
768	rs7463120	8	52756225	0.054563492	0.880715706	0.632936508	0.826152214	0.578373016	0.247779198	T	C
800	rs4587320	8	52757270	0.054563492	0.880715706	0.632936508	0.826152214	0.578373016	0.247779198	A	G
811	rs4294173	8	52757671	0.054563492	0.880715706	0.632936508	0.826152214	0.578373016	0.247779198	C	T
845	rs4259408	8	52758729	0.055555556	0.880715706	0.632936508	0.82516015	0.577380952	0.247779198	T	C
857	rs4570148	8	52758902	0.054563492	0.880715706	0.632936508	0.826152214	0.578373016	0.247779198	G	A
879	rs11784921	8	52759456	0.054563492	0.880715706	0.632936508	0.826152214	0.578373016	0.247779198	C	T
884	rs11777885	8	52759722	0.054563492	0.880715706	0.632936508	0.826152214	0.578373016	0.247779198	G	A
904	rs201072546	8	52760482	0.054563492	0.880715706	0.632936508	0.826152214	0.578373016	0.247779198	T	TAAAC
919	rs6986984	8	52760818	0.054563492	0.880715706	0.632936508	0.826152214	0.578373016	0.247779198	G	A
924	rs10096943	8	52760990	0.054563492	0.880715706	0.632936508	0.826152214	0.578373016	0.247779198	T	C
987	rs4324911	8	52763312	0.054563492	0.880715706	0.632936508	0.826152214	0.578373016	0.247779198	C	T
1020	rs4584139	8	52764155	0.054563492	0.880715706	0.632936508	0.826152214	0.578373016	0.247779198	G	A
1025	rs7833777	8	52764368	0.054563492	0.880715706	0.632936508	0.826152214	0.578373016	0.247779198	G	A
1032	rs10958299	8	52764605	0.054563492	0.880715706	0.632936508	0.826152214	0.578373016	0.247779198	T	C
1080	rs4618684	8	52766522	0.054563492	0.880715706	0.632936508	0.826152214	0.578373016	0.247779198	A	G
1090	rs61269395	8	52766936	0.05952381	0.880715706	0.632936508	0.821191896	0.573412698	0.247779198	GA	G
1094	rs4330683	8	52766985	0.054563492	0.880715706	0.632936508	0.826152214	0.578373016	0.247779198	A	C
1103	rs4313145	8	52767174	0.054563492	0.880715706	0.632936508	0.826152214	0.578373016	0.247779198	T	C
1117	rs11777386	8	52767675	0.054563492	0.880715706	0.631944444	0.826152214	0.577380952	0.248771261	A	G
1131	rs142815313	8	52768138	0.054563492	0.880715706	0.632936508	0.826152214	0.578373016	0.247779198	AAC	A
1154	rs9643793	8	52769075	0.054563492	0.880715706	0.632936508	0.826152214	0.578373016	0.247779198	C	G
1184	rs7008057	8	52769763	0.054563492	0.880715706	0.632936508	0.826152214	0.578373016	0.247779198	C	T
1217	rs4873613	8	52770799	0.054563492	0.880715706	0.632936508	0.826152214	0.578373016	0.247779198	T	C
1227	rs10435632	8	52771058	0.054563492	0.880715706	0.632936508	0.826152214	0.578373016	0.247779198	G	T
1234	rs4873206	8	52771560	0.054563492	0.880715706	0.632936508	0.826152214	0.578373016	0.247779198	T	C
1263	rs76079143	8	52772467	0.054563492	0.880715706	0.632936508	0.826152214	0.578373016	0.247779198	T	TTA
1264	rs9298464	8	52772515	0.054563492	0.880715706	0.632936508	0.826152214	0.578373016	0.247779198	T	C
1285	rs9298465	8	52773230	0.054563492	0.880715706	0.632936508	0.826152214	0.578373016	0.247779198	C	G
1287	rs9298466	8	52773295	0.054563492	0.880715706	0.632936508	0.826152214	0.578373016	0.247779198	T	A
1324	rs12171674	8	52774917	0.054563492	0.880715706	0.632936508	0.826152214	0.578373016	0.247779198	T	C
1366	rs925761	8	52775832	0.054563492	0.880715706	0.632936508	0.826152214	0.578373016	0.247779198	C	T
1373	rs925763	8	52776021	0.054563492	0.880715706	0.632936508	0.826152214	0.578373016	0.247779198	C	T
1473	rs13280470	8	52779843	0.054563492	0.880715706	0.632936508	0.826152214	0.578373016	0.247779198	A	C
1474	rs13280471	8	52779844	0.054563492	0.880715706	0.632936508	0.826152214	0.578373016	0.247779198	A	C
1532	rs12681673	8	52781897	0.054563492	0.880715706	0.632936508	0.826152214	0.578373016	0.247779198	A	G
1558	rs10095651	8	52782830	0.054563492	0.880715706	0.632936508	0.826152214	0.578373016	0.247779198	G	C
1566	rs10086351	8	52783262	0.054563492	0.880715706	0.632936508	0.826152214	0.578373016	0.247779198	T	C
1585	rs12680771	8	52784175	0.054563492	0.880715706	0.632936508	0.826152214	0.578373016	0.247779198	C	T
1589	rs7829408	8	52784258	0.054563492	0.880715706	0.632936508	0.826152214	0.578373016	0.247779198	A	G
1647	rs13267846	8	52786158	0.054563492	0.880715706	0.632936508	0.826152214	0.578373016	0.247779198	G	A
1716	rs12682564	8	52788373	0.054563492	0.880715706	0.632936508	0.826152214	0.578373016	0.247779198	T	G
1729	rs7000493	8	52788547	0.054563492	0.880715706	0.632936508	0.826152214	0.578373016	0.247779198	T	C
1738	rs10565865	8	52788687	0.054563492	0.880715706	0.632936508	0.826152214	0.578373016	0.247779198	TAAAC	T
1740	rs7014075	8	52788765	0.056547619	0.880715706	0.632936508	0.824168087	0.576388889	0.247779198	G	A
1750	rs7831461	8	52789173	0.211309524	0.002982107	0	0.208327416	0.211309524	0.002982107	T	C
1755	rs13280413	8	52789262	0.055555556	0.880715706	0.632936508	0.82516015	0.577380952	0.247779198	G	A
1758	rs12676361	8	52789380	0.054563492	0.880715706	0.632936508	0.826152214	0.578373016	0.247779198	G	A
1768	rs12675404	8	52789658	0.054563492	0.880715706	0.632936508	0.826152214	0.578373016	0.247779198	T	A
1777	rs13257291	8	52789853	0.055555556	0.880715706	0.632936508	0.82516015	0.577380952	0.247779198	A	G
1812	rs4873616	8	52790996	0.054563492	0.880715706	0.632936508	0.826152214	0.578373016	0.247779198	G	T
1843	rs7017450	8	52792056	0.055555556	0.880715706	0.632936508	0.82516015	0.577380952	0.247779198	T	G
1848	rs7013587	8	52792173	0.054563492	0.880715706	0.632936508	0.826152214	0.578373016	0.247779198	A	C
1864	rs71237258	8	52792768	0.073412698	0.87972167	0.632936508	0.806308972	0.55952381	0.246785162	GA	G
1871	rs10958302	8	52793088	0.054563492	0.880715706	0.632936508	0.826152214	0.578373016	0.247779198	C	T
1884	rs12675156	8	52793643	0.054563492	0.880715706	0.632936508	0.826152214	0.578373016	0.247779198	C	A
1890	rs71850254	8	52793812	0.054563492	0.880715706	0.632936508	0.826152214	0.578373016	0.247779198	TTGG	T
1906	rs34876270	8	52794208	0.054563492	0.880715706	0.632936508	0.826152214	0.578373016	0.247779198	CAACT	C
1920	rs71237259	8	52794626	0.054563492	0.880715706	0.632936508	0.826152214	0.578373016	0.247779198	C	CT
1927	rs10958303	8	52794907	0.054563492	0.880715706	0.632936508	0.826152214	0.578373016	0.247779198	G	A
1940	rs7464192	8	52795335	0.055555556	0.880715706	0.632936508	0.82516015	0.577380952	0.247779198	G	A
1950	rs13277735	8	52795614	0.054563492	0.880715706	0.632936508	0.826152214	0.578373016	0.247779198	G	A
1979	rs12680958	8	52796807	0.054563492	0.880715706	0.632936508	0.826152214	0.578373016	0.247779198	G	A
1991	rs13256408	8	52797159	0.054563492	0.880715706	0.632936508	0.826152214	0.578373016	0.247779198	C	T
2017	rs1517304	8	52798130	0.054563492	0.880715706	0.632936508	0.826152214	0.578373016	0.247779198	T	C
2025	rs34822909	8	52798375	0.054563492	0.880715706	0.632936508	0.826152214	0.578373016	0.247779198	CA	C
2028	rs1517305	8	52798414	0.054563492	0.880715706	0.633928571	0.826152214	0.579365079	0.246787134	T	C
2053	rs4873207	8	52799408	0.054563492	0.880715706	0.632936508	0.826152214	0.578373016	0.247779198	C	T
2098	rs2395857	8	52801129	0.054563492	0.880715706	0.632936508	0.826152214	0.578373016	0.247779198	T	C
2130	rs1022315	8	52802352	0.054563492	0.880715706	0.632936508	0.826152214	0.578373016	0.247779198	T	C
2135	rs5891439	8	52802559	0.785714286	0.18389662	0.381944444	0.601817665	0.403769841	0.198047824	CA	C
2139	rs1022316	8	52802707	0.054563492	0.87972167	0.631944444	0.825158178	0.577380952	0.247777226	C	A
2161	rs10095739	8	52803471	0.055555556	0.880715706	0.632936508	0.82516015	0.577380952	0.247779198	A	C
2175	rs1914370	8	52804103	0.054563492	0.880715706	0.632936508	0.826152214	0.578373016	0.247779198	G	A
2191	rs4634632	8	52804785	0.054563492	0.880715706	0.632936508	0.826152214	0.578373016	0.247779198	C	A
2198	rs884580	8	52805034	0.054563492	0.880715706	0.632936508	0.826152214	0.578373016	0.247779198	C	T
2210	rs882492	8	52805381	0.054563492	0.880715706	0.632936508	0.826152214	0.578373016	0.247779198	T	C
2213	rs4873617	8	52805511	0.055555556	0.880715706	0.632936508	0.82516015	0.577380952	0.247779198	T	G
2233	rs12681734	8	52806195	0.061507937	0.250497018	0.152777778	0.188989081	0.091269841	0.09771924	T	A
2323	rs13269881	8	52809005	0.054563492	0.880715706	0.634920635	0.826152214	0.580357143	0.245795071	C	T
2334	rs13268907	8	52809353	0.054563492	0.880715706	0.634920635	0.826152214	0.580357143	0.245795071	G	A
2335	rs13272178	8	52809395	0.054563492	0.880715706	0.634920635	0.826152214	0.580357143	0.245795071	A	T
2340	rs10112086	8	52809567	0.054563492	0.880715706	0.632936508	0.826152214	0.578373016	0.247779198	C	A
2360	rs7465225	8	52810332	0.054563492	0.880715706	0.634920635	0.826152214	0.580357143	0.245795071	A	G
2371	rs7460311	8	52810543	0.054563492	0.880715706	0.632936508	0.826152214	0.578373016	0.247779198	T	C
2386	rs13252580	8	52811025	0.054563492	0.881709742	0.634920635	0.827146249	0.580357143	0.246789107	G	T
2392	rs998709	8	52811213	0.054563492	0.881709742	0.634920635	0.827146249	0.580357143	0.246789107	G	C
3652	rs17721685	14	57711946	0	0.061630219	0.001984127	0.061630219	0.001984127	0.059646092	T	A
3694	rs2038860	14	57713422	0.868055556	0.047713718	0.086309524	0.820341838	0.781746032	0.038595806	C	T
4340	rs9906015	17	29297211	0.368055556	0.016898608	0.000992063	0.351156947	0.367063492	0.015906545	T	C
4341	rs113781331	17	29297212	0.783730159	0.012922465	0.000992063	0.770807694	0.782738095	0.011930402	T	C
4346	rs7221217	17	29297397	0.826388889	0.011928429	0.000992063	0.814460459	0.825396825	0.010936366	A	G
4354	rs7219775	17	29297595	0.787698413	0.015904573	0.001984127	0.77179384	0.785714286	0.013920446	G	A
4367	rs7221473	17	29297910	0.826388889	0.011928429	0.000992063	0.814460459	0.825396825	0.010936366	C	G
4382	rs7225888	17	29298304	0.798611111	0.011928429	0.000992063	0.786682682	0.797619048	0.010936366	C	G
4388	rs7211440	17	29298413	0.794642857	0.011928429	0.000992063	0.782714428	0.793650794	0.010936366	T	C
4392	rs7224960	17	29298451	0.760912698	0.011928429	0.000992063	0.748984269	0.759920635	0.010936366	G	T
4408	rs9907077	17	29298909	0.774801587	0.011928429	0.000992063	0.762873158	0.773809524	0.010936366	G	A
4500	rs7208991	17	29301709	0.76984127	0.015904573	0.001984127	0.753936697	0.767857143	0.013920446	T	A
4505	rs7222715	17	29301823	0.6875	0.011928429	0.000992063	0.675571571	0.686507937	0.010936366	G	A
4506	rs7224572	17	29301901	0.802579365	0.011928429	0.000992063	0.790650936	0.801587302	0.010936366	A	G
4511	rs7208589	17	29302050	0.802579365	0.011928429	0.000992063	0.790650936	0.801587302	0.010936366	C	T
4548	rs67257819	17	29303007	0.6875	0.011928429	0.000992063	0.675571571	0.686507937	0.010936366	AT	A
4549	rs569443548	17	29303008	0.22718254	0.001988072	0	0.225194468	0.22718254	0.001988072	T	A
4592	rs7220071	17	29304366	0.6875	0.011928429	0.000992063	0.675571571	0.686507937	0.010936366	C	T
4619	rs8073226	17	29305569	0.826388889	0.011928429	0.000992063	0.814460459	0.825396825	0.010936366	C	T
4624	rs8073811	17	29305620	0.776785714	0.010934394	0.000992063	0.765851321	0.775793651	0.00994233	A	T
4639	rs569833431	17	29307091	0.756944444	0.012922465	0.000992063	0.744021979	0.755952381	0.011930402	A	G
4654	rs9674451	17	29308272	0.823412698	0.011928429	0.000992063	0.811484269	0.822420635	0.010936366	A	G
4659	rs9914869	17	29308365	0.641865079	0.011928429	0.000992063	0.62993665	0.640873016	0.010936366	G	A
4663	rs9915124	17	29308489	0.775793651	0.011928429	0.000992063	0.763865221	0.774801587	0.010936366	G	T
4688	rs952189	17	29309515	0.6875	0.012922465	0.000992063	0.674577535	0.686507937	0.011930402	T	C
4714	rs6505223	17	29310578	0.6875	0.011928429	0.000992063	0.675571571	0.686507937	0.010936366	G	T
4760	rs7221226	17	29312871	0.691468254	0.011928429	0.000992063	0.679539825	0.69047619	0.010936366	T	C
4770	rs2340518	17	29313078	0.6875	0.011928429	0.000992063	0.675571571	0.686507937	0.010936366	A	G
4815	rs7225596	17	29314520	0.599206349	0.010934394	0.000992063	0.588271956	0.598214286	0.00994233	G	T
4836	rs7220978	17	29315193	0.600198413	0.010934394	0.000992063	0.589264019	0.599206349	0.00994233	G	C
4881	rs61331213	17	29317076	0.591269841	0.012922465	0.000992063	0.578347376	0.590277778	0.011930402	T	A
4947	rs4600517	17	29319523	0.80952381	0.013916501	0.000992063	0.795607309	0.808531746	0.012924438	T	G
4960	rs73267779	17	29319787	0.590277778	0.012922465	0.000992063	0.577355313	0.589285714	0.011930402	T	A
4963	rs9907225	17	29319956	0.805555556	0.013916501	0.000992063	0.791639055	0.804563492	0.012924438	C	T
4991	rs6505224	17	29320775	0.805555556	0.013916501	0.000992063	0.791639055	0.804563492	0.012924438	A	T
5028	rs8064758	17	29322549	0.649801587	0.013916501	0.000992063	0.635885086	0.648809524	0.012924438	T	C
5053	rs9894572	17	29323511	0.813492063	0.013916501	0.000992063	0.799575562	0.8125	0.012924438	G	C
5115	rs10221201	17	29326501	0.511904762	0.013916501	0.000992063	0.497988261	0.510912698	0.012924438	C	T
5123	rs10221206	17	29326735	0.568452381	0.015904573	0.000992063	0.552547808	0.567460317	0.014912509	C	G
5129	rs1860520	7	38331271	0.691468254	0.00695825	0.14484127	0.684510003	0.546626984	0.137883019	C	A
5151	rs201836307	14	106053559	0.474206349	0.007952286	0.587301587	0.466254063	0.113095238	0.579349301	A	G
5160	rs141822493	14	106053854	0.294642857	0.000994036	0.428571429	0.293648821	0.133928571	0.427577393	A	G
5161	rs186706716	14	106053855	0.294642857	0.000994036	0.428571429	0.293648821	0.133928571	0.427577393	G	A
5162	rs150594940	14	106053866	0.294642857	0.000994036	0.428571429	0.293648821	0.133928571	0.427577393	G	A
5232	rs8039427	15	48484413	0.514880952	0	0.428571429	0.514880952	0.086309524	0.428571429	G	A
5248	rs5812436	15	48485596	0.30952381	1	0.573412698	0.69047619	0.263888889	0.426587302	GTATAA	G
5257	rs2413887	15	48485926	0.056547619	0.997017893	0.017857143	0.940470274	0.038690476	0.97916075	T	C
5275	rs7170537	15	48486980	0.304563492	1	0.573412698	0.695436508	0.268849206	0.426587302	C	T
5292	rs12593011	15	48487710	0.268849206	1	0.574404762	0.731150794	0.305555556	0.425595238	T	C
5295	rs12913316	15	48487854	0.320436508	1	0.573412698	0.679563492	0.25297619	0.426587302	C	T
5300	rs2413888	15	48487982	0.364087302	1	0.573412698	0.635912698	0.209325397	0.426587302	G	T
5308	rs8037482	15	48488296	0.523809524	0	0.425595238	0.523809524	0.098214286	0.425595238	A	G
5336	rs60287809	15	48489495	0.318452381	0	0.425595238	0.318452381	0.107142857	0.425595238	T	C
5368	rs4774513	15	48491543	0.304563492	1	0.570436508	0.695436508	0.265873016	0.429563492	A	T
5383	rs148541045	15	48492485	0.517857143	0	0.427579365	0.517857143	0.090277778	0.427579365	TTTGA	T
5445	rs1320052	15	48495508	0.364087302	1	0.570436508	0.635912698	0.206349206	0.429563492	C	T
5475	rs11206082	1	53519895	0.276785714	0	0	0.276785714	0.276785714	0	A	T
5517	rs16837147	1	35452986	0.235119048	0.003976143	0.001984127	0.231142904	0.233134921	0.001992016	C	T
5553	rs11263885	1	35454947	0.85218254	0.030815109	0.382936508	0.82136743	0.469246032	0.352121399	C	T
5556	rs58598348	1	35454992	0.849206349	0.031809145	0.383928571	0.817397204	0.465277778	0.352119426	G	A
5577	rs60734514	1	35455438	0.566468254	0.004970179	0.001984127	0.561498075	0.564484127	0.002986052	T	G
5597	rs55818340	1	35455961	0.566468254	0.004970179	0.001984127	0.561498075	0.564484127	0.002986052	G	C
5640	rs11805762	1	35457406	0.85218254	0.030815109	0.381944444	0.82136743	0.470238095	0.351129335	G	A
5665	rs186555368	1	35458294	0.288690476	0.003976143	0.006944444	0.284714333	0.281746032	0.002968301	A	T
5666	rs13375088	1	35458306	0.850198413	0.030815109	0.382936508	0.819383303	0.467261905	0.352121399	C	T
5667	rs28436613	1	35458321	0.685515873	0.030815109	0.382936508	0.654700764	0.302579365	0.352121399	A	T
5675	rs9661849	1	35458736	0.566468254	0.004970179	0.001984127	0.561498075	0.564484127	0.002986052	G	A
5797	rs7526940	1	35463404	0.237103175	0.003976143	0.001984127	0.233127031	0.235119048	0.001992016	A	G
5832	rs7540430	1	35464439	0.85218254	0.030815109	0.382936508	0.82136743	0.469246032	0.352121399	G	C
5872	rs36012246	1	35465847	0.854166667	0.032803181	0.383928571	0.821363486	0.470238095	0.351125391	CT	C
5876	rs28542823	1	35466063	0.237103175	0.003976143	0.001984127	0.233127031	0.235119048	0.001992016	C	T
5914	rs16837152	1	35467963	0.515873016	0.026838966	0.380952381	0.48903405	0.134920635	0.354113415	T	C
5926	rs2151554	1	35468429	0.85218254	0.030815109	0.382936508	0.82136743	0.469246032	0.352121399	A	G
5936	rs10908304	1	35468710	0.85218254	0.030815109	0.382936508	0.82136743	0.469246032	0.352121399	A	G
5978	rs61123624	1	35470436	0.854166667	0.030815109	0.382936508	0.823351557	0.471230159	0.352121399	C	A
5988	rs10647049	1	35470650	0.85218254	0.030815109	0.382936508	0.82136743	0.469246032	0.352121399	A	ACT
6037	rs60576178	1	35472939	0.567460317	0.004970179	0.001984127	0.562490139	0.56547619	0.002986052	C	T
6039	rs111411052	1	35472961	0.237103175	0.003976143	0.001984127	0.233127031	0.235119048	0.001992016	G	A
6069	rs6691848	1	35474188	0.850198413	0.030815109	0.384920635	0.819383303	0.465277778	0.354105526	A	G
6094	rs11327058	1	35475070	0.237103175	0.003976143	0.001984127	0.233127031	0.235119048	0.001992016	GT	G
6125	rs6701413	1	35476336	0.237103175	0.003976143	0.001984127	0.233127031	0.235119048	0.001992016	T	A
6147	rs35847987	1	35477551	0.237103175	0.003976143	0.001984127	0.233127031	0.235119048	0.001992016	T	C
6301	rs34738057	1	35483110	0.237103175	0.003976143	0.001984127	0.233127031	0.235119048	0.001992016	TAA	T
6306	rs7514265	1	35483407	0.237103175	0.003976143	0.001984127	0.233127031	0.235119048	0.001992016	T	C
6327	rs72909427	1	35484344	0.237103175	0.003976143	0.001984127	0.233127031	0.235119048	0.001992016	C	T
6469	rs56998560	1	35489379	0.850198413	0.030815109	0.382936508	0.819383303	0.467261905	0.352121399	T	C
6589	rs147671828	1	35494123	0.237103175	0.003976143	0.001984127	0.233127031	0.235119048	0.001992016	C	T
6609	rs11263947	1	35494726	0.85218254	0.030815109	0.382936508	0.82136743	0.469246032	0.352121399	A	G
6802	rs7362	1	35447202	0.794642857	0.030815109	0.380952381	0.763827748	0.413690476	0.350137272	T	A
6854	rs141024153	1	35449128	0	0.076540755	0	0.076540755	0	0.076540755	A	T
6856	rs58844660	1	35449167	0.329365079	0.000994036	0	0.328371044	0.329365079	0.000994036	G	A
6882	rs146523902	1	35450617	0.238095238	0.003976143	0.001984127	0.234119095	0.236111111	0.001992016	A	AG
6888	rs72907569	1	35451017	0.56547619	0.004970179	0.001984127	0.560506012	0.563492063	0.002986052	C	T
6900	rs6688091	1	35451539	0.237103175	0.003976143	0.001984127	0.233127031	0.235119048	0.001992016	C	A
6922	rs16837147	1	35452986	0.235119048	0.003976143	0.001984127	0.231142904	0.233134921	0.001992016	C	T
6958	rs11263885	1	35454947	0.85218254	0.030815109	0.382936508	0.82136743	0.469246032	0.352121399	C	T
6961	rs58598348	1	35454992	0.849206349	0.031809145	0.383928571	0.817397204	0.465277778	0.352119426	G	A
6982	rs60734514	1	35455438	0.566468254	0.004970179	0.001984127	0.561498075	0.564484127	0.002986052	T	G
7002	rs55818340	1	35455961	0.566468254	0.004970179	0.001984127	0.561498075	0.564484127	0.002986052	G	C
7045	rs11805762	1	35457406	0.85218254	0.030815109	0.381944444	0.82136743	0.470238095	0.351129335	G	A
7070	rs186555368	1	35458294	0.288690476	0.003976143	0.006944444	0.284714333	0.281746032	0.002968301	A	T
7071	rs13375088	1	35458306	0.850198413	0.030815109	0.382936508	0.819383303	0.467261905	0.352121399	C	T
7072	rs28436613	1	35458321	0.685515873	0.030815109	0.382936508	0.654700764	0.302579365	0.352121399	A	T
7080	rs9661849	1	35458736	0.566468254	0.004970179	0.001984127	0.561498075	0.564484127	0.002986052	G	A
7202	rs7526940	1	35463404	0.237103175	0.003976143	0.001984127	0.233127031	0.235119048	0.001992016	A	G
7237	rs7540430	1	35464439	0.85218254	0.030815109	0.382936508	0.82136743	0.469246032	0.352121399	G	C
7277	rs36012246	1	35465847	0.854166667	0.032803181	0.383928571	0.821363486	0.470238095	0.351125391	CT	C
7281	rs28542823	1	35466063	0.237103175	0.003976143	0.001984127	0.233127031	0.235119048	0.001992016	C	T
7319	rs16837152	1	35467963	0.515873016	0.026838966	0.380952381	0.48903405	0.134920635	0.354113415	T	C
7331	rs2151554	1	35468429	0.85218254	0.030815109	0.382936508	0.82136743	0.469246032	0.352121399	A	G
7341	rs10908304	1	35468710	0.85218254	0.030815109	0.382936508	0.82136743	0.469246032	0.352121399	A	G
7383	rs61123624	1	35470436	0.854166667	0.030815109	0.382936508	0.823351557	0.471230159	0.352121399	C	A
7393	rs10647049	1	35470650	0.85218254	0.030815109	0.382936508	0.82136743	0.469246032	0.352121399	A	ACT
7442	rs60576178	1	35472939	0.567460317	0.004970179	0.001984127	0.562490139	0.56547619	0.002986052	C	T
7444	rs111411052	1	35472961	0.237103175	0.003976143	0.001984127	0.233127031	0.235119048	0.001992016	G	A
7474	rs6691848	1	35474188	0.850198413	0.030815109	0.384920635	0.819383303	0.465277778	0.354105526	A	G
7499	rs11327058	1	35475070	0.237103175	0.003976143	0.001984127	0.233127031	0.235119048	0.001992016	GT	G
7530	rs6701413	1	35476336	0.237103175	0.003976143	0.001984127	0.233127031	0.235119048	0.001992016	T	A
7552	rs35847987	1	35477551	0.237103175	0.003976143	0.001984127	0.233127031	0.235119048	0.001992016	T	C
7706	rs34738057	1	35483110	0.237103175	0.003976143	0.001984127	0.233127031	0.235119048	0.001992016	TAA	T
7711	rs7514265	1	35483407	0.237103175	0.003976143	0.001984127	0.233127031	0.235119048	0.001992016	T	C
7732	rs72909427	1	35484344	0.237103175	0.003976143	0.001984127	0.233127031	0.235119048	0.001992016	C	T
7874	rs56998560	1	35489379	0.850198413	0.030815109	0.382936508	0.819383303	0.467261905	0.352121399	T	C
7994	rs147671828	1	35494123	0.237103175	0.003976143	0.001984127	0.233127031	0.235119048	0.001992016	C	T
8014	rs11263947	1	35494726	0.85218254	0.030815109	0.382936508	0.82136743	0.469246032	0.352121399	A	G
8105	rs12065033	1	173579034	0.762896825	0.005964215	0	0.756932611	0.762896825	0.005964215	C	T
8122	rs12093198	1	173579728	0.725198413	0.004970179	0.000992063	0.720228234	0.724206349	0.003978115	T	C
8131	rs12066494	1	173579970	0.725198413	0.004970179	0	0.720228234	0.725198413	0.004970179	C	A
8144	rs61828917	1	173580303	0.003968254	0.121272366	0.217261905	0.117304112	0.213293651	0.095989539	C	T
8150	rs59849315	1	173580760	0.763888889	0.011928429	0	0.751960459	0.763888889	0.011928429	A	T
8168	rs77218597	1	173581419	0.253968254	0	0	0.253968254	0.253968254	0	G	A
8170	rs541816031	1	173581454	0.081349206	0.058648111	0.06547619	0.022701095	0.015873016	0.006828079	G	A
8180	rs12164490	1	173581754	0.725198413	0.004970179	0	0.720228234	0.725198413	0.004970179	C	T
8184	rs12164630	1	173581839	0.725198413	0.004970179	0	0.720228234	0.725198413	0.004970179	T	C
8196	rs539821126	1	173582155	0.279761905	0.004970179	0.000992063	0.274791726	0.278769841	0.003978115	G	A
8246	rs551788086	1	173582829	0.733134921	0.004970179	0	0.728164742	0.733134921	0.004970179	T	TG
8247	rs56157228	1	173582847	0.724206349	0.004970179	0	0.71923617	0.724206349	0.004970179	G	T
8248	rs56036053	1	173582862	0.724206349	0.004970179	0	0.71923617	0.724206349	0.004970179	G	A
8251	rs148805618	1	173582949	0.298611111	0.004970179	0	0.293640932	0.298611111	0.004970179	G	A
8261	rs12089044	1	173583410	0.284722222	0.023856859	0.000992063	0.260865363	0.283730159	0.022864795	A	T
8284	rs58045923	1	173584205	0.725198413	0.004970179	0	0.720228234	0.725198413	0.004970179	G	A
8285	rs76965967	1	173584248	0.298611111	0.004970179	0	0.293640932	0.298611111	0.004970179	G	A
8307	rs6682615	1	173585067	0.725198413	0.004970179	0	0.720228234	0.725198413	0.004970179	C	T
8342	rs12067795	1	173586431	0.279761905	0.004970179	0	0.274791726	0.279761905	0.004970179	C	T
8352	rs12117115	1	173586804	0.000992063	0.079522863	0.001984127	0.078530799	0.000992063	0.077538736	G	A
8356	rs12058218	1	173586984	0.725198413	0.005964215	0	0.719234198	0.725198413	0.005964215	G	A
8361	rs10912653	1	173587191	0.298611111	0.004970179	0	0.293640932	0.298611111	0.004970179	G	A
8376	rs12096136	1	173588015	0.725198413	0.004970179	0	0.720228234	0.725198413	0.004970179	A	G
8408	rs6701704	1	173589165	0.725198413	0.004970179	0	0.720228234	0.725198413	0.004970179	G	C
8438	rs75042126	1	173589946	0.253968254	0	0	0.253968254	0.253968254	0	G	A
8481	rs558683167	1	173592162	0.111111111	0.123260437	0.215277778	0.012149326	0.104166667	0.09201734	C	CA
8498	rs12059157	1	173592760	0.726190476	0.004970179	0	0.721220297	0.726190476	0.004970179	G	A
8503	rs12070212	1	173593234	0.725198413	0.004970179	0	0.720228234	0.725198413	0.004970179	C	G
8536	rs143263825	1	173594860	0.279761905	0.004970179	0	0.274791726	0.279761905	0.004970179	TAA	T
8560	rs12059066	1	173596257	0.724206349	0.004970179	0	0.71923617	0.724206349	0.004970179	A	T
8561	rs12059068	1	173596273	0.724206349	0.004970179	0	0.71923617	0.724206349	0.004970179	A	G
8578	rs12065133	1	173596888	0.724206349	0.004970179	0	0.71923617	0.724206349	0.004970179	G	A
8579	rs12075679	1	173596889	0.724206349	0.004970179	0	0.71923617	0.724206349	0.004970179	C	A
8620	rs11484566	1	173598765	0.279761905	0.004970179	0	0.274791726	0.279761905	0.004970179	A	G
8628	rs7518601	1	173599473	0.725198413	0.004970179	0	0.720228234	0.725198413	0.004970179	T	C
8660	rs6700712	1	173600718	0.725198413	0.004970179	0	0.720228234	0.725198413	0.004970179	C	T
8665	rs6675955	1	173600961	0.725198413	0.004970179	0	0.720228234	0.725198413	0.004970179	G	C
8673	rs10912654	1	173601630	0.725198413	0.004970179	0	0.720228234	0.725198413	0.004970179	A	T
8716	rs1461017	1	173603379	0.725198413	0.004970179	0	0.720228234	0.725198413	0.004970179	C	T
8740	rs10158034	1	173604527	0.725198413	0.004970179	0	0.720228234	0.725198413	0.004970179	T	C
8750	rs6666475	1	173605198	0.726190476	0.004970179	0	0.721220297	0.726190476	0.004970179	C	T
8797	rs144883310	1	173607234	0.724206349	0.035785288	0.133928571	0.688421061	0.590277778	0.098143283	A	AGT
8798	rs144883310	1	173607234	0.018849206	0.179920477	0.26984127	0.161071271	0.250992063	0.089920793	A	AGTGTGT
8811	rs6670574	1	173607770	0.763888889	0.005964215	0	0.757924674	0.763888889	0.005964215	A	G
8826	rs28767926	1	173608288	0.725198413	0.004970179	0	0.720228234	0.725198413	0.004970179	G	A
8862	rs6668650	1	173610994	0.725198413	0.004970179	0	0.720228234	0.725198413	0.004970179	C	T
8908	rs59054917	1	173612996	0.725198413	0.004970179	0	0.720228234	0.725198413	0.004970179	G	A
8952	rs1461018	1	173615183	0.725198413	0.004970179	0	0.720228234	0.725198413	0.004970179	A	G
8981	rs12074044	1	173616624	0.725198413	0.004970179	0	0.720228234	0.725198413	0.004970179	A	T
8989	rs12074150	1	173616907	0.763888889	0.005964215	0	0.757924674	0.763888889	0.005964215	A	G
8991	rs56848623	1	173616944	0.725198413	0.004970179	0	0.720228234	0.725198413	0.004970179	C	T
8992	rs143882626	1	173616949	0.725198413	0.004970179	0	0.720228234	0.725198413	0.004970179	A	AG
8995	rs10912657	1	173617137	0.725198413	0.004970179	0	0.720228234	0.725198413	0.004970179	G	A
9059	rs9803675	1	173620161	0.725198413	0.004970179	0	0.720228234	0.725198413	0.004970179	T	A
9064	rs139513055	1	173620294	0.258928571	0	0	0.258928571	0.258928571	0	G	A
9067	rs9803677	1	173620345	0.724206349	0.004970179	0	0.71923617	0.724206349	0.004970179	T	C
9095	rs113935036	1	173621283	0.722222222	0.004970179	0	0.717252043	0.722222222	0.004970179	T	C
9098	rs113060770	1	173621482	0.725198413	0.004970179	0	0.720228234	0.725198413	0.004970179	G	A
9106	rs576393259	1	173621934	0.724206349	0.004970179	0	0.71923617	0.724206349	0.004970179	C	A
9107	rs537288731	1	173621935	0.725198413	0.004970179	0	0.720228234	0.725198413	0.004970179	A	G
9108	rs558787622;rs201592713	1	173621936	0.464285714	0.004970179	0	0.459315535	0.464285714	0.004970179	G	A
9109	rs558787622;rs201592713	1	173621936	0.261904762	0	0	0.261904762	0.261904762	0	G	GA
9143	rs12076223	1	173622869	0.725198413	0.004970179	0	0.720228234	0.725198413	0.004970179	T	A
9175	rs140705719	1	173624117	0	0.066600398	0	0.066600398	0	0.066600398	A	T
9188	rs35756343	1	173624347	0.725198413	0.004970179	0	0.720228234	0.725198413	0.004970179	C	CT
9200	rs12079027	1	173624724	0.725198413	0.004970179	0	0.720228234	0.725198413	0.004970179	T	G
9207	rs12079161	1	173625026	0.725198413	0.004970179	0	0.720228234	0.725198413	0.004970179	T	C
9216	rs13375322	1	173625216	0.725198413	0.004970179	0	0.720228234	0.725198413	0.004970179	T	C
9218	rs10912658	1	173625294	0.757936508	0.005964215	0	0.751972293	0.757936508	0.005964215	C	T
9254	rs73033123	1	173626787	0.73015873	0.004970179	0	0.725188551	0.73015873	0.004970179	C	A
9345	rs12091486	1	173631290	0.725198413	0.004970179	0	0.720228234	0.725198413	0.004970179	G	C
9382	rs1461016	1	173632939	0.725198413	0.004970179	0	0.720228234	0.725198413	0.004970179	G	A
9398	rs6677292	1	173633473	0.725198413	0.004970179	0	0.720228234	0.725198413	0.004970179	T	C
9401	rs12561796	1	173633528	0.003968254	0.12027833	0.176587302	0.116310076	0.172619048	0.056308972	C	T
9428	rs56365275	1	173634872	0.258928571	0	0	0.258928571	0.258928571	0	G	T
9486	rs12087918	1	173637236	0.725198413	0.004970179	0	0.720228234	0.725198413	0.004970179	A	G
9490	rs10912659	1	173637388	0.70734127	0.004970179	0	0.702371091	0.70734127	0.004970179	C	T
9781	rs1553526	12	79978340	0.986111111	0.831013917	0.726190476	0.155097195	0.259920635	0.10482344	T	A
9856	rs528341685;rs35263000	12	79981688	0.004960317	0	0.000992063	0.004960317	0.003968254	0.000992063	GCTGT	CCTGT
9857	rs528341685;rs35263000	12	79981688	0.004960317	0.677932406	0.418650794	0.672972088	0.413690476	0.259281612	GCTGT	G
9916	rs112518270	12	79984169	0.222222222	0	0	0.222222222	0.222222222	0	C	T
10154	rs7953683	12	79993704	0.717261905	0.013916501	0.209325397	0.703345404	0.507936508	0.195408896	C	T
10247	rs6539469	12	79997094	0.87202381	0.014910537	0.21031746	0.857113273	0.661706349	0.195406924	C	G
10281	rs7979987	12	79998637	0.719246032	0.013916501	0.21031746	0.705329531	0.508928571	0.196400959	G	C
10284	rs7980894	12	79998798	0.868055556	0.014910537	0.21031746	0.853145019	0.657738095	0.195406924	C	T
10285	rs7980134	12	79998800	0.868055556	0.014910537	0.21031746	0.853145019	0.657738095	0.195406924	G	A
10299	rs7305823	12	79999310	0.798611111	0.021868787	0.211309524	0.776742324	0.587301587	0.189440737	A	T
10379	rs6539470	12	80002832	0.87202381	0.014910537	0.21031746	0.857113273	0.661706349	0.195406924	G	A
10498	rs7955388	12	80006693	0.715277778	0.013916501	0.209325397	0.701361277	0.505952381	0.195408896	G	A
10633	rs10778681	12	80011664	0.860119048	0.014910537	0.209325397	0.845208511	0.650793651	0.19441486	G	C
10717	rs2307223	12	80014907	0.870039683	0.014910537	0.21031746	0.855129146	0.659722222	0.195406924	A	C
10718	rs2307223	12	80014907	0.117063492	0.817097416	0.513888889	0.700033923	0.396825397	0.303208527	A	T
10739	rs7305141	12	80015573	0.993055556	0.833001988	0.726190476	0.160053567	0.266865079	0.106811512	G	A
10740	rs7306065	12	80015593	0.869047619	0.014910537	0.21031746	0.854137082	0.658730159	0.195406924	C	T
10860	rs4842267	12	80019427	0.004960317	0.67693837	0.418650794	0.671978052	0.413690476	0.258287576	T	C
10875	rs10778682	12	80019650	0.870039683	0.014910537	0.21031746	0.855129146	0.659722222	0.195406924	A	C
11008	rs10778683	12	80024020	0.870039683	0.014910537	0.21031746	0.855129146	0.659722222	0.195406924	A	G
11010	rs11114197	12	80024095	0.004960317	0.675944334	0.41468254	0.670984017	0.409722222	0.261261794	A	T
11058	rs7308680	12	80026076	0.831349206	0.017892644	0.208333333	0.813456562	0.623015873	0.190440689	C	T
11121	rs9651966	12	80028738	0.870039683	0.014910537	0.21031746	0.855129146	0.659722222	0.195406924	C	T
11152	rs8176845	12	80030118	0.869047619	0.014910537	0.21031746	0.854137082	0.658730159	0.195406924	C	CAT
11205	rs60773931	12	80032571	0.383928571	0	0	0.383928571	0.383928571	0	GT	G
11206	rs74110458	12	80032572	0.259920635	0.000994036	0	0.258926599	0.259920635	0.000994036	T	G
11207	rs61129054	12	80032573	0.383928571	0	0	0.383928571	0.383928571	0	GT	G
11224	rs12424773	12	80033612	0.004960317	0.675944334	0.401785714	0.670984017	0.396825397	0.27415862	C	T
11249	rs7134833	12	80033963	0.870039683	0.014910537	0.21031746	0.855129146	0.659722222	0.195406924	C	A
11504	rs7135761	12	80042585	0.866071429	0.013916501	0.209325397	0.852154928	0.656746032	0.195408896	T	A
11517	rs2049590	12	80043160	0.870039683	0.014910537	0.21031746	0.855129146	0.659722222	0.195406924	C	A
11548	rs4842318	12	80044167	0.004960317	0.67693837	0.419642857	0.671978052	0.41468254	0.257295513	C	T
11674	rs8176822	12	80048478	0.004960317	0.67693837	0.419642857	0.671978052	0.41468254	0.257295513	C	T
11691	rs3842842	12	80048889	0.870039683	0.014910537	0.21031746	0.855129146	0.659722222	0.195406924	T	A
11872	rs7134813	12	80055232	0.857142857	0.014910537	0.21031746	0.84223232	0.646825397	0.195406924	A	G
11882	rs1880883	12	80055766	0.870039683	0.014910537	0.21031746	0.855129146	0.659722222	0.195406924	A	G
11891	rs1880884	12	80055971	0.870039683	0.014910537	0.21031746	0.855129146	0.659722222	0.195406924	A	G
11921	rs12316084	12	80057135	0.535714286	0	0.011904762	0.535714286	0.523809524	0.011904762	T	C
11951	rs10700018	12	80058438	0.535714286	0.81610338	0.560515873	0.280389094	0.024801587	0.255587507	C	CG
12055	rs7300145	12	80062156	0.870039683	0.014910537	0.21031746	0.855129146	0.659722222	0.195406924	T	C
12107	rs145760843	12	80064245	0.50297619	0.005964215	0.038690476	0.497011976	0.464285714	0.032726261	GA	G
12108	rs2400546	12	80064366	0.869047619	0.014910537	0.21031746	0.854137082	0.658730159	0.195406924	A	T
12115	rs2177973	12	80064657	0.847222222	0.014910537	0.211309524	0.832311685	0.635912698	0.196398987	G	T
12154	rs10778685	12	80066180	0.869047619	0.014910537	0.21031746	0.854137082	0.658730159	0.195406924	C	T
12342	rs7306681	12	80073800	0.586309524	0	0.011904762	0.586309524	0.574404762	0.011904762	C	T
12454	rs2463108	12	80078424	0.869047619	0.014910537	0.21031746	0.854137082	0.658730159	0.195406924	C	G
12597	rs872455	12	80084463	0.836309524	0.013916501	0.209325397	0.822393023	0.626984127	0.195408896	T	C
12630	rs2270016	2	74686329	0.936507937	0.159045726	0.821428571	0.777462211	0.115079365	0.662382846	C	T
12950	rs34174194	2	74685443	0.001984127	0.172962227	0	0.1709781	0.001984127	0.172962227	T	G
12973	rs2270016	2	74686329	0.936507937	0.159045726	0.821428571	0.777462211	0.115079365	0.662382846	C	T
13039	rs12323571	14	105953204	0.423611111	1	1	0.576388889	0.576388889	0	T	C
13043	rs7160340	14	105953324	0.103174603	0.969184891	0.988095238	0.866010287	0.884920635	0.018910347	C	T
13047	rs7160858	14	105953474	0.407738095	0.999005964	0.990079365	0.591267869	0.58234127	0.008926599	G	T
13051	rs7140395	14	105953595	0.425595238	1	1	0.574404762	0.574404762	0	T	C
13128	rs139371980	7	98972718	0.591269841	0.08250497	0.00297619	0.508764871	0.588293651	0.07952878	TC	T
13143	rs11980995	7	98973279	0.590277778	0.08250497	0.00297619	0.507772808	0.587301587	0.07952878	C	G
13162	rs41385645	7	98974038	0.172619048	0.034791252	0.020833333	0.137827795	0.151785714	0.013957919	T	A
13202	rs117370443	7	98975258	0.172619048	0.034791252	0.020833333	0.137827795	0.151785714	0.013957919	T	C
13248	rs17161700	7	98977067	0.172619048	0.034791252	0.020833333	0.137827795	0.151785714	0.013957919	A	G
13394	rs143988739	7	98982040	0.19047619	0.033797217	0.032738095	0.156678974	0.157738095	0.001059121	CT	C
13465	rs1045012	7	98984354	0.191468254	0.033797217	0.032738095	0.157671037	0.158730159	0.001059121	G	C
13656	rs10251282	7	98990236	0.19047619	0.033797217	0.032738095	0.156678974	0.157738095	0.001059121	T	C
13859	rs548204741	11	67135501	0.307539683	0	0	0.307539683	0.307539683	0	G	C
13995	rs182548413	11	67140036	0.344246032	0	0	0.344246032	0.344246032	0	G	C
14226	rs11653912	17	73320590	0.12797619	0.504970179	0.536706349	0.376993988	0.408730159	0.03173617	T	C
15068	rs57518518	17	73346942	0.1875	0.000994036	0	0.186505964	0.1875	0.000994036	T	C
15210	rs367781708	17	73351626	0.281746032	0.029821074	0.005952381	0.251924958	0.275793651	0.023868693	G	GA
15780	rs73358264	17	73371180	0.179563492	0.000994036	0	0.178569456	0.179563492	0.000994036	G	C
16068	rs60056610	17	73381266	0.180555556	0.000994036	0	0.17956152	0.180555556	0.000994036	G	A
16480	rs140463265	17	73393897	0.223214286	0.982107356	0.888888889	0.75889307	0.665674603	0.093218467	AATTTATTT	A
16733	rs187290	15	45406718	0	0.109343936	0.000992063	0.109343936	0.000992063	0.108351873	C	T
16792	rs2576090	15	45408414	0.478174603	1	1	0.521825397	0.521825397	0	C	G
16801	rs2554459	15	45408710	0.698412698	1	1	0.301587302	0.301587302	0	A	G
16971	rs72956492	1	100179050	0.35218254	0.036779324	0.08531746	0.315403216	0.266865079	0.048538136	G	A
17003	rs11801730	1	100180092	0.371031746	0.036779324	0.08531746	0.334252422	0.285714286	0.048538136	C	T
17240	rs12126353	1	100189987	0.351190476	0.036779324	0.08531746	0.314411152	0.265873016	0.048538136	C	G
17419	rs78976052	1	100196380	0.349206349	0.053677932	0.131944444	0.295528417	0.217261905	0.078266512	G	A
17435	rs12118621	1	100197059	0.359126984	0.055666004	0.089285714	0.30346098	0.26984127	0.03361971	T	C
18069	rs138179402	1	100219159	0.155753968	0.019880716	0.013888889	0.135873253	0.141865079	0.005991827	T	TA
18624	rs73986523	17	40270062	0.10515873	0.061630219	0.010912698	0.043528511	0.094246032	0.05071752	T	C
19053	rs11990404	8	42136528	0.274801587	0.035785288	0.10218254	0.239016299	0.172619048	0.066397251	G	C
19210	rs10092806	8	42142022	0.333333333	0.043737575	0.154761905	0.289595759	0.178571429	0.11102433	C	T
19336	rs12115057	8	42146691	0.33234127	0.043737575	0.154761905	0.288603695	0.177579365	0.11102433	C	T
19349	rs77203322	8	42147164	0.117063492	0.039761431	0	0.077302061	0.117063492	0.039761431	T	C
19750	rs140706981	8	42160578	0.349206349	0.047713718	0.159722222	0.301492632	0.189484127	0.112008505	GGAGA	G
19831	rs10105951	8	42163587	0.334325397	0.043737575	0.154761905	0.290587822	0.179563492	0.11102433	G	C
20101	rs12676482	8	42174077	0.33531746	0.043737575	0.154761905	0.291579886	0.180555556	0.11102433	G	A
20140	rs17875716	8	42175543	0.334325397	0.043737575	0.154761905	0.290587822	0.179563492	0.11102433	G	A
20575	rs113379416	14	55696294	0	0.079522863	0.005952381	0.079522863	0.005952381	0.073570482	G	A
20577	rs7148691	14	55696379	0.3125	0.014910537	0.066468254	0.297589463	0.246031746	0.051557717	G	A
21369	rs28661826	15	43018559	0.213293651	0.009940358	0.068452381	0.203353293	0.14484127	0.058512023	C	T
21544	rs73410955	15	43022529	0.323412698	0.012922465	0	0.310490233	0.323412698	0.012922465	T	C
21573	rs28645106	15	43023304	0.392857143	0.059642147	0.191468254	0.333214996	0.201388889	0.131826107	A	C
21574	rs74858594	15	43023327	0.001984127	0.079522863	0	0.077538736	0.001984127	0.079522863	G	A
21796	rs17010004	2	74734366	0.296626984	0.002982107	0	0.293644877	0.296626984	0.002982107	G	C
21945	rs11227778	11	67122602	0.307539683	0	0	0.307539683	0.307539683	0	G	A
22282	rs548204741	11	67135501	0.307539683	0	0	0.307539683	0.307539683	0	G	C
22418	rs182548413	11	67140036	0.344246032	0	0	0.344246032	0.344246032	0	G	C
22504	rs1964494	2	97751832	0.115079365	0.052683897	0.067460317	0.062395468	0.047619048	0.014776421	C	A
22969	rs60267992	17	62502073	0.267857143	0.000994036	0	0.266863107	0.267857143	0.000994036	G	A
23264	rs76296207	17	40258890	0.052579365	0.055666004	0	0.003086639	0.052579365	0.055666004	G	T
23441	rs139034533	17	40264599	0.68452381	0.017892644	0.015873016	0.666631165	0.668650794	0.002019628	G	GGA
23746	rs3136744	8	42207347	0.276785714	0.035785288	0.10218254	0.241000426	0.174603175	0.066397251	A	C
23781	rs3136748	8	42208797	0.343253968	0.043737575	0.156746032	0.299516394	0.186507937	0.113008457	C	T
24416	rs4901778	14	57860386	0.06547619	0.888667992	0.795634921	0.823191802	0.73015873	0.093033071	A	T
24423	rs4901779	14	57860547	0.06547619	0.902584493	0.801587302	0.837108303	0.736111111	0.100997191	C	A
24424	rs113320757	14	57860555	0	0.060636183	0.00297619	0.060636183	0.00297619	0.057659992	C	T
24502	rs79466034	14	57863128	0.133928571	0.900596421	0.845238095	0.76666785	0.711309524	0.055358326	T	TTAGG
24538	rs12880659	14	57864613	0.064484127	0.901590457	0.79265873	0.83710633	0.728174603	0.108931727	G	A
24583	rs2152360	14	57866623	0.060515873	0.901590457	0.794642857	0.841074584	0.734126984	0.1069476	A	G
24619	rs17832819	14	57868119	0	0.067594433	0	0.067594433	0	0.067594433	T	A
24659	rs4898934	14	57869830	0.131944444	0.901590457	0.846230159	0.769646013	0.714285714	0.055360299	T	C
24662	rs112499613	14	57869858	0	0.074552684	0.00297619	0.074552684	0.00297619	0.071576493	C	T
24715	rs12433958	14	57872135	0.129960317	0.901590457	0.845238095	0.77163014	0.715277778	0.056352362	A	T
24798	rs11625443	14	57876575	0.131944444	0.901590457	0.838293651	0.769646013	0.706349206	0.063296806	T	C
24849	rs1058010	14	57878879	0	0.060636183	0.000992063	0.060636183	0.000992063	0.059644119	A	G
24911	rs143439782	14	57881478	0.060515873	0.903578529	0.786706349	0.843062656	0.726190476	0.11687218	GCATAGTAAACACCTGGA	G
25024	rs62017903	15	72770021	0.001984127	0.079522863	0	0.077538736	0.001984127	0.079522863	C	A
25248	rs2592058	15	72777474	0.683531746	0.995029821	1	0.311498075	0.316468254	0.004970179	G	A
25272	rs62017907	15	72778697	0.011904762	0.083499006	0	0.071594244	0.011904762	0.083499006	A	G
25379	rs113263393	15	72783350	0.10515873	0.047713718	0.000992063	0.057445012	0.104166667	0.046721654	G	A
25409	rs8026681	15	72784482	0.163690476	0.944333996	0.948412698	0.78064352	0.784722222	0.004078702	T	C
25445	rs10518988	15	72786028	0.163690476	0.944333996	0.948412698	0.78064352	0.784722222	0.004078702	G	A
25450	rs138123572	15	72786235	0.163690476	0.94333996	0.948412698	0.779649484	0.784722222	0.005072738	T	TTGAC
25497	rs12901966	15	72787786	0.16468254	0.944333996	0.948412698	0.779651456	0.783730159	0.004078702	T	C
25554	rs11321448	15	72789800	0.170634921	0.942345924	0.946428571	0.771711004	0.775793651	0.004082647	TA	T
25594	rs200906515	15	72791189	0.157738095	0.052683897	0.009920635	0.105054199	0.14781746	0.042763262	T	TA
25599	rs535261674	15	72791302	0.733134921	0.968190855	0.999007937	0.235055934	0.265873016	0.030817082	ATTTTTTTTTTTTTTTTT	A
25649	rs72735160	15	72792870	0.115079365	0.047713718	0.000992063	0.067365647	0.114087302	0.046721654	T	C
25904	rs35855297	15	72802105	0.109126984	0.048707753	0.001984127	0.060419231	0.107142857	0.046723626	T	A
25927	rs112158855	15	72802915	0.109126984	0.047713718	0.000992063	0.061413266	0.108134921	0.046721654	C	T
25937	rs112435479	15	72803335	0.109126984	0.047713718	0.000992063	0.061413266	0.108134921	0.046721654	CTT	C
26087	rs2577574	15	72809388	0.683531746	0.995029821	1	0.311498075	0.316468254	0.004970179	C	T
26117	rs35733327	15	72810713	0.161706349	0.944333996	0.948412698	0.782627647	0.786706349	0.004078702	T	TG
26135	rs8038734	15	72811402	0.161706349	0.944333996	0.948412698	0.782627647	0.786706349	0.004078702	G	A
26216	rs35198990	15	72815066	0.163690476	0.944333996	0.948412698	0.78064352	0.784722222	0.004078702	T	TGG
26277	rs2592052	15	72817522	0.68452381	0.995029821	1	0.310506012	0.31547619	0.004970179	G	A
26394	rs1992160	15	72821937	0.703373016	0.995029821	1	0.291656805	0.296626984	0.004970179	A	C
26419	rs10438370	15	72822876	0.186507937	0.944333996	0.948412698	0.75782606	0.761904762	0.004078702	T	G
26521	rs146112125	15	72827021	0.10218254	0.047713718	0.000992063	0.054468822	0.101190476	0.046721654	TC	T
26522	rs16957064	15	72827051	0.10218254	0.047713718	0.000992063	0.054468822	0.101190476	0.046721654	A	C
26574	rs3842946	15	72829049	0.158730159	0.944333996	0.948412698	0.785603837	0.78968254	0.004078702	C	G
26584	rs144724943	15	72829434	0.149801587	0.135188867	0.005952381	0.014612721	0.143849206	0.129236486	T	TTTG
26654	rs72735170	15	72832185	0.101190476	0.047713718	0.000992063	0.053476758	0.100198413	0.046721654	G	A
26764	rs16957095	15	72836390	0.106150794	0.047713718	0.000992063	0.058437076	0.10515873	0.046721654	C	A
26806	rs72735173	15	72838527	0.106150794	0.047713718	0.001984127	0.058437076	0.104166667	0.045729591	C	T
26917	rs7175376	15	72842192	0.104166667	0.047713718	0.000992063	0.056452949	0.103174603	0.046721654	C	T
26955	rs7177472	15	72843785	0.165674603	0.944333996	0.948412698	0.778659393	0.782738095	0.004078702	T	G
27159	rs148500404	15	72850839	0.107142857	0.047713718	0.000992063	0.059429139	0.106150794	0.046721654	C	T
27173	rs12900846	15	72851505	0.160714286	0.944333996	0.948412698	0.78361971	0.787698413	0.004078702	C	G
27255	rs11072376	15	72854915	0.160714286	0.948310139	0.948412698	0.787595853	0.787698413	0.000102559	T	C
27311	rs4776603	15	72857494	0.160714286	0.944333996	0.948412698	0.78361971	0.787698413	0.004078702	T	C
27331	rs62015875	15	72858243	0.001984127	0.084493042	0.000992063	0.082508915	0.000992063	0.083500978	A	G
27678	rs72735185	15	72873621	0.116071429	0.047713718	0.000992063	0.068357711	0.115079365	0.046721654	A	T
27679	rs8037282	15	72873727	0.161706349	0.944333996	0.948412698	0.782627647	0.786706349	0.004078702	T	C
27717	rs4777517	15	72875842	0.163690476	0.944333996	0.948412698	0.78064352	0.784722222	0.004078702	A	G
27797	rs139334001	15	72879653	0.708333333	0.995029821	1	0.286696488	0.291666667	0.004970179	A	ATTG
27900	rs8023504	15	72884406	0.115079365	0.047713718	0.000992063	0.067365647	0.114087302	0.046721654	A	G
27991	rs113933005	15	72888248	0.155753968	0.050695825	0.001984127	0.105058143	0.153769841	0.048711698	G	A
28003	rs4777519	15	72888856	0.701388889	0.995029821	1	0.293640932	0.298611111	0.004970179	C	T
28037	rs12901784	15	72890657	0.700396825	0.995029821	1	0.294632996	0.299603175	0.004970179	C	A
28133	rs949251	11	67219002	0.458333333	0.000994036	0	0.457339298	0.458333333	0.000994036	T	C
28137	rs1638558	11	67219119	0.48015873	0.000994036	0	0.479164694	0.48015873	0.000994036	C	T
28143	rs1638559	11	67219247	0.48015873	0.000994036	0	0.479164694	0.48015873	0.000994036	G	C
28181	rs1790756	11	67220004	0.475198413	0.000994036	0	0.474204377	0.475198413	0.000994036	C	T
28618	rs73732392	7	138834652	0.153769841	0.024850895	0.03968254	0.128918947	0.114087302	0.014831645	A	G
28690	rs76723418	7	138838624	0.111111111	0.034791252	0.046626984	0.076319859	0.064484127	0.011835732	A	G
28741	rs76928811	7	138841169	0.112103175	0.034791252	0.046626984	0.077311922	0.06547619	0.011835732	T	C
28744	rs77808883	7	138841245	0.112103175	0.035785288	0.046626984	0.076317886	0.06547619	0.010841696	C	T
29102	rs201926776	7	138856890	0.423611111	0.027833002	0.186507937	0.395778109	0.237103175	0.158674935	AATTAC	A
29103	rs143908967	7	138856891	0.344246032	0.039761431	0.175595238	0.3044846	0.168650794	0.135833807	ATTAC	A
29555	rs13233916	7	138874416	0.007936508	0.088469185	0.300595238	0.080532677	0.29265873	0.212126053	C	G
31506	rs76932081	4	42057299	0.060515873	0.03777336	0.007936508	0.022742513	0.052579365	0.029836852	G	T
31886	rs73812708	4	42070665	0.0625	0.03777336	0.008928571	0.02472664	0.053571429	0.028844788	A	G
32046	rs546717558	4	42077037	0.493055556	0.058648111	0.005952381	0.434407444	0.487103175	0.05269573	AATATATATAT	A
32055	rs201224389	4	42077483	0.072420635	0.03777336	0.007936508	0.034647275	0.064484127	0.029836852	C	CA
32141	rs7660403	4	42081165	0.063492063	0.03777336	0.008928571	0.025718704	0.054563492	0.028844788	C	A
32491	rs1260315	12	123638052	0.222222222	0.005964215	0	0.216258008	0.222222222	0.005964215	G	A
32498	rs57564688	12	123638311	0.356150794	0.970178926	1	0.614028133	0.643849206	0.029821074	CAAAAAAAA	C
32681	rs1260317	12	123645323	0.613095238	0.00695825	0	0.606136988	0.613095238	0.00695825	T	C
32698	rs1260319	12	123645988	0.221230159	0.005964215	0	0.215265944	0.221230159	0.005964215	T	C
32840	rs74717258	12	123652061	0.201388889	0.000994036	0	0.200394853	0.201388889	0.000994036	C	G
32916	rs1727291	12	123654498	0.623015873	0.00695825	0	0.616057623	0.623015873	0.00695825	G	A
33007	rs11410998	12	123658147	0.624007937	0.00695825	0	0.617049686	0.624007937	0.00695825	T	TC
33036	rs2682428	12	123659380	0.259920635	0.005964215	0	0.25395642	0.259920635	0.005964215	G	C
33051	rs2695474	12	123660005	0.630952381	0.00695825	0	0.62399413	0.630952381	0.00695825	C	A
33057	rs79153063	12	123660176	0.192460317	0.000994036	0	0.191466282	0.192460317	0.000994036	A	G
33137	rs7314173	12	123663708	0.194444444	0.000994036	0	0.193450409	0.194444444	0.000994036	C	T
33568	rs35106189	12	123679861	0.62202381	0.00695825	0	0.615065559	0.62202381	0.00695825	CAGT	C
33608	rs113439251	12	123681616	0.000992063	0.058648111	0.000992063	0.057656048	0	0.057656048	G	A
33852	rs144778055	12	123691043	0.621031746	0.00695825	0	0.614073496	0.621031746	0.00695825	AGAGAG	A
34119	rs1716161	12	123700867	0.623015873	0.00695825	0	0.616057623	0.623015873	0.00695825	A	G
34141	rs2682432	12	123701869	0.625	0.00695825	0.001984127	0.61804175	0.623015873	0.004974124	C	T
34246	rs1790103	12	123705559	0.613095238	0.00695825	0	0.606136988	0.613095238	0.00695825	G	A
34755	rs367561422	12	123725274	0.535714286	0.994035785	1	0.4583215	0.464285714	0.005964215	CTTTTT	C
34917	rs61734601	11	67184725	0	0.068588469	0	0.068588469	0	0.068588469	G	A
36108	rs57928695	17	58506748	0.514880952	0.003976143	0	0.510904809	0.514880952	0.003976143	C	T
36152	rs8070412	17	58508102	0.801587302	0.005964215	0	0.795623087	0.801587302	0.005964215	G	A
36158	rs9914004	17	58508304	0.26984127	0.001988072	0	0.267853198	0.26984127	0.001988072	C	G
36166	rs8071181	17	58508582	0.81547619	0.007952286	0	0.807523904	0.81547619	0.007952286	G	A
36269	rs6011874	20	62161422	0.125992063	0.035785288	0.009920635	0.090206775	0.116071429	0.025864653	G	A
36318	rs112293571	20	62162548	0.532738095	0.008946322	0.008928571	0.523791773	0.523809524	1.78E-05	A	G
36330	rs7266708	20	62162954	0.532738095	0.008946322	0.008928571	0.523791773	0.523809524	1.78E-05	T	C
36339	rs9679804	20	62163180	0.532738095	0.007952286	0	0.524785809	0.532738095	0.007952286	C	T
36344	rs9680013	20	62163267	0.534722222	0.007952286	0	0.526769936	0.534722222	0.007952286	G	T
36349	rs9679920	20	62163323	0.532738095	0.007952286	0	0.524785809	0.532738095	0.007952286	T	C
36350	rs9679807	20	62163333	0.532738095	0.007952286	0	0.524785809	0.532738095	0.007952286	C	T
36355	rs9679892	20	62163448	0.532738095	0.007952286	0	0.524785809	0.532738095	0.007952286	G	A
36357	rs554044844	20	62163478	0.52281746	0.005964215	0	0.516853246	0.52281746	0.005964215	GTGTGTGTC	G
36358	rs114387223	20	62163502	0.531746032	0.007952286	0	0.523793745	0.531746032	0.007952286	A	G
36366	rs558364385	20	62163621	0.531746032	0.007952286	0	0.523793745	0.531746032	0.007952286	ATGTC	A
36367	rs71911833	20	62163647	0.369047619	0.00695825	0	0.362089369	0.369047619	0.00695825	CTT	C
36371	rs370514447	20	62163693	0.530753968	0.00695825	0	0.523795718	0.530753968	0.00695825	TGTGTGC	T
36373	rs547261967	20	62163704	0.518849206	0.007952286	0	0.51089692	0.518849206	0.007952286	G	C
36374	rs6011875	20	62163708	0.531746032	0.007952286	0	0.523793745	0.531746032	0.007952286	C	G
36380	rs6011876	20	62163793	0.531746032	0.007952286	0	0.523793745	0.531746032	0.007952286	T	C
36401	rs59130722	20	62164169	0.531746032	0.007952286	0	0.523793745	0.531746032	0.007952286	GC	G
36403	rs6011877	20	62164193	0.535714286	0.007952286	0.001984127	0.527761999	0.533730159	0.005968159	C	T
36405	rs6011878	20	62164242	0.532738095	0.007952286	0	0.524785809	0.532738095	0.007952286	G	A
36408	rs6010957	20	62164263	0.532738095	0.007952286	0	0.524785809	0.532738095	0.007952286	G	A
36410	rs6011879	20	62164304	0.531746032	0.007952286	0	0.523793745	0.531746032	0.007952286	A	G
36414	rs115110280	20	62164415	0.532738095	0.007952286	0	0.524785809	0.532738095	0.007952286	C	G
36415	rs6011880	20	62164423	0.532738095	0.007952286	0	0.524785809	0.532738095	0.007952286	C	T
36422	rs113332512	20	62164507	0.533730159	0.007952286	0	0.525777872	0.533730159	0.007952286	G	T
36423	rs113718099	20	62164523	0.533730159	0.007952286	0	0.525777872	0.533730159	0.007952286	C	T
36426	rs111925264	20	62164568	0.533730159	0.007952286	0	0.525777872	0.533730159	0.007952286	A	G
36428	rs113091339	20	62164611	0.533730159	0.007952286	0	0.525777872	0.533730159	0.007952286	T	C
36432	rs150396843	20	62164670	0.532738095	0.007952286	0	0.524785809	0.532738095	0.007952286	T	C
36433	rs138250759	20	62164674	0.532738095	0.007952286	0	0.524785809	0.532738095	0.007952286	T	C
36434	rs112809831	20	62164695	0.532738095	0.007952286	0	0.524785809	0.532738095	0.007952286	A	G
36436	rs114649787	20	62164713	0.532738095	0.007952286	0	0.524785809	0.532738095	0.007952286	C	A
36437	rs116504187	20	62164714	0.532738095	0.008946322	0.007936508	0.523791773	0.524801587	0.001009814	C	T
36441	rs111495314	20	62164787	0.532738095	0.007952286	0	0.524785809	0.532738095	0.007952286	G	A
36442	rs113265267	20	62164790	0.532738095	0.007952286	0	0.524785809	0.532738095	0.007952286	T	C
36443	rs113689887	20	62164795	0.532738095	0.007952286	0	0.524785809	0.532738095	0.007952286	G	A
36444	rs73324456	20	62164809	0.516865079	0.007952286	0	0.508912793	0.516865079	0.007952286	T	G
36451	rs56338872	20	62165034	0.537698413	0.007952286	0	0.529746126	0.537698413	0.007952286	A	G
36452	rs6011881	20	62165065	0.537698413	0.007952286	0	0.529746126	0.537698413	0.007952286	A	G
36455	rs6011882	20	62165135	0.532738095	0.007952286	0	0.524785809	0.532738095	0.007952286	G	A
36460	rs6011883	20	62165202	0.532738095	0.007952286	0	0.524785809	0.532738095	0.007952286	G	C
36484	rs546228930	20	62165803	0.534722222	0.007952286	0	0.526769936	0.534722222	0.007952286	GC	G
36485	rs6011884	20	62165821	0.534722222	0.007952286	0	0.526769936	0.534722222	0.007952286	C	T
36529	rs7263639	20	62166573	0.531746032	0.007952286	0	0.523793745	0.531746032	0.007952286	C	G
36530	rs7263639	20	62166573	0.048611111	0	0	0.048611111	0.048611111	0	C	T
36531	rs6011885	20	62166636	0.534722222	0.007952286	0	0.526769936	0.534722222	0.007952286	G	A
36535	rs6011886	20	62166715	0.535714286	0.007952286	0	0.527761999	0.535714286	0.007952286	T	G
36537	rs7268408	20	62166749	0.535714286	0.007952286	0	0.527761999	0.535714286	0.007952286	T	C
36539	rs7266539	20	62166775	0.533730159	0.007952286	0	0.525777872	0.533730159	0.007952286	A	G
36544	rs537495537;rs570242239	20	62166815	0.454365079	0.004970179	0	0.4493949	0.454365079	0.004970179	AACAC	AAC
36545	rs537495537;rs570242239	20	62166815	0.125992063	0.003976143	0	0.12201592	0.125992063	0.003976143	AACAC	A
36574	rs7274608	20	62167741	0.536706349	0.007952286	0	0.528754063	0.536706349	0.007952286	G	A
36591	rs6011887	20	62168234	0.536706349	0.007952286	0	0.528754063	0.536706349	0.007952286	G	A
36627	rs4301822	12	56755058	0.643849206	0.000994036	0	0.642855171	0.643849206	0.000994036	A	G
36827	rs12137553	1	173900918	0	0.080516899	0.001984127	0.080516899	0.001984127	0.078532772	T	C
36998	rs61828895	1	173908538	0.006944444	0.111332008	0.202380952	0.104387564	0.195436508	0.091048944	G	C
37040	rs148437633	1	173909680	0.006944444	0.111332008	0.202380952	0.104387564	0.195436508	0.091048944	A	ACAATATT
37051	rs139635162	1	173910148	0.262896825	0	0	0.262896825	0.262896825	0	C	T
37152	rs61828898	1	173913845	0.006944444	0.111332008	0.202380952	0.104387564	0.195436508	0.091048944	A	G
37167	rs61828899	1	173914633	0.006944444	0.111332008	0.202380952	0.104387564	0.195436508	0.091048944	G	A
37373	rs35110373	1	173922104	0.006944444	0.111332008	0.202380952	0.104387564	0.195436508	0.091048944	T	TAC
37456	rs61828901	1	173925899	0.006944444	0.111332008	0.202380952	0.104387564	0.195436508	0.091048944	A	G
37532	rs55762016	1	173929143	0	0.080516899	0.001984127	0.080516899	0.001984127	0.078532772	G	A
37681	rs12562959	1	173934546	0.006944444	0.111332008	0.202380952	0.104387564	0.195436508	0.091048944	T	C
37734	rs61826771	1	173936487	0.006944444	0.111332008	0.202380952	0.104387564	0.195436508	0.091048944	T	C
37846	rs11579488	1	173941617	0.000992063	0.070576541	0	0.069584477	0.000992063	0.070576541	T	C
37890	rs12067191	1	173943338	0.625992063	0.002982107	0	0.623009956	0.625992063	0.002982107	A	G
38030	rs12566022	1	173948885	0.006944444	0.111332008	0.202380952	0.104387564	0.195436508	0.091048944	G	A
38044	rs2025241	1	173949616	0.006944444	0.111332008	0.202380952	0.104387564	0.195436508	0.091048944	T	C
38218	rs12566842	1	173957629	0.006944444	0.111332008	0.202380952	0.104387564	0.195436508	0.091048944	T	G
38220	rs12566642	1	173957777	0.006944444	0.111332008	0.202380952	0.104387564	0.195436508	0.091048944	A	G
38273	rs61826777	1	173959809	0.006944444	0.111332008	0.202380952	0.104387564	0.195436508	0.091048944	C	G
38447	rs61826779	1	173966050	0.006944444	0.111332008	0.202380952	0.104387564	0.195436508	0.091048944	T	C
38606	rs112766158	1	173972909	0.006944444	0.111332008	0.202380952	0.104387564	0.195436508	0.091048944	C	T
38677	rs61826784	1	173975939	0.006944444	0.111332008	0.202380952	0.104387564	0.195436508	0.091048944	T	C
38742	rs2860845	1	173977994	0.006944444	0.111332008	0.203373016	0.104387564	0.196428571	0.092041008	A	G
38746	rs1987873	1	173978135	0.007936508	0.112326044	0.202380952	0.104389536	0.194444444	0.090054909	A	G
38769	rs547702075	1	173979482	0.261904762	0	0	0.261904762	0.261904762	0	TC	T
38889	rs113565337	1	173984506	0.013888889	0.111332008	0.202380952	0.097443119	0.188492063	0.091048944	C	CTT
38953	rs149159541	1	173987369	0.060515873	0.0944334	0.028769841	0.033917527	0.031746032	0.065663558	AAAG	A
38989	rs12565973	1	173989219	0.006944444	0.112326044	0.202380952	0.105381599	0.195436508	0.090054909	C	T
38997	rs1321637	1	173989671	0.004960317	0.111332008	0.202380952	0.10637169	0.197420635	0.091048944	T	C
39056	rs7255750	19	12799194	0.632936508	0.009940358	0	0.62299615	0.632936508	0.009940358	G	A
39057	rs7258853	19	12799245	0.546626984	0.009940358	0	0.536686626	0.546626984	0.009940358	G	C
39068	rs11883224	19	12799686	0.546626984	0.009940358	0	0.536686626	0.546626984	0.009940358	G	A
39108	rs58312983	19	12800708	0.453373016	0.009940358	0	0.443432658	0.453373016	0.009940358	C	G
39143	rs7254207	19	12801715	0.546626984	0.009940358	0	0.536686626	0.546626984	0.009940358	A	C
39175	rs7256839	19	12802417	0.455357143	0.009940358	0	0.445416785	0.455357143	0.009940358	G	A
39177	rs7258212	19	12802481	0.546626984	0.009940358	0	0.536686626	0.546626984	0.009940358	A	C
39179	rs7257128	19	12802621	0.55952381	0.009940358	0	0.549583452	0.55952381	0.009940358	G	A
39190	rs7246917	19	12802914	0.584325397	0.009940358	0	0.574385039	0.584325397	0.009940358	T	C
39204	rs7246726	19	12803319	0.548611111	0.009940358	0	0.538670753	0.548611111	0.009940358	C	T
39207	rs35134914	19	12803339	0.354166667	0.009940358	0	0.344226309	0.354166667	0.009940358	C	CTT
39222	rs10405216	19	12803873	0.633928571	0.009940358	0	0.623988214	0.633928571	0.009940358	A	C
39231	rs10411280	19	12804233	0.633928571	0.009940358	0.000992063	0.623988214	0.632936508	0.008948294	A	G
39233	rs111827159	19	12804480	0.456349206	0.009940358	0	0.446408848	0.456349206	0.009940358	A	G
39246	rs10424461	19	12805380	0.548611111	0.009940358	0	0.538670753	0.548611111	0.009940358	T	C
39248	rs10424623	19	12805431	0.548611111	0.009940358	0	0.538670753	0.548611111	0.009940358	T	C
39251	rs10416965	19	12805525	0.548611111	0.009940358	0	0.538670753	0.548611111	0.009940358	G	C
39257	rs10417846	19	12805948	0.548611111	0.009940358	0	0.538670753	0.548611111	0.009940358	G	A
39262	rs59299234	19	12806172	0.548611111	0.009940358	0	0.538670753	0.548611111	0.009940358	A	G
39288	rs6511832	19	12807066	0.548611111	0.009940358	0	0.538670753	0.548611111	0.009940358	G	C
39292	rs6511833	19	12807187	0.547619048	0.010934394	0	0.536684654	0.547619048	0.010934394	C	T
39307	rs61175366	16	70086499	0.504960317	0.001988072	0	0.502972246	0.504960317	0.001988072	C	T
40383	rs34438389	15	43729951	0.003968254	0.087475149	0	0.083506895	0.003968254	0.087475149	T	C
41052	rs112752866	15	43754367	0.003968254	0.085487078	0	0.081518824	0.003968254	0.085487078	T	C
41383	rs35198548	15	43766274	0.003968254	0.084493042	0	0.080524788	0.003968254	0.084493042	C	T
41485	rs528198040	15	43769497	0.597222222	0.115308151	0.373015873	0.481914071	0.224206349	0.257707722	C	CA
41618	rs8039671	15	43774036	0.662698413	0.10139165	0.351190476	0.561306763	0.311507937	0.249798826	C	G
41689	rs689754	15	43775895	0.661706349	0.10139165	0.351190476	0.560314699	0.310515873	0.249798826	A	G
41746	rs561128480	15	43777774	0.62797619	0.992047714	0.991071429	0.364071523	0.363095238	0.000976285	C	CAAAAAAAAAAAA
42275	rs17782975	15	43798039	0.003968254	0.086481113	0	0.082512859	0.003968254	0.086481113	T	C
42458	rs546834252	15	72580179	0.475198413	0.040755467	0.212301587	0.434442946	0.262896825	0.17154612	C	CT
43085	rs8032276	15	72605641	0.294642857	0.001988072	0.050595238	0.292654786	0.244047619	0.048607167	A	C
43172	rs8031264	15	72609052	0.361111111	0.001988072	0.050595238	0.35912304	0.310515873	0.048607167	T	C
43451	rs367561422	12	123725274	0.535714286	0.994035785	1	0.4583215	0.464285714	0.005964215	CTTTTT	C
43814	rs112690433	12	123736169	0.000992063	0.076540755	0.000992063	0.075548692	0	0.075548692	T	G
43846	rs56742876	12	123737175	0.380952381	0.992047714	1	0.611095333	0.619047619	0.007952286	TA	T
44123	rs34593101	1	152881350	0.115079365	0.100397614	0.000992063	0.014681751	0.114087302	0.099405551	C	T
44724	rs412475	6	137336840	0.306547619	0.989065606	1	0.682517987	0.693452381	0.010934394	A	G
44733	rs381783	6	137337096	0.286706349	0.988071571	0.999007937	0.701365221	0.712301587	0.010936366	T	C
44738	rs409669	6	137337215	0.3125	0.989065606	1	0.676565606	0.6875	0.010934394	C	T
44744	rs413798	6	137337354	0.311507937	0.989065606	1	0.67755767	0.688492063	0.010934394	A	G
44755	rs441011	6	137337965	0.311507937	0.989065606	1	0.67755767	0.688492063	0.010934394	C	A
44761	rs433243	6	137338276	0.311507937	0.989065606	1	0.67755767	0.688492063	0.010934394	A	G
44763	rs60278441	6	137338341	0.311507937	0	0	0.311507937	0.311507937	0	C	A
44764	rs451371	6	137338352	0.287698413	0.988071571	0.999007937	0.700373158	0.711309524	0.010936366	G	T
44766	rs442663	6	137338357	0.3125	0.989065606	1	0.676565606	0.6875	0.010934394	A	G
44770	rs365927	6	137338447	0.3125	0.989065606	1	0.676565606	0.6875	0.010934394	T	A
44771	rs384112	6	137338487	0.311507937	0.989065606	1	0.67755767	0.688492063	0.010934394	T	C
44798	rs438098	6	137339320	0.311507937	0.989065606	1	0.67755767	0.688492063	0.010934394	G	T
44799	rs371239	6	137339389	0.311507937	0.989065606	1	0.67755767	0.688492063	0.010934394	A	G
44807	rs1322398	6	137339887	0.311507937	0.989065606	1	0.67755767	0.688492063	0.010934394	T	C
44810	rs1358938	6	137339935	0.311507937	0.989065606	1	0.67755767	0.688492063	0.010934394	C	T
44841	rs276476	6	137341383	0.311507937	0.989065606	1	0.67755767	0.688492063	0.010934394	C	T
44853	rs5880326	6	137341640	0.311507937	0.989065606	1	0.67755767	0.688492063	0.010934394	AC	A
44854	rs45758	6	137341683	0.284722222	0.988071571	0.999007937	0.703349348	0.714285714	0.010936366	C	T
44858	rs6927121	6	137341749	0.310515873	0	0	0.310515873	0.310515873	0	G	A
44863	rs276477	6	137341974	0.311507937	0.989065606	1	0.67755767	0.688492063	0.010934394	T	G
44875	rs276478	6	137342371	0.31547619	0.989065606	1	0.673589416	0.68452381	0.010934394	T	C
44890	rs276479	6	137342940	0.31547619	0.989065606	1	0.673589416	0.68452381	0.010934394	A	C
44891	rs10558422	6	137342962	0.31547619	0.989065606	1	0.673589416	0.68452381	0.010934394	TACTA	T
44896	rs276480	6	137343191	0.290674603	0.988071571	1	0.697396967	0.709325397	0.011928429	G	A
44917	rs276482	6	137343937	0.31547619	0.989065606	1	0.673589416	0.68452381	0.010934394	G	A
44926	rs1775300	6	137344281	0.31547619	0.989065606	1	0.673589416	0.68452381	0.010934394	A	C
44927	rs1775298	6	137344329	0.28968254	0.988071571	1	0.698389031	0.71031746	0.011928429	G	C
44929	rs1744080	6	137344363	0.31547619	0.989065606	1	0.673589416	0.68452381	0.010934394	A	G
44930	rs1775297	6	137344364	0.31547619	0.989065606	1	0.673589416	0.68452381	0.010934394	T	G
44948	rs276484	6	137345094	0.31547619	0.989065606	1	0.673589416	0.68452381	0.010934394	A	G
44958	rs276485	6	137345482	0.31547619	0.989065606	1	0.673589416	0.68452381	0.010934394	G	A
44960	rs276486	6	137345580	0.291666667	0.988071571	1	0.696404904	0.708333333	0.011928429	T	C
44961	rs276487	6	137345636	0.31547619	0.989065606	1	0.673589416	0.68452381	0.010934394	G	C
44962	rs276488	6	137345768	0.31547619	0.989065606	1	0.673589416	0.68452381	0.010934394	C	A
44963	rs1160852	6	137345857	0.31547619	0.989065606	1	0.673589416	0.68452381	0.010934394	T	TAA
44974	rs276489	6	137346274	0.31547619	0.989065606	1	0.673589416	0.68452381	0.010934394	A	C
44976	rs276490	6	137346380	0.31547619	0.989065606	1	0.673589416	0.68452381	0.010934394	A	G
44979	rs276491	6	137346527	0.31547619	0.989065606	1	0.673589416	0.68452381	0.010934394	C	T
44980	rs276492	6	137346623	0.31547619	0.989065606	1	0.673589416	0.68452381	0.010934394	C	T
44986	rs276494	6	137346878	0.31547619	0.989065606	1	0.673589416	0.68452381	0.010934394	A	T
44987	rs276495	6	137346901	0.31547619	0.989065606	1	0.673589416	0.68452381	0.010934394	A	T
44995	rs276496	6	137347095	0.31547619	0.989065606	1	0.673589416	0.68452381	0.010934394	C	G
44996	rs276497	6	137347127	0.31547619	0.989065606	1	0.673589416	0.68452381	0.010934394	A	G
44998	rs276498	6	137347150	0.31547619	0.989065606	1	0.673589416	0.68452381	0.010934394	T	C
45002	rs276499	6	137347304	0.290674603	0.988071571	1	0.697396967	0.709325397	0.011928429	A	G
45022	rs62420789	6	137347852	0	0.061630219	0	0.061630219	0	0.061630219	G	A
45023	rs276500	6	137347861	0.281746032	0.988071571	1	0.706325539	0.718253968	0.011928429	C	G
45170	rs2327782	6	137352963	0.70734127	0.099403579	0.367063492	0.607937691	0.340277778	0.267659914	T	G
45610	rs2433354	15	48414969	0.69047619	0.000994036	0.490079365	0.689482155	0.200396825	0.489085329	C	T
45612	rs2459391	15	48415068	0.277777778	0.000994036	0.0625	0.276783742	0.215277778	0.061505964	A	G
45644	rs2433356	15	48416360	0.458333333	0.000994036	0.0625	0.457339298	0.395833333	0.061505964	G	A
45692	rs2675347	15	48418645	0.69047619	0.005964215	0.490079365	0.684511976	0.200396825	0.48411515	A	G
45716	rs67844090	15	48419765	0.745039683	0.999005964	0.9375	0.253966282	0.192460317	0.061505964	CAGTGCTTTGGG	C
45730	rs2469595	15	48420555	0.261904762	0.000994036	0.0625	0.260910726	0.199404762	0.061505964	T	C
45734	rs2675348	15	48420744	0.706349206	0.000994036	0.490079365	0.705355171	0.216269841	0.489085329	A	G
45778	rs938506	15	48422862	0.253968254	0.000994036	0.0625	0.252974218	0.191468254	0.061505964	T	A
45802	rs11429466	15	48423913	0.259920635	0.000994036	0.0625	0.258926599	0.197420635	0.061505964	C	CA
45866	rs1426654	15	48426484	0.945436508	0.002982107	0.988095238	0.942454401	0.04265873	0.985113131	A	G
45952	rs1878188	15	48430423	0.257936508	0.000994036	0.061507937	0.256942472	0.196428571	0.060513901	C	G
45984	rs534777348	15	48431718	0.425595238	0.011928429	0.426587302	0.413666809	0.000992063	0.414658872	T	TA
46020	rs2470102	15	48433494	0.944444444	0.005964215	0.75297619	0.93848023	0.191468254	0.747011976	A	G
46324	rs35103167	7	139035016	0	0	0	0	0	0	C	A
46325	rs35103167	7	139035016	0.000992063	0.064612326	0.000992063	0.063620263	0	0.063620263	C	T
46391	rs56385556	7	139037281	0.204365079	0.024850895	0	0.179514185	0.204365079	0.024850895	A	G
46543	rs34142814	7	139043529	0	0.062624254	0	0.062624254	0	0.062624254	C	T
46719	rs17160875	7	139049334	0.185515873	0.024850895	0	0.160664978	0.185515873	0.024850895	T	C
46906	rs17160882	7	139055752	0.241071429	0.036779324	0.014880952	0.204292105	0.226190476	0.021898372	A	G
47785	rs10232908	7	139086625	0.588293651	0.015904573	0.001984127	0.572389078	0.586309524	0.013920446	C	T
47884	rs7788311	7	139090034	0.217261905	0.001988072	0	0.215273833	0.217261905	0.001988072	A	G
47906	rs10249815	7	139090770	0.35515873	0.001988072	0	0.353170659	0.35515873	0.001988072	C	T
47975	rs141029043	7	139093354	0.185515873	0.024850895	0	0.160664978	0.185515873	0.024850895	C	G
48377	rs7362	1	35447202	0.794642857	0.030815109	0.380952381	0.763827748	0.413690476	0.350137272	T	A
48429	rs141024153	1	35449128	0	0.076540755	0	0.076540755	0	0.076540755	A	T
48431	rs58844660	1	35449167	0.329365079	0.000994036	0	0.328371044	0.329365079	0.000994036	G	A
48457	rs146523902	1	35450617	0.238095238	0.003976143	0.001984127	0.234119095	0.236111111	0.001992016	A	AG
48755	rs35103167	7	139035016	0	0	0	0	0	0	C	A
48756	rs35103167	7	139035016	0.000992063	0.064612326	0.000992063	0.063620263	0	0.063620263	C	T
48822	rs56385556	7	139037281	0.204365079	0.024850895	0	0.179514185	0.204365079	0.024850895	A	G
48974	rs34142814	7	139043529	0	0.062624254	0	0.062624254	0	0.062624254	C	T
49150	rs17160875	7	139049334	0.185515873	0.024850895	0	0.160664978	0.185515873	0.024850895	T	C
49337	rs17160882	7	139055752	0.241071429	0.036779324	0.014880952	0.204292105	0.226190476	0.021898372	A	G
50216	rs10232908	7	139086625	0.588293651	0.015904573	0.001984127	0.572389078	0.586309524	0.013920446	C	T
50315	rs7788311	7	139090034	0.217261905	0.001988072	0	0.215273833	0.217261905	0.001988072	A	G
50337	rs10249815	7	139090770	0.35515873	0.001988072	0	0.353170659	0.35515873	0.001988072	C	T
50406	rs141029043	7	139093354	0.185515873	0.024850895	0	0.160664978	0.185515873	0.024850895	C	G
50916	rs6020176	20	48602314	0.474206349	0.000994036	0	0.473212313	0.474206349	0.000994036	G	C
51008	rs1047920	20	48605107	0.160714286	0.076540755	0.028769841	0.08417353	0.131944444	0.047770914	C	T
51445	rs73612002	20	30117152	0.053571429	0.093439364	0.259920635	0.039867935	0.206349206	0.166481271	G	A
52931	rs2233072	17	19281828	0.033730159	0.780318091	0.004960317	0.746587933	0.028769841	0.775357774	T	G
53719	rs12262756	10	93188889	0.649801587	0.032803181	0.049603175	0.616998406	0.600198413	0.016799994	A	T
54147	rs12269643	10	93209518	0.444444444	0.02584493	0.084325397	0.418599514	0.360119048	0.058480466	G	A
54185	rs111866072	10	93210403	0.444444444	0.02584493	0.084325397	0.418599514	0.360119048	0.058480466	C	T
54486	rs2421517	10	93221600	0.444444444	0.02584493	0.084325397	0.418599514	0.360119048	0.058480466	C	A
54702	rs57314370	10	93230769	0.444444444	0.015904573	0.084325397	0.428539872	0.360119048	0.068420824	G	A
54704	rs112620253	10	93230778	0.444444444	0.026838966	0.084325397	0.417605478	0.360119048	0.057486431	CAAAG	C
54717	rs13376715	10	93231297	0.444444444	0.02584493	0.084325397	0.418599514	0.360119048	0.058480466	T	A
54934	rs12242663	10	93241445	0.444444444	0.02584493	0.084325397	0.418599514	0.360119048	0.058480466	C	T
55381	rs59198703	10	93263405	0.459325397	0.02584493	0.083333333	0.433480466	0.375992063	0.057488403	G	T
55415	rs377527773	10	93264427	0.388888889	0.02584493	0.083333333	0.363043958	0.305555556	0.057488403	C	T
55416	rs370618397	10	93264464	0.389880952	0.02584493	0.083333333	0.364036022	0.306547619	0.057488403	G	A
55417	rs373741183	10	93264596	0.442460317	0.02584493	0.083333333	0.416615387	0.359126984	0.057488403	G	C
55460	rs12241990	10	93268669	0.442460317	0.02584493	0.083333333	0.416615387	0.359126984	0.057488403	G	A
55463	rs7074559	10	93268805	0.442460317	0.02584493	0.084325397	0.416615387	0.358134921	0.058480466	C	G
55511	rs7920553	10	93271707	0.442460317	0.02584493	0.083333333	0.416615387	0.359126984	0.057488403	C	T
55682	rs72799426	5	132084229	0.000992063	0.07554672	0.219246032	0.074554656	0.218253968	0.143699312	A	G
55703	rs13360605	5	132084923	0.384920635	0.001988072	0	0.382932563	0.384920635	0.001988072	G	A
55716	rs2009357	5	132085528	0.278769841	0.001988072	0.000992063	0.27678177	0.277777778	0.000996008	G	A
55844	rs11921267	3	155539266	0.045634921	0.263419483	0.203373016	0.217784562	0.157738095	0.060046467	T	C
55891	rs554599553;rs11304200	3	155541383	0	0	0	0	0	0	CG	TG
55892	rs554599553;rs11304200	3	155541383	0.366071429	0.012922465	0.000992063	0.353148963	0.365079365	0.011930402	CG	C
55918	rs7640763	3	155542742	0.369047619	0.001988072	0	0.367059547	0.369047619	0.001988072	G	A
56041	rs1963395	3	155547945	0.061507937	0.44333996	0.468253968	0.381832024	0.406746032	0.024914008	G	A
56094	rs9814868	3	155550009	0.368055556	0.012922465	0.000992063	0.35513309	0.367063492	0.011930402	A	C
56107	rs7616623	3	155550723	0.389880952	0.012922465	0.000992063	0.376958487	0.388888889	0.011930402	T	A
56117	rs7617114	3	155551203	0.217261905	0.000994036	0	0.216267869	0.217261905	0.000994036	T	C
56165	rs7623386	3	155553224	0.249007937	0.009940358	0.113095238	0.239067579	0.135912698	0.10315488	T	C
56181	rs9869777	3	155553763	0.368055556	0.000994036	0	0.36706152	0.368055556	0.000994036	C	A
56191	rs112633693	3	155554041	0.368055556	0.012922465	0.000992063	0.35513309	0.367063492	0.011930402	C	T
56281	rs6441016	3	155556970	0.390873016	0.012922465	0.000992063	0.377950551	0.389880952	0.011930402	A	G
56296	rs138128281	3	155557691	0.333333333	0.000994036	0	0.332339298	0.333333333	0.000994036	G	A
56330	rs548494179;rs78244881	3	155558779	0.104166667	0	0	0.104166667	0.104166667	0	A	AT
56331	rs548494179;rs78244881	3	155558779	0.537698413	0.017892644	0.114087302	0.519805769	0.423611111	0.096194657	A	T
56420	rs6792780	3	155562536	0.389880952	0.000994036	0	0.388886917	0.389880952	0.000994036	T	G
56463	rs9844793	3	155564699	0.333333333	0.000994036	0	0.332339298	0.333333333	0.000994036	T	G
56483	rs6790239	3	155565506	0.368055556	0.000994036	0	0.36706152	0.368055556	0.000994036	C	T
56519	rs113487780	3	155566445	0.375	0.012922465	0.000992063	0.362077535	0.374007937	0.011930402	T	C
56581	rs9842049	3	155569040	0.398809524	0.000994036	0	0.397815488	0.398809524	0.000994036	T	C
56636	rs3804769	3	155571275	0.12202381	0.06361829	0.158730159	0.058405519	0.036706349	0.095111868	T	C
56949	rs546834252	15	72580179	0.475198413	0.040755467	0.212301587	0.434442946	0.262896825	0.17154612	C	CT
57576	rs8032276	15	72605641	0.294642857	0.001988072	0.050595238	0.292654786	0.244047619	0.048607167	A	C
57663	rs8031264	15	72609052	0.361111111	0.001988072	0.050595238	0.35912304	0.310515873	0.048607167	T	C
57789	rs2912228	15	72614417	0.706349206	0.998011928	0.949404762	0.291662722	0.243055556	0.048607167	C	T
57929	rs12917402	15	72619898	0.395833333	0.010934394	0.023809524	0.38489894	0.37202381	0.01287513	A	G
57933	rs12899442	15	72620000	0.395833333	0.010934394	0.023809524	0.38489894	0.37202381	0.01287513	T	A
57955	rs28573838	15	72620825	0.395833333	0.011928429	0.02281746	0.383904904	0.373015873	0.010889031	T	C
57960	rs12903882	15	72620997	0.305555556	0.001988072	0.000992063	0.303567484	0.304563492	0.000996008	G	A
57976	rs12324592	15	72621455	0.305555556	0.001988072	0.000992063	0.303567484	0.304563492	0.000996008	C	T
58020	rs2959913	15	72623318	0.638888889	0.998011928	0.949404762	0.35912304	0.310515873	0.048607167	C	G
58026	rs9972606	15	72623505	0.638888889	0.998011928	0.949404762	0.35912304	0.310515873	0.048607167	T	C
58071	rs28488862	15	72625268	0.305555556	0.001988072	0.000992063	0.303567484	0.304563492	0.000996008	G	C
58149	rs34976607	15	72628112	0.268849206	0.992047714	0.944444444	0.723198507	0.675595238	0.047603269	T	TA
58204	rs2912214	15	72630296	0.538690476	0.997017893	1	0.458327416	0.461309524	0.002982107	C	T
58230	rs35543448	15	72631104	0.246031746	0.959244533	0.773809524	0.713212787	0.527777778	0.185435009	A	AG
58248	rs2959909	15	72631930	0.598214286	0.997017893	1	0.398803607	0.401785714	0.002982107	T	C
58296	rs12441854	15	72633931	0.538690476	0.997017893	1	0.458327416	0.461309524	0.002982107	A	G
58396	rs4777502	15	72637795	0.53968254	0.996023857	1	0.456341317	0.46031746	0.003976143	T	C
58407	rs8037749	15	72638128	0.53968254	0.996023857	1	0.456341317	0.46031746	0.003976143	T	C
58431	rs1800431	15	72638892	0.538690476	0.996023857	0.999007937	0.457333381	0.46031746	0.00298408	T	C
58474	rs16956759	15	72640142	0.231150794	0.001988072	0.000992063	0.229162722	0.23015873	0.000996008	G	C
58514	rs28471053	15	72641352	0.233134921	0.002982107	0.000992063	0.230152813	0.232142857	0.001990044	C	T
58520	rs73440586	15	72641648	0.231150794	0.001988072	0.000992063	0.229162722	0.23015873	0.000996008	C	A
58535	rs112997392	15	72642208	0.231150794	0.001988072	0.000992063	0.229162722	0.23015873	0.000996008	G	A
58579	rs534520899	15	72644151	0.574404762	0.957256461	0.955357143	0.382851699	0.380952381	0.001899318	CTT	C
58660	rs10220917	15	72648034	0.293650794	0.001988072	0.000992063	0.291662722	0.29265873	0.000996008	T	G
58747	rs4777503	15	72650870	0.126984127	0.950298211	0.755952381	0.823314084	0.628968254	0.19434583	T	C
58786	rs551547390	15	72652034	0.415674603	0.031809145	0.033730159	0.383865458	0.381944444	0.001921014	CAAAAAAAAAAAAAA	C
58804	rs6495002	15	72652779	0.229166667	0.994035785	0.999007937	0.764869119	0.76984127	0.004972151	G	A
58808	rs73442510	15	72653054	0.296626984	0.001988072	0.000992063	0.294638913	0.295634921	0.000996008	A	G
58871	rs962407	15	72655894	0.456349206	0.994035785	0.947420635	0.537686579	0.491071429	0.04661515	G	A
58889	rs1972692	15	72656406	0.301587302	0.994035785	0.946428571	0.692448484	0.64484127	0.047607214	C	G
58956	rs12439220	15	72659000	0.48015873	0.995029821	1	0.514871091	0.51984127	0.004970179	T	C
58963	rs2114208	15	72659199	0.416666667	0.995029821	1	0.578363154	0.583333333	0.004970179	T	A
59057	rs371092265	15	72663038	0.193452381	0.995029821	0.946428571	0.80157744	0.75297619	0.04860125	T	TAAAAAAAAAAAAG
59090	rs8039489	15	72665242	0.316468254	0.995029821	0.999007937	0.678561567	0.682539683	0.003978115	A	G
59121	rs12899167	15	72666424	0.48015873	0.994035785	1	0.513877055	0.51984127	0.005964215	A	C
59141	rs12904366	15	72667215	0.121031746	0.952286282	0.760912698	0.831254536	0.639880952	0.191373584	C	A
59148	rs7170481	15	72667516	0.544642857	0.995029821	1	0.450386964	0.455357143	0.004970179	A	G
59179	rs12441854	15	72633931	0.538690476	0.997017893	1	0.458327416	0.461309524	0.002982107	A	G
59279	rs4777502	15	72637795	0.53968254	0.996023857	1	0.456341317	0.46031746	0.003976143	T	C
59290	rs8037749	15	72638128	0.53968254	0.996023857	1	0.456341317	0.46031746	0.003976143	T	C
59314	rs1800431	15	72638892	0.538690476	0.996023857	0.999007937	0.457333381	0.46031746	0.00298408	T	C
59357	rs16956759	15	72640142	0.231150794	0.001988072	0.000992063	0.229162722	0.23015873	0.000996008	G	C
59397	rs28471053	15	72641352	0.233134921	0.002982107	0.000992063	0.230152813	0.232142857	0.001990044	C	T
59403	rs73440586	15	72641648	0.231150794	0.001988072	0.000992063	0.229162722	0.23015873	0.000996008	C	A
59418	rs112997392	15	72642208	0.231150794	0.001988072	0.000992063	0.229162722	0.23015873	0.000996008	G	A
59462	rs534520899	15	72644151	0.574404762	0.957256461	0.955357143	0.382851699	0.380952381	0.001899318	CTT	C
59543	rs10220917	15	72648034	0.293650794	0.001988072	0.000992063	0.291662722	0.29265873	0.000996008	T	G
59630	rs4777503	15	72650870	0.126984127	0.950298211	0.755952381	0.823314084	0.628968254	0.19434583	T	C
59669	rs551547390	15	72652034	0.415674603	0.031809145	0.033730159	0.383865458	0.381944444	0.001921014	CAAAAAAAAAAAAAA	C
59687	rs6495002	15	72652779	0.229166667	0.994035785	0.999007937	0.764869119	0.76984127	0.004972151	G	A
59691	rs73442510	15	72653054	0.296626984	0.001988072	0.000992063	0.294638913	0.295634921	0.000996008	A	G
59754	rs962407	15	72655894	0.456349206	0.994035785	0.947420635	0.537686579	0.491071429	0.04661515	G	A
59772	rs1972692	15	72656406	0.301587302	0.994035785	0.946428571	0.692448484	0.64484127	0.047607214	C	G
59839	rs12439220	15	72659000	0.48015873	0.995029821	1	0.514871091	0.51984127	0.004970179	T	C
59846	rs2114208	15	72659199	0.416666667	0.995029821	1	0.578363154	0.583333333	0.004970179	T	A
59940	rs371092265	15	72663038	0.193452381	0.995029821	0.946428571	0.80157744	0.75297619	0.04860125	T	TAAAAAAAAAAAAG
59973	rs8039489	15	72665242	0.316468254	0.995029821	0.999007937	0.678561567	0.682539683	0.003978115	A	G
60004	rs12899167	15	72666424	0.48015873	0.994035785	1	0.513877055	0.51984127	0.005964215	A	C
60024	rs12904366	15	72667215	0.121031746	0.952286282	0.760912698	0.831254536	0.639880952	0.191373584	C	A
60031	rs7170481	15	72667516	0.544642857	0.995029821	1	0.450386964	0.455357143	0.004970179	A	G
60179	rs12188656	5	132090828	0.946428571	0.144135189	0.718253968	0.802293383	0.228174603	0.574118779	T	C
60192	rs3214219	5	132091651	0.945436508	0.144135189	0.718253968	0.801301319	0.22718254	0.574118779	C	CTT
60239	rs30534	5	132093649	0.945436508	0.144135189	0.718253968	0.801301319	0.22718254	0.574118779	T	C
60329	rs2067190	5	132096323	0.908730159	0.162027833	0.718253968	0.746702326	0.19047619	0.556226135	A	AAAAG
60357	rs736478	5	132097051	0.368055556	0.001988072	0	0.366067484	0.368055556	0.001988072	G	T
60395	rs30509	5	132098420	0.858134921	0.144135189	0.718253968	0.713999732	0.139880952	0.574118779	A	C
60414	rs39588	5	132099135	0.919642857	0.144135189	0.717261905	0.775507668	0.202380952	0.573126716	C	G
60416	rs30508	5	132099238	0.919642857	0.144135189	0.717261905	0.775507668	0.202380952	0.573126716	A	G
60448	rs30507	5	132099999	0.956349206	0.144135189	0.74702381	0.812214017	0.209325397	0.602888621	A	G
60467	rs30506	5	132100472	0.94047619	0.144135189	0.732142857	0.796341002	0.208333333	0.588007668	T	C
60473	rs6865630	5	132100605	0.556547619	0.001988072	0.000992063	0.554559547	0.555555556	0.000996008	A	G
60514	rs7716611	5	132102092	0.558531746	0.001988072	0	0.556543674	0.558531746	0.001988072	G	C
60542	rs256875	5	132103271	0.920634921	0.144135189	0.73015873	0.776499732	0.19047619	0.586023541	G	A
60608	rs803142	5	132105829	0.918650794	0.13916501	0.717261905	0.779485784	0.201388889	0.578096895	A	G
60611	rs141943281	5	132105839	0.558531746	0.144135189	0.729166667	0.414396557	0.170634921	0.585031478	A	G
60612	rs145895282	5	132105841	0.558531746	0.144135189	0.729166667	0.414396557	0.170634921	0.585031478	A	G
60633	rs392916	5	132106561	0.036706349	0.135188867	0.630952381	0.098482518	0.594246032	0.495763514	A	T
60649	rs402959	5	132107051	0.915674603	0.144135189	0.729166667	0.771539414	0.186507937	0.585031478	G	T
60655	rs39855	5	132107395	0.920634921	0.144135189	0.729166667	0.776499732	0.191468254	0.585031478	A	G
60669	rs73265319	5	132107700	0.574404762	0.001988072	0	0.57241669	0.574404762	0.001988072	T	C
60680	rs30531	5	132108026	0.920634921	0.144135189	0.725198413	0.776499732	0.195436508	0.581063224	G	A
60688	rs30530	5	132108341	0.94047619	0.144135189	0.729166667	0.796341002	0.211309524	0.585031478	C	G
60711	rs30529	5	132109485	0.920634921	0.144135189	0.729166667	0.776499732	0.191468254	0.585031478	A	G
60715	rs30528	5	132109619	0.920634921	0.144135189	0.729166667	0.776499732	0.191468254	0.585031478	T	C
60722	rs30526	5	132109966	0.920634921	0.144135189	0.729166667	0.776499732	0.191468254	0.585031478	T	C
60752	rs30524	5	132110930	0.94047619	0.144135189	0.729166667	0.796341002	0.211309524	0.585031478	A	C
60756	rs30523	5	132111043	0.94047619	0.144135189	0.729166667	0.796341002	0.211309524	0.585031478	G	A
60773	rs30521	5	132111590	0.94047619	0.144135189	0.729166667	0.796341002	0.211309524	0.585031478	A	G
60777	rs30520	5	132111735	0.920634921	0.144135189	0.729166667	0.776499732	0.191468254	0.585031478	G	A
60781	rs30519	5	132111989	0.94047619	0.144135189	0.729166667	0.796341002	0.211309524	0.585031478	T	C
60783	rs30518	5	132112040	0.94047619	0.144135189	0.729166667	0.796341002	0.211309524	0.585031478	G	A
60791	rs30517	5	132112433	0.94047619	0.144135189	0.73015873	0.796341002	0.21031746	0.586023541	A	G
60795	rs30516	5	132112560	0.94047619	0.144135189	0.73015873	0.796341002	0.21031746	0.586023541	A	T
60818	rs30515	5	132113511	0.919642857	0.144135189	0.73015873	0.775507668	0.189484127	0.586023541	G	T
60828	rs42402	5	132113940	0.939484127	0.144135189	0.73015873	0.795348938	0.209325397	0.586023541	T	C
60833	rs34833685	5	132114054	0.939484127	0.144135189	0.729166667	0.795348938	0.21031746	0.585031478	AC	A
60849	rs30514	5	132114847	0.919642857	0.144135189	0.732142857	0.775507668	0.1875	0.588007668	C	T
60859	rs30513	5	132115224	0.919642857	0.144135189	0.732142857	0.775507668	0.1875	0.588007668	C	T
60939	rs43170	5	132119253	0.919642857	0.144135189	0.733134921	0.775507668	0.186507937	0.588999732	A	G
60950	rs33967116	5	132119709	0.920634921	0.13916501	0.73015873	0.781469911	0.19047619	0.59099372	AT	A
61086	rs76155241	5	132124843	0.276785714	0.000994036	0	0.275791679	0.276785714	0.000994036	C	T
61185	rs803140	5	132128644	0.026785714	0.145129225	0.600198413	0.11834351	0.573412698	0.455069188	G	C
61270	rs138486153	5	132132310	0.25297619	0.001988072	0	0.250988119	0.25297619	0.001988072	G	A
61681	rs8081509	17	58230841	0.35515873	0	0	0.35515873	0.35515873	0	T	C
62104	rs58449832	17	58244376	0	0.001988072	0	0.001988072	0	0.001988072	T	C
62105	rs58449832	17	58244376	0.261904762	0	0	0.261904762	0.261904762	0	T	G
62220	rs57435292	12	56596969	0.33531746	0.996023857	0.975198413	0.660706397	0.639880952	0.020825444	CTT	C
62221	rs773657	12	56596979	0.333333333	0.99304175	0.974206349	0.659708416	0.640873016	0.0188354	T	C
62228	rs62988260	12	56597182	0.610119048	0.995029821	0.986111111	0.384910773	0.375992063	0.00891871	TG	T
62240	rs773656	12	56597520	0.619047619	0.999005964	0.992063492	0.379958345	0.373015873	0.006942472	T	C
62243	rs773655	12	56597583	0.321428571	0.996023857	0.975198413	0.674595285	0.653769841	0.020825444	G	A
62253	rs773654	12	56598044	0.33531746	0.996023857	0.975198413	0.660706397	0.639880952	0.020825444	C	T
62264	rs73340390	12	56598828	0.276785714	0.001988072	0	0.274797643	0.276785714	0.001988072	C	T
62273	rs71446539	12	56599353	0.096230159	0.117296223	0.034722222	0.021066064	0.061507937	0.082574	A	AG
62274	rs201728675	12	56599353	0.280753968	0.003976143	0.003968254	0.276777825	0.276785714	7.89E-06	A	G
62301	rs703823	12	56601237	0.33531746	0.996023857	0.975198413	0.660706397	0.639880952	0.020825444	A	G
62309	rs773663	12	56601739	0.469246032	0.997017893	1	0.527771861	0.530753968	0.002982107	G	T
62321	rs773662	12	56602333	0.077380952	0.072564612	0.000992063	0.00481634	0.076388889	0.071572549	T	C
62326	rs7967464	12	56602509	0.277777778	0.001988072	0.024801587	0.275789706	0.25297619	0.022813516	C	T
62334	rs773661	12	56602896	0.33531746	0.996023857	0.975198413	0.660706397	0.639880952	0.020825444	G	A
62343	rs10747763	12	56603066	0.245039683	0.922465209	0.974206349	0.677425526	0.729166667	0.05174114	C	G
62348	rs773660	12	56603221	0.469246032	0.997017893	0.975198413	0.527771861	0.505952381	0.02181948	A	T
62364	rs773659	12	56603765	0.321428571	0.996023857	0.975198413	0.674595285	0.653769841	0.020825444	C	T
62365	rs773658	12	56603834	0.321428571	0.996023857	0.975198413	0.674595285	0.653769841	0.020825444	G	C
62379	rs10532115	12	56604416	0.336309524	0.996023857	1	0.659714333	0.663690476	0.003976143	GAT	G
62380	rs79677444	12	56604420	0.336309524	0.996023857	1	0.659714333	0.663690476	0.003976143	T	C
62387	rs1274503	12	56604696	0.322420635	0.996023857	0.975198413	0.673603222	0.652777778	0.020825444	C	T
62398	rs1274502	12	56605220	0.256944444	0.992047714	0.975198413	0.735103269	0.718253968	0.016849301	A	C
62399	rs1274502	12	56605220	0.068452381	0.003976143	0	0.064476238	0.068452381	0.003976143	A	T
62436	rs142653337	12	56607017	0.083333333	0.047713718	0.023809524	0.035619616	0.05952381	0.023904194	C	T
62458	rs4759218	12	56607927	0.245039683	0.944333996	0.974206349	0.699294313	0.729166667	0.029872353	C	T
62507	rs10876879	12	56609885	0.026785714	0.352882704	0.432539683	0.326096989	0.405753968	0.079656979	G	A
62689	rs7241642	18	67671745	0.669642857	0.986083499	1	0.316440642	0.330357143	0.013916501	T	C
62701	rs56293475	18	67672105	0.175595238	0.975149105	0.998015873	0.799553867	0.822420635	0.022866768	TA	T
62718	rs11151554	18	67672751	0.106150794	0.960238569	0.996031746	0.854087775	0.889880952	0.035793177	T	C
62778	rs12964790	18	67675112	0.112103175	0.959244533	0.953373016	0.847141358	0.841269841	0.005871517	G	A
62781	rs12969353	18	67675220	0.31547619	0.976143141	1	0.660666951	0.68452381	0.023856859	T	C
62804	rs4891798	18	67676006	0.295634921	0.976143141	1	0.680508221	0.704365079	0.023856859	C	A
62823	rs12150798	18	67676661	0.668650794	0.986083499	1	0.317432705	0.331349206	0.013916501	T	C
62851	rs4891799	18	67677636	0.297619048	0.976143141	1	0.678524094	0.702380952	0.023856859	A	G
62884	rs10871659	18	67678777	0.310515873	0.976143141	1	0.665627268	0.689484127	0.023856859	T	C
62889	rs35661944	18	67678998	0.310515873	0.976143141	1	0.665627268	0.689484127	0.023856859	T	TA
62903	rs12961728	18	67679326	0.320436508	0.975149105	0.993055556	0.654712597	0.672619048	0.01790645	A	G
62916	rs7237148	18	67679727	0.30952381	0.976143141	1	0.666619332	0.69047619	0.023856859	T	C
62923	rs7236168	18	67679869	0.310515873	0.976143141	1	0.665627268	0.689484127	0.023856859	A	G
62981	rs17805166	18	67682751	0.013888889	0.060636183	0.003968254	0.046747294	0.009920635	0.056667929	C	T
62992	rs8090380	18	67683064	0.453373016	0.984095427	1	0.530722412	0.546626984	0.015904573	T	C
62993	rs35380364	18	67683069	0.663690476	0.985089463	0.998015873	0.321398987	0.334325397	0.01292641	GA	G
63008	rs146660457	18	67683452	0.108134921	0.960238569	0.996031746	0.852103648	0.887896825	0.035793177	AAT	A
63016	rs4891800	18	67683698	0.108134921	0.960238569	0.996031746	0.852103648	0.887896825	0.035793177	C	T
63025	rs17081968	18	67683932	0.308531746	0.007952286	0	0.30057946	0.308531746	0.007952286	G	T
63082	rs11660872	18	67686635	0.108134921	0.960238569	0.996031746	0.852103648	0.887896825	0.035793177	T	G
63097	rs4891801	18	67687259	0.080357143	0.960238569	0.996031746	0.879881426	0.915674603	0.035793177	G	T
63209	rs1369290	18	67691520	0.108134921	0.960238569	0.996031746	0.852103648	0.887896825	0.035793177	A	C
63305	rs1545071	18	67695505	0.108134921	0.959244533	0.996031746	0.851109612	0.887896825	0.036787213	G	A
63388	rs11151556	18	67698735	0.296626984	0.976143141	1	0.679516157	0.703373016	0.023856859	T	C
63397	rs892766	18	67698909	0.607142857	0.984095427	1	0.37695257	0.392857143	0.015904573	T	A
63408	rs8086022	18	67699342	0.452380952	0.970178926	0.996031746	0.517797974	0.543650794	0.02585282	T	C
63426	rs7230563	18	67699590	0.385912698	0.003976143	0	0.381936555	0.385912698	0.003976143	T	C
63443	rs1583438	18	67700180	0.108134921	0.960238569	0.996031746	0.852103648	0.887896825	0.035793177	G	A
63458	rs1583439	18	67700623	0.665674603	0.986083499	1	0.320408896	0.334325397	0.013916501	C	T
63463	rs2365742	18	67700998	0.108134921	0.960238569	0.996031746	0.852103648	0.887896825	0.035793177	A	C
63464	rs145883110	18	67701092	0.183531746	0.959244533	0.995039683	0.775712787	0.811507937	0.03579515	T	TAATACAAAAGATCCAAAA
63465	rs2365743	18	67701146	0.608134921	0.984095427	1	0.375960507	0.391865079	0.015904573	A	C
63621	rs7230358	18	67706709	0.108134921	0.960238569	0.996031746	0.852103648	0.887896825	0.035793177	T	G
63641	rs6566455	18	67707400	0.26984127	0.000994036	0	0.268847234	0.26984127	0.000994036	A	G
63680	rs561507255	18	67708615	0.202380952	0.577534791	0.563492063	0.375153839	0.361111111	0.014042728	T	TGCA
64061	rs8084019	18	67721889	0.609126984	0.958250497	1	0.349123513	0.390873016	0.041749503	T	C
64068	rs12958738	18	67722282	0.60515873	0.959244533	1	0.354085803	0.39484127	0.040755467	T	A
64156	rs28568683	18	67725720	0.369047619	0.009940358	0	0.359107261	0.369047619	0.009940358	T	C
64158	rs17082034	18	67725915	0.367063492	0.009940358	0	0.357123134	0.367063492	0.009940358	G	A
64231	rs558729332	18	67728203	0.368055556	0.009940358	0	0.358115198	0.368055556	0.009940358	T	A
64232	rs200611188	18	67728204	0.368055556	0.009940358	0	0.358115198	0.368055556	0.009940358	AT	A
64285	rs80325780	18	67730087	0.000992063	0.078528827	0.103174603	0.077536764	0.10218254	0.024645776	C	T
64485	rs1597875	18	67736790	0.463293651	0.959244533	1	0.495950882	0.536706349	0.040755467	C	T
64715	rs1563962	18	67746299	0.079365079	0.935387674	0.996031746	0.856022595	0.916666667	0.060644072	T	C
65692	rs28867502	18	67778628	0.33531746	0.039761431	0	0.295556029	0.33531746	0.039761431	C	G
66380	rs148739911	18	67805271	0.193452381	0.028827038	0.001984127	0.164625343	0.191468254	0.026842911	T	C
66405	rs73466795	18	67806517	0.328373016	0.039761431	0	0.288611584	0.328373016	0.039761431	A	G
67005	rs111897663	18	67827342	0.003968254	0.077534791	0.098214286	0.073566537	0.094246032	0.020679494	C	T
67295	rs73966816	18	67837517	0.284722222	0.030815109	0.001984127	0.253907113	0.282738095	0.028830982	C	A
67311	rs73966819	18	67837898	0.284722222	0.030815109	0.001984127	0.253907113	0.282738095	0.028830982	G	A
67384	rs2007671	18	67840767	0.322420635	0.039761431	0	0.282659204	0.322420635	0.039761431	T	C
67407	rs78129423	18	67841725	0.212301587	0.000994036	0	0.211307552	0.212301587	0.000994036	T	C
67413	rs13381206	18	67841962	0.285714286	0.031809145	0.001984127	0.253905141	0.283730159	0.029825018	A	G
67478	rs17082171	18	67844534	0.290674603	0.030815109	0.001984127	0.259859494	0.288690476	0.028830982	T	C
67522	rs57305630	18	67845941	0.290674603	0.030815109	0.001984127	0.259859494	0.288690476	0.028830982	A	C
67558	rs4891821	18	67847323	0.284722222	0.030815109	0.001984127	0.253907113	0.282738095	0.028830982	A	G
67639	rs10513989	18	67850774	0.284722222	0.030815109	0.001984127	0.253907113	0.282738095	0.028830982	G	A
67640	rs57587495	18	67850845	0.284722222	0.030815109	0.001984127	0.253907113	0.282738095	0.028830982	C	T
67665	rs80133568	18	67851752	0.284722222	0.030815109	0.001984127	0.253907113	0.282738095	0.028830982	C	T
67676	rs56256210	18	67852147	0.284722222	0.030815109	0.00297619	0.253907113	0.281746032	0.027838919	G	A
67686	rs73966829	18	67852416	0.284722222	0.030815109	0.001984127	0.253907113	0.282738095	0.028830982	G	A
67706	rs56078841	18	67853133	0.284722222	0.030815109	0.001984127	0.253907113	0.282738095	0.028830982	T	C
67803	rs17082189	18	67856626	0.291666667	0.030815109	0.001984127	0.260851557	0.28968254	0.028830982	T	C
67820	rs7234144	18	67857125	0.291666667	0.030815109	0.001984127	0.260851557	0.28968254	0.028830982	T	C
67874	rs80356342	18	67859004	0.000992063	0.078528827	0.090277778	0.077536764	0.089285714	0.011748951	C	T
68246	rs283254	18	67871228	0.342261905	0.034791252	0	0.307470652	0.342261905	0.034791252	G	A
68287	rs283230	18	67872778	0.244047619	0.030815109	0	0.21323251	0.244047619	0.030815109	C	T
68310	rs2432563	16	84002544	0.197420635	0.036779324	0.044642857	0.160641311	0.152777778	0.007863533	C	G
68323	rs11862333	16	84002890	0.291666667	0.08250497	0.055555556	0.209161696	0.236111111	0.026949415	A	C
68445	rs3803645	16	84005551	0.197420635	0.034791252	0.06547619	0.162629382	0.131944444	0.030684938	T	C
68544	rs78642971	16	84007026	0.221230159	0.003976143	0	0.217254016	0.221230159	0.003976143	C	G
68777	rs13337670	16	84010950	0.25297619	0.016898608	0.072420635	0.236077582	0.180555556	0.055522027	G	A
69011	rs138324274	16	84015014	0.342261905	0.003976143	0.00297619	0.338285762	0.339285714	0.000999953	AG	A
69257	rs113780028	16	84018982	0.090277778	0.068588469	0.04265873	0.021689309	0.047619048	0.025929739	G	C
69258	rs12149117	16	84018998	0.001984127	0.067594433	0.000992063	0.065610306	0.000992063	0.06660237	G	C
69328	rs73246992	16	84020107	0.296626984	0.016898608	0.00297619	0.279728376	0.293650794	0.013922418	A	C
69357	rs75558353	16	84020634	0.056547619	0.067594433	0.04265873	0.011046814	0.013888889	0.024935703	A	G
69472	rs16962421	16	84022847	0.244047619	0	0.00297619	0.244047619	0.241071429	0.00297619	C	T
69537	rs8064021	16	84023924	0.246031746	0	0.00297619	0.246031746	0.243055556	0.00297619	T	C
69568	rs72793619	16	84024286	0.383928571	0.040755467	0.049603175	0.343173104	0.334325397	0.008847707	C	T
69588	rs75381274	16	84024595	0.083333333	0.068588469	0.04265873	0.014744864	0.040674603	0.025929739	A	T
69609	rs202053281	16	84024970	0.189484127	0.014910537	0.008928571	0.17457359	0.180555556	0.005981965	TTTC	T
69938	rs74032356	16	84029653	0.313492063	0.004970179	0.160714286	0.308521885	0.152777778	0.155744107	C	T
70056	rs57112340	16	84030699	0.274801587	0	0.00297619	0.274801587	0.271825397	0.00297619	C	G
70094	rs57107541	16	84030974	0.266865079	0	0.001984127	0.266865079	0.264880952	0.001984127	C	T
70116	rs113697753	16	84031191	0.267857143	0	0	0.267857143	0.267857143	0	C	T
70144	rs12926485	16	84031455	0.072420635	0.057654076	0.163690476	0.014766559	0.091269841	0.106036401	A	G
70387	rs74338307	16	84033125	0.25	0.017892644	0.120039683	0.232107356	0.129960317	0.102147038	A	C
70420	rs1472993	16	84033323	0.294642857	0.019880716	0.135912698	0.274762141	0.158730159	0.116031983	T	C
70421	rs1472993	16	84033323	0.034722222	0.059642147	0.106150794	0.024919925	0.071428571	0.046508647	T	G
70496	rs72793653	16	84034019	0.027777778	0.066600398	0.10515873	0.03882262	0.077380952	0.038558333	G	A
70619	rs72793659	16	84034913	0.01984127	0.067594433	0.106150794	0.047753164	0.086309524	0.03855636	G	A
70628	rs4997517	16	84034986	0.482142857	0.001988072	0	0.480154786	0.482142857	0.001988072	T	A
70913	rs2274435	1	1447692	0.225198413	0.004970179	0.334325397	0.220228234	0.109126984	0.329355218	G	A
71050	rs9439459	1	1451489	0.525793651	0.03777336	0.371031746	0.488020291	0.154761905	0.333258386	T	C
71051	rs9439460	1	1451490	0.506944444	0.03777336	0.370039683	0.469171085	0.136904762	0.332266323	G	A
71113	rs1619925	1	1452551	0.222222222	0.003976143	0.33234127	0.218246079	0.110119048	0.328365127	G	A
71221	rs114928482	1	1454207	0	0.065606362	0	0.065606362	0	0.065606362	C	T
71227	rs10159059	1	1454272	0.310515873	0.005964215	0.354166667	0.304551658	0.043650794	0.348202452	T	A
71410	rs12068889	1	1458032	0.159722222	0.030815109	0.011904762	0.128907113	0.14781746	0.018910347	C	T
71429	rs28675990	1	1458255	0.385912698	0.00695825	0.387896825	0.378954448	0.001984127	0.380938575	T	G
71486	rs3737714	1	1458954	0.325396825	0.005964215	0.358134921	0.319432611	0.032738095	0.352170706	C	T
71569	rs3737713	1	1460318	0.204365079	0.007952286	0.027777778	0.196412793	0.176587302	0.019825491	T	G
71899	rs529182336	1	1466186	0.587301587	0.01888668	0.160714286	0.568414907	0.426587302	0.141827606	G	A
71900	rs549234185	1	1466187	0.587301587	0.01888668	0.160714286	0.568414907	0.426587302	0.141827606	C	T
71902	rs534830246	1	1466196	0.587301587	0.01888668	0.160714286	0.568414907	0.426587302	0.141827606	G	A
71903	rs551805450	1	1466201	0.587301587	0.019880716	0.160714286	0.567420872	0.426587302	0.14083357	T	C
71904	rs571560512	1	1466203	0.587301587	0.01888668	0.160714286	0.568414907	0.426587302	0.141827606	C	T
71921	rs6680787	1	1466522	0.33234127	0.005964215	0.304563492	0.326377055	0.027777778	0.298599277	C	T
72025	rs6680501	1	1468532	0.345238095	0.005964215	0.303571429	0.339273881	0.041666667	0.297607214	G	A
72174	rs7100001	10	74654754	0.849206349	0.055666004	0.304563492	0.793540345	0.544642857	0.248897488	G	A
72274	rs7920607	10	74659208	0.849206349	0.051689861	0.29265873	0.797516488	0.556547619	0.240968869	A	C
72329	rs7911269	10	74660799	0.846230159	0.051689861	0.313492063	0.794540298	0.532738095	0.261802203	T	C
72357	rs11000440	10	74662104	0.846230159	0.051689861	0.287698413	0.794540298	0.558531746	0.236008552	G	A
72385	rs11000441	10	74663769	0.135912698	0.039761431	0.265873016	0.096151267	0.129960317	0.226111584	G	A
72874	rs140182333	10	74683798	0.305555556	0	0	0.305555556	0.305555556	0	ACAGT	A
73231	rs150314059	7	99285877	0.134920635	0.048707753	0.028769841	0.086212881	0.106150794	0.019937912	A	G
73346	rs7806754	7	99289924	0.138888889	0.048707753	0.028769841	0.090181135	0.110119048	0.019937912	G	A
73399	rs55830753	7	99292222	0.138888889	0.048707753	0.028769841	0.090181135	0.110119048	0.019937912	A	G
73413	rs552543901	7	99292607	0.198412698	0.023856859	0.257936508	0.17455584	0.05952381	0.234079649	T	TA
73414	rs552543901	7	99292607	0.416666667	0.051689861	0.030753968	0.364976806	0.385912698	0.020935893	T	TAA
73415	rs552543901	7	99292607	0.08531746	0.000994036	0	0.084323425	0.08531746	0.000994036	T	TAAA
73734	rs45593341	7	99304911	0.141865079	0.048707753	0.028769841	0.093157326	0.113095238	0.019937912	C	A
73920	rs45527841	7	99310965	0.134920635	0.048707753	0.028769841	0.086212881	0.106150794	0.019937912	C	T
74068	rs55852703	7	99315856	0.218253968	0.068588469	0.287698413	0.149665499	0.069444444	0.219109944	T	C
74162	rs45624139	7	99319495	0.293650794	0.069582505	0.288690476	0.224068289	0.004960317	0.219107971	T	C
74277	rs2687138	7	99323394	0.001984127	0.07554672	0.000992063	0.073562593	0.000992063	0.074554656	C	T
74298	rs11765827	7	99324217	0.00297619	0.06361829	0	0.0606421	0.00297619	0.06361829	C	T
74356	rs73713594	7	99326498	0.135912698	0.049701789	0.028769841	0.086210909	0.107142857	0.020931948	A	G
74360	rs73713595	7	99326659	0.134920635	0.048707753	0.028769841	0.086212881	0.106150794	0.019937912	G	A
74361	rs73410654	7	99326663	0.285714286	0.068588469	0.288690476	0.217125817	0.00297619	0.220102007	A	G
74614	rs62019445	15	43653649	0.003968254	0.083499006	0	0.079530752	0.003968254	0.083499006	G	A
74879	rs10251282	7	98990236	0.19047619	0.033797217	0.032738095	0.156678974	0.157738095	0.001059121	T	C
74978	rs10277362	7	98993112	0.28968254	0.010934394	0	0.278748146	0.28968254	0.010934394	A	G
74981	rs28460612	7	98993205	0.19047619	0.033797217	0.032738095	0.156678974	0.157738095	0.001059121	C	G
74986	rs28558950	7	98993354	0.19047619	0.033797217	0.032738095	0.156678974	0.157738095	0.001059121	C	T
75104	rs28753399	7	98997259	0.192460317	0.033797217	0.032738095	0.158663101	0.159722222	0.001059121	C	T
75128	rs28668326	7	98998153	0.19047619	0.033797217	0.032738095	0.156678974	0.157738095	0.001059121	G	A
75174	rs113819294	7	98999707	0.28968254	0.010934394	0	0.278748146	0.28968254	0.010934394	A	G
75284	rs10271695	7	99003888	0.248015873	0.010934394	0	0.237081479	0.248015873	0.010934394	G	A
75303	rs917152	7	99004497	0.189484127	0.033797217	0.032738095	0.15568691	0.156746032	0.001059121	T	C
75369	rs12040011	1	207102541	0.26984127	0.020874751	0.058531746	0.248966518	0.211309524	0.037656995	T	C
75441	rs291100	1	207104813	0.798611111	0.02584493	0.121031746	0.772766181	0.677579365	0.095186816	T	C
75491	rs172361	1	207106444	0.775793651	0.02584493	0.121031746	0.74994872	0.654761905	0.095186816	A	G
75492	rs291102	1	207106478	0.798611111	0.02584493	0.121031746	0.772766181	0.677579365	0.095186816	G	A
75512	rs291103	1	207107079	0.798611111	0.02584493	0.121031746	0.772766181	0.677579365	0.095186816	G	A
75514	rs11119847	1	207107262	0.282738095	0.001988072	0	0.280750024	0.282738095	0.001988072	T	C
75535	rs7542760	1	207107806	0.282738095	0.001988072	0	0.280750024	0.282738095	0.001988072	G	A
75549	rs291104	1	207108228	0.775793651	0.026838966	0.121031746	0.748954685	0.654761905	0.09419278	A	G
75615	rs58368090	1	207110415	0.725198413	0.024850895	0.054563492	0.700347518	0.670634921	0.029712597	T	TC
75627	rs291097	1	207110888	0.725198413	0.024850895	0.054563492	0.700347518	0.670634921	0.029712597	G	A
75642	rs176704	1	207111398	0.741071429	0.024850895	0.118055556	0.716220534	0.623015873	0.093204661	T	A
75702	rs116592177	1	207113331	0.283730159	0.001988072	0	0.281742087	0.283730159	0.001988072	C	T
75709	rs729040	1	207113592	0.353174603	0.003976143	0	0.34919846	0.353174603	0.003976143	G	C
75728	rs291090	1	207114037	0.734126984	0.024850895	0.118055556	0.709276089	0.616071429	0.093204661	A	G
75947	rs45593341	7	99304911	0.141865079	0.048707753	0.028769841	0.093157326	0.113095238	0.019937912	C	A
76133	rs45527841	7	99310965	0.134920635	0.048707753	0.028769841	0.086212881	0.106150794	0.019937912	C	T
76281	rs55852703	7	99315856	0.218253968	0.068588469	0.287698413	0.149665499	0.069444444	0.219109944	T	C
76375	rs45624139	7	99319495	0.293650794	0.069582505	0.288690476	0.224068289	0.004960317	0.219107971	T	C
76490	rs2687138	7	99323394	0.001984127	0.07554672	0.000992063	0.073562593	0.000992063	0.074554656	C	T
76511	rs11765827	7	99324217	0.00297619	0.06361829	0	0.0606421	0.00297619	0.06361829	C	T
76569	rs73713594	7	99326498	0.135912698	0.049701789	0.028769841	0.086210909	0.107142857	0.020931948	A	G
76573	rs73713595	7	99326659	0.134920635	0.048707753	0.028769841	0.086212881	0.106150794	0.019937912	G	A
76574	rs73410654	7	99326663	0.285714286	0.068588469	0.288690476	0.217125817	0.00297619	0.220102007	A	G
76809	rs78001136	12	50787914	0.254960317	0.024850895	0.49702381	0.230109423	0.242063492	0.472172915	T	C
76811	rs78638148	12	50788163	0.254960317	0.024850895	0.49702381	0.230109423	0.242063492	0.472172915	G	A
76885	rs60610745	12	50790680	0.253968254	0.024850895	0.498015873	0.229117359	0.244047619	0.473164978	G	C
76894	rs58869591	12	50790916	0.253968254	0.024850895	0.498015873	0.229117359	0.244047619	0.473164978	T	G
76907	rs74239931	12	50791320	0.253968254	0.024850895	0.498015873	0.229117359	0.244047619	0.473164978	C	T
76910	rs79953760	12	50791365	0.253968254	0.024850895	0.498015873	0.229117359	0.244047619	0.473164978	T	A
76958	rs148189194	12	50793186	0.267857143	0.024850895	0.498015873	0.243006248	0.23015873	0.473164978	T	TTTTA
76967	rs79352528	12	50793572	0.253968254	0.024850895	0.498015873	0.229117359	0.244047619	0.473164978	C	T
77047	rs10506293	12	50796319	0.253968254	0.024850895	0.491071429	0.229117359	0.237103175	0.466220534	C	T
77101	rs7974480	12	50798335	0.253968254	0.024850895	0.491071429	0.229117359	0.237103175	0.466220534	A	G
77139	rs17531020	12	50799535	0.253968254	0.024850895	0.491071429	0.229117359	0.237103175	0.466220534	T	C
77185	rs17119774	12	50801677	0.253968254	0.024850895	0.491071429	0.229117359	0.237103175	0.466220534	A	C
77322	rs79106112	12	50806603	0.253968254	0.024850895	0.466269841	0.229117359	0.212301587	0.441418947	G	A
77331	rs57283487	12	50806930	0.211309524	0.024850895	0.466269841	0.186458629	0.254960317	0.441418947	C	T
77374	rs75209674	12	50808768	0.253968254	0.024850895	0.466269841	0.229117359	0.212301587	0.441418947	A	T
77402	rs56671180	12	50809831	0.253968254	0.024850895	0.466269841	0.229117359	0.212301587	0.441418947	C	A
77433	rs67533036	12	50811129	0.253968254	0.024850895	0.466269841	0.229117359	0.212301587	0.441418947	GC	G
77554	rs17124672	12	50815498	0.253968254	0.024850895	0.491071429	0.229117359	0.237103175	0.466220534	A	G
77578	rs80292589	12	50816296	0.253968254	0.024850895	0.491071429	0.229117359	0.237103175	0.466220534	C	T
77625	rs75690124	12	50817992	0.253968254	0.024850895	0.466269841	0.229117359	0.212301587	0.441418947	A	T
77643	rs76151912	12	50818789	0.253968254	0.024850895	0.466269841	0.229117359	0.212301587	0.441418947	A	G
77677	rs4450234	12	50819742	0.268849206	0.024850895	0.466269841	0.243998312	0.197420635	0.441418947	C	T
77711	rs57293958	12	50821338	0.253968254	0.024850895	0.466269841	0.229117359	0.212301587	0.441418947	C	T
77724	rs60201334	12	50821958	0.254960317	0.024850895	0.466269841	0.230109423	0.211309524	0.441418947	C	T
77731	rs57828015	12	50822109	0.253968254	0.024850895	0.466269841	0.229117359	0.212301587	0.441418947	C	T
77732	rs11169422	12	50822116	0.253968254	0.024850895	0.466269841	0.229117359	0.212301587	0.441418947	A	G
77754	rs77779381	12	50823259	0.254960317	0.024850895	0.466269841	0.230109423	0.211309524	0.441418947	G	A
77788	rs77680811	12	50824275	0.253968254	0.024850895	0.465277778	0.229117359	0.211309524	0.440426883	C	G
77801	rs113919590	12	50824812	0.253968254	0.024850895	0.466269841	0.229117359	0.212301587	0.441418947	A	G
77811	rs7955176	12	50825276	0.253968254	0.024850895	0.466269841	0.229117359	0.212301587	0.441418947	A	G
77833	rs77163551	12	50825848	0.253968254	0.024850895	0.466269841	0.229117359	0.212301587	0.441418947	T	TG
77864	rs79380219	12	50827048	0.254960317	0.024850895	0.466269841	0.230109423	0.211309524	0.441418947	C	T
77883	rs60242613	12	50827569	0.268849206	0.024850895	0.466269841	0.243998312	0.197420635	0.441418947	C	T
77924	rs79131041	12	50829052	0.171626984	0.024850895	0.466269841	0.146776089	0.294642857	0.441418947	G	A
77992	rs4257057	12	50831401	0.253968254	0.024850895	0.491071429	0.229117359	0.237103175	0.466220534	T	C
78037	rs58500867	12	50832961	0.253968254	0.024850895	0.491071429	0.229117359	0.237103175	0.466220534	A	G
78138	rs12099511	12	50837191	0.212301587	0.024850895	0.491071429	0.187450693	0.278769841	0.466220534	C	A
78211	rs56989201	12	50840303	0.302579365	0.02584493	0.491071429	0.276734435	0.188492063	0.465226498	T	C
78235	rs60420087	12	50840824	0.253968254	0.024850895	0.492063492	0.229117359	0.238095238	0.467212597	A	G
78247	rs57811009	12	50841285	0.253968254	0.024850895	0.491071429	0.229117359	0.237103175	0.466220534	G	A
78255	rs12307602	12	50841573	0.267857143	0.024850895	0.491071429	0.243006248	0.223214286	0.466220534	C	T
78279	rs60010359	12	50842036	0.253968254	0.024850895	0.491071429	0.229117359	0.237103175	0.466220534	C	T
78343	rs74720047	12	50844295	0.211309524	0.024850895	0.491071429	0.186458629	0.279761905	0.466220534	T	G
78359	rs58916974	12	50844876	0.253968254	0.024850895	0.491071429	0.229117359	0.237103175	0.466220534	T	G
78379	rs74239934	12	50845855	0.253968254	0.024850895	0.491071429	0.229117359	0.237103175	0.466220534	T	G
78426	rs76321520	12	50847637	0.254960317	0.024850895	0.466269841	0.230109423	0.211309524	0.441418947	A	G
78502	rs61578731	12	50850776	0.253968254	0.024850895	0.466269841	0.229117359	0.212301587	0.441418947	A	G
78513	rs60198651	12	50851034	0.253968254	0.024850895	0.466269841	0.229117359	0.212301587	0.441418947	G	T
78656	rs80068796	12	50855751	0.25297619	0.024850895	0.466269841	0.228125296	0.213293651	0.441418947	T	C
78761	rs60743903	12	50859011	0.21031746	0.024850895	0.466269841	0.185466566	0.255952381	0.441418947	C	T
78762	rs59968707	12	50859085	0.251984127	0.024850895	0.466269841	0.227133232	0.214285714	0.441418947	G	A
78763	rs59696942	12	50859163	0.209325397	0.024850895	0.466269841	0.184474502	0.256944444	0.441418947	A	G
78767	rs76946313	12	50859282	0.25297619	0.024850895	0.466269841	0.228125296	0.213293651	0.441418947	G	A
78822	rs34934118	12	50861640	0.209325397	0.024850895	0.465277778	0.184474502	0.255952381	0.440426883	G	GTTTTTTTTTTA
78823	rs34934118	12	50861640	0.154761905	0.915506958	0.512896825	0.760745053	0.358134921	0.402610133	G	GTTTTTTTTTTT
78831	rs7304262	12	50862012	0.251984127	0.024850895	0.465277778	0.227133232	0.213293651	0.440426883	C	T
78949	rs535448626	12	50866283	0.209325397	0.02584493	0.491071429	0.183480466	0.281746032	0.465226498	A	AT
78995	rs58888905	12	50868097	0.27281746	0.024850895	0.491071429	0.247966566	0.218253968	0.466220534	G	A
78998	rs58915267	12	50868199	0.251984127	0.024850895	0.466269841	0.227133232	0.214285714	0.441418947	C	T
79297	rs141415171	15	43626831	0.944444444	0.947316103	0.998015873	0.002871659	0.053571429	0.05069977	TTATATATA	T
79520	rs1426753	15	43634874	1	0.899602386	1	0.100397614	0	0.100397614	G	A
79883	rs6478583	9	125705340	0.412698413	0.008946322	0	0.403752091	0.412698413	0.008946322	T	A
79884	rs199854372	9	125705351	0.531746032	0.995029821	0.966269841	0.463283789	0.43452381	0.02875998	CTTTTTTTTTTTTTT	C
79891	rs6478584	9	125705535	0.411706349	0.008946322	0	0.402760027	0.411706349	0.008946322	A	C
79910	rs7040658	9	125706141	0.411706349	0.008946322	0	0.402760027	0.411706349	0.008946322	A	G
80005	rs7861791	9	125709571	0.411706349	0.008946322	0.026785714	0.402760027	0.384920635	0.017839392	A	G
80057	rs7039725	9	125711352	0.412698413	0.008946322	0	0.403752091	0.412698413	0.008946322	C	T
80078	rs28592199	9	125712096	0.411706349	0.008946322	0	0.402760027	0.411706349	0.008946322	T	A
80192	rs2044764	9	125716266	0.411706349	0.008946322	0	0.402760027	0.411706349	0.008946322	A	G
80204	rs2024336	9	125716912	0.411706349	0.008946322	0	0.402760027	0.411706349	0.008946322	A	G
80207	rs10985840	9	125717063	0.096230159	0.060636183	0	0.035593976	0.096230159	0.060636183	G	A
80285	rs12376909	9	125720381	0.096230159	0.059642147	0	0.036588012	0.096230159	0.059642147	C	T
80333	rs10118139	9	125721998	0.411706349	0.008946322	0	0.402760027	0.411706349	0.008946322	G	T
80361	rs7038112	9	125723139	0.411706349	0.008946322	0	0.402760027	0.411706349	0.008946322	G	A
80431	rs10123028	9	125725746	0.409722222	0.008946322	0	0.4007759	0.409722222	0.008946322	A	C
80508	rs62580262	9	125728048	0.096230159	0.059642147	0	0.036588012	0.096230159	0.059642147	A	C
80537	rs7040967	9	125729147	0.411706349	0.008946322	0	0.402760027	0.411706349	0.008946322	C	T
80544	rs12002865	9	125729370	0.096230159	0.059642147	0	0.036588012	0.096230159	0.059642147	G	A
80551	rs4838029	9	125729666	0.379960317	0.122266402	0.633928571	0.257693916	0.253968254	0.51166217	A	C
80614	rs10122196	9	125731855	0.411706349	0.008946322	0	0.402760027	0.411706349	0.008946322	G	A
80640	rs10121776	9	125733185	0.413690476	0.008946322	0	0.404744154	0.413690476	0.008946322	T	G
80844	rs10985846	9	125740334	0.096230159	0.060636183	0	0.035593976	0.096230159	0.060636183	A	G
80847	rs58927354	9	125740410	0.413690476	0.008946322	0	0.404744154	0.413690476	0.008946322	A	AT
80943	rs7849785	9	125744159	0.412698413	0.008946322	0	0.403752091	0.412698413	0.008946322	C	A
81005	rs12337722	9	125746551	0.413690476	0.008946322	0	0.404744154	0.413690476	0.008946322	A	G
81085	rs7852682	9	125750208	0.413690476	0.009940358	0	0.403750118	0.413690476	0.009940358	A	G
81210	rs7035665	9	125755544	0.412698413	0.008946322	0	0.403752091	0.412698413	0.008946322	T	A
81313	rs10122951	9	125760268	0.412698413	0.008946322	0	0.403752091	0.412698413	0.008946322	A	G
81335	rs28416273	9	125761059	0.412698413	0.008946322	0	0.403752091	0.412698413	0.008946322	C	T
81401	rs6478587	9	125763417	0.412698413	0.008946322	0	0.403752091	0.412698413	0.008946322	G	A
81429	rs12337223	9	125764237	0.413690476	0.008946322	0	0.404744154	0.413690476	0.008946322	G	A
81447	rs28674730	9	125764801	0.412698413	0.008946322	0.004960317	0.403752091	0.407738095	0.003986005	C	T
81481	rs10985855	9	125766446	0.097222222	0.059642147	0	0.037580075	0.097222222	0.059642147	T	G
81490	rs6478588	9	125766640	0.412698413	0.008946322	0	0.403752091	0.412698413	0.008946322	C	G
81501	rs10985856	9	125767291	0.095238095	0.059642147	0	0.035595948	0.095238095	0.059642147	C	T
81539	rs12379325	9	125768680	0.379960317	0.122266402	0.633928571	0.257693916	0.253968254	0.51166217	T	G
81619	rs139952703	9	125772085	0.413690476	0.008946322	0	0.404744154	0.413690476	0.008946322	T	TC
81673	rs10985862	9	125775103	0.095238095	0.059642147	0	0.035595948	0.095238095	0.059642147	A	G
81712	rs10121571	9	125776454	0.413690476	0.008946322	0	0.404744154	0.413690476	0.008946322	C	T
81805	rs10985864	9	125780312	0.095238095	0.059642147	0	0.035595948	0.095238095	0.059642147	G	T
81835	rs7865614	9	125781257	0.412698413	0.008946322	0	0.403752091	0.412698413	0.008946322	C	T
81838	rs62580279	9	125781291	0.095238095	0.059642147	0	0.035595948	0.095238095	0.059642147	G	C
81856	rs537743731	9	125781965	0.041666667	0.104373757	0.024801587	0.062707091	0.016865079	0.07957217	T	G
81924	rs10985866	9	125784265	0.411706349	0.008946322	0	0.402760027	0.411706349	0.008946322	T	C
81939	rs10985867	9	125784913	0.095238095	0.059642147	0	0.035595948	0.095238095	0.059642147	T	C
82024	rs59188440	9	125788284	0.593253968	0.907554672	0.612103175	0.314300704	0.018849206	0.295451497	CT	C
82068	rs10818778	9	125789751	0.375992063	0.111332008	0.633928571	0.264660056	0.257936508	0.522596563	G	T
82110	rs7855914	9	125791339	0.413690476	0.008946322	0	0.404744154	0.413690476	0.008946322	A	C
82146	rs143298571	9	125792495	0.369047619	0.00695825	0	0.362089369	0.369047619	0.00695825	AT	A
82154	rs7036302	9	125792869	0.413690476	0.009940358	0	0.403750118	0.413690476	0.009940358	A	C
82383	rs573206407	9	125802178	0.369047619	0.00695825	0	0.362089369	0.369047619	0.00695825	TC	T
82388	rs12350789	9	125802427	0.413690476	0.008946322	0	0.404744154	0.413690476	0.008946322	A	G
82397	rs28493936	9	125802630	0.413690476	0.008946322	0	0.404744154	0.413690476	0.008946322	A	G
82417	rs1340038	9	125803697	0.413690476	0.008946322	0	0.404744154	0.413690476	0.008946322	T	C
82448	rs7020814	9	125805362	0.413690476	0.008946322	0	0.404744154	0.413690476	0.008946322	T	C
82482	rs10818779	9	125806776	0.413690476	0.008946322	0	0.404744154	0.413690476	0.008946322	A	G
82499	rs10985872	9	125807296	0.094246032	0.059642147	0	0.034603885	0.094246032	0.059642147	C	T
82739	rs6478590	9	125817186	0.41468254	0.008946322	0.005952381	0.405736218	0.408730159	0.002993941	G	C
82804	rs10118446	9	125818917	0.416666667	0.008946322	0	0.407720345	0.416666667	0.008946322	T	C
82833	rs140084491	9	125819737	0.41468254	0.008946322	0.000992063	0.405736218	0.413690476	0.007954259	G	A
82849	rs10116128	9	125820106	0.41468254	0.008946322	0	0.405736218	0.41468254	0.008946322	G	A
83122	rs7038015	9	125831993	0.374007937	0.00695825	0	0.367049686	0.374007937	0.00695825	T	G
83157	rs3887115	9	125833624	0.37202381	0.00695825	0	0.365065559	0.37202381	0.00695825	A	G
83275	rs77436690	9	125839443	0.424603175	0.010934394	0.000992063	0.413668781	0.423611111	0.00994233	G	T
83280	rs74897706	9	125839741	0.011904762	0.061630219	0.000992063	0.049725457	0.010912698	0.060638155	A	G
83351	rs28566588	9	125842477	0.41468254	0.008946322	0	0.405736218	0.41468254	0.008946322	T	C
83525	rs700075	9	125848900	0.508928571	0.990059642	1	0.481131071	0.491071429	0.009940358	C	A
83547	rs62580314	9	125849692	0.093253968	0.059642147	0	0.033611821	0.093253968	0.059642147	A	G
83584	rs12005838	9	125851083	0.096230159	0.059642147	0	0.036588012	0.096230159	0.059642147	G	T
83594	rs12343829	9	125851436	0.412698413	0.008946322	0	0.403752091	0.412698413	0.008946322	A	T
83668	rs78927059	9	125854317	0.060515873	0.059642147	0	0.000873726	0.060515873	0.059642147	A	G
83684	rs555406172	9	125854839	0.513888889	0.074552684	0.008928571	0.439336205	0.504960317	0.065624112	C	CT
83688	rs7872021	9	125854871	0.462301587	0.008946322	0	0.453355265	0.462301587	0.008946322	G	A
83714	rs75022392	9	125855825	0.011904762	0.060636183	0.000992063	0.048731421	0.010912698	0.059644119	T	G
83761	rs6478591	9	125857921	0.52281746	0.008946322	0	0.513871138	0.52281746	0.008946322	T	C
83908	rs7873689	9	125864093	0.52281746	0.008946322	0	0.513871138	0.52281746	0.008946322	T	G
83918	rs1971692	9	125864492	0.52281746	0.008946322	0	0.513871138	0.52281746	0.008946322	T	G
83940	rs12376606	9	125865636	0	0.067594433	0.011904762	0.067594433	0.011904762	0.055689671	C	T
83998	rs57344928	1	28053311	0.47718254	0.014910537	0.266865079	0.462272003	0.21031746	0.251954543	G	A
84027	rs11247668	1	28054595	0.478174603	0.014910537	0.266865079	0.463264066	0.211309524	0.251954543	G	A
84033	rs12022270	1	28054814	0.431547619	0.013916501	0.266865079	0.417631118	0.16468254	0.252948578	C	T
84060	rs112420177	1	28055357	0.431547619	0.013916501	0.266865079	0.417631118	0.16468254	0.252948578	C	A
84065	rs11809269	1	28055501	0.478174603	0.014910537	0.266865079	0.463264066	0.211309524	0.251954543	G	A
84076	rs2179103	1	28055906	0.478174603	0.014910537	0.266865079	0.463264066	0.211309524	0.251954543	G	A
84079	rs576350984	1	28056040	0.560515873	0.016898608	0.263888889	0.543617265	0.296626984	0.246990281	C	CA
84080	rs2179104	1	28056146	0.48015873	0.015904573	0.266865079	0.464254158	0.213293651	0.250960507	C	A
84092	rs1933885	1	28056646	0.478174603	0.014910537	0.266865079	0.463264066	0.211309524	0.251954543	A	G
84093	rs5773200	1	28056692	0.401785714	0.017892644	0.264880952	0.38389307	0.136904762	0.246988308	C	CT
84120	rs76062689	1	28057333	0.00297619	0.068588469	0	0.065612279	0.00297619	0.068588469	T	C
84121	rs76062689	1	28057333	0.004960317	0.000994036	0.000992063	0.003966282	0.003968254	1.97E-06	T	G
84122	rs59335878	1	28057335	0.47718254	0.014910537	0.266865079	0.462272003	0.21031746	0.251954543	G	T
84160	rs76507279	1	28058934	0.430555556	0.013916501	0.266865079	0.416639055	0.163690476	0.252948578	G	A
84162	rs74063884	1	28058990	0.430555556	0.013916501	0.266865079	0.416639055	0.163690476	0.252948578	G	T
84176	rs6678533	1	28059509	0.430555556	0.013916501	0.266865079	0.416639055	0.163690476	0.252948578	G	A
84187	rs12049384	1	28059736	0.430555556	0.013916501	0.266865079	0.416639055	0.163690476	0.252948578	C	T
84269	rs9726184	1	28063022	0.429563492	0.013916501	0.266865079	0.415646991	0.162698413	0.252948578	C	T
84340	rs7543285	1	28064998	0.256944444	0.019880716	0.268849206	0.237063729	0.011904762	0.248968491	T	A
84378	rs36037658	1	28066351	0.610119048	0.013916501	0.266865079	0.596202547	0.343253968	0.252948578	T	TA
84425	rs7550270	1	28068069	0.611111111	0.014910537	0.275793651	0.596200574	0.33531746	0.260883114	A	T
84435	rs76390622	1	28068408	0.342261905	0.002982107	0.05952381	0.339279797	0.282738095	0.056541702	G	A
84454	rs10902668	1	28069293	0.431547619	0.013916501	0.266865079	0.417631118	0.16468254	0.252948578	G	A
84479	rs79998623	1	28070292	0.407738095	0.013916501	0.266865079	0.393821594	0.140873016	0.252948578	C	T
84583	rs12049138	1	28074031	0.407738095	0.013916501	0.266865079	0.393821594	0.140873016	0.252948578	T	C
84614	rs12049348	1	28074937	0.406746032	0.013916501	0.266865079	0.392829531	0.139880952	0.252948578	A	G
84648	rs11801094	1	28075974	0.430555556	0.013916501	0.266865079	0.416639055	0.163690476	0.252948578	G	A
84661	rs17162762	1	28076463	0.430555556	0.013916501	0.266865079	0.416639055	0.163690476	0.252948578	C	T
84761	rs12032450	1	28080876	0.427579365	0.013916501	0.266865079	0.413662864	0.160714286	0.252948578	C	A
84855	rs11247676	1	28084344	0.611111111	0.013916501	0.266865079	0.59719461	0.344246032	0.252948578	T	C
84910	rs76916586	1	28086386	0.430555556	0.013916501	0.266865079	0.416639055	0.163690476	0.252948578	C	T
85018	rs6087561	20	32783827	0.154761905	0.0944334	0.231150794	0.060328505	0.076388889	0.136717394	T	C
85022	rs4465847	20	32783892	0.453373016	0.000994036	0	0.45237898	0.453373016	0.000994036	G	C
85034	rs12480555	20	32784494	0.114087302	0.0944334	0.172619048	0.019653902	0.058531746	0.078185648	A	G
85048	rs74569502	20	32785057	0.111111111	0.0944334	0.172619048	0.016677712	0.061507937	0.078185648	C	T
85056	rs6119471	20	32785212	0.711309524	0.000994036	0	0.710315488	0.711309524	0.000994036	C	G
85078	rs6120564	20	32786096	0.124007937	0.0944334	0.172619048	0.029574537	0.048611111	0.078185648	A	T
85148	rs77344868	20	32790000	0.110119048	0.090457256	0.172619048	0.019661791	0.0625	0.082161791	T	C
85171	rs146180131	20	32791235	0.123015873	0.090457256	0.172619048	0.032558617	0.049603175	0.082161791	ACT	A
85180	rs6088424	20	32791404	0.83234127	0.088469185	0.172619048	0.743872085	0.659722222	0.084149863	C	T
85187	rs6088425	20	32791520	0.111111111	0.090457256	0.172619048	0.020653855	0.061507937	0.082161791	T	A
85205	rs6120566	20	32792108	0.545634921	0.000994036	0	0.544640885	0.545634921	0.000994036	C	A
85212	rs7274440	20	32792214	0.544642857	0.000994036	0	0.543648821	0.544642857	0.000994036	G	C
85250	rs6120567	20	32793479	0.623015873	0.000994036	0	0.622021837	0.623015873	0.000994036	C	G
85259	rs7345840	20	32793835	0.509920635	0.000994036	0	0.508926599	0.509920635	0.000994036	G	A
85264	rs58176136	20	32794093	0.444444444	0.001988072	0	0.442456373	0.444444444	0.001988072	C	T
85267	rs12625272	20	32794161	0.111111111	0.087475149	0.172619048	0.023635962	0.061507937	0.085143899	C	G
85280	rs6088426	20	32794776	0.110119048	0.087475149	0.172619048	0.022643899	0.0625	0.085143899	G	A
85304	rs6120569	20	32795720	0.83234127	0.089463221	0.172619048	0.742878049	0.659722222	0.083155827	T	C
85376	rs7263449	20	32798601	0.371031746	0.000994036	0	0.37003771	0.371031746	0.000994036	C	T
85380	rs6088429	20	32798730	0.110119048	0.092445328	0.172619048	0.01767372	0.0625	0.08017372	C	T
85426	rs6579155	20	32801243	0.444444444	0.000994036	0	0.443450409	0.444444444	0.000994036	G	C
85442	rs6088433	20	32801859	0.111111111	0.093439364	0.172619048	0.017671747	0.061507937	0.079179684	A	G
85443	rs7262712	20	32801863	0.444444444	0.000994036	0	0.443450409	0.444444444	0.000994036	A	G
85523	rs3813919	20	32805831	0.111111111	0.100397614	0.173611111	0.010713497	0.0625	0.073213497	A	G
85546	rs6120571	20	32806721	0.110119048	0.100397614	0.173611111	0.009721433	0.063492063	0.073213497	G	A
85563	rs6087563	20	32807671	0.110119048	0.100397614	0.173611111	0.009721433	0.063492063	0.073213497	G	A
85567	rs113523465	20	32807812	0.626984127	0.000994036	0	0.625990091	0.626984127	0.000994036	C	T
85608	rs6119473	20	32809249	0.114087302	0.100397614	0.173611111	0.013689687	0.05952381	0.073213497	T	C
85609	rs6119474	20	32809307	0.624007937	0.000994036	0	0.623013901	0.624007937	0.000994036	G	C
85649	rs557123288	20	32811686	0.416666667	0.000994036	0	0.415672631	0.416666667	0.000994036	ATTC	A
85661	rs2274060	20	32812658	0.110119048	0.099403579	0.173611111	0.010715469	0.063492063	0.074207533	T	C
85760	rs6087565	20	32821459	0.125992063	0.095427435	0.173611111	0.030564628	0.047619048	0.078183676	A	G
85774	rs73269375	20	32822050	0.626984127	0.000994036	0	0.625990091	0.626984127	0.000994036	T	C
85786	rs6059732	20	32822606	0.153769841	0.095427435	0.173611111	0.058342406	0.01984127	0.078183676	C	T
85788	rs6059733	20	32822707	0.154761905	0.095427435	0.173611111	0.059334469	0.018849206	0.078183676	G	A
85789	rs146477800	20	32822716	0.154761905	0.095427435	0.173611111	0.059334469	0.018849206	0.078183676	GT	G
85826	rs138952983	20	32823887	0.124007937	0.095427435	0.174603175	0.028580501	0.050595238	0.079175739	AGAAG	A
85840	rs11907139	20	32824384	0.621031746	0.000994036	0	0.62003771	0.621031746	0.000994036	C	T
85871	rs819178	20	32825792	0.130952381	0.096421471	0.304563492	0.03453091	0.173611111	0.208142021	A	G
85984	rs6088443	20	32832131	0.833333333	0.103379722	0.160714286	0.729953612	0.672619048	0.057334564	C	T
86006	rs57479468	20	32832924	0.412698413	0.000994036	0.000992063	0.411704377	0.411706349	1.97E-06	G	A
86021	rs6119476	20	32833126	0.822420635	0.102385686	0.214285714	0.720034949	0.608134921	0.111900028	T	C
86053	rs11467792	20	32834774	0.130952381	0.0944334	0.160714286	0.036518981	0.029761905	0.066280886	CATT	C
86054	rs368298095	20	32834792	0.156746032	0.092445328	0.138888889	0.064300704	0.017857143	0.046443561	T	TTTTTTTG
86061	rs201908221	20	32835106	0.201388889	0.142147117	0.177579365	0.059241772	0.023809524	0.035432248	CT	C
86101	rs76656714	20	32837154	0.159722222	0.0944334	0.161706349	0.065288823	0.001984127	0.06727295	AT	A
86131	rs819166	20	32839116	0.139880952	0.095427435	0.213293651	0.044453517	0.073412698	0.117866215	G	A
86137	rs819165	20	32839323	0.16765873	0.095427435	0.213293651	0.072231295	0.045634921	0.117866215	G	A
86144	rs819164	20	32839454	0.16765873	0.095427435	0.213293651	0.072231295	0.045634921	0.117866215	A	G
86171	rs8125380	20	32840494	0.498015873	0.000994036	0	0.497021837	0.498015873	0.000994036	A	G
86186	rs2424981	20	32840889	0.171626984	0.095427435	0.213293651	0.076199549	0.041666667	0.117866215	A	T
86196	rs200433598	20	32841252	0.629960317	0.001988072	0.003968254	0.627972246	0.625992063	0.001980182	AT	A
86202	rs6088448	20	32841556	0.143849206	0.0944334	0.158730159	0.049415807	0.014880952	0.064296759	C	T
86225	rs819163	20	32842357	0.171626984	0.102385686	0.213293651	0.069241298	0.041666667	0.110907965	T	G
86233	rs6120577	20	32842533	0.493055556	0.000994036	0.000992063	0.49206152	0.492063492	1.97E-06	C	T
86252	rs6120579	20	32843449	0.16765873	0.0944334	0.161706349	0.073225331	0.005952381	0.06727295	G	A
86277	rs6120581	20	32844688	0.511904762	0.000994036	0	0.510910726	0.511904762	0.000994036	G	T
86284	rs6059741	20	32844953	0.169642857	0.095427435	0.213293651	0.074215422	0.043650794	0.117866215	G	A
86288	rs6059742	20	32845036	0.829365079	0.103379722	0.213293651	0.725985358	0.616071429	0.109913929	T	C
86295	rs6058014	20	32845249	0.169642857	0.102385686	0.213293651	0.067257171	0.043650794	0.110907965	T	C
86309	rs2378132	20	32846036	0.829365079	0.103379722	0.213293651	0.725985358	0.616071429	0.109913929	A	G
86311	rs544305894	20	32846152	0.581349206	0.019880716	0.03968254	0.561468491	0.541666667	0.019801824	C	CT
86313	rs528172479	20	32846503	0.683531746	0.011928429	0.055555556	0.671603317	0.62797619	0.043627126	T	A
86314	rs547248913	20	32846504	0.683531746	0.011928429	0.055555556	0.671603317	0.62797619	0.043627126	A	C
86316	rs535803413;rs72280051	20	32846559	0	0	0	0	0	0	AAT	GAT
86317	rs535803413;rs72280051	20	32846559	0.503968254	0.000994036	0	0.502974218	0.503968254	0.000994036	AAT	A
86336	rs35455305	20	32846997	0.824404762	0.103379722	0.214285714	0.72102504	0.610119048	0.110905993	C	CAG
86346	rs6058015	20	32847445	0.824404762	0.103379722	0.213293651	0.72102504	0.611111111	0.109913929	G	A
86388	rs819137	20	32849130	0.170634921	0.102385686	0.213293651	0.068249235	0.04265873	0.110907965	C	A
86422	rs2424984	20	32850375	0.826388889	0.103379722	0.213293651	0.723009167	0.613095238	0.109913929	T	C
86454	rs548546889	20	32851467	0.174603175	0.105367793	0.1875	0.069235381	0.012896825	0.082132207	C	CT
86480	rs8126114	20	32852545	0.510912698	0.000994036	0	0.509918663	0.510912698	0.000994036	T	C
86498	rs78692255	20	32853429	0.37202381	0.000994036	0	0.371029774	0.37202381	0.000994036	A	G
86503	rs6120585	20	32853719	0.504960317	0.000994036	0	0.503966282	0.504960317	0.000994036	G	T
86517	rs819160	20	32854296	0.169642857	0.102385686	0.212301587	0.067257171	0.04265873	0.109915901	T	C
86521	rs6119483	20	32854488	0.169642857	0.102385686	0.212301587	0.067257171	0.04265873	0.109915901	C	T
86524	rs6088454	20	32854577	0.169642857	0.102385686	0.212301587	0.067257171	0.04265873	0.109915901	A	T
86573	rs2424988	20	32856441	0.819444444	0.103379722	0.212301587	0.716064723	0.607142857	0.108921866	T	C
86576	rs2424989	20	32856495	0.174603175	0.102385686	0.212301587	0.072217489	0.037698413	0.109915901	G	A
86581	rs140598557	20	32856564	0.177579365	0.105367793	0.214285714	0.072211572	0.036706349	0.108917921	C	CA
86601	rs6058017	20	32856998	0.820436508	0.103379722	0.212301587	0.717056786	0.608134921	0.108921866	A	G
86771	rs3176403	16	130580	0.671626984	0.001988072	0	0.669638913	0.671626984	0.001988072	T	C
86783	rs3176406	16	130853	0.675595238	0.002982107	0	0.672613131	0.675595238	0.002982107	A	G
86802	rs3176411	16	131469	0.510912698	0.000994036	0	0.509918663	0.510912698	0.000994036	G	A
86809	rs2541631	16	131597	0.236111111	0.034791252	0.015873016	0.201319859	0.220238095	0.018918237	T	C
86810	rs2562184	16	131602	0.591269841	0.013916501	0.012896825	0.57735334	0.578373016	0.001019676	A	G
87569	rs11637572	15	43685140	0.994047619	0.339960239	0.462301587	0.65408738	0.531746032	0.122341349	A	C
87731	rs2012467	15	43690565	0.994047619	0.331013917	0.463293651	0.663033703	0.530753968	0.132279734	A	G
88221	rs140755632	19	6366925	0.005952381	0.088469185	0.001984127	0.082516804	0.003968254	0.086485058	A	G
88297	rs61399885	2	11273458	0.626984127	0.01888668	0.044642857	0.608097447	0.58234127	0.025756177	A	AC
88461	rs6432176	2	11278260	0.37202381	0.016898608	0.044642857	0.355125201	0.327380952	0.027744249	G	A
88768	rs1047918	20	60712180	0.320436508	0.047713718	0.013888889	0.27272279	0.306547619	0.033824829	T	C
88780	rs2281740	20	60712511	0.447420635	0.811133201	0.774801587	0.363712566	0.327380952	0.036331613	A	G
88789	rs73307256	20	60712778	0.124007937	0.053677932	0.00297619	0.070330004	0.121031746	0.050701742	G	A
88827	rs6062077	20	60713571	0.447420635	0.811133201	0.773809524	0.363712566	0.326388889	0.037323677	G	A
88851	rs1189727	20	60714302	0.221230159	0.000994036	0	0.220236123	0.221230159	0.000994036	G	A
88977	rs6121911	20	60718477	0.279761905	0.007952286	0	0.271809618	0.279761905	0.007952286	T	A
89185	rs149672360	7	98930504	0.313492063	0.024850895	0	0.288641169	0.313492063	0.024850895	A	AGGTGTGACCACCATGCCC
89741	rs376369843	7	98951080	0.16468254	0.040755467	0.304563492	0.123927072	0.139880952	0.263808025	C	CTTAT
89742	rs376369843	7	98951080	0.155753968	0.028827038	0.008928571	0.12692693	0.146825397	0.019898466	C	CTTATTTATTTAT
89858	rs35265856	7	98955551	0.000992063	0.091451292	0.000992063	0.090459229	0	0.090459229	G	A
89987	rs199659233	7	98959960	0.257936508	0.027833002	0.300595238	0.230103506	0.04265873	0.272762236	T	C
89988	rs556958738	7	98959961	0.257936508	0.027833002	0.300595238	0.230103506	0.04265873	0.272762236	T	C
90210	rs113450252	7	98968760	0.185515873	0.035785288	0.020833333	0.149730585	0.16468254	0.014951955	C	T
90299	rs138432082	7	98971338	0.182539683	0.035785288	0.020833333	0.146754394	0.161706349	0.014951955	C	T
90332	rs139371980	7	98972718	0.591269841	0.08250497	0.00297619	0.508764871	0.588293651	0.07952878	TC	T
90347	rs11980995	7	98973279	0.590277778	0.08250497	0.00297619	0.507772808	0.587301587	0.07952878	C	G
90366	rs41385645	7	98974038	0.172619048	0.034791252	0.020833333	0.137827795	0.151785714	0.013957919	T	A
90406	rs117370443	7	98975258	0.172619048	0.034791252	0.020833333	0.137827795	0.151785714	0.013957919	T	C
90452	rs17161700	7	98977067	0.172619048	0.034791252	0.020833333	0.137827795	0.151785714	0.013957919	A	G
90598	rs143988739	7	98982040	0.19047619	0.033797217	0.032738095	0.156678974	0.157738095	0.001059121	CT	C
90669	rs1045012	7	98984354	0.191468254	0.033797217	0.032738095	0.157671037	0.158730159	0.001059121	G	C
90818	rs17621014	7	140155800	0.005952381	0.08250497	0.08234127	0.076552589	0.076388889	0.0001637	C	T
90834	rs78256678	7	140156723	0	0.093439364	0.000992063	0.093439364	0.000992063	0.0924473	G	A
90899	rs568411672;rs201415623	7	140159221	0.375992063	0.007952286	0.04265873	0.368039777	0.333333333	0.034706444	TAA	TA
90900	rs568411672;rs201415623	7	140159221	0.378968254	0.112326044	0.150793651	0.26664221	0.228174603	0.038467607	TAA	T
91014	rs1610271	7	140162268	0.320436508	0.000994036	0	0.319442472	0.320436508	0.000994036	C	G
91040	rs10256074	7	140163131	0.324404762	0.000994036	0	0.323410726	0.324404762	0.000994036	T	C
91384	rs113482098	7	140172672	0.322420635	0.000994036	0.000992063	0.321426599	0.321428571	1.97E-06	C	A
91432	rs148752843	7	140174141	0.316468254	0.000994036	0.000992063	0.315474218	0.31547619	1.97E-06	C	CA
91439	rs73489099	7	140174244	0.321428571	0.000994036	0	0.320434536	0.321428571	0.000994036	G	A
91484	rs10262721	7	140175036	0.297619048	0.000994036	0.000992063	0.296625012	0.296626984	1.97E-06	G	A
91560	rs63284260	7	140177133	0.27281746	0.000994036	0.00297619	0.271823425	0.26984127	0.001982155	G	T
91602	rs189350158	7	140178728	0.314484127	0.000994036	0	0.313490091	0.314484127	0.000994036	G	A
91603	rs191111318	7	140178729	0.314484127	0.000994036	0	0.313490091	0.314484127	0.000994036	C	G
91604	rs184547380	7	140178730	0.314484127	0.000994036	0	0.313490091	0.314484127	0.000994036	C	A
91852	rs7546926	1	28107624	0.523809524	0.001988072	0	0.521821452	0.523809524	0.001988072	A	G
91886	rs11803114	1	28108912	0.523809524	0.001988072	0	0.521821452	0.523809524	0.001988072	T	G
91897	rs6598904	1	28109280	0.316468254	0.000994036	0	0.315474218	0.316468254	0.000994036	G	C
91898	rs6598905	1	28109295	0.523809524	0.001988072	0	0.521821452	0.523809524	0.001988072	T	C
91919	rs11803592	1	28110280	0.316468254	0.000994036	0	0.315474218	0.316468254	0.000994036	T	C
91920	rs11803279	1	28110292	0.525793651	0.001988072	0	0.523805579	0.525793651	0.001988072	A	G
91928	rs111824905	1	28110797	0	0.05666004	0.000992063	0.05666004	0.000992063	0.055667976	T	C
91965	rs71713022	1	28112809	0.431547619	0.001988072	0	0.429559547	0.431547619	0.001988072	TCTC	T
92018	rs7520372	1	28115249	0.389880952	0.000994036	0	0.388886917	0.389880952	0.000994036	G	A
92029	rs7555474	1	28115530	0.310515873	0.029821074	0.290674603	0.280694799	0.01984127	0.26085353	A	T
92055	rs11247686	1	28116744	0.413690476	0.001988072	0	0.411702405	0.413690476	0.001988072	T	C
92065	rs11247687	1	28117188	0.412698413	0.001988072	0	0.410710341	0.412698413	0.001988072	C	T
92105	rs568156919	1	28118651	0.379960317	0.008946322	0.20734127	0.371013995	0.172619048	0.198394948	ATATCTATATATGTG	A
92114	rs113199292	1	28118798	0.646825397	0.020874751	0.266865079	0.625950645	0.379960317	0.245990328	G	T
92115	rs75940331	1	28118828	0.646825397	0.017892644	0.266865079	0.628932753	0.379960317	0.248972435	G	T
92116	rs187706549	1	28118831	0.357142857	0.000994036	0	0.356148821	0.357142857	0.000994036	A	G
92117	rs149847848	1	28118839	0.357142857	0.000994036	0	0.356148821	0.357142857	0.000994036	A	C
92120	rs112443355	1	28118858	0.64781746	0.017892644	0.267857143	0.629924816	0.379960317	0.249964499	G	T
92405	rs12088325	1	28130427	0.387896825	0.001988072	0	0.385908754	0.387896825	0.001988072	G	A
92424	rs12089391	1	28130806	0.500992063	0.001988072	0	0.499003992	0.500992063	0.001988072	G	A
92531	rs6674391	1	28135522	0.420634921	0.001988072	0	0.418646849	0.420634921	0.001988072	C	A
92661	rs17162812	1	28139683	0.500992063	0.001988072	0	0.499003992	0.500992063	0.001988072	A	G
92695	rs567113538	1	28141058	0.387896825	0.000994036	0	0.38690279	0.387896825	0.000994036	TC	T
92709	rs533847826	1	28141348	0.035714286	0.07554672	0.135912698	0.039832434	0.100198413	0.060365979	CA	C
92828	rs115963001	1	28146006	0.433531746	0.001988072	0	0.431543674	0.433531746	0.001988072	A	G
92892	rs11247691	1	28148561	0.399801587	0.000994036	0	0.398807552	0.399801587	0.000994036	C	T
93076	rs11227778	11	67122602	0.307539683	0	0	0.307539683	0.307539683	0	G	A
93127	rs4239	20	32868161	0.479166667	0.000994036	0	0.478172631	0.479166667	0.000994036	T	A
93152	rs17091698	20	32869295	0.48015873	0.000994036	0	0.479164694	0.48015873	0.000994036	T	C
93154	rs74729960	20	32869472	0.35515873	0.000994036	0	0.354164694	0.35515873	0.000994036	G	A
93159	rs819132	20	32869536	0.845238095	0.894632207	0.787698413	0.049394112	0.057539683	0.106933794	A	G
93174	rs35038733	20	32869891	0.47718254	0.000994036	0	0.476188504	0.47718254	0.000994036	C	G
93208	rs864702	20	32871550	0.830357143	0.894632207	0.787698413	0.064275064	0.04265873	0.106933794	A	G
93253	rs17091705	20	32873447	0.47718254	0.000994036	0	0.476188504	0.47718254	0.000994036	G	A
93261	rs34602355	20	32873594	0.47718254	0.000994036	0	0.476188504	0.47718254	0.000994036	C	T
93287	rs866027	20	32874310	0.830357143	0.894632207	0.787698413	0.064275064	0.04265873	0.106933794	G	A
93311	rs1205352	20	32875498	0.844246032	0.894632207	0.787698413	0.050386175	0.056547619	0.106933794	A	G
93340	rs875650	20	32876862	0.177579365	0.893638171	0.787698413	0.716058806	0.610119048	0.105939758	T	A
93344	rs4456777	20	32876924	0.47718254	0.000994036	0	0.476188504	0.47718254	0.000994036	C	T
93349	rs112893730	20	32877049	0.47718254	0.000994036	0	0.476188504	0.47718254	0.000994036	G	A
93383	rs7271501	20	32878481	0.47718254	0.000994036	0	0.476188504	0.47718254	0.000994036	G	C
93409	rs7273572	20	32879484	0.47718254	0.000994036	0	0.476188504	0.47718254	0.000994036	G	A
93418	rs819159	20	32879720	0.177579365	0.893638171	0.787698413	0.716058806	0.610119048	0.105939758	A	T
93439	rs819158	20	32880738	0.177579365	0.893638171	0.787698413	0.716058806	0.610119048	0.105939758	G	A
93441	rs819157	20	32880762	0.177579365	0.893638171	0.787698413	0.716058806	0.610119048	0.105939758	C	T
93457	rs819156	20	32881023	0.830357143	0.894632207	0.787698413	0.064275064	0.04265873	0.106933794	A	C
93460	rs819155	20	32881052	0.830357143	0.894632207	0.786706349	0.064275064	0.043650794	0.107925858	G	A
93589	rs60735957	20	32886134	0.479166667	0.000994036	0	0.478172631	0.479166667	0.000994036	T	G
93607	rs843900	20	32886669	0.830357143	0.894632207	0.787698413	0.064275064	0.04265873	0.106933794	T	G
93613	rs56718957	20	32886863	0.500992063	0.000994036	0	0.499998028	0.500992063	0.000994036	G	A
93639	rs819151	20	32887718	0.831349206	0.894632207	0.787698413	0.063283	0.043650794	0.106933794	G	A
93713	rs1205366	20	32890337	0.830357143	0.894632207	0.787698413	0.064275064	0.04265873	0.106933794	T	C
93720	rs60847955	20	32890663	0.409722222	0.000994036	0	0.408728186	0.409722222	0.000994036	G	C
93780	rs1093783	20	32892263	0.830357143	0.894632207	0.778769841	0.064275064	0.051587302	0.115862365	C	T
93813	rs55938811	20	32893682	0.398809524	0.000994036	0	0.397815488	0.398809524	0.000994036	G	A
94042	rs71661651	13	48966886	0.337301587	0.973161034	0.998015873	0.635859446	0.660714286	0.024854839	TTCTC	T
94045	rs9591163	13	48966920	0.233134921	0.013916501	0.001984127	0.21921842	0.231150794	0.011932374	A	G
94102	rs171988	13	48968774	0.176587302	0.964214712	0.888888889	0.78762741	0.712301587	0.075325823	A	G
94121	rs55713803	13	48969229	0.649801587	0.985089463	0.998015873	0.335287876	0.348214286	0.01292641	A	AT
94128	rs171989	13	48969383	0.649801587	0.985089463	0.998015873	0.335287876	0.348214286	0.01292641	T	C
94164	rs2854364	13	48970499	0.599206349	0.984095427	0.998015873	0.384889078	0.398809524	0.013920446	T	C
94216	rs2804087	13	48972428	0.599206349	0.984095427	0.998015873	0.384889078	0.398809524	0.013920446	A	G
94223	rs2156910	13	48972611	0.337301587	0.973161034	0.998015873	0.635859446	0.660714286	0.024854839	C	T
94239	rs2804089	13	48973295	0.599206349	0.984095427	0.998015873	0.384889078	0.398809524	0.013920446	C	G
94330	rs198611	13	48977567	0.634920635	0.985089463	0.998015873	0.350168828	0.363095238	0.01292641	A	T
94341	rs198609	13	48978145	0.177579365	0.964214712	0.887896825	0.786635347	0.71031746	0.076317886	A	G
94355	rs11307004	13	48978578	0.584325397	0.984095427	0.998015873	0.399770031	0.413690476	0.013920446	GA	G
94522	rs4151551	13	48985439	0	0.071570577	0	0.071570577	0	0.071570577	G	T
94647	rs198626	13	48990391	0.649801587	0.985089463	0.998015873	0.335287876	0.348214286	0.01292641	C	T
94702	rs171991	13	48992114	0.599206349	0.985089463	0.998015873	0.385883114	0.398809524	0.01292641	T	C
94724	rs198625	13	48993162	0.326388889	0.973161034	0.998015873	0.646772145	0.671626984	0.024854839	C	G
94760	rs198623	13	48994335	0.177579365	0.964214712	0.888888889	0.786635347	0.711309524	0.075325823	G	A
94891	rs411661	13	48999813	0.599206349	0.984095427	0.998015873	0.384889078	0.398809524	0.013920446	T	A
94993	rs58163880	13	49004901	0.362103175	0.98111332	0.998015873	0.619010145	0.635912698	0.016902553	CA	C
94995	rs71428271	13	49004906	0.362103175	0.98111332	0.998015873	0.619010145	0.635912698	0.016902553	A	C
94999	rs56268564	13	49005278	0.326388889	0.973161034	0.998015873	0.646772145	0.671626984	0.024854839	CA	C
95024	rs398158	13	49006265	0.178571429	0.964214712	0.887896825	0.785643283	0.709325397	0.076317886	G	T
95154	rs198565	13	49011580	0.649801587	0.985089463	0.998015873	0.335287876	0.348214286	0.01292641	A	T
95176	rs4151563	13	49012435	0.267857143	0.002982107	0	0.264875036	0.267857143	0.002982107	A	G
95253	rs198567	13	49015837	0.599206349	0.984095427	0.998015873	0.384889078	0.398809524	0.013920446	G	C
95256	rs198568	13	49015956	0.177579365	0.964214712	0.888888889	0.786635347	0.711309524	0.075325823	A	G
95312	rs7990103	13	49018065	0.233134921	0.013916501	0.001984127	0.21921842	0.231150794	0.011932374	T	C
95332	rs9595909	13	49018785	0.233134921	0.013916501	0.001984127	0.21921842	0.231150794	0.011932374	G	A
95437	rs6011893	20	62174335	0.528769841	0.00695825	0	0.521811591	0.528769841	0.00695825	C	T
95461	rs6011894	20	62174867	0.12797619	0.035785288	0.018849206	0.092190902	0.109126984	0.016936082	T	C
95620	rs35558836	20	62178555	0.363095238	0.001988072	0	0.361107167	0.363095238	0.001988072	T	C
96107	rs554751590	16	67342073	0.43452381	0.047713718	0.052579365	0.386810092	0.381944444	0.004865647	CT	C
96321	rs34930442	16	67353591	0.051587302	0.088469185	0.006944444	0.036881883	0.044642857	0.08152474	T	TATA
96322	rs34930442	16	67353591	0.58234127	0.039761431	0.00297619	0.542579838	0.579365079	0.036785241	T	TATAATA
96323	rs34930442	16	67353591	0.033730159	0	0	0.033730159	0.033730159	0	T	TATAATAATA
96442	rs544654868	16	67359279	0.392857143	0.004970179	0.027777778	0.387886964	0.365079365	0.022807599	C	CTTTATTTTAT
97402	rs151197159	22	35686605	0.001984127	0.084493042	0.009920635	0.082508915	0.007936508	0.074572407	C	T
97547	rs59446951	19	39877605	0.154761905	0.036779324	0.046626984	0.117982581	0.108134921	0.00984766	T	C
97623	rs2074852	19	39880011	0.14484127	0.034791252	0.046626984	0.110050017	0.098214286	0.011835732	G	A
97733	rs73233783	4	41985867	0	0.116302187	0	0.116302187	0	0.116302187	G	A
98229	rs80180406	16	67435558	0.253968254	0.019880716	0.00297619	0.234087538	0.250992063	0.016904525	G	A
98487	rs11464205	16	67446235	0.379960317	0.005964215	0.003968254	0.373996103	0.375992063	0.001995961	G	GA
98650	rs7934336	11	4471473	0.39484127	0.029821074	0.034722222	0.365020196	0.360119048	0.004901149	C	T
98670	rs9912117	17	58520828	0.284722222	0.001988072	0	0.282734151	0.284722222	0.001988072	A	G
98676	rs6503971	17	58521039	0.606150794	0.002982107	0	0.603168686	0.606150794	0.002982107	A	G
98681	rs8073690	17	58521332	0.507936508	0.001988072	0	0.505948436	0.507936508	0.001988072	A	C
98686	rs115482367	17	58521442	0.264880952	0.001988072	0	0.262892881	0.264880952	0.001988072	C	T
98690	rs9893478	17	58521523	0.708333333	0.003976143	0	0.70435719	0.708333333	0.003976143	T	G
98693	rs9893667	17	58521553	0	0	0	0	0	0	T	A
98694	rs9893667	17	58521553	0.840277778	0.002982107	0	0.83729567	0.840277778	0.002982107	T	C
98706	rs9898327	17	58522038	0.381944444	0.001988072	0	0.379956373	0.381944444	0.001988072	A	G
98780	rs34146848	17	58525018	0.511904762	0.003976143	0	0.507928619	0.511904762	0.003976143	C	T
98832	rs111765862	17	58526654	0.35218254	0.001988072	0	0.350194468	0.35218254	0.001988072	G	GA
98852	rs9896692	17	58527194	0.885912698	0.005964215	0	0.879948484	0.885912698	0.005964215	C	T
98865	rs9674768	17	58527600	0.883928571	0.005964215	0	0.877964357	0.883928571	0.005964215	T	C
98872	rs9897855	17	58527692	0.35218254	0.001988072	0	0.350194468	0.35218254	0.001988072	C	T
98876	rs572100853	17	58527976	0.388888889	0.036779324	0.016865079	0.352109565	0.37202381	0.019914245	TA	T
98878	rs142027792	17	58528146	0.339285714	0	0.000992063	0.339285714	0.338293651	0.000992063	GAAAGAAA	G
98971	rs9907768	17	58532088	0.353174603	0.002982107	0	0.350192496	0.353174603	0.002982107	C	T
98977	rs7209202	17	58532239	0.875	0.005964215	0	0.869035785	0.875	0.005964215	A	C
98989	rs9910843	17	58532674	0.353174603	0.002982107	0	0.350192496	0.353174603	0.002982107	T	C
98992	rs9909444	17	58532821	0.35218254	0.001988072	0	0.350194468	0.35218254	0.001988072	C	T
99012	rs16944390	17	58533533	0.35218254	0.001988072	0	0.350194468	0.35218254	0.001988072	T	C
99041	rs9897522	17	58534847	0.83531746	0.005964215	0	0.829353246	0.83531746	0.005964215	A	G
99057	rs10648197	17	58535358	0.83531746	0.005964215	0	0.829353246	0.83531746	0.005964215	T	TTC
99167	rs536742229	17	58538735	0.341269841	0.012922465	0.012896825	0.328347376	0.328373016	2.56E-05	CA	C
99174	rs7215536	17	58538945	0.337301587	0.001988072	0	0.335313516	0.337301587	0.001988072	T	C
99326	rs8066727	17	58544953	0.875	0.005964215	0	0.869035785	0.875	0.005964215	T	C
99372	rs9893930	17	58546595	0.762896825	0.004970179	0	0.757926646	0.762896825	0.004970179	A	G
99389	rs73326473	17	58547216	0.408730159	0.001988072	0	0.406742087	0.408730159	0.001988072	C	T
99395	rs9905802	17	58547338	0.35218254	0.001988072	0	0.350194468	0.35218254	0.001988072	T	C
99428	rs150898047	17	58548326	0.339285714	0.004970179	0.005952381	0.334315535	0.333333333	0.000982202	A	AT
99440	rs563470883;rs575678976	17	58548868	0.476190476	0.011928429	0.013888889	0.464262047	0.462301587	0.001960459	ATT	AT
99441	rs563470883;rs575678976	17	58548868	0.409722222	0.001988072	0	0.407734151	0.409722222	0.001988072	ATT	A
99446	rs73326479	17	58548995	0.83531746	0.005964215	0	0.829353246	0.83531746	0.005964215	C	T
99451	rs60435273	17	58549159	0.35218254	0.001988072	0	0.350194468	0.35218254	0.001988072	T	C
99460	rs9892159	17	58549312	0.83531746	0.005964215	0	0.829353246	0.83531746	0.005964215	C	T
99508	rs7211872	17	58550725	0.875	0.005964215	0	0.869035785	0.875	0.005964215	A	G
99524	rs7218315	17	58551537	0.862103175	0.005964215	0	0.85613896	0.862103175	0.005964215	T	A
99525	rs58532694	17	58551544	0.862103175	0.005964215	0	0.85613896	0.862103175	0.005964215	T	G
99545	rs9889571	17	58552255	0.353174603	0.002982107	0	0.350192496	0.353174603	0.002982107	T	C
99547	rs112024640	17	58552347	0.353174603	0.002982107	0	0.350192496	0.353174603	0.002982107	T	C
99569	rs9303419	17	58553074	0.353174603	0.002982107	0	0.350192496	0.353174603	0.002982107	T	G
99575	rs9896466	17	58553365	0.83531746	0.005964215	0	0.829353246	0.83531746	0.005964215	G	A
99576	rs61097431	17	58553374	0.339285714	0.002982107	0	0.336303607	0.339285714	0.002982107	C	T
99621	rs73328410	17	58555533	0.409722222	0.001988072	0	0.407734151	0.409722222	0.001988072	C	G
99622	rs73328410	17	58555533	0.010912698	0	0	0.010912698	0.010912698	0	C	T
99634	rs9890623	17	58555955	0.35218254	0.001988072	0	0.350194468	0.35218254	0.001988072	A	G
99662	rs16944434	17	58557025	0.35218254	0.001988072	0	0.350194468	0.35218254	0.001988072	G	A
99725	rs7212594	17	58559405	0.341269841	0.001988072	0	0.33928177	0.341269841	0.001988072	G	A
99753	rs56109827	17	58560065	0.867063492	0.005964215	0	0.861099277	0.867063492	0.005964215	T	C
99768	rs115564857	17	58560658	0.339285714	0.001988072	0	0.337297643	0.339285714	0.001988072	C	T
99774	rs57090522	17	58560756	0.339285714	0.001988072	0	0.337297643	0.339285714	0.001988072	A	G
99791	rs9890428	17	58561063	0.35218254	0.001988072	0	0.350194468	0.35218254	0.001988072	T	G
99798	rs6503972	17	58561271	0.825396825	0.005964215	0	0.819432611	0.825396825	0.005964215	C	G
99805	rs7223383	17	58561419	0.339285714	0.001988072	0	0.337297643	0.339285714	0.001988072	A	C
99819	rs112689266	17	58561878	0.339285714	0.001988072	0	0.337297643	0.339285714	0.001988072	T	A
99827	rs7210051	17	58562061	0.339285714	0.001988072	0	0.337297643	0.339285714	0.001988072	T	C
99831	rs7209302	17	58562150	0.339285714	0.001988072	0	0.337297643	0.339285714	0.001988072	G	C
99848	rs7211039	17	58562671	0.83234127	0.005964215	0	0.826377055	0.83234127	0.005964215	T	C
99850	rs7209764	17	58562694	0.885912698	0.005964215	0	0.879948484	0.885912698	0.005964215	A	G
99857	rs7210106	17	58562900	0.885912698	0.005964215	0	0.879948484	0.885912698	0.005964215	A	G
99866	rs7214403	17	58563212	0.341269841	0.002982107	0	0.338287734	0.341269841	0.002982107	A	C
99867	rs7214543	17	58563214	0.337301587	0.001988072	0	0.335313516	0.337301587	0.001988072	C	T
99885	rs6503973	17	58563620	0.340277778	0.001988072	0	0.338289706	0.340277778	0.001988072	C	T
99886	rs6503974	17	58563640	0.340277778	0.001988072	0	0.338289706	0.340277778	0.001988072	C	T
99894	rs148819886	17	58563839	0.338293651	0.001988072	0	0.336305579	0.338293651	0.001988072	GGTTTA	G
99904	rs8076543	17	58564095	0.875	0.005964215	0	0.869035785	0.875	0.005964215	C	T
99918	rs144228682	17	58564480	0.339285714	0.001988072	0	0.337297643	0.339285714	0.001988072	T	C
99926	rs143460452	17	58564741	0.339285714	0.001988072	0	0.337297643	0.339285714	0.001988072	CTTTG	C
99935	rs8078164	17	58564997	0.339285714	0.001988072	0	0.337297643	0.339285714	0.001988072	G	A
99937	rs8081796	17	58565119	0.339285714	0.001988072	0	0.337297643	0.339285714	0.001988072	C	T
99967	rs6503976	17	58566232	0.339285714	0.001988072	0	0.337297643	0.339285714	0.001988072	G	T
99973	rs8070148	17	58566379	0.83531746	0.005964215	0	0.829353246	0.83531746	0.005964215	T	C
100000	rs137896131	17	58567218	0.339285714	0.001988072	0	0.337297643	0.339285714	0.001988072	G	GA
100001	rs111637929	17	58567224	0.35218254	0.001988072	0	0.350194468	0.35218254	0.001988072	C	T
100020	rs57611561	17	58567535	0.339285714	0.001988072	0	0.337297643	0.339285714	0.001988072	A	G
100051	rs8070347	17	58568505	0.83531746	0.005964215	0	0.829353246	0.83531746	0.005964215	A	G
100055	rs112687415	17	58568616	0.339285714	0.001988072	0	0.337297643	0.339285714	0.001988072	A	G
100068	rs9909702	17	58568996	0.886904762	0.005964215	0	0.880940547	0.886904762	0.005964215	C	G
100069	rs9909702	17	58568996	0	0	0.001984127	0	0.001984127	0.001984127	C	T
100070	rs530488536	17	58569039	0.339285714	0.001988072	0	0.337297643	0.339285714	0.001988072	CA	C
100086	rs8076016	17	58569519	0.339285714	0.001988072	0	0.337297643	0.339285714	0.001988072	G	A
100106	rs59713752	17	58570208	0.339285714	0.001988072	0	0.337297643	0.339285714	0.001988072	C	G
100115	rs56401402	17	58570451	0.353174603	0.002982107	0	0.350192496	0.353174603	0.002982107	T	C
100124	rs55673021	17	58570728	0.35218254	0.001988072	0	0.350194468	0.35218254	0.001988072	A	G
100125	rs17393027	17	58570774	0.35218254	0.001988072	0	0.350194468	0.35218254	0.001988072	A	G
100135	rs10682857	17	58571090	0.339285714	0.001988072	0	0.337297643	0.339285714	0.001988072	T	TCC
100157	rs16944445	17	58571814	0.339285714	0.001988072	0	0.337297643	0.339285714	0.001988072	C	T
100171	rs55692307	17	58572399	0.351190476	0.001988072	0	0.349202405	0.351190476	0.001988072	G	A
100176	rs72394074	17	58572493	0.339285714	0.001988072	0	0.337297643	0.339285714	0.001988072	GTGTCACCA	G
100185	rs8073412	17	58572707	0.339285714	0.001988072	0	0.337297643	0.339285714	0.001988072	G	T
100186	rs8073157	17	58572737	0.339285714	0.001988072	0	0.337297643	0.339285714	0.001988072	A	C
100188	rs8073180	17	58572785	0.339285714	0.001988072	0	0.337297643	0.339285714	0.001988072	A	T
100196	rs8077431	17	58573151	0.339285714	0.001988072	0	0.337297643	0.339285714	0.001988072	A	G
100203	rs28450199	17	58573443	0.875	0.005964215	0	0.869035785	0.875	0.005964215	G	T
100207	rs73328467	17	58573592	0.339285714	0.001988072	0	0.337297643	0.339285714	0.001988072	G	A
100215	rs8078633	17	58573865	0.875	0.005964215	0	0.869035785	0.875	0.005964215	C	G
100241	rs4624246	17	58574736	0.339285714	0.001988072	0	0.337297643	0.339285714	0.001988072	A	G
100256	rs113629018	17	58575289	0.339285714	0.001988072	0	0.337297643	0.339285714	0.001988072	T	C
100278	rs73328473	17	58575937	0.339285714	0.001988072	0	0.337297643	0.339285714	0.001988072	A	G
100282	rs73328477	17	58576063	0.376984127	0.001988072	0	0.374996055	0.376984127	0.001988072	G	T
100283	rs73328479	17	58576117	0.339285714	0.001988072	0	0.337297643	0.339285714	0.001988072	G	C
100305	rs73328482	17	58576838	0.339285714	0.001988072	0	0.337297643	0.339285714	0.001988072	C	T
100308	rs58651544	17	58576937	0.41765873	0.003976143	0	0.413682587	0.41765873	0.003976143	T	A
100319	rs111289287	17	58577441	0.339285714	0.001988072	0	0.337297643	0.339285714	0.001988072	T	C
100323	rs111557760	17	58577518	0.338293651	0.001988072	0	0.336305579	0.338293651	0.001988072	C	T
100336	rs55851031	17	58577869	0.83531746	0.005964215	0	0.829353246	0.83531746	0.005964215	T	C
100339	rs8073192	17	58578006	0.339285714	0.001988072	0	0.337297643	0.339285714	0.001988072	T	G
100342	rs8076306	17	58578173	0.339285714	0.001988072	0	0.337297643	0.339285714	0.001988072	G	A
100350	rs8076958	17	58578583	0.339285714	0.001988072	0	0.337297643	0.339285714	0.001988072	G	A
100371	rs8082431	17	58579243	0.339285714	0.001988072	0	0.337297643	0.339285714	0.001988072	T	C
100376	rs8081362	17	58579395	0.340277778	0.001988072	0	0.338289706	0.340277778	0.001988072	A	G
100380	rs8082064	17	58579570	0.340277778	0.001988072	0	0.338289706	0.340277778	0.001988072	G	T
100382	rs8081970	17	58579672	0.339285714	0.001988072	0	0.337297643	0.339285714	0.001988072	C	G
100384	rs16969207	17	58579726	0.339285714	0.001988072	0	0.337297643	0.339285714	0.001988072	G	A
100386	rs73328493	17	58579744	0.339285714	0.001988072	0	0.337297643	0.339285714	0.001988072	G	A
100390	esv3640927	17	58579854	0.339285714	0.001988072	0	0.337297643	0.339285714	0.001988072	C	<CN0>
100401	rs8069266	17	58580231	0.573412698	0.001988072	0	0.571424627	0.573412698	0.001988072	T	C
100431	rs57380446	17	58581307	0.339285714	0.001988072	0	0.337297643	0.339285714	0.001988072	C	T
100433	rs1540445	17	58581382	0.339285714	0.001988072	0	0.337297643	0.339285714	0.001988072	G	A
100435	rs1540446	17	58581468	0.822420635	0.005964215	0	0.81645642	0.822420635	0.005964215	A	G
100436	rs16944458	17	58581565	0.408730159	0.001988072	0	0.406742087	0.408730159	0.001988072	C	T
100438	rs16944461	17	58581694	0.340277778	0.001988072	0	0.338289706	0.340277778	0.001988072	T	C
100442	rs9914846	17	58582039	0.875	0.005964215	0	0.869035785	0.875	0.005964215	C	T
100443	rs73328501	17	58582052	0.339285714	0.001988072	0	0.337297643	0.339285714	0.001988072	G	C
100448	rs9914683	17	58582082	0.875	0.005964215	0	0.869035785	0.875	0.005964215	A	T
100489	rs113070254	17	58583189	0.340277778	0.001988072	0	0.338289706	0.340277778	0.001988072	C	T
100493	rs112900818	17	58583238	0.339285714	0.001988072	0	0.337297643	0.339285714	0.001988072	C	T
100494	rs112090350	17	58583287	0.340277778	0.001988072	0	0.338289706	0.340277778	0.001988072	A	G
100497	rs567669082	17	58583347	0.349206349	0.004970179	0.000992063	0.34423617	0.348214286	0.003978115	C	CT
100530	rs8072018	17	58584480	0.354166667	0.002982107	0	0.351184559	0.354166667	0.002982107	T	G
100533	rs8070959	17	58584528	0.340277778	0.001988072	0	0.338289706	0.340277778	0.001988072	A	G
100534	rs8070975	17	58584565	0.339285714	0.001988072	0	0.337297643	0.339285714	0.001988072	A	C
100536	rs557639174	17	58584587	0.883928571	0.040755467	0.074404762	0.843173104	0.80952381	0.033649295	CT	C
100538	rs8071257	17	58584654	0.339285714	0.001988072	0	0.337297643	0.339285714	0.001988072	C	G
100542	rs8072349	17	58584704	0.339285714	0.001988072	0	0.337297643	0.339285714	0.001988072	T	C
100546	rs8071606	17	58584925	0.339285714	0.001988072	0	0.337297643	0.339285714	0.001988072	A	C
100547	rs73330212	17	58585068	0.833333333	0.005964215	0	0.827369119	0.833333333	0.005964215	C	T
100553	rs111533662	17	58585202	0.339285714	0.001988072	0	0.337297643	0.339285714	0.001988072	A	G
100554	rs112335648	17	58585210	0.339285714	0.002982107	0	0.336303607	0.339285714	0.002982107	G	A
100558	rs59709848	17	58585391	0.875	0.005964215	0	0.869035785	0.875	0.005964215	T	C
100571	rs73330213	17	58585778	0.339285714	0.001988072	0	0.337297643	0.339285714	0.001988072	T	C
100586	rs75080791	17	58586468	0.339285714	0.001988072	0	0.337297643	0.339285714	0.001988072	A	C
100590	rs113847397	17	58586570	0.339285714	0.001988072	0	0.337297643	0.339285714	0.001988072	A	G
100601	rs4327109	17	58586970	0.339285714	0.001988072	0	0.337297643	0.339285714	0.001988072	C	T
100605	rs9914026	17	58587028	0.351190476	0.001988072	0	0.349202405	0.351190476	0.001988072	T	A
100615	rs73330219	17	58587360	0.339285714	0.001988072	0	0.337297643	0.339285714	0.001988072	G	A
100622	rs113633395	17	58587572	0.339285714	0.001988072	0	0.337297643	0.339285714	0.001988072	G	T
100624	rs73330220	17	58587627	0.339285714	0.001988072	0	0.337297643	0.339285714	0.001988072	G	C
100629	rs112951432	17	58587910	0.338293651	0.001988072	0	0.336305579	0.338293651	0.001988072	C	T
100630	rs112280386	17	58587916	0.338293651	0.001988072	0	0.336305579	0.338293651	0.001988072	A	G
100631	rs112561577	17	58587927	0.338293651	0.001988072	0	0.336305579	0.338293651	0.001988072	A	T
100637	rs75017206	17	58588055	0.338293651	0.001988072	0	0.336305579	0.338293651	0.001988072	A	C
100673	rs9894766	17	58588914	0.353174603	0.001988072	0	0.351186532	0.353174603	0.001988072	C	G
100674	rs111248687	17	58588942	0.339285714	0.001988072	0	0.337297643	0.339285714	0.001988072	T	C
100681	rs8069481	17	58589355	0.339285714	0.001988072	0	0.337297643	0.339285714	0.001988072	G	A
100684	rs201848782;rs9303420	17	58589469	0.218253968	0	0	0.218253968	0.218253968	0	A	ATT
100685	rs201848782;rs9303420	17	58589469	0.345238095	0.000994036	0	0.344244059	0.345238095	0.000994036	A	T
100687	rs9901509	17	58589474	0.875	0.005964215	0	0.869035785	0.875	0.005964215	C	T
100688	rs8070687	17	58589549	0.339285714	0.001988072	0	0.337297643	0.339285714	0.001988072	T	C
100689	rs8070690	17	58589552	0.341269841	0.001988072	0	0.33928177	0.341269841	0.001988072	T	C
100707	rs56184978	17	58590221	0.413690476	0.007952286	0.000992063	0.40573819	0.412698413	0.006960223	G	A
100714	rs73330225	17	58590348	0.339285714	0.001988072	0	0.337297643	0.339285714	0.001988072	C	T
100715	rs79856973	17	58590360	0.339285714	0.001988072	0	0.337297643	0.339285714	0.001988072	G	A
100718	rs9909472	17	58590396	0.354166667	0.002982107	0	0.351184559	0.354166667	0.002982107	G	A
100728	rs16944463	17	58590572	0.340277778	0.001988072	0	0.338289706	0.340277778	0.001988072	G	A
100729	rs9909389	17	58590596	0.354166667	0.001988072	0	0.352178595	0.354166667	0.001988072	A	G
100738	rs16944464	17	58590834	0.340277778	0.001988072	0	0.338289706	0.340277778	0.001988072	T	G
100755	rs8079132	17	58591178	0.824404762	0.005964215	0	0.818440547	0.824404762	0.005964215	A	C
100758	rs200807270	17	58591215	0.341269841	0.001988072	0	0.33928177	0.341269841	0.001988072	A	AC
100769	rs8079902	17	58591679	0.339285714	0.001988072	0	0.337297643	0.339285714	0.001988072	A	T
100782	rs3069307	17	58592054	0.339285714	0.001988072	0	0.337297643	0.339285714	0.001988072	C	CAAGT
100801	rs59502975	17	58592447	0.874007937	0.005964215	0	0.868043722	0.874007937	0.005964215	C	G
100820	rs73330231	17	58593424	0.339285714	0.001988072	0	0.337297643	0.339285714	0.001988072	A	G
100827	rs7214867	17	58593535	0.295634921	0.001988072	0	0.293646849	0.295634921	0.001988072	A	C
100828	rs80153823	17	58593536	0.304563492	0.002982107	0.001984127	0.301581385	0.302579365	0.00099798	C	A
100885	rs73330232	17	58595336	0.339285714	0.001988072	0	0.337297643	0.339285714	0.001988072	T	G
100892	rs73330233	17	58595571	0.339285714	0.001988072	0	0.337297643	0.339285714	0.001988072	T	A
100904	rs73330234	17	58595927	0.339285714	0.001988072	0	0.337297643	0.339285714	0.001988072	A	T
100912	rs111432319	17	58596005	0.340277778	0.001988072	0	0.338289706	0.340277778	0.001988072	T	C
100915	rs113992367	17	58596023	0.339285714	0.001988072	0	0.337297643	0.339285714	0.001988072	T	C
100920	rs77734713	17	58596137	0.353174603	0.001988072	0	0.351186532	0.353174603	0.001988072	T	C
100929	rs60938163	17	58596322	0.339285714	0.001988072	0	0.337297643	0.339285714	0.001988072	C	T
100932	rs57146037	17	58596395	0.339285714	0.001988072	0	0.337297643	0.339285714	0.001988072	C	T
100940	rs71910225	17	58596625	0.416666667	0.003976143	0	0.412690524	0.416666667	0.003976143	CTTATTT	C
100942	rs73330240	17	58596751	0.339285714	0.001988072	0	0.337297643	0.339285714	0.001988072	T	G
100944	rs9903303	17	58596818	0.763888889	0.008946322	0.007936508	0.754942567	0.755952381	0.001009814	T	A
100947	rs112385495	17	58596862	0.354166667	0.002982107	0	0.351184559	0.354166667	0.002982107	A	AT
100958	rs6503978	17	58597604	0.35515873	0.002982107	0	0.352176623	0.35515873	0.002982107	T	G
100959	rs6503979	17	58597635	0.359126984	0.001988072	0	0.357138913	0.359126984	0.001988072	A	T
100960	rs6503980	17	58597677	0.354166667	0.002982107	0	0.351184559	0.354166667	0.002982107	T	G
100976	rs58314423	17	58598366	0.408730159	0.001988072	0	0.406742087	0.408730159	0.001988072	C	A
100986	rs73330244	17	58598626	0.339285714	0.001988072	0	0.337297643	0.339285714	0.001988072	A	G
100990	rs9903767	17	58598914	0.416666667	0.003976143	0	0.412690524	0.416666667	0.003976143	C	T
100994	rs181992558;rs144870740	17	58598975	0	0.002982107	0	0.002982107	0	0.002982107	GC	AC
100995	rs181992558;rs144870740	17	58598975	0.339285714	0.001988072	0	0.337297643	0.339285714	0.001988072	GC	G
100999	rs73330245	17	58599293	0.336309524	0.001988072	0	0.334321452	0.336309524	0.001988072	C	T
101004	rs7218417	17	58599403	0.340277778	0.001988072	0	0.338289706	0.340277778	0.001988072	A	C
101017	rs7220400	17	58599719	0.354166667	0.002982107	0	0.351184559	0.354166667	0.002982107	T	C
101036	rs577709193	17	58600235	0.339285714	0.001988072	0	0.337297643	0.339285714	0.001988072	A	T
101037	rs533858403	17	58600236	0.339285714	0.001988072	0	0.337297643	0.339285714	0.001988072	A	T
101041	rs73330247	17	58600281	0.339285714	0.001988072	0	0.337297643	0.339285714	0.001988072	C	T
101057	rs28609520	17	58600864	0.353174603	0.001988072	0	0.351186532	0.353174603	0.001988072	A	G
101059	rs73330248	17	58600888	0.339285714	0.001988072	0	0.337297643	0.339285714	0.001988072	T	A
101063	rs79153090	17	58601046	0.339285714	0.001988072	0	0.337297643	0.339285714	0.001988072	A	G
101070	rs8067225	17	58601371	0.353174603	0.001988072	0	0.351186532	0.353174603	0.001988072	C	T
101071	rs73330249	17	58601388	0.339285714	0.001988072	0	0.337297643	0.339285714	0.001988072	T	A
101078	rs73330251	17	58601617	0.339285714	0.001988072	0	0.337297643	0.339285714	0.001988072	G	T
101084	rs527255106	17	58601894	0.339285714	0.001988072	0	0.337297643	0.339285714	0.001988072	GA	G
101090	rs6503981	17	58602063	0.874007937	0.005964215	0	0.868043722	0.874007937	0.005964215	G	A
101096	rs6503982	17	58602217	0.339285714	0.001988072	0	0.337297643	0.339285714	0.001988072	G	A
101098	rs6503983	17	58602283	0.339285714	0.001988072	0	0.337297643	0.339285714	0.001988072	G	A
101102	rs9905971	17	58602375	0.354166667	0.002982107	0	0.351184559	0.354166667	0.002982107	A	C
101130	rs73330253	17	58603001	0.336309524	0.001988072	0	0.334321452	0.336309524	0.001988072	T	C
101132	rs73330255	17	58603017	0.339285714	0.001988072	0	0.337297643	0.339285714	0.001988072	A	G
101133	rs73990489	17	58603053	0.521825397	0.003976143	0	0.517849254	0.521825397	0.003976143	C	T
101144	rs62639305	17	58603344	0.408730159	0.002982107	0	0.405748051	0.408730159	0.002982107	A	G
101157	rs7140395	14	105953595	0.425595238	1	1	0.574404762	0.574404762	0	T	C
101232	rs10135326	14	105955668	0.514880952	0	0	0.514880952	0.514880952	0	G	A
101414	rs113251152	17	29236725	0.616071429	0.392644135	0.232142857	0.223427293	0.383928571	0.160501278	C	CT
101415	rs113251152	17	29236725	0.213293651	0.00695825	0	0.2063354	0.213293651	0.00695825	C	CTT
101416	rs113251152	17	29236725	0.018849206	0	0	0.018849206	0.018849206	0	C	CTTT
101495	rs75439267	17	29240091	0.234126984	0.00695825	0	0.227168734	0.234126984	0.00695825	T	G
101610	rs6505217	17	29244398	0.376984127	0.008946322	0	0.368037805	0.376984127	0.008946322	T	C
101626	rs8069069	17	29244729	0.233134921	0.00695825	0	0.22617667	0.233134921	0.00695825	C	T
101821	rs144422718	17	29252236	0.228174603	0.00695825	0	0.221216353	0.228174603	0.00695825	C	T
101919	rs7501634	17	29255382	0.472222222	0.008946322	0	0.4632759	0.472222222	0.008946322	T	C
101925	rs5000000	17	29255461	0.471230159	0.008946322	0	0.462283837	0.471230159	0.008946322	T	C
101962	rs8072013	17	29256983	0.473214286	0.008946322	0	0.464267964	0.473214286	0.008946322	T	C
101978	rs73989920	17	29257715	0.235119048	0.00695825	0	0.228160797	0.235119048	0.00695825	G	A
101985	rs7224574	17	29258091	0.473214286	0.008946322	0	0.464267964	0.473214286	0.008946322	T	C
102000	rs28510206	17	29258824	0.453373016	0.008946322	0	0.444426694	0.453373016	0.008946322	G	T
102099	rs73989923	17	29262779	0.233134921	0.00695825	0	0.22617667	0.233134921	0.00695825	T	A
102100	rs73989924	17	29262798	0.233134921	0.00695825	0	0.22617667	0.233134921	0.00695825	G	T
102207	rs8069171	17	29266780	0.867063492	0.013916501	0.000992063	0.853146991	0.866071429	0.012924438	T	C
102222	rs111307318	17	29267327	0.64781746	0.008946322	0.000992063	0.638871138	0.646825397	0.007954259	A	ATT
102223	rs111307318	17	29267327	0.188492063	0.002982107	0	0.185509956	0.188492063	0.002982107	A	ATTT
102230	rs7217262	17	29267574	0.868055556	0.013916501	0.000992063	0.854139055	0.867063492	0.012924438	T	C
102254	rs34484088	17	29268402	0.661706349	0.009940358	0.000992063	0.651765991	0.660714286	0.008948294	G	T
102256	rs9906390	17	29268563	0.661706349	0.009940358	0.000992063	0.651765991	0.660714286	0.008948294	G	A
102298	rs112809949	17	29270446	0.001984127	0.097415507	0.000992063	0.09543138	0.000992063	0.096423443	A	G
102315	rs34202693	17	29270937	0.650793651	0.009940358	0.000992063	0.640853293	0.649801587	0.008948294	G	A
102316	rs34202693	17	29270937	0	0	0.000992063	0	0.000992063	0.000992063	G	T
102337	rs113910932	17	29271615	0.83531746	0.009940358	0.000992063	0.825377102	0.834325397	0.008948294	T	C
102338	rs111409152	17	29271624	0.83531746	0.009940358	0.000992063	0.825377102	0.834325397	0.008948294	T	C
102366	rs2089464	17	29272385	0.83531746	0.009940358	0.000992063	0.825377102	0.834325397	0.008948294	C	T
102398	rs11868597	17	29273478	0.521825397	0.008946322	0.000992063	0.512879075	0.520833333	0.007954259	C	A
102408	rs7216725	17	29273786	0.83531746	0.009940358	0.000992063	0.825377102	0.834325397	0.008948294	C	T
102435	rs16968287	17	29275101	0.83531746	0.009940358	0.000992063	0.825377102	0.834325397	0.008948294	G	A
102440	rs539830100	17	29275426	0.047619048	0.269383698	0.026785714	0.22176465	0.020833333	0.242597984	C	CA
102478	rs9909015	17	29276807	0.834325397	0.011928429	0.000992063	0.822396967	0.833333333	0.010936366	T	G
102485	rs8079412	17	29277114	0.834325397	0.011928429	0.000992063	0.822396967	0.833333333	0.010936366	T	A
102488	rs6505221	17	29277349	0.827380952	0.011928429	0.000992063	0.815452523	0.826388889	0.010936366	A	G
102492	rs6505222	17	29277489	0.646825397	0.009940358	0.001984127	0.636885039	0.64484127	0.007956231	C	T
102502	rs8075184	17	29277930	0.827380952	0.009940358	0.000992063	0.817440595	0.826388889	0.008948294	G	C
102513	rs9890402	17	29278526	0.827380952	0.009940358	0.000992063	0.817440595	0.826388889	0.008948294	A	T
102531	rs8067480	17	29278968	0.827380952	0.009940358	0.000992063	0.817440595	0.826388889	0.008948294	T	C
102541	rs1876430	17	29279515	0.69047619	0.009940358	0.000992063	0.680535833	0.689484127	0.008948294	T	C
102556	rs8076569	17	29280037	0.827380952	0.009940358	0.000992063	0.817440595	0.826388889	0.008948294	T	C
102615	rs113617171	17	29282131	0.801587302	0.041749503	0.020833333	0.759837799	0.780753968	0.02091617	AT	A
102645	rs9915181	17	29283694	0.053571429	0.0944334	0.000992063	0.040861971	0.052579365	0.093441336	C	T
102661	rs1876431	17	29284030	0.824404762	0.011928429	0.000992063	0.812476332	0.823412698	0.010936366	G	A
102669	rs1876432	17	29284214	0.827380952	0.011928429	0.000992063	0.815452523	0.826388889	0.010936366	T	C
102715	rs1134142	17	29285424	0.691468254	0.011928429	0.000992063	0.679539825	0.69047619	0.010936366	G	A
102722	rs11870977	17	29285901	0.734126984	0.011928429	0.000992063	0.722198555	0.733134921	0.010936366	A	G
102908	rs2412777	15	43573724	0.003968254	0.090457256	0	0.086489002	0.003968254	0.090457256	C	T
103152	rs12901317	15	43583332	0.003968254	0.090457256	0	0.086489002	0.003968254	0.090457256	C	T
103517	rs78715565	10	22636036	0.000992063	0.105367793	0.000992063	0.10437573	0	0.10437573	T	C
103536	rs149307597	10	22636931	0.011904762	0	0	0.011904762	0.011904762	0	C	CTTTCTTTCTTT
103537	rs149307597	10	22636931	0.495039683	0.021868787	0	0.473170895	0.495039683	0.021868787	C	CTTTCTTTTTTT
103693	rs76278927	10	22642772	0.001984127	0.064612326	0.099206349	0.062628199	0.097222222	0.034594023	C	T
103708	rs58884708	10	22643159	0.217261905	0.020874751	0	0.196387153	0.217261905	0.020874751	A	T
103945	rs146828413	10	22653091	0.214285714	0.01888668	0	0.195399034	0.214285714	0.01888668	CAATT	C
104417	rs7092483	10	22671284	0.676587302	0.021868787	0	0.654718514	0.676587302	0.021868787	G	A
104428	rs11012978	10	22671818	0.662698413	0.021868787	0	0.640829625	0.662698413	0.021868787	G	T
104481	rs7072212	10	22673819	0.639880952	0.021868787	0	0.618012165	0.639880952	0.021868787	G	A
104523	rs7074430	10	22675366	0.206349206	0.01888668	0	0.187462526	0.206349206	0.01888668	T	G
104552	rs12261027	10	22677115	0.590277778	0.024850895	0.000992063	0.565426883	0.589285714	0.023858831	C	T
104848	rs7078252	10	22689056	0.592261905	0.023856859	0	0.568405046	0.592261905	0.023856859	A	C
104906	rs7069337	10	22691050	0.580357143	0.021868787	0	0.558488356	0.580357143	0.021868787	G	A
104948	rs377011713	10	22692508	0.66765873	0.021868787	0	0.645789943	0.66765873	0.021868787	G	A
104949	rs58479732	10	22692512	0.66765873	0.021868787	0	0.645789943	0.66765873	0.021868787	C	T
104950	rs57800972	10	22692513	0.66765873	0.021868787	0	0.645789943	0.66765873	0.021868787	A	G
104956	rs549036358	10	22693386	0.639880952	0.023856859	0.000992063	0.616024094	0.638888889	0.022864795	G	A
105017	rs11498378	10	22696047	0.679563492	0.023856859	0	0.655706633	0.679563492	0.023856859	A	G
105413	rs7909597	10	22712097	0.659722222	0.021868787	0	0.637853435	0.659722222	0.021868787	G	A
105415	rs57847001	10	22712127	0.193452381	0.01888668	0	0.174565701	0.193452381	0.01888668	G	C
105496	rs12251462	10	22715057	0.694444444	0.040755467	0	0.653688977	0.694444444	0.040755467	G	A
105535	rs7904821	10	22716136	0.218253968	0.022862823	0	0.195391145	0.218253968	0.022862823	C	T
105629	rs11314549	10	22719968	0.354166667	0.022862823	0.00297619	0.331303844	0.351190476	0.019886633	TA	T
105648	rs10683592	10	22720686	0.481150794	0.022862823	0.00297619	0.458287971	0.478174603	0.019886633	T	TAAAG
105659	rs73598512	10	22721003	0.48015873	0.022862823	0.00297619	0.457295907	0.47718254	0.019886633	T	C
105722	rs7079531	10	22723479	0.396825397	0.024850895	0.006944444	0.371974502	0.389880952	0.01790645	G	A
105758	rs73598513	10	22724835	0.357142857	0.023856859	0.006944444	0.333285998	0.350198413	0.016912414	G	C
105766	rs7918879	10	22725171	0.46031746	0.002982107	0.006944444	0.457335353	0.453373016	0.003962337	T	C
105776	rs7899794	10	22725459	0.283730159	0.002982107	0.006944444	0.280748051	0.276785714	0.003962337	C	T
105781	rs7898929	10	22725517	0.623015873	0.002982107	0.006944444	0.620033766	0.616071429	0.003962337	G	A
105791	rs73598514	10	22725835	0.283730159	0.002982107	0.006944444	0.280748051	0.276785714	0.003962337	A	C
105799	rs73598516	10	22725879	0.280753968	0.000994036	0.006944444	0.279759932	0.273809524	0.005950409	G	A
105804	rs73598517	10	22725931	0.287698413	0.002982107	0.006944444	0.284716305	0.280753968	0.003962337	G	A
105806	rs113307873	10	22725970	0.274801587	0.002982107	0.006944444	0.27181948	0.267857143	0.003962337	C	G
105818	rs73598518	10	22726093	0.29265873	0.023856859	0.007936508	0.268801871	0.284722222	0.015920351	A	G
105820	rs147456541	10	22726167	0.362103175	0.001988072	0	0.360115103	0.362103175	0.001988072	CTCTGGTTTCTGTGGTATCGGCT	C
105858	rs187444707;rs139849856	10	22727110	0.029761905	0.020874751	0	0.008887153	0.029761905	0.020874751	G	C
105859	rs187444707;rs139849856	10	22727110	0.574404762	0.001988072	0.006944444	0.57241669	0.567460317	0.004956373	G	GAGCTGGCA
105888	rs12250468	10	22728023	0.346230159	0	0	0.346230159	0.346230159	0	A	G
105889	rs12252134	10	22728026	0.346230159	0	0	0.346230159	0.346230159	0	T	A
105898	rs61851728	10	22728275	0.001984127	0.076540755	0.000992063	0.074556628	0.000992063	0.075548692	T	C
105939	rs140253954;rs534165193	10	22729867	0.611111111	0.001988072	0.006944444	0.60912304	0.604166667	0.004956373	AT	ATT
105940	rs140253954;rs534165193	10	22729867	0.032738095	0.000994036	0.00297619	0.031744059	0.029761905	0.001982155	AT	A
105944	rs2885817	10	22730013	0.505952381	0.001988072	0	0.503964309	0.505952381	0.001988072	C	T
105945	rs2363569	10	22730015	0.505952381	0.001988072	0	0.503964309	0.505952381	0.001988072	T	G
105972	rs16922277	10	22730927	0.004960317	0	0	0.004960317	0.004960317	0	T	C
105973	rs16922277	10	22730927	0.283730159	0.001988072	0.006944444	0.281742087	0.276785714	0.004956373	T	G
106044	rs73598526	10	22733454	0.277777778	0.001988072	0.006944444	0.275789706	0.270833333	0.004956373	G	A
106076	rs73598527	10	22734275	0.278769841	0.001988072	0.013888889	0.27678177	0.264880952	0.011900817	G	A
106092	rs7920035	10	22735010	0.341269841	0	0	0.341269841	0.341269841	0	C	A
106121	rs9971118	10	22736483	0.345238095	0	0	0.345238095	0.345238095	0	C	T
106168	rs7921954	10	22738382	0.452380952	0.000994036	0	0.451386917	0.452380952	0.000994036	T	C
106201	rs143218734	10	22739723	0.327380952	0	0.001984127	0.327380952	0.325396825	0.001984127	G	C
106208	rs12256920	10	22740136	0.612103175	0.001988072	0.006944444	0.610115103	0.60515873	0.004956373	C	T
106420	rs2770939	5	180625494	0.827380952	0.08250497	0.044642857	0.744875982	0.782738095	0.037862113	G	C
106429	rs2770940	5	180625672	0.73015873	0.08250497	0.044642857	0.64765376	0.685515873	0.037862113	T	C
106450	rs2391740	5	180626224	0.724206349	0.08250497	0.044642857	0.641701379	0.679563492	0.037862113	A	G
106451	rs76492548	5	180626242	0	0.061630219	0.000992063	0.061630219	0.000992063	0.060638155	G	A
106516	rs2770943	5	180627936	0.831349206	0.08250497	0.045634921	0.748844236	0.785714286	0.03687005	T	C
106601	rs13357554	5	180630512	0.202380952	0.017892644	0.02281746	0.184488308	0.179563492	0.004924816	G	C
106618	rs77207630	5	180631342	0	0.059642147	0.000992063	0.059642147	0.000992063	0.058650084	G	A
106636	rs2770944	5	180631778	0.413690476	0.048707753	0.33234127	0.364982723	0.081349206	0.283633516	A	G
106637	rs2770944	5	180631778	0.248015873	0.004970179	0	0.243045694	0.248015873	0.004970179	A	T
106969	rs72907224	2	74700013	0.284722222	0.002982107	0	0.281740115	0.284722222	0.002982107	C	T
108779	rs689931	15	43822828	0.998015873	0.866799205	1	0.131216668	0.001984127	0.133200795	G	A
109107	rs2721143	8	145753271	0.318452381	0	0	0.318452381	0.318452381	0	T	C
109120	rs2721144	8	145753584	0.254960317	0	0	0.254960317	0.254960317	0	C	T
109138	rs202133968	8	145754001	0.600198413	0.003976143	0	0.59622227	0.600198413	0.003976143	GCCCA	G
109140	rs2721145	8	145754052	0.593253968	0.003976143	0.005952381	0.589277825	0.587301587	0.001976238	T	C
109144	rs138856062	8	145754127	0.445436508	0.003976143	0.000992063	0.441460365	0.444444444	0.00298408	G	A
109145	rs115228909	8	145754187	0.579365079	0.003976143	0.000992063	0.575388936	0.578373016	0.00298408	C	G
109148	rs75220950	8	145754272	0.237103175	0.003976143	0	0.233127031	0.237103175	0.003976143	G	A
109245	rs1325472	6	84566353	0.0625	0.046719682	0	0.015780318	0.0625	0.046719682	A	T
109273	rs6707475	2	74710491	0.935515873	0.159045726	0.822420635	0.776470147	0.113095238	0.663374909	C	T
109306	rs17009975	2	74711568	0.290674603	0.001988072	0	0.288686532	0.290674603	0.001988072	T	G
109379	rs57776873	2	74715100	0.270833333	0.001988072	0	0.268845262	0.270833333	0.001988072	C	T
109597	rs226504	22	45705383	0.009920635	0.600397614	0.308531746	0.590476979	0.298611111	0.291865868	T	A
109607	rs148530837	22	45705685	0.031746032	0.585487078	0.308531746	0.553741046	0.276785714	0.276955332	C	CGGCGG
109633	rs226505	22	45706777	0.009920635	0.583499006	0.300595238	0.573578371	0.290674603	0.282903768	C	A
109639	rs6007583	22	45706994	0.170634921	0.112326044	0.348214286	0.058308877	0.177579365	0.235888242	A	G
109657	rs226506	22	45707520	0.009920635	0.591451292	0.305555556	0.581530657	0.295634921	0.285895737	G	T
109663	rs226507	22	45707737	0.009920635	0.592445328	0.307539683	0.582524693	0.297619048	0.284905645	C	G
109693	rs79055	22	45708623	0.011904762	0.587475149	0.299603175	0.575570387	0.287698413	0.287871975	C	T
109705	rs73440432	22	45708960	0.478174603	0.105367793	0.027777778	0.37280681	0.450396825	0.077590015	C	T
109744	rs67085454	22	45710240	0.006944444	0.587475149	0.297619048	0.580530705	0.290674603	0.289856101	AAAACT	A
109866	rs6006984	22	45714937	0.869047619	0.296222664	0.524801587	0.572824955	0.344246032	0.228578923	T	C
109886	rs6519922	22	45715608	0.868055556	0.294234592	0.521825397	0.573820963	0.346230159	0.227590804	C	T
109887	rs6519923	22	45715624	0.868055556	0.294234592	0.523809524	0.573820963	0.344246032	0.229574931	A	G
109893	rs226493	22	45715887	0.011904762	0.590457256	0.320436508	0.578552495	0.308531746	0.270020749	A	G
109902	rs8138866	22	45716397	0.91468254	0.2972167	0.521825397	0.61746584	0.392857143	0.224608697	A	G
109940	rs6007587	22	45717524	0.869047619	0.294234592	0.521825397	0.574813027	0.347222222	0.227590804	C	T
109946	rs720682	22	45717859	0.867063492	0.293240557	0.521825397	0.573822935	0.345238095	0.22858484	C	T
109951	rs1473953	22	45718041	0.885912698	0.293240557	0.521825397	0.592672142	0.364087302	0.22858484	A	G
109965	rs7286605	22	45718627	0.011904762	0.589463221	0.297619048	0.577558459	0.285714286	0.291844173	G	A
109968	rs7290139	22	45718743	0.011904762	0.590457256	0.297619048	0.578552495	0.285714286	0.292838209	A	G
109998	rs4823460	22	45719634	0.011904762	0.587475149	0.297619048	0.575570387	0.285714286	0.289856101	C	T
110008	rs4823461	22	45719817	0.007936508	0.589463221	0.297619048	0.581526713	0.28968254	0.291844173	G	T
110044	rs1807549	22	45720894	0.007936508	0.587475149	0.297619048	0.579538641	0.28968254	0.289856101	C	T
110051	rs738170	22	45721196	0.005952381	0.586481113	0.297619048	0.580528732	0.291666667	0.288862066	C	T
110060	rs74481430	22	45721547	0.08531746	0.052683897	0.155753968	0.032633564	0.070436508	0.103070072	G	C
110097	rs6006985	22	45723116	0.887896825	0.294234592	0.527777778	0.593662233	0.360119048	0.233543185	A	G
110106	rs6006987	22	45723320	0.874007937	0.293240557	0.525793651	0.58076738	0.348214286	0.232553094	C	A
110107	rs9615107	22	45723326	0.012896825	0.590457256	0.299603175	0.577560431	0.286706349	0.290854082	C	G
110125	rs6007591	22	45723696	0.912698413	0.290258449	0.525793651	0.622439963	0.386904762	0.235535201	G	C
110126	rs6007591	22	45723696	0.037698413	0.002982107	0	0.034716305	0.037698413	0.002982107	G	T
110135	rs11556482	22	45723807	0.891865079	0.293240557	0.525793651	0.598624523	0.366071429	0.232553094	G	C
110139	rs17851057	22	45723842	0.890873016	0.293240557	0.526785714	0.597632459	0.364087302	0.233545158	G	A
110141	rs9615108	22	45723854	0.007936508	0.590457256	0.300595238	0.582520749	0.29265873	0.289862018	C	G
110167	rs34080495	22	45724513	0.871031746	0.293240557	0.535714286	0.577791189	0.33531746	0.242473729	TA	T
110172	rs6007592	22	45724727	0.884920635	0.275347913	0.525793651	0.609572722	0.359126984	0.250445738	G	A
110174	rs8137209	22	45724761	0.132936508	0.054671968	0.155753968	0.07826454	0.02281746	0.101082	C	T
110180	rs736037	22	45724999	0.912698413	0.275347913	0.527777778	0.6373505	0.384920635	0.252429865	G	A
110182	rs6006988	22	45725106	0.885912698	0.275347913	0.527777778	0.610564786	0.358134921	0.252429865	T	C
110191	rs2350628	22	45725276	0.885912698	0.275347913	0.527777778	0.610564786	0.358134921	0.252429865	G	A
110195	rs742013	22	45725392	0.912698413	0.275347913	0.527777778	0.6373505	0.384920635	0.252429865	T	C
110199	rs742014	22	45725524	0.912698413	0.275347913	0.527777778	0.6373505	0.384920635	0.252429865	C	T
110205	rs736702	22	45725600	0.911706349	0.275347913	0.529761905	0.636358437	0.381944444	0.254413992	A	G
110221	rs7284990	22	45726220	0.08531746	0.053677932	0.159722222	0.031639528	0.074404762	0.10604429	A	G
110279	rs1569414	22	45727565	0.909722222	0.273359841	0.521825397	0.636362381	0.387896825	0.248465556	T	G
110283	rs1569415	22	45727688	0.908730159	0.25944334	0.521825397	0.649286819	0.386904762	0.262382057	C	A
110285	rs73890287	22	45727751	0.126984127	0.092445328	0.001984127	0.034538799	0.125	0.090461201	C	T
110287	rs138809539	22	45727778	0.909722222	0.272365805	0.521825397	0.637356417	0.387896825	0.249459592	CCCT	C
110299	rs67515296	22	45728163	0.879960317	0.272365805	0.521825397	0.607594512	0.358134921	0.249459592	CCTT	C
110305	rs6007594	22	45728370	0.879960317	0.272365805	0.521825397	0.607594512	0.358134921	0.249459592	G	A
110317	rs538777006;rs538777006;rs538777006;rs550096530	22	45728632	0.213293651	0.048707753	0.080357143	0.164585897	0.132936508	0.031649389	C	CT
110318	rs538777006;rs538777006;rs538777006;rs550096530	22	45728632	0.623015873	0.246520875	0.441468254	0.376494998	0.181547619	0.194947379	C	CTT
110319	rs538777006;rs538777006;rs538777006;rs550096530	22	45728632	0.010912698	0.000994036	0.00297619	0.009918663	0.007936508	0.001982155	C	CTTT
110320	rs538777006;rs538777006;rs538777006;rs550096530	22	45728632	0.005952381	0.001988072	0.00297619	0.003964309	0.00297619	0.000988119	C	T
110345	rs7284348	22	45729382	0.905753968	0.276341948	0.527777778	0.62941202	0.37797619	0.251435829	C	T
110349	rs6006989	22	45729424	0.906746032	0.272365805	0.521825397	0.634380227	0.384920635	0.249459592	G	A
110414	rs738176	22	45731182	0.007936508	0.586481113	0.317460317	0.578544605	0.30952381	0.269020796	C	T
110441	rs2205661	22	45731759	0.010912698	0.529821074	0.320436508	0.518908375	0.30952381	0.209384566	G	C
110448	rs8138606	22	45731913	0.248015873	0.001988072	0	0.246027801	0.248015873	0.001988072	A	G
110462	rs11704481	22	45732328	0.008928571	0.579522863	0.398809524	0.570594291	0.389880952	0.180713339	G	A
110534	rs5845703	22	45734122	0.052579365	0.587475149	0.321428571	0.534895784	0.268849206	0.266046578	A	AT
110540	rs2009848	22	45734206	0.050595238	0.591451292	0.320436508	0.540856054	0.26984127	0.271014784	A	G
110566	rs3788649	22	45734860	0.913690476	0.288270378	0.531746032	0.625420098	0.381944444	0.243475654	T	C
110583	rs149025543	22	45735338	0.146825397	0.095427435	0.001984127	0.051397961	0.14484127	0.093443308	CAT	C
110595	rs998706	22	45735606	0.020833333	0.516898608	0.325396825	0.496065275	0.304563492	0.191501783	T	C
110599	rs998705	22	45735741	0.049603175	0.517892644	0.319444444	0.46828947	0.26984127	0.1984482	T	C
110632	rs1056322	22	45736434	0.911706349	0.347912525	0.510912698	0.563793824	0.400793651	0.163000174	C	G
110634	rs2064068	22	45736485	0.015873016	0.514910537	0.318452381	0.499037521	0.302579365	0.196458156	C	T
110650	rs5766662	22	45736871	0.007936508	0.514910537	0.316468254	0.506974029	0.308531746	0.198442283	T	C
110664	rs1044742	22	45737290	0.014880952	0.514910537	0.319444444	0.500029584	0.304563492	0.195466092	G	A
110665	rs1044744	22	45737310	0.910714286	0.350894632	0.507936508	0.559819654	0.402777778	0.157041876	A	G
110669	rs6007600	22	45737481	0.910714286	0.351888668	0.510912698	0.558825618	0.399801587	0.15902403	T	C
110670	rs10343	22	45737487	0.014880952	0.513916501	0.31547619	0.499035549	0.300595238	0.198440311	G	A
110678	rs1044758	22	45737787	0.08234127	0.05666004	0.154761905	0.02568123	0.072420635	0.098101865	A	G
110942	rs1951737	14	24422795	0.803571429	0.054671968	0.134920635	0.74889946	0.668650794	0.080248667	A	G
110958	rs78299733	14	24422915	0.641865079	0.051689861	0.009920635	0.590175219	0.631944444	0.041769226	T	G
110960	rs112883733	14	24422936	0.640873016	0.051689861	0.009920635	0.589183155	0.630952381	0.041769226	C	G
110961	rs113357631	14	24422946	0.640873016	0.051689861	0.009920635	0.589183155	0.630952381	0.041769226	A	ACT
110965	rs4457918	14	24422995	0.643849206	0.051689861	0.009920635	0.592159346	0.633928571	0.041769226	T	G
110966	rs17099455	14	24423007	0.639880952	0.051689861	0.009920635	0.588191092	0.629960317	0.041769226	G	A
110973	rs2273944	14	24423090	0.828373016	0.087475149	0.135912698	0.740897867	0.692460317	0.048437549	A	G
110988	rs8007763	14	24423329	0.634920635	0.051689861	0.009920635	0.583230774	0.625	0.041769226	G	C
110992	rs8009022	14	24423370	0.651785714	0.051689861	0.009920635	0.600095853	0.641865079	0.041769226	C	T
111005	rs8010151	14	24423582	0.641865079	0.051689861	0.009920635	0.590175219	0.631944444	0.041769226	A	G
111009	rs8009599	14	24423666	0.640873016	0.051689861	0.009920635	0.589183155	0.630952381	0.041769226	C	T
111018	rs11158470	14	24423918	0.629960317	0.051689861	0.009920635	0.578270457	0.620039683	0.041769226	C	T
111049	rs12147221	14	24424367	0.623015873	0.078528827	0.009920635	0.544487046	0.613095238	0.068608192	G	A
111073	rs10137990	14	24425058	0.642857143	0.051689861	0.009920635	0.591167282	0.632936508	0.041769226	G	T
111075	rs111631601	14	24425151	0.10218254	0.048707753	0.010912698	0.053474786	0.091269841	0.037795055	C	T
111083	rs2984817	14	24425427	0.700396825	0.051689861	0.009920635	0.648706965	0.69047619	0.041769226	C	G
111104	rs58329055	14	24425732	0.700396825	0.051689861	0.009920635	0.648706965	0.69047619	0.041769226	G	A
111105	rs201968071	14	24425806	0.691468254	0.051689861	0.010912698	0.639778393	0.680555556	0.040777162	TC	T
111116	rs112772981	14	24425993	0.779761905	0.053677932	0.134920635	0.726083972	0.64484127	0.081242703	G	A
111127	rs112944764	14	24426320	0.700396825	0.046719682	0.008928571	0.653677143	0.691468254	0.03779111	C	G
111128	rs572943393	14	24426343	0.10218254	0.043737575	0.008928571	0.058444965	0.093253968	0.034809003	T	C
111139	rs145219936	14	24426595	0.698412698	0.051689861	0.009920635	0.646722838	0.688492063	0.041769226	GGA	G
111151	rs66683150	14	24426764	0.689484127	0.051689861	0.009920635	0.637794266	0.679563492	0.041769226	TC	T
111152	rs13379296	14	24426797	0.779761905	0.053677932	0.145833333	0.726083972	0.633928571	0.092155401	C	A
111165	rs73600730	14	24427358	0.701388889	0.051689861	0.009920635	0.649699028	0.691468254	0.041769226	T	C
111166	rs149805904	14	24427377	0.000992063	0.092445328	0.001984127	0.091453265	0.000992063	0.090461201	T	C
111197	rs6573484	14	24428285	0.630952381	0.051689861	0.010912698	0.57926252	0.620039683	0.040777162	A	G
111202	rs6573485	14	24428385	0.630952381	0.051689861	0.009920635	0.57926252	0.621031746	0.041769226	C	T
111214	rs6573486	14	24428509	0.629960317	0.051689861	0.009920635	0.578270457	0.620039683	0.041769226	G	A
111220	rs6573487	14	24428545	0.701388889	0.051689861	0.009920635	0.649699028	0.691468254	0.041769226	T	C
111221	rs6573488	14	24428555	0.701388889	0.051689861	0.009920635	0.649699028	0.691468254	0.041769226	C	T
111228	rs60914253	14	24428699	0.488095238	0.048707753	0.009920635	0.439387485	0.478174603	0.038787119	C	T
111234	rs7154783	14	24428762	0.694444444	0.052683897	0.014880952	0.641760548	0.679563492	0.037802944	G	A
111236	rs7156226	14	24428798	0.688492063	0.051689861	0.009920635	0.636802203	0.678571429	0.041769226	C	T
111264	rs79275197	14	24429194	0.624007937	0.026838966	0.005952381	0.59716897	0.618055556	0.020886585	T	C
111294	rs1957687	14	24429610	0.732142857	0.161033797	0.375992063	0.57110906	0.356150794	0.214958266	G	A
111295	rs1957687	14	24429610	0.148809524	0.270377734	0.441468254	0.12156821	0.29265873	0.17109052	G	T
111309	rs5807245	14	24429848	0.728174603	0.160039761	0.39781746	0.568134842	0.330357143	0.237777699	TC	T
111313	rs1957688	14	24429953	0.728174603	0.160039761	0.39781746	0.568134842	0.330357143	0.237777699	G	A
111318	rs199531639	14	24430148	0.270833333	0	0	0.270833333	0.270833333	0	G	GT
111371	rs139045649	14	24432493	0.696428571	0.171968191	0.505952381	0.524460381	0.19047619	0.33398419	G	C
111380	rs148374592	14	24433294	0.053571429	0.062624254	0.156746032	0.009052826	0.103174603	0.094121777	G	A
111383	rs72488277	14	24433414	0.722222222	0.167992048	0.398809524	0.554230175	0.323412698	0.230817476	C	G
111390	rs534152860	14	24433598	0.271825397	0	0	0.271825397	0.271825397	0	A	G
111411	rs550521171	14	24434860	0.313492063	0	0	0.313492063	0.313492063	0	T	A
111471	rs148043130	14	24436706	0.706349206	0.154075547	0.408730159	0.55227366	0.297619048	0.254654612	G	C
112063	rs4789093	17	72708088	0.797619048	0.968190855	0.886904762	0.170571807	0.089285714	0.081286093	T	C
112309	rs4925345	20	60704117	0.778769841	0.999005964	1	0.220236123	0.221230159	0.000994036	A	G
112314	rs4925346	20	60704185	0.778769841	0.999005964	1	0.220236123	0.221230159	0.000994036	T	C
112491	rs6061438	20	60709088	0.678571429	0.998011928	0.96031746	0.3194405	0.281746032	0.037694468	T	C
112590	rs2814778	1	159174683	0.999007937	0.005964215	0	0.993043722	0.999007937	0.005964215	T	C
112943	rs55885223	17	73780135	0.004960317	0.149105368	0.000992063	0.14414505	0.003968254	0.148113304	G	C
113083	rs11116766	12	85676695	0.574404762	0.046719682	0.209325397	0.52768508	0.365079365	0.162605715	T	A
113371	rs12821696	12	85687598	0.001984127	0.093439364	0.000992063	0.091455237	0.000992063	0.0924473	T	A
113381	rs11116774	12	85688192	0.574404762	0.046719682	0.209325397	0.52768508	0.365079365	0.162605715	T	G
113386	rs17012672	12	85688345	0.574404762	0.046719682	0.209325397	0.52768508	0.365079365	0.162605715	A	G
113521	rs58280909	12	85692840	0.245039683	0.000994036	0	0.244045647	0.245039683	0.000994036	A	AAC
113527	rs13353080	12	85693037	0.262896825	0.000994036	0	0.26190279	0.262896825	0.000994036	G	C
113601	rs17500863	7	27185520	0.212301587	0.027833002	0	0.184468585	0.212301587	0.027833002	G	A
113661	rs73290311	7	27187862	0.196428571	0.027833002	0	0.168595569	0.196428571	0.027833002	G	T
113701	rs371988880	7	27189776	0.181547619	0.026838966	0.001984127	0.154708653	0.179563492	0.024854839	T	TTC
113744	rs180975323	8	11926982	0.012896825	0.088469185	0.000992063	0.075572359	0.011904762	0.087477121	G	A
113868	rs12721620	7	99358615	0.336309524	0.000994036	0	0.335315488	0.336309524	0.000994036	G	A
114047	rs2687117	7	99365451	0.601190476	0.997017893	1	0.395827416	0.398809524	0.002982107	A	G
114263	rs4281055	7	99373649	0.174603175	0.972166998	0.996031746	0.797563823	0.821428571	0.023864748	G	A
114532	rs143656588	1	1408550	0.070436508	0.057654076	0.126984127	0.012782432	0.056547619	0.069330051	C	T
114581	rs78712159	1	1409639	0.273809524	0.00695825	0.489087302	0.266851273	0.215277778	0.482129051	C	G
114671	rs35666103	1	1411575	0.290674603	0.005964215	0.470238095	0.284710388	0.179563492	0.464273881	G	C
114827	rs79585054	1	1414689	0.048611111	0.049701789	0.088293651	0.001090678	0.03968254	0.038591862	C	T
114828	rs35839908	1	1414704	0.306547619	0.008946322	0.534722222	0.297601297	0.228174603	0.5257759	C	G
114854	rs1153104	1	1415063	0.844246032	0.028827038	0.55952381	0.815418994	0.284722222	0.530696772	T	G
114886	rs1153106	1	1415476	0.844246032	0.028827038	0.55952381	0.815418994	0.284722222	0.530696772	G	C
114943	rs371215775	1	1416451	0.226190476	0.028827038	0.003968254	0.197363438	0.222222222	0.024858784	T	C
114953	rs200239479	1	1417036	0.277777778	0.00695825	0.490079365	0.270819527	0.212301587	0.483121115	G	C
115086	rs35275877	1	1419392	0.268849206	0.00695825	0.487103175	0.261890956	0.218253968	0.480144924	C	T
115172	rs113537492	1	1420890	0.068452381	0.050695825	0.126984127	0.017756556	0.058531746	0.076288302	G	A
115379	rs77172447	1	1423729	0.28968254	0.00695825	0.489087302	0.282724289	0.199404762	0.482129051	C	T
115452	rs3215838	1	1424958	0.248015873	0.00695825	0.487103175	0.241057623	0.239087302	0.480144924	C	CTA
115465	rs61744101	1	1425147	0.296626984	0.00695825	0.488095238	0.289668734	0.191468254	0.481136988	T	C
115496	rs2242395	1	1425502	0.317460317	0.023856859	0.488095238	0.293603459	0.170634921	0.464238379	A	G
115792	rs28394081	1	1430737	0.286706349	0.00695825	0.490079365	0.279748099	0.203373016	0.483121115	G	A
115882	rs904590	1	1431998	0.149801587	0.032803181	0.014880952	0.116998406	0.134920635	0.017922229	G	A
116223	rs59034049	15	72569369	0.285714286	0.001988072	0.075396825	0.283726214	0.21031746	0.073408754	G	A
116484	rs546834252	15	72580179	0.475198413	0.040755467	0.212301587	0.434442946	0.262896825	0.17154612	C	CT
117111	rs8032276	15	72605641	0.294642857	0.001988072	0.050595238	0.292654786	0.244047619	0.048607167	A	C
117198	rs8031264	15	72609052	0.361111111	0.001988072	0.050595238	0.35912304	0.310515873	0.048607167	T	C
117623	rs111764246	12	20973697	0.243055556	0.001988072	0.113095238	0.241067484	0.129960317	0.111107167	A	G
117872	rs1581193	12	20978138	0.691468254	0.80417495	0.955357143	0.112706696	0.263888889	0.151182193	T	C
117951	rs34082239	12	20980507	0.695436508	0.803180915	0.954365079	0.107744407	0.258928571	0.151184165	CT	C
118300	rs2196027	12	20988898	0.220238095	0.000994036	0.109126984	0.219244059	0.111111111	0.108132948	C	G
118368	rs12582847	12	20990430	0.087301587	0.050695825	0.180555556	0.036605762	0.093253968	0.129859731	A	G
118420	rs142998208	12	20992148	0.088293651	0.04473161	0.177579365	0.04356204	0.089285714	0.132847755	TA	T
118426	rs79330701	12	20992293	0.087301587	0.041749503	0.178571429	0.045552084	0.091269841	0.136821926	C	T
118427	rs78737824	12	20992305	0.087301587	0.041749503	0.178571429	0.045552084	0.091269841	0.136821926	G	C
118444	rs75540303	12	20992857	0.08531746	0.041749503	0.178571429	0.043567957	0.093253968	0.136821926	C	A
118488	rs61219310	12	20994211	0.087301587	0.050695825	0.178571429	0.036605762	0.091269841	0.127875604	T	C
118561	rs75146866	12	20995919	0.087301587	0.050695825	0.178571429	0.036605762	0.091269841	0.127875604	C	T
118579	rs11045553	12	20996286	0	0.072564612	0.089285714	0.072564612	0.089285714	0.016721102	C	T
118637	rs149177654	12	20997739	0.087301587	0.041749503	0.179563492	0.045552084	0.092261905	0.137813989	G	A
118734	rs535682123;rs57734298	12	21000153	0.084325397	0.049701789	0.132936508	0.034623608	0.048611111	0.083234719	TA	TAA
118735	rs535682123;rs57734298	12	21000153	0.14781746	0.647117296	0.516865079	0.499299836	0.369047619	0.130252217	TA	T
118843	rs115516782	12	21003108	0.073412698	0.049701789	0.180555556	0.023710909	0.107142857	0.130853766	C	T
118852	rs141453351	12	21003306	0.088293651	0.049701789	0.180555556	0.038591862	0.092261905	0.130853766	C	T
118967	rs75775088	12	21006690	0.091269841	0.041749503	0.180555556	0.049520338	0.089285714	0.138806053	G	A
118979	esv3628794	12	21006856	0.068452381	0.045725646	0.152777778	0.022726735	0.084325397	0.107052132	T	<INS:ME:ALU>
119140	rs12579674	12	21011753	0.087301587	0.049701789	0.180555556	0.037599798	0.093253968	0.130853766	A	T
119143	rs12579677	12	21011792	0.073412698	0.049701789	0.180555556	0.023710909	0.107142857	0.130853766	A	G
119155	rs12582527	12	21012137	0.087301587	0.049701789	0.179563492	0.037599798	0.092261905	0.129861703	G	T
119177	rs564666740	12	21012428	0	0.072564612	0.094246032	0.072564612	0.094246032	0.021681419	C	G
119325	rs16923270	12	21015815	0.073412698	0.050695825	0.180555556	0.022716873	0.107142857	0.129859731	T	G
119361	rs4149126	12	21017036	0.087301587	0.050695825	0.179563492	0.036605762	0.092261905	0.128867667	C	T
119541	rs147312058	12	21021945	0.073412698	0.049701789	0.180555556	0.023710909	0.107142857	0.130853766	C	T
119840	rs71583728	12	21030384	0.087301587	0.050695825	0.180555556	0.036605762	0.093253968	0.129859731	G	A
119846	rs4149136	12	21030584	0.087301587	0.050695825	0.180555556	0.036605762	0.093253968	0.129859731	G	A
119929	rs72233882	12	21033058	0.074404762	0.050695825	0.180555556	0.023708937	0.106150794	0.129859731	CAAAT	C
119962	rs4149144	12	21034017	0.193452381	0.049701789	0.287698413	0.143750592	0.094246032	0.237996623	A	T
120228	rs79529740	12	21042075	0	0.061630219	0	0.061630219	0	0.061630219	A	G
120625	rs75072111	12	21054889	0	0.059642147	0	0.059642147	0	0.059642147	A	G
120738	rs7957904	12	21058152	0.318452381	0.001988072	0.089285714	0.316464309	0.229166667	0.087297643	G	T
120754	rs58213259	12	21058602	0.333333333	0.001988072	0.089285714	0.331345262	0.244047619	0.087297643	G	T
120829	rs112836316	12	21061121	0.321428571	0.001988072	0.089285714	0.3194405	0.232142857	0.087297643	TTAAA	T
120884	rs6487175	12	21062756	0.833333333	0.941351889	0.986111111	0.108018555	0.152777778	0.044759222	A	C
[truncated: 305,020 more rows]
