# Supplementary material for: Evidence of Recent Intricate Adaptation in Human Populations
Source: PLoS One. 2016 Dec 19;11(12):e0165870. doi: 10.1371/journal.pone.0165870 (PMC5167553; doi:10.1371/journal.pone.0165870)
Supplement: S1 File — (ZIP) [file pone.0165870.s009.zip › transdafN.csv]

	rs	chr	position	af_afr	af_eur	af_eas	daf_AFRvsEUR	daf_AFRvsEAS	daf_EURvsEAS	ref	alt
9	rs71237242	8	52723216	0.054563492	0.878727634	0.632936508	0.824164142	0.578373016	0.245791126	T	TCCCC
13	rs195417	6	37329001	0.790674603	0.010934394	0.10218254	0.77974021	0.688492063	0.091248146	A	G
26	rs7784684	7	40167762	0	0	0.026785714	0	0.026785714	0.026785714	G	A
27	rs7784684	7	40167762	0.784722222	0.005964215	0	0.778758008	0.784722222	0.005964215	G	T
34	rs1039723	17	29286847	0.691468254	0.011928429	0.000992063	0.679539825	0.69047619	0.010936366	G	A
35	rs1039724	17	29286855	0.818452381	0.011928429	0.000992063	0.806523952	0.817460317	0.010936366	G	C
36	rs377085418	15	30712605	0.191468254	0.944333996	0.987103175	0.752865742	0.795634921	0.042769179	A	G
180	rs569833431	17	29307091	0.756944444	0.012922465	0.000992063	0.744021979	0.755952381	0.011930402	A	G
221	rs199660087	17	19015683	0.962301587	0.203777336	0.989087302	0.758524251	0.026785714	0.785309966	G	C
414	rs1043809	17	19239432	0.010912698	0.811133201	0.003968254	0.800220502	0.006944444	0.807164947	C	T
445	rs8041218	15	25501278	0.467261905	0.01888668	0.025793651	0.448375225	0.441468254	0.006906971	C	T
514	rs772922	12	56403953	0.228174603	0.921471173	0.988095238	0.69329657	0.759920635	0.066624065	G	A
577	rs3739934	9	20331681	0.766865079	0.033797217	0.255952381	0.733067863	0.510912698	0.222155164	G	A
604	rs76805632	1	116164595	0.020833333	0.070576541	0.092261905	0.049743207	0.071428571	0.021685364	G	A
668	rs7705312	5	72747641	0.85218254	0.086481113	0.456349206	0.765701426	0.395833333	0.369868093	A	G
697	rs12655945	5	72748756	0.875	0.086481113	0.462301587	0.788518887	0.412698413	0.375820474	C	G
717	rs6666475	1	173605198	0.726190476	0.004970179	0	0.721220297	0.726190476	0.004970179	C	T
874	rs148126350	11	66964379	0.367063492	0	0	0.367063492	0.367063492	0	A	AAAAG
886	rs57419231	8	41986372	0.601190476	0.002982107	0	0.598208369	0.601190476	0.002982107	G	T
891	rs7833810	8	41986426	0.601190476	0.002982107	0	0.598208369	0.601190476	0.002982107	G	A
894	rs7835091	8	41986576	0.601190476	0.002982107	0	0.598208369	0.601190476	0.002982107	C	T
954	rs8039427	15	48484413	0.514880952	0	0.428571429	0.514880952	0.086309524	0.428571429	G	A
970	rs5812436	15	48485596	0.30952381	1	0.573412698	0.69047619	0.263888889	0.426587302	GTATAA	G
979	rs2413887	15	48485926	0.056547619	0.997017893	0.017857143	0.940470274	0.038690476	0.97916075	T	C
997	rs7170537	15	48486980	0.304563492	1	0.573412698	0.695436508	0.268849206	0.426587302	C	T
1014	rs12593011	15	48487710	0.268849206	1	0.574404762	0.731150794	0.305555556	0.425595238	T	C
1017	rs12913316	15	48487854	0.320436508	1	0.573412698	0.679563492	0.25297619	0.426587302	C	T
1022	rs2413888	15	48487982	0.364087302	1	0.573412698	0.635912698	0.209325397	0.426587302	G	T
1030	rs8037482	15	48488296	0.523809524	0	0.425595238	0.523809524	0.098214286	0.425595238	A	G
1058	rs60287809	15	48489495	0.318452381	0	0.425595238	0.318452381	0.107142857	0.425595238	T	C
1090	rs4774513	15	48491543	0.304563492	1	0.570436508	0.695436508	0.265873016	0.429563492	A	T
1105	rs148541045	15	48492485	0.517857143	0	0.427579365	0.517857143	0.090277778	0.427579365	TTTGA	T
1254	rs567628597	1	159321353	0.740079365	0.002982107	0	0.737097258	0.740079365	0.002982107	TG	T
1259	rs58650325	1	159321589	0.741071429	0.002982107	0	0.738089321	0.741071429	0.002982107	A	G
1269	rs2719918	15	25488786	0.868055556	0.038767396	0.025793651	0.82928816	0.842261905	0.012973745	T	G
1439	rs4288820	12	79938830	0.858134921	0.014910537	0.21031746	0.843224384	0.64781746	0.195406924	C	T
1441	rs144949375	12	79938856	0.005952381	0.67693837	0.420634921	0.670985989	0.41468254	0.256303449	G	A
1463	rs7134679	12	79939504	0.729166667	0.013916501	0.21031746	0.715250166	0.518849206	0.196400959	G	A
1472	rs10778677	12	79939895	0.788690476	0.013916501	0.21031746	0.774773975	0.578373016	0.196400959	A	C
1744	rs9907077	17	29298909	0.774801587	0.011928429	0.000992063	0.762873158	0.773809524	0.010936366	G	A
1831	rs2289443	4	75023709	0.194444444	0.95526839	0.824404762	0.760823945	0.629960317	0.130863628	C	T
1865	rs11872009	17	51515994	0.248015873	0.003976143	0	0.24403973	0.248015873	0.003976143	G	A
2335	rs58204547	17	20688483	0.301587302	0.000994036	0	0.300593266	0.301587302	0.000994036	C	T
2348	rs2958475	17	20688829	0.08234127	0.892644135	0.517857143	0.810302865	0.435515873	0.374786992	T	C
2352	rs73295949	17	20688948	0.30952381	0.000994036	0.000992063	0.308529774	0.308531746	1.97E-06	T	C
2392	rs73290322	7	27198326	0.208333333	0.027833002	0	0.180500331	0.208333333	0.027833002	G	C
2472	rs17114325	14	29327785	0.614087302	0.001988072	0.010912698	0.61209923	0.603174603	0.008924627	T	C
2502	rs6533435	4	110474660	0.586309524	0.000994036	0	0.585315488	0.586309524	0.000994036	C	T
2515	rs6830772	4	110475069	0.596230159	0.000994036	0	0.595236123	0.596230159	0.000994036	T	C
2520	rs2062970	4	110475250	0.586309524	0.000994036	0	0.585315488	0.586309524	0.000994036	G	T
2807	rs57518518	17	73346942	0.1875	0.000994036	0	0.186505964	0.1875	0.000994036	T	C
2949	rs367781708	17	73351626	0.281746032	0.029821074	0.005952381	0.251924958	0.275793651	0.023868693	G	GA
3642	rs6847183	4	177800740	0.204365079	0.002982107	0	0.201382972	0.204365079	0.002982107	G	A
3728	rs113549889	15	90494245	0.240079365	0.003976143	0	0.236103222	0.240079365	0.003976143	G	A
3837	rs58485233	15	45209150	0.317460317	0.051689861	0.010912698	0.265770457	0.306547619	0.040777162	C	T
4232	rs374539948	15	45221330	0.576388889	0.004970179	0.017857143	0.57141871	0.558531746	0.012886964	C	CAT
4324	rs547702075	1	173979482	0.261904762	0	0	0.261904762	0.261904762	0	TC	T
4444	rs113565337	1	173984506	0.013888889	0.111332008	0.202380952	0.097443119	0.188492063	0.091048944	C	CTT
4476	rs76529214	22	35560318	0.048611111	0.07554672	0.00297619	0.026935609	0.045634921	0.072570529	A	C
5393	rs76967278	13	84481760	0.040674603	0.054671968	0.052579365	0.013997365	0.011904762	0.002092603	G	C
5425	rs2589373	15	79044865	0.915674603	0.940357853	0.988095238	0.02468325	0.072420635	0.047737385	C	T
5431	rs7182993	15	79045014	0.117063492	0.746520875	0.119047619	0.629457383	0.001984127	0.627473256	G	A
5432	rs7182694	15	79045030	0.117063492	0.746520875	0.119047619	0.629457383	0.001984127	0.627473256	C	T
5433	rs7182567	15	79045054	0.117063492	0.746520875	0.119047619	0.629457383	0.001984127	0.627473256	A	G
5455	rs12917502	15	79045521	0.119047619	0.744532803	0.119047619	0.625485184	0	0.625485184	T	C
5483	rs28488065	8	142400454	0.729166667	0.002982107	0	0.726184559	0.729166667	0.002982107	T	C
5504	rs67488424	8	142401116	0.300595238	0.001988072	0	0.298607167	0.300595238	0.001988072	G	A
5507	rs67794487	8	142401140	0.301587302	0.001988072	0	0.29959923	0.301587302	0.001988072	G	A
5555	rs68107840	8	142402629	0.790674603	0.002982107	0	0.787692496	0.790674603	0.002982107	G	A
5639	rs2356365	2	8807989	0.198412698	0.935387674	1	0.736974976	0.801587302	0.064612326	T	C
5657	rs148366581	2	8808450	0.206349206	0.928429423	0.994047619	0.722080217	0.787698413	0.065618196	G	GTGGATGGA
5658	rs138402285	2	8808499	0.135912698	0.483101392	0.494047619	0.347188693	0.358134921	0.010946227	A	AGGAT
5672	rs4442969	2	8809061	0.238095238	0.935387674	1	0.697292436	0.761904762	0.064612326	C	T
5710	rs3856461	2	8810012	0.228174603	0.935387674	1	0.707213071	0.771825397	0.064612326	C	T
5719	rs10188643	2	8810425	0.239087302	0.935387674	1	0.696300372	0.760912698	0.064612326	C	T
5754	rs1054765	2	8811354	0.048611111	0.798210736	0.827380952	0.749599624	0.778769841	0.029170217	C	A
5799	rs112043884	2	8812761	0.033730159	0.10139165	0.013888889	0.067661491	0.01984127	0.087502761	T	C
5805	rs4669329	2	8812950	0.206349206	0.93638171	1	0.730032503	0.793650794	0.06361829	C	A
5816	rs2356366	2	8813308	0.240079365	0.93638171	1	0.696302345	0.759920635	0.06361829	C	T
5968	rs113256915	2	8817175	0.033730159	0.100397614	0.013888889	0.066667456	0.01984127	0.086508725	G	A
5991	rs140572576	2	8817750	0.000992063	0.086481113	0.066468254	0.08548905	0.06547619	0.020012859	AAAAT	A
6084	rs11885600	2	8820400	0.265873016	0.065606362	0	0.200266654	0.265873016	0.065606362	A	G
6475	rs12494043	3	188664510	0.132936508	0.969184891	0.823412698	0.836248383	0.69047619	0.145772192	T	C
6710	rs34387204	11	71567338	0.672619048	0.058648111	0.221230159	0.613970936	0.451388889	0.162582047	CT	C
6717	rs2460252	11	71567504	0.672619048	0.058648111	0.221230159	0.613970936	0.451388889	0.162582047	T	C
6723	rs2511097	11	71567640	0.672619048	0.058648111	0.221230159	0.613970936	0.451388889	0.162582047	C	T
6724	rs2460253	11	71567674	0.671626984	0.059642147	0.220238095	0.611984837	0.451388889	0.160595948	C	T
6731	rs2511098	11	71567871	0.672619048	0.058648111	0.221230159	0.613970936	0.451388889	0.162582047	G	A
6739	rs58753893	11	71568252	0.671626984	0.058648111	0.221230159	0.612978873	0.450396825	0.162582047	T	TATGTTGGTA
6751	rs138934849	11	71568783	0.671626984	0.058648111	0.219246032	0.612978873	0.452380952	0.16059792	A	C
6754	rs75688007	11	71568849	0.665674603	0.058648111	0.215277778	0.607026492	0.450396825	0.156629666	C	T
6755	rs144784419	11	71568866	0.665674603	0.058648111	0.215277778	0.607026492	0.450396825	0.156629666	A	C
6757	rs1783960	11	71568977	0.670634921	0.058648111	0.221230159	0.611986809	0.449404762	0.162582047	G	A
6764	rs607319	11	71569205	0.671626984	0.058648111	0.221230159	0.612978873	0.450396825	0.162582047	T	G
6788	rs562469	11	71569843	0.670634921	0.058648111	0.221230159	0.611986809	0.449404762	0.162582047	A	T
6813	rs693648	11	71570446	0.692460317	0.058648111	0.221230159	0.633812206	0.471230159	0.162582047	G	A
6820	rs531326	11	71570656	0.671626984	0.058648111	0.221230159	0.612978873	0.450396825	0.162582047	T	C
6866	rs657819	11	71572024	0.550595238	0.057654076	0.222222222	0.492941163	0.328373016	0.164568147	T	C
6872	rs656990	11	71572209	0.529761905	0.057654076	0.222222222	0.472107829	0.307539683	0.164568147	T	C
6875	rs566965	11	71572251	0.529761905	0.057654076	0.222222222	0.472107829	0.307539683	0.164568147	T	C
6880	rs655259	11	71572543	0.529761905	0.057654076	0.222222222	0.472107829	0.307539683	0.164568147	T	A
6886	rs654780	11	71572695	0.529761905	0.057654076	0.222222222	0.472107829	0.307539683	0.164568147	C	A
6903	rs2845856	11	71573206	0.528769841	0.057654076	0.222222222	0.471115766	0.306547619	0.164568147	A	G
6917	rs513292	11	71573771	0.529761905	0.057654076	0.222222222	0.472107829	0.307539683	0.164568147	C	G
7161	rs56742876	12	123737175	0.380952381	0.992047714	1	0.611095333	0.619047619	0.007952286	TA	T
7349	rs199777374	12	123742918	0.22718254	0.991053678	1	0.763871138	0.77281746	0.008946322	AAAAAG	A
7399	rs7961303	12	123744746	0.381944444	0.992047714	1	0.610103269	0.618055556	0.007952286	T	C
7506	rs61037824	17	59462024	0.35515873	0.026838966	0.050595238	0.328319764	0.304563492	0.023756272	A	G
7522	rs73535863	16	29000808	0.294642857	0	0	0.294642857	0.294642857	0	C	T
7557	rs1802141	16	29002009	0.755952381	0.013916501	0.266865079	0.74203588	0.489087302	0.252948578	A	G
7651	rs28901645	2	234856355	0.270833333	0.004970179	0	0.265863154	0.270833333	0.004970179	C	T
7867	rs10519360	2	234863698	0.256944444	0.004970179	0	0.251974266	0.256944444	0.004970179	A	G
7878	rs28902168	2	234863932	0.274801587	0.004970179	0	0.269831408	0.274801587	0.004970179	G	A
7901	rs1661909	19	53507523	0.773809524	0.070576541	0.436507937	0.703232983	0.337301587	0.365931396	T	C
8039	rs78653272	2	21863247	0.270833333	0	0.031746032	0.270833333	0.239087302	0.031746032	A	G
8044	rs78159250	2	21863403	0.266865079	0	0.031746032	0.266865079	0.235119048	0.031746032	A	G
8089	rs2006198	2	21864717	0.612103175	0.027833002	0.031746032	0.584270173	0.580357143	0.00391303	A	G
8136	rs6737021	2	21866470	0.616071429	0.027833002	0.031746032	0.588238427	0.584325397	0.00391303	G	A
8180	rs72898238	2	21867503	0.628968254	0.028827038	0.031746032	0.600141216	0.597222222	0.002918994	A	G
8181	rs111678188	2	21867561	0.628968254	0.028827038	0.031746032	0.600141216	0.597222222	0.002918994	G	A
8204	rs17042818	2	21868469	0.62202381	0.027833002	0.031746032	0.594190808	0.590277778	0.00391303	T	C
8226	rs79153592	2	21869215	0.26984127	0	0.031746032	0.26984127	0.238095238	0.031746032	T	A
8232	rs11890428	2	21869357	0.614087302	0.027833002	0.031746032	0.5862543	0.58234127	0.00391303	A	G
8266	rs138082700	2	21870499	0.264880952	0	0.031746032	0.264880952	0.233134921	0.031746032	T	TAGA
8267	rs375545115	2	21870500	0.264880952	0	0.031746032	0.264880952	0.233134921	0.031746032	G	GCT
8428	rs6088433	20	32801859	0.111111111	0.093439364	0.172619048	0.017671747	0.061507937	0.079179684	A	G
8429	rs7262712	20	32801863	0.444444444	0.000994036	0	0.443450409	0.444444444	0.000994036	A	G
8522	rs8079833	17	73267773	0.660714286	0.001988072	0.099206349	0.658726214	0.561507937	0.097218278	G	A
8610	rs1858688	14	107236210	0.55952381	0.003976143	0	0.555547666	0.55952381	0.003976143	A	G
8615	rs540037789	14	107236332	0.55952381	0.003976143	0	0.555547666	0.55952381	0.003976143	AC	A
8705	rs17108015	5	147620666	0.199404762	0	0	0.199404762	0.199404762	0	G	A
8771	rs1992161	15	72701008	0.473214286	0.994035785	1	0.5208215	0.526785714	0.005964215	G	C
8812	rs12591626	15	72702237	0.107142857	0.033797217	0.113095238	0.07334564	0.005952381	0.079298021	A	G
8823	rs113156755	15	72702700	0.107142857	0.033797217	0.113095238	0.07334564	0.005952381	0.079298021	C	T
8854	rs17841142	15	72703588	0.107142857	0.033797217	0.113095238	0.07334564	0.005952381	0.079298021	A	G
8945	rs7178153	15	72706966	0.468253968	0.995029821	1	0.526775853	0.531746032	0.004970179	T	C
8952	rs4777510	15	72707096	0.118055556	0.95526839	0.763888889	0.837212834	0.645833333	0.191379501	G	T
9062	rs2577573	15	72711040	0.717261905	0.995029821	1	0.277767916	0.282738095	0.004970179	T	G
9127	rs4776596	15	72713958	0.161706349	0.948310139	0.948412698	0.78660379	0.786706349	0.000102559	A	G
9142	rs2592056	15	72714681	0.677579365	0.995029821	1	0.317450456	0.322420635	0.004970179	C	T
9169	rs72735123	15	72715872	0.116071429	0.043737575	0.000992063	0.072333854	0.115079365	0.042745511	G	A
9232	rs138443140	15	72718691	0.128968254	0.94333996	0.948412698	0.814371706	0.819444444	0.005072738	C	CTATT
9253	rs60702445	15	72719430	0.107142857	0.047713718	0.000992063	0.059429139	0.106150794	0.046721654	A	G
9272	rs56819667	15	72719897	0.107142857	0.047713718	0.000992063	0.059429139	0.106150794	0.046721654	A	G
9481	rs10851854	15	72728228	0.161706349	0.944333996	0.948412698	0.782627647	0.786706349	0.004078702	C	T
9690	rs7162856	15	72736081	0.115079365	0.047713718	0.000992063	0.067365647	0.114087302	0.046721654	T	C
9713	rs28393893	15	72737032	0.145833333	0.050695825	0.001984127	0.095137508	0.143849206	0.048711698	C	A
9744	rs33981145	15	72738621	0.66468254	0.975149105	0.999007937	0.310466566	0.334325397	0.023858831	ATT	A
9865	rs16956956	15	72743458	0.10515873	0.047713718	0.000992063	0.057445012	0.104166667	0.046721654	G	C
9919	rs1812842	15	72745906	0.16468254	0.944333996	0.948412698	0.779651456	0.783730159	0.004078702	T	C
9968	rs2706460	15	72748728	0.682539683	0.995029821	1	0.312490139	0.317460317	0.004970179	A	G
10052	rs8024715	15	72752052	0.134920635	0.053677932	0.001984127	0.081242703	0.132936508	0.051693805	T	C
10192	rs72735137	15	72757927	0.104166667	0.048707753	0.001984127	0.055458913	0.10218254	0.046723626	C	T
10262	rs72735139	15	72760137	0.107142857	0.047713718	0.000992063	0.059429139	0.106150794	0.046721654	A	C
10293	rs72735141	15	72761521	0.116071429	0.047713718	0.000992063	0.068357711	0.115079365	0.046721654	T	C
10496	rs7303243	12	34358741	0.51984127	0.008946322	0	0.510894948	0.51984127	0.008946322	G	A
10715	rs566915813	17	18967078	0.636904762	0.021868787	0.598214286	0.615035975	0.038690476	0.576345498	A	T
10727	rs372694321	17	18967148	0.214285714	0.012922465	0.391865079	0.201363249	0.177579365	0.378942614	T	G
10778	rs200311710	17	18967326	0.776785714	0.031809145	0.790674603	0.744976569	0.013888889	0.758865458	G	A
10810	rs12114193	8	90255921	0.534722222	0.007952286	0.057539683	0.526769936	0.47718254	0.049587396	A	G
10851	rs908589	4	156305126	0.307539683	0.00695825	0.130952381	0.300581432	0.176587302	0.12399413	G	T
10947	rs1890055	1	37239998	0.038690476	0.0944334	0.012896825	0.055742923	0.025793651	0.081536574	C	G
10948	rs1890055	1	37239998	0.00297619	0	0	0.00297619	0.00297619	0	C	T
11092	rs28435710	15	72899991	0.390873016	0.050695825	0.001984127	0.340177191	0.388888889	0.048711698	C	T
11158	rs72735194	15	72902187	0.387896825	0.050695825	0.001984127	0.337201	0.385912698	0.048711698	G	A
11268	rs236801	17	15477358	0.23015873	0.017892644	0.444444444	0.212266086	0.214285714	0.4265518	C	G
11615	ss1388041199	12	7591681	0.045634921	0.050695825	0.053571429	0.005060904	0.007936508	0.002875604	G	A
11744	rs57864543	2	114587539	0.743055556	0.988071571	0.999007937	0.245016015	0.255952381	0.010936366	T	TC
11790	rs111614344	9	94768536	0.02281746	0.068588469	0	0.045771009	0.02281746	0.068588469	T	C
11863	rs72813607	17	29461525	0.018849206	0.104373757	0	0.085524551	0.018849206	0.104373757	G	A
12073	rs7765651	6	113836206	0.540674603	0.004970179	0.021825397	0.535704424	0.518849206	0.016855218	A	T
12122	rs10965187	9	21930505	0.5	0.003976143	0	0.496023857	0.5	0.003976143	G	A
12135	rs10811639	9	21930803	0.70734127	0.004970179	0.007936508	0.702371091	0.699404762	0.002966329	A	G
12159	rs16888745	6	24166593	0.351190476	0.021868787	0	0.329321689	0.351190476	0.021868787	A	G
12183	rs1852644	2	73597718	0.895833333	0.298210736	0.218253968	0.597622598	0.677579365	0.079956767	A	G
12250	rs77661767	1	1510724	0.115079365	0.045725646	0.089285714	0.069353719	0.025793651	0.043560068	C	T
12330	rs148658673	17	48101841	0.411706349	0.916500994	0.933531746	0.504794645	0.521825397	0.017030752	T	TG
12429	rs61871905	10	113110224	0.543650794	0.012922465	0.000992063	0.530728328	0.54265873	0.011930402	G	A
12454	rs10713709	10	113110959	0.386904762	0.012922465	0.000992063	0.373982297	0.385912698	0.011930402	AG	A
12562	rs56661812	4	177790341	0.203373016	0.002982107	0	0.200390909	0.203373016	0.002982107	C	T
12659	rs6835565	4	177794005	0.201388889	0.003976143	0	0.197412746	0.201388889	0.003976143	A	G
12707	rs34822459	4	177795983	0	0.066600398	0.08234127	0.066600398	0.08234127	0.015740872	T	C
12714	rs11304694	4	177796241	0.265873016	0.010934394	0.006944444	0.254938622	0.258928571	0.003989949	AT	A
12746	rs57636262	1	116972187	0.560515873	0.01888668	0.053571429	0.541629193	0.506944444	0.034684749	C	CA
12796	rs113005481	1	116974168	0.296626984	0.003976143	0.028769841	0.292650841	0.267857143	0.024793698	G	C
12849	rs7550944	1	116975854	0.331349206	0	0	0.331349206	0.331349206	0	G	A
12903	rs142610361;rs199969029	4	82086723	0.099206349	0.026838966	0.018849206	0.072367383	0.080357143	0.00798976	C	CTT
12904	rs142610361;rs199969029	4	82086723	0.06547619	0.093439364	0.055555556	0.027963173	0.009920635	0.037883808	C	T
13082	rs17005082	4	82093868	0.084325397	0.167992048	0.074404762	0.083666651	0.009920635	0.093587286	T	C
13449	rs57574694	4	82106670	0.274801587	0.010934394	0.075396825	0.263867194	0.199404762	0.064462432	C	A
13613	rs6810829	4	82111812	0.276785714	0.010934394	0.08234127	0.265851321	0.194444444	0.071406876	G	A
13662	rs72881338	4	82113307	0.299603175	0.010934394	0.08234127	0.288668781	0.217261905	0.071406876	C	A
13673	rs72881339	4	82113834	0.303571429	0.010934394	0.08531746	0.292637035	0.218253968	0.074383067	T	C
13748	rs148028119	9	125700536	0.103174603	0.066600398	0	0.036574206	0.103174603	0.066600398	T	TA
14117	rs56243837	16	79833661	0.150793651	0.040755467	0.111111111	0.110038184	0.03968254	0.070355644	G	A
14532	rs11150217	16	79841752	0.704365079	0.997017893	1	0.292652813	0.295634921	0.002982107	C	T
14815	rs60254362	16	79846982	0.293650794	0.009940358	0.109126984	0.283710436	0.18452381	0.099186626	G	A
14969	rs34804052	16	79850301	0.216269841	0.08250497	0.015873016	0.133764871	0.200396825	0.066631954	C	G
15070	rs7498926	16	79852311	0.152777778	0.04473161	0.018849206	0.108046167	0.133928571	0.025882404	T	G
15120	rs62042418	16	79853165	0.00297619	0.07554672	0.015873016	0.072570529	0.012896825	0.059673704	G	C
15155	rs62042419	16	79853778	0.00297619	0.074552684	0.015873016	0.071576493	0.012896825	0.058679668	C	T
15181	rs62042420	16	79854257	0.00297619	0.078528827	0.013888889	0.075552637	0.010912698	0.064639938	C	T
15201	rs7184778	16	79854535	0.270833333	0.015904573	0.113095238	0.254928761	0.157738095	0.097190666	T	C
15403	rs62042422	16	79858762	0.00297619	0.074552684	0.015873016	0.071576493	0.012896825	0.058679668	C	T
15410	rs62042423	16	79858883	0.00297619	0.074552684	0.015873016	0.071576493	0.012896825	0.058679668	G	C
15431	rs141329162	16	79859259	0.00297619	0.076540755	0.015873016	0.073564565	0.012896825	0.06066774	CT	C
15441	rs76104213	16	79859390	0.00297619	0.076540755	0.015873016	0.073564565	0.012896825	0.06066774	C	G
15447	rs62042424	16	79859563	0.00297619	0.076540755	0.015873016	0.073564565	0.012896825	0.06066774	A	G
15450	rs62042429	16	79859580	0.00297619	0.076540755	0.015873016	0.073564565	0.012896825	0.06066774	G	C
15477	rs62042431	16	79860276	0.00297619	0.07554672	0.015873016	0.072570529	0.012896825	0.059673704	T	C
15500	rs11150221	16	79860720	0.00297619	0.07554672	0.016865079	0.072570529	0.013888889	0.05868164	C	T
15505	rs11150222	16	79860772	0.00297619	0.073558648	0.016865079	0.070582458	0.013888889	0.056693569	G	T
15514	rs74039241	16	79860925	0.242063492	0.010934394	0.110119048	0.231129098	0.131944444	0.099184654	A	C
15599	rs114626501	1	11129301	0.04265873	0.10139165	0.137896825	0.05873292	0.095238095	0.036505175	T	A
15696	rs60786969	1	11131934	0.238095238	0	0	0.238095238	0.238095238	0	G	A
15844	rs10493171	1	53461264	0.598214286	0.038767396	0.040674603	0.55944689	0.557539683	0.001907208	T	A
15883	rs4383546	3	47541800	0.511904762	0.998011928	1	0.486107167	0.488095238	0.001988072	G	A
15917	rs74131663	1	184378619	0.154761905	0.05666004	0.000992063	0.098101865	0.153769841	0.055667976	G	A
16014	rs74131514	10	45643476	0.43452381	0.007952286	0	0.426571523	0.43452381	0.007952286	G	A
16454	rs74131515	10	45659235	0.4375	0.007952286	0	0.429547714	0.4375	0.007952286	G	A
16676	rs73379143	8	145105354	0.254960317	0.008946322	0	0.246013995	0.254960317	0.008946322	G	C
16736	rs7759751	6	3894038	0.518849206	0	0	0.518849206	0.518849206	0	G	A
16738	rs7746617	6	3894112	0.511904762	0	0	0.511904762	0.511904762	0	T	C
16745	rs7761337	6	3894301	0.512896825	0	0.000992063	0.512896825	0.511904762	0.000992063	C	A
16746	rs7761337	6	3894301	0.000992063	0.009940358	0	0.008948294	0.000992063	0.009940358	C	T
16897	rs66778594	1	177155537	0.613095238	0.095427435	0.220238095	0.517667803	0.392857143	0.12481066	C	T
16968	rs6059733	20	32822707	0.154761905	0.095427435	0.173611111	0.059334469	0.018849206	0.078183676	G	A
16969	rs146477800	20	32822716	0.154761905	0.095427435	0.173611111	0.059334469	0.018849206	0.078183676	GT	G
17006	rs138952983	20	32823887	0.124007937	0.095427435	0.174603175	0.028580501	0.050595238	0.079175739	AGAAG	A
17020	rs11907139	20	32824384	0.621031746	0.000994036	0	0.62003771	0.621031746	0.000994036	C	T
17051	rs819178	20	32825792	0.130952381	0.096421471	0.304563492	0.03453091	0.173611111	0.208142021	A	G
17164	rs6088443	20	32832131	0.833333333	0.103379722	0.160714286	0.729953612	0.672619048	0.057334564	C	T
17186	rs57479468	20	32832924	0.412698413	0.000994036	0.000992063	0.411704377	0.411706349	1.97E-06	G	A
17201	rs6119476	20	32833126	0.822420635	0.102385686	0.214285714	0.720034949	0.608134921	0.111900028	T	C
17233	rs11467792	20	32834774	0.130952381	0.0944334	0.160714286	0.036518981	0.029761905	0.066280886	CATT	C
17234	rs368298095	20	32834792	0.156746032	0.092445328	0.138888889	0.064300704	0.017857143	0.046443561	T	TTTTTTTG
17241	rs201908221	20	32835106	0.201388889	0.142147117	0.177579365	0.059241772	0.023809524	0.035432248	CT	C
17281	rs76656714	20	32837154	0.159722222	0.0944334	0.161706349	0.065288823	0.001984127	0.06727295	AT	A
17311	rs819166	20	32839116	0.139880952	0.095427435	0.213293651	0.044453517	0.073412698	0.117866215	G	A
17317	rs819165	20	32839323	0.16765873	0.095427435	0.213293651	0.072231295	0.045634921	0.117866215	G	A
17324	rs819164	20	32839454	0.16765873	0.095427435	0.213293651	0.072231295	0.045634921	0.117866215	A	G
17351	rs8125380	20	32840494	0.498015873	0.000994036	0	0.497021837	0.498015873	0.000994036	A	G
17366	rs2424981	20	32840889	0.171626984	0.095427435	0.213293651	0.076199549	0.041666667	0.117866215	A	T
17376	rs200433598	20	32841252	0.629960317	0.001988072	0.003968254	0.627972246	0.625992063	0.001980182	AT	A
17382	rs6088448	20	32841556	0.143849206	0.0944334	0.158730159	0.049415807	0.014880952	0.064296759	C	T
17405	rs819163	20	32842357	0.171626984	0.102385686	0.213293651	0.069241298	0.041666667	0.110907965	T	G
17413	rs6120577	20	32842533	0.493055556	0.000994036	0.000992063	0.49206152	0.492063492	1.97E-06	C	T
17432	rs6120579	20	32843449	0.16765873	0.0944334	0.161706349	0.073225331	0.005952381	0.06727295	G	A
17457	rs6120581	20	32844688	0.511904762	0.000994036	0	0.510910726	0.511904762	0.000994036	G	T
17464	rs6059741	20	32844953	0.169642857	0.095427435	0.213293651	0.074215422	0.043650794	0.117866215	G	A
17468	rs6059742	20	32845036	0.829365079	0.103379722	0.213293651	0.725985358	0.616071429	0.109913929	T	C
17475	rs6058014	20	32845249	0.169642857	0.102385686	0.213293651	0.067257171	0.043650794	0.110907965	T	C
17489	rs2378132	20	32846036	0.829365079	0.103379722	0.213293651	0.725985358	0.616071429	0.109913929	A	G
17491	rs544305894	20	32846152	0.581349206	0.019880716	0.03968254	0.561468491	0.541666667	0.019801824	C	CT
17493	rs528172479	20	32846503	0.683531746	0.011928429	0.055555556	0.671603317	0.62797619	0.043627126	T	A
17494	rs547248913	20	32846504	0.683531746	0.011928429	0.055555556	0.671603317	0.62797619	0.043627126	A	C
17496	rs535803413;rs72280051	20	32846559	0	0	0	0	0	0	AAT	GAT
17497	rs535803413;rs72280051	20	32846559	0.503968254	0.000994036	0	0.502974218	0.503968254	0.000994036	AAT	A
17516	rs35455305	20	32846997	0.824404762	0.103379722	0.214285714	0.72102504	0.610119048	0.110905993	C	CAG
17526	rs6058015	20	32847445	0.824404762	0.103379722	0.213293651	0.72102504	0.611111111	0.109913929	G	A
17568	rs819137	20	32849130	0.170634921	0.102385686	0.213293651	0.068249235	0.04265873	0.110907965	C	A
17602	rs2424984	20	32850375	0.826388889	0.103379722	0.213293651	0.723009167	0.613095238	0.109913929	T	C
17634	rs548546889	20	32851467	0.174603175	0.105367793	0.1875	0.069235381	0.012896825	0.082132207	C	CT
17660	rs8126114	20	32852545	0.510912698	0.000994036	0	0.509918663	0.510912698	0.000994036	T	C
17678	rs78692255	20	32853429	0.37202381	0.000994036	0	0.371029774	0.37202381	0.000994036	A	G
17683	rs6120585	20	32853719	0.504960317	0.000994036	0	0.503966282	0.504960317	0.000994036	G	T
17697	rs819160	20	32854296	0.169642857	0.102385686	0.212301587	0.067257171	0.04265873	0.109915901	T	C
17701	rs6119483	20	32854488	0.169642857	0.102385686	0.212301587	0.067257171	0.04265873	0.109915901	C	T
17704	rs6088454	20	32854577	0.169642857	0.102385686	0.212301587	0.067257171	0.04265873	0.109915901	A	T
17753	rs2424988	20	32856441	0.819444444	0.103379722	0.212301587	0.716064723	0.607142857	0.108921866	T	C
17756	rs2424989	20	32856495	0.174603175	0.102385686	0.212301587	0.072217489	0.037698413	0.109915901	G	A
17761	rs140598557	20	32856564	0.177579365	0.105367793	0.214285714	0.072211572	0.036706349	0.108917921	C	CA
17781	rs6058017	20	32856998	0.820436508	0.103379722	0.212301587	0.717056786	0.608134921	0.108921866	A	G
17788	rs60275994	20	32857257	0.509920635	0.000994036	0	0.508926599	0.509920635	0.000994036	T	C
17826	rs548189223;rs145273109	20	32858773	0.000992063	0	0	0.000992063	0.000992063	0	TTTTG	TTTTGTTTG
17827	rs548189223;rs145273109	20	32858773	0.509920635	0.000994036	0.001984127	0.508926599	0.507936508	0.000990091	TTTTG	T
17880	rs819141	20	32860808	0.205357143	0.893638171	0.781746032	0.688281028	0.576388889	0.111892139	G	A
17884	rs819142	20	32861007	0.180555556	0.893638171	0.785714286	0.713082615	0.60515873	0.107923885	G	A
17975	rs73261404	20	32863876	0.48015873	0.000994036	0	0.479164694	0.48015873	0.000994036	G	A
18042	rs58341620	20	32866876	0.420634921	0.000994036	0	0.419640885	0.420634921	0.000994036	C	T
18052	rs843902	20	32867198	0.830357143	0.894632207	0.787698413	0.064275064	0.04265873	0.106933794	C	T
18085	rs4239	20	32868161	0.479166667	0.000994036	0	0.478172631	0.479166667	0.000994036	T	A
18183	rs2572054	17	58643694	0.305555556	0.003976143	0	0.301579412	0.305555556	0.003976143	C	A
18205	rs9903841	17	58644779	0.264880952	0.03777336	0.017857143	0.227107593	0.24702381	0.019916217	A	T
18221	rs112035053	17	58645869	0.260912698	0.001988072	0	0.258924627	0.260912698	0.001988072	T	TGG
18222	rs7212082	17	58645890	0.73015873	0.003976143	0.057539683	0.726182587	0.672619048	0.053563539	C	G
18492	rs111591747	17	58655981	0.485119048	0.019880716	0.129960317	0.465238332	0.35515873	0.110079602	A	G
18525	rs140249863	17	58656790	0.501984127	0.003976143	0.04265873	0.498007984	0.459325397	0.038682587	C	CTTAT
18526	rs140249863	17	58656790	0.161706349	0.010934394	0.108134921	0.150771956	0.053571429	0.097200527	C	CTTATTTAT
18527	rs140249863	17	58656790	0	0	0.007936508	0	0.007936508	0.007936508	C	CTTATTTATTTAT
18548	rs73992505	17	58657469	0.354166667	0.010934394	0.175595238	0.343232273	0.178571429	0.164660844	C	T
18557	rs8076785	17	58657859	0.350198413	0.010934394	0.175595238	0.339264019	0.174603175	0.164660844	G	A
18630	rs56155203	17	58660157	0.354166667	0.010934394	0.163690476	0.343232273	0.19047619	0.152756083	A	G
18703	rs59780338	17	58662418	0.325396825	0	0.048611111	0.325396825	0.276785714	0.048611111	C	G
18973	rs9471997	6	43004132	0.709325397	0.119284294	0.214285714	0.590041103	0.495039683	0.09500142	C	T
19039	rs7975933	12	11231050	0.257936508	0.003976143	0	0.253960365	0.257936508	0.003976143	T	C
19070	rs76700913	4	1350773	0.278769841	0.029821074	0.429563492	0.248948768	0.150793651	0.399742419	GC	G
19286	rs146828413	10	22653091	0.214285714	0.01888668	0	0.195399034	0.214285714	0.01888668	CAATT	C
19758	rs7092483	10	22671284	0.676587302	0.021868787	0	0.654718514	0.676587302	0.021868787	G	A
19769	rs11012978	10	22671818	0.662698413	0.021868787	0	0.640829625	0.662698413	0.021868787	G	T
19822	rs7072212	10	22673819	0.639880952	0.021868787	0	0.618012165	0.639880952	0.021868787	G	A
19864	rs7074430	10	22675366	0.206349206	0.01888668	0	0.187462526	0.206349206	0.01888668	T	G
19893	rs12261027	10	22677115	0.590277778	0.024850895	0.000992063	0.565426883	0.589285714	0.023858831	C	T
20189	rs7078252	10	22689056	0.592261905	0.023856859	0	0.568405046	0.592261905	0.023856859	A	C
20247	rs7069337	10	22691050	0.580357143	0.021868787	0	0.558488356	0.580357143	0.021868787	G	A
20289	rs377011713	10	22692508	0.66765873	0.021868787	0	0.645789943	0.66765873	0.021868787	G	A
20290	rs58479732	10	22692512	0.66765873	0.021868787	0	0.645789943	0.66765873	0.021868787	C	T
20291	rs57800972	10	22692513	0.66765873	0.021868787	0	0.645789943	0.66765873	0.021868787	A	G
20297	rs549036358	10	22693386	0.639880952	0.023856859	0.000992063	0.616024094	0.638888889	0.022864795	G	A
20358	rs11498378	10	22696047	0.679563492	0.023856859	0	0.655706633	0.679563492	0.023856859	A	G
20512	rs113719628	22	25872258	0.114087302	0.031809145	0.003968254	0.082278156	0.110119048	0.027840891	T	C
20544	rs73410920	22	25873180	0.316468254	0.008946322	0.072420635	0.307521932	0.244047619	0.063474313	C	T
20758	rs76529214	22	35560318	0.048611111	0.07554672	0.00297619	0.026935609	0.045634921	0.072570529	A	C
20829	rs7292247	22	35561901	0.021825397	0.084493042	0.439484127	0.062667645	0.41765873	0.354991085	C	T
20978	rs76653435	22	35566070	0.051587302	0.07554672	0.00297619	0.023959418	0.048611111	0.072570529	A	G
20979	rs62243528	22	35566096	0.051587302	0.07554672	0.00297619	0.023959418	0.048611111	0.072570529	A	G
21013	rs74758260	22	35567525	0.020833333	0.07554672	0.001984127	0.054713386	0.018849206	0.073562593	C	G
21122	rs62243529	22	35571710	0.048611111	0.07554672	0.000992063	0.026935609	0.047619048	0.074554656	G	A
21189	rs11703875	22	35573948	0.048611111	0.07554672	0.000992063	0.026935609	0.047619048	0.074554656	G	A
21192	rs11703903	22	35574051	0.048611111	0.07554672	0.000992063	0.026935609	0.047619048	0.074554656	G	A
21209	rs12628496	22	35574695	0.011904762	0.084493042	0.439484127	0.07258828	0.427579365	0.354991085	C	T
21212	rs62243531	22	35574782	0.001984127	0.074552684	0	0.072568557	0.001984127	0.074552684	A	G
21224	rs5999753	22	35575217	0.321428571	0.000994036	0	0.320434536	0.321428571	0.000994036	G	A
21231	rs111568658	22	35575349	0.048611111	0.07554672	0.000992063	0.026935609	0.047619048	0.074554656	G	A
21241	rs5999755	22	35575635	0.33531746	0.000994036	0	0.334323425	0.33531746	0.000994036	T	C
21298	rs112327301	22	35577383	0.048611111	0.07554672	0.000992063	0.026935609	0.047619048	0.074554656	AG	A
21316	rs4991015	22	35577882	0.048611111	0.07554672	0.000992063	0.026935609	0.047619048	0.074554656	C	T
21356	rs739303	22	35579140	0.038690476	0.07554672	0.000992063	0.036856243	0.037698413	0.074554656	C	G
21362	rs80333639	22	35579402	0.048611111	0.07554672	0.000992063	0.026935609	0.047619048	0.074554656	A	T
21365	rs111927242	22	35579412	0.048611111	0.07554672	0.000992063	0.026935609	0.047619048	0.074554656	TC	T
21444	rs2097569	22	35582080	0.038690476	0.07554672	0.000992063	0.036856243	0.037698413	0.074554656	G	A
21477	rs62234385	22	35583689	0.048611111	0.07554672	0.000992063	0.026935609	0.047619048	0.074554656	C	T
21551	rs62234386	22	35586161	0.048611111	0.07554672	0.000992063	0.026935609	0.047619048	0.074554656	G	A
21683	rs62234388	22	35590589	0.048611111	0.07554672	0.000992063	0.026935609	0.047619048	0.074554656	C	T
21779	rs77893854	22	35591810	0.093253968	0.040755467	0.139880952	0.052498501	0.046626984	0.099125485	C	T
21803	rs78016737	22	35592652	0	0.084493042	0.265873016	0.084493042	0.265873016	0.181379974	C	T
21823	rs11704975	22	35593042	0.048611111	0.07554672	0.000992063	0.026935609	0.047619048	0.074554656	C	T
21840	rs11705575	22	35593458	0.048611111	0.07554672	0.000992063	0.026935609	0.047619048	0.074554656	A	T
21846	rs62234406	22	35593632	0.048611111	0.07554672	0.000992063	0.026935609	0.047619048	0.074554656	A	C
21867	rs62234407	22	35594104	0.048611111	0.07554672	0.000992063	0.026935609	0.047619048	0.074554656	G	A
21922	rs112852452	22	35595987	0.048611111	0.07554672	0.004960317	0.026935609	0.043650794	0.070586402	G	A
21927	rs3884861	22	35596113	0.048611111	0.07554672	0.000992063	0.026935609	0.047619048	0.074554656	G	C
22014	rs3884855	22	35599183	0.048611111	0.07554672	0.000992063	0.026935609	0.047619048	0.074554656	T	C
22055	rs1807688	22	35600453	0.048611111	0.07554672	0.00297619	0.026935609	0.045634921	0.072570529	C	T
22202	rs551211424	22	35605162	0.04265873	0.073558648	0.275793651	0.030899918	0.233134921	0.202235003	AAAG	A
22335	rs62234409	22	35609633	0.00297619	0.074552684	0.001984127	0.071576493	0.000992063	0.072568557	A	T
22751	rs546834252	15	72580179	0.475198413	0.040755467	0.212301587	0.434442946	0.262896825	0.17154612	C	CT
23378	rs8032276	15	72605641	0.294642857	0.001988072	0.050595238	0.292654786	0.244047619	0.048607167	A	C
23465	rs8031264	15	72609052	0.361111111	0.001988072	0.050595238	0.35912304	0.310515873	0.048607167	T	C
23591	rs2912228	15	72614417	0.706349206	0.998011928	0.949404762	0.291662722	0.243055556	0.048607167	C	T
23731	rs12917402	15	72619898	0.395833333	0.010934394	0.023809524	0.38489894	0.37202381	0.01287513	A	G
23735	rs12899442	15	72620000	0.395833333	0.010934394	0.023809524	0.38489894	0.37202381	0.01287513	T	A
23757	rs28573838	15	72620825	0.395833333	0.011928429	0.02281746	0.383904904	0.373015873	0.010889031	T	C
23762	rs12903882	15	72620997	0.305555556	0.001988072	0.000992063	0.303567484	0.304563492	0.000996008	G	A
23778	rs12324592	15	72621455	0.305555556	0.001988072	0.000992063	0.303567484	0.304563492	0.000996008	C	T
23822	rs2959913	15	72623318	0.638888889	0.998011928	0.949404762	0.35912304	0.310515873	0.048607167	C	G
23828	rs9972606	15	72623505	0.638888889	0.998011928	0.949404762	0.35912304	0.310515873	0.048607167	T	C
23873	rs28488862	15	72625268	0.305555556	0.001988072	0.000992063	0.303567484	0.304563492	0.000996008	G	C
23951	rs34976607	15	72628112	0.268849206	0.992047714	0.944444444	0.723198507	0.675595238	0.047603269	T	TA
24006	rs2912214	15	72630296	0.538690476	0.997017893	1	0.458327416	0.461309524	0.002982107	C	T
24032	rs35543448	15	72631104	0.246031746	0.959244533	0.773809524	0.713212787	0.527777778	0.185435009	A	AG
24050	rs2959909	15	72631930	0.598214286	0.997017893	1	0.398803607	0.401785714	0.002982107	T	C
24098	rs12441854	15	72633931	0.538690476	0.997017893	1	0.458327416	0.461309524	0.002982107	A	G
24198	rs4777502	15	72637795	0.53968254	0.996023857	1	0.456341317	0.46031746	0.003976143	T	C
24209	rs8037749	15	72638128	0.53968254	0.996023857	1	0.456341317	0.46031746	0.003976143	T	C
24233	rs1800431	15	72638892	0.538690476	0.996023857	0.999007937	0.457333381	0.46031746	0.00298408	T	C
24276	rs16956759	15	72640142	0.231150794	0.001988072	0.000992063	0.229162722	0.23015873	0.000996008	G	C
24316	rs28471053	15	72641352	0.233134921	0.002982107	0.000992063	0.230152813	0.232142857	0.001990044	C	T
24322	rs73440586	15	72641648	0.231150794	0.001988072	0.000992063	0.229162722	0.23015873	0.000996008	C	A
24337	rs112997392	15	72642208	0.231150794	0.001988072	0.000992063	0.229162722	0.23015873	0.000996008	G	A
25321	rs74111870	1	116938085	0.424603175	0.003976143	0.04265873	0.420627031	0.381944444	0.038682587	G	A
25330	rs12076734	1	116938341	0.425595238	0.003976143	0.04265873	0.421619095	0.382936508	0.038682587	G	T
25390	rs74111872	1	116941104	0.287698413	0.004970179	0.029761905	0.282728234	0.257936508	0.024791726	C	T
25448	rs41368849	1	116942938	0.408730159	0.003976143	0.04265873	0.404754016	0.366071429	0.038682587	G	C
25464	rs149704028	1	116943451	0.511904762	0.003976143	0.04265873	0.507928619	0.469246032	0.038682587	G	GTTCTTCT
25629	rs6673139	1	116949729	0.551587302	0.003976143	0.04265873	0.547611158	0.508928571	0.038682587	C	A
25749	rs9662637	1	116954314	0.547619048	0.003976143	0.04265873	0.543642904	0.504960317	0.038682587	C	T
25849	rs886686	1	116958650	0.395833333	0.003976143	0.029761905	0.39185719	0.366071429	0.025785762	G	A
25885	rs12092869	1	116959495	0.281746032	0.003976143	0.029761905	0.277769889	0.251984127	0.025785762	G	C
25955	rs4868233	5	172402911	0.083333333	0.812127237	0.749007937	0.728793903	0.665674603	0.0631193	G	A
25983	rs286226	19	11906902	0.719246032	0.156063618	0.330357143	0.563182413	0.388888889	0.174293525	T	G
25999	rs286229	19	11907792	0.719246032	0.156063618	0.330357143	0.563182413	0.388888889	0.174293525	T	C
26002	rs286230	19	11907870	0.718253968	0.156063618	0.330357143	0.56219035	0.387896825	0.174293525	A	G
26005	rs286231	19	11907904	0.718253968	0.156063618	0.330357143	0.56219035	0.387896825	0.174293525	T	A
26018	rs286232	19	11908397	0.718253968	0.156063618	0.329365079	0.56219035	0.388888889	0.173301461	A	G
26035	rs5827137	19	11909007	0.718253968	0.156063618	0.330357143	0.56219035	0.387896825	0.174293525	TGCCTG	T
26154	rs2770939	5	180625494	0.827380952	0.08250497	0.044642857	0.744875982	0.782738095	0.037862113	G	C
26163	rs2770940	5	180625672	0.73015873	0.08250497	0.044642857	0.64765376	0.685515873	0.037862113	T	C
26185	rs76492548	5	180626242	0	0.061630219	0.000992063	0.061630219	0.000992063	0.060638155	G	A
26250	rs2770943	5	180627936	0.831349206	0.08250497	0.045634921	0.748844236	0.785714286	0.03687005	T	C
26445	rs79100540	12	72033201	0.011904762	0.060636183	0.00297619	0.048731421	0.008928571	0.057659992	G	A
26460	rs58999475	19	4127542	0.475198413	0.017892644	0.007936508	0.457305769	0.467261905	0.009956136	G	C
26511	rs16853967	1	204531623	0.336309524	0.001988072	0.160714286	0.334321452	0.175595238	0.158726214	C	T
26788	rs10060579	5	142135151	0.196428571	0.016898608	0.087301587	0.179529963	0.109126984	0.070402979	C	A
26911	rs552867385	5	142140072	0.87202381	0.12027833	0.342261905	0.75174548	0.529761905	0.221983575	C	CT
26967	rs11878426	19	14699223	0.274801587	0.000994036	0	0.273807552	0.274801587	0.000994036	G	T
26969	rs28635083	19	14699265	0.713293651	0.105367793	0.02281746	0.607925858	0.69047619	0.082550333	T	G
26970	rs28728031	19	14699276	0.713293651	0.105367793	0.02281746	0.607925858	0.69047619	0.082550333	A	G
26972	rs113556069	19	14699317	0.254960317	0.000994036	0	0.253966282	0.254960317	0.000994036	G	A
26974	rs11881951	19	14699402	0.274801587	0.000994036	0	0.273807552	0.274801587	0.000994036	T	C
26992	rs10419786	19	6073369	0.3125	0.011928429	0.072420635	0.300571571	0.240079365	0.060492205	T	C
26993	rs687320	19	6073382	0.629960317	0.011928429	0.003968254	0.618031888	0.625992063	0.007960175	G	A
27040	rs11993641	8	47783647	0.418650794	0.007952286	0.216269841	0.410698507	0.202380952	0.208317555	G	A
27144	rs59050166	12	38939508	0.821428571	0.051689861	0.471230159	0.769738711	0.350198413	0.419540298	AT	A
27145	rs17124536	12	38939509	0.438492063	0.004970179	0.056547619	0.433521885	0.381944444	0.05157744	T	A
27191	rs2730931	12	38941429	0.748015873	0.050695825	0.471230159	0.697320048	0.276785714	0.420534334	C	T
27254	rs2730927	12	38943171	0.748015873	0.050695825	0.471230159	0.697320048	0.276785714	0.420534334	C	T
27314	rs63267260	12	38944995	0.266865079	0.038767396	0.467261905	0.228097684	0.200396825	0.428494509	T	TA
27317	rs2730925	12	38945036	0.270833333	0.038767396	0.470238095	0.232065938	0.199404762	0.4314707	G	A
27437	rs12582290	12	38948717	0.748015873	0.050695825	0.471230159	0.697320048	0.276785714	0.420534334	G	A
27486	rs2730923	12	38950025	0.748015873	0.050695825	0.471230159	0.697320048	0.276785714	0.420534334	G	A
27488	rs2653777	12	38950082	0.748015873	0.050695825	0.471230159	0.697320048	0.276785714	0.420534334	A	G
27495	rs11168552	12	38950261	0.822420635	0.051689861	0.471230159	0.770730774	0.351190476	0.419540298	G	C
27514	rs1995418	12	38951063	0.821428571	0.051689861	0.471230159	0.769738711	0.350198413	0.419540298	C	G
27603	rs2653745	12	38954629	0.748015873	0.039761431	0.471230159	0.708254442	0.276785714	0.431468727	G	T
27634	rs565145669	12	38955646	0.276785714	0.038767396	0.469246032	0.238018319	0.192460317	0.430478636	C	CT
27645	rs12300467	12	38956059	0.822420635	0.051689861	0.471230159	0.770730774	0.351190476	0.419540298	T	G
27650	rs11168582	12	38956205	0.748015873	0.050695825	0.472222222	0.697320048	0.275793651	0.421526397	A	G
27685	rs1502631	12	38957302	0.822420635	0.051689861	0.471230159	0.770730774	0.351190476	0.419540298	C	T
27711	rs1502632	12	38958197	0.194444444	0.024850895	0.470238095	0.16959355	0.275793651	0.445387201	A	G
27768	rs34577032	12	38960098	0.748015873	0.050695825	0.471230159	0.697320048	0.276785714	0.420534334	CT	C
27780	rs2730918	12	38960466	0.822420635	0.051689861	0.471230159	0.770730774	0.351190476	0.419540298	T	C
27785	rs12320504	12	38960613	0.185515873	0.024850895	0.470238095	0.160664978	0.284722222	0.445387201	G	A
27813	rs63086562	12	38961259	0.822420635	0.051689861	0.471230159	0.770730774	0.351190476	0.419540298	GT	G
27867	rs905339	12	38963371	0.751984127	0.052683897	0.470238095	0.69930023	0.281746032	0.417554199	T	C
27875	rs905341	12	38963513	0.826388889	0.053677932	0.470238095	0.772710956	0.356150794	0.416560163	A	G
27884	rs905342	12	38963768	0.826388889	0.053677932	0.470238095	0.772710956	0.356150794	0.416560163	G	A
27988	rs2221304	12	38967792	0.816468254	0.053677932	0.470238095	0.762790322	0.346230159	0.416560163	G	C
28053	rs12315914	12	38969789	0.993055556	0.929423459	0.756944444	0.063632096	0.236111111	0.172479015	C	T
28056	rs12297552	12	38969989	0.808531746	0.057654076	0.466269841	0.75087767	0.342261905	0.408615766	T	C
28062	rs12297619	12	38970091	0.285714286	0.038767396	0.469246032	0.24694689	0.183531746	0.430478636	T	C
28111	rs2653726	12	38971506	0.285714286	0.038767396	0.469246032	0.24694689	0.183531746	0.430478636	C	T
28117	rs2730895	12	38971613	0.826388889	0.053677932	0.470238095	0.772710956	0.356150794	0.416560163	C	T
28185	rs2730892	12	38973605	0.826388889	0.053677932	0.470238095	0.772710956	0.356150794	0.416560163	A	C
28275	rs2730960	12	38976357	0.826388889	0.053677932	0.471230159	0.772710956	0.35515873	0.417552226	C	T
28291	rs2653776	12	38976879	0.825396825	0.053677932	0.471230159	0.771718893	0.354166667	0.417552226	A	G
28294	rs112174795	12	38977052	0.198412698	0.000994036	0	0.197418663	0.198412698	0.000994036	G	A
28404	rs7307821	12	38980687	0.466269841	0.000994036	0	0.465275805	0.466269841	0.000994036	A	G
28496	rs930760	2	20806336	0.077380952	0.655069583	0.721230159	0.57768863	0.643849206	0.066160576	C	T
28583	rs3100812	15	41199503	0.764880952	0.060636183	0.27281746	0.704244769	0.492063492	0.212181277	C	G
28624	rs1814568	15	41201150	0.761904762	0.967196819	0.899801587	0.205292057	0.137896825	0.067395232	A	G
28628	rs2008102	15	41201382	0.221230159	0.967196819	0.726190476	0.74596666	0.504960317	0.241006343	A	T
28750	rs140855211	2	132890450	0.290674603	0.012922465	0.231150794	0.277752138	0.05952381	0.218228328	A	C
28805	rs13401631	2	132892688	0.253968254	0.001988072	0.018849206	0.251980182	0.235119048	0.016861135	T	G
28876	rs73957342	2	132895603	0.243055556	0.001988072	0.018849206	0.241067484	0.224206349	0.016861135	G	T
28906	rs138621856	2	132896337	0.25297619	0.001988072	0.018849206	0.250988119	0.234126984	0.016861135	T	G
28955	rs60955299	17	61650674	0.444444444	0.004970179	0	0.439474266	0.444444444	0.004970179	T	C
28974	rs396384	19	11433169	0.402777778	0.069582505	0.12202381	0.333195273	0.280753968	0.052441305	C	T
29098	rs7698007	4	151344325	0.64484127	0.953280318	0.883928571	0.308439048	0.239087302	0.069351747	G	A
29117	rs12451747	17	12820632	0.117063492	0.564612326	0.499007937	0.447548834	0.381944444	0.06560439	A	C
29272	rs12406322	1	35524094	0.851190476	0.033797217	0.383928571	0.817393259	0.467261905	0.350131355	A	G
29278	rs12406588	1	35524281	0.804563492	0.033797217	0.384920635	0.770766275	0.419642857	0.351123418	A	G
29363	rs59297309	14	24408398	0.534722222	0.049701789	0.009920635	0.485020433	0.524801587	0.039781154	T	TC
29364	rs1047684	14	24408399	0.534722222	0.049701789	0.009920635	0.485020433	0.524801587	0.039781154	T	A
29365	rs1047684	14	24408399	0.267857143	0.005964215	0.125	0.261892928	0.142857143	0.119035785	T	C
29367	rs57378450	14	24408502	0.534722222	0.049701789	0.009920635	0.485020433	0.524801587	0.039781154	A	C
29374	rs77147457	14	24408679	0.098214286	0.048707753	0.009920635	0.049506532	0.088293651	0.038787119	G	A
29381	rs1885810	14	24408866	0.52281746	0.049701789	0.009920635	0.473115671	0.512896825	0.039781154	G	A
29386	rs1885811	14	24408954	0.826388889	0.099403579	0.135912698	0.72698531	0.69047619	0.03650912	A	G
29399	rs574129480	14	24409560	0.447420635	0.027833002	0.003968254	0.419587633	0.443452381	0.023864748	C	CTTTTTTTT
29406	rs112851730	14	24409687	0.534722222	0.049701789	0.009920635	0.485020433	0.524801587	0.039781154	T	G
29408	rs113459990	14	24409729	0.534722222	0.049701789	0.009920635	0.485020433	0.524801587	0.039781154	C	T
29410	rs113551151	14	24409799	0.534722222	0.049701789	0.009920635	0.485020433	0.524801587	0.039781154	A	G
29414	rs568452221;rs150741776	14	24409931	0	0.003976143	0	0.003976143	0	0.003976143	GGT	GGTGTGT
29415	rs568452221;rs150741776	14	24409931	0.81547619	0.140159046	0.156746032	0.675317145	0.658730159	0.016586986	GGT	G
29418	rs8003491	14	24410030	0.534722222	0.049701789	0.009920635	0.485020433	0.524801587	0.039781154	G	T
29421	rs8003627	14	24410092	0.521825397	0.049701789	0.009920635	0.472123608	0.511904762	0.039781154	G	A
29423	rs58941536	14	24410262	0.521825397	0.049701789	0.009920635	0.472123608	0.511904762	0.039781154	C	G
29428	rs57901513	14	24410417	0.534722222	0.049701789	0.009920635	0.485020433	0.524801587	0.039781154	A	G
29434	rs8004361	14	24410543	0.534722222	0.049701789	0.009920635	0.485020433	0.524801587	0.039781154	G	A
29440	rs8004860	14	24410800	0.534722222	0.049701789	0.009920635	0.485020433	0.524801587	0.039781154	G	C
29446	rs8009382	14	24411035	0.534722222	0.049701789	0.009920635	0.485020433	0.524801587	0.039781154	G	A
29448	rs8011236	14	24411066	0.533730159	0.049701789	0.009920635	0.484028369	0.523809524	0.039781154	A	G
29468	rs73598777	14	24411626	0.533730159	0.049701789	0.009920635	0.484028369	0.523809524	0.039781154	A	G
29472	rs73598781	14	24411714	0.534722222	0.049701789	0.009920635	0.485020433	0.524801587	0.039781154	G	A
29480	rs57461315	14	24411851	0.534722222	0.049701789	0.012896825	0.485020433	0.521825397	0.036804964	A	G
29482	rs7149475	14	24411868	0.534722222	0.049701789	0.009920635	0.485020433	0.524801587	0.039781154	C	T
29484	rs58920623	14	24411883	0.534722222	0.049701789	0.009920635	0.485020433	0.524801587	0.039781154	A	G
29488	rs7153995	14	24411962	0.534722222	0.049701789	0.010912698	0.485020433	0.523809524	0.038789091	C	T
29502	rs57978986	14	24412217	0.534722222	0.049701789	0.009920635	0.485020433	0.524801587	0.039781154	C	A
29505	rs59484581	14	24412279	0.534722222	0.049701789	0.009920635	0.485020433	0.524801587	0.039781154	A	G
29506	rs60939040	14	24412292	0.534722222	0.049701789	0.009920635	0.485020433	0.524801587	0.039781154	G	A
29508	rs58909995	14	24412383	0.534722222	0.049701789	0.009920635	0.485020433	0.524801587	0.039781154	C	A
29514	rs112845645	14	24412589	0.638888889	0.051689861	0.009920635	0.587199028	0.628968254	0.041769226	A	G
29519	rs11852080	14	24412772	0.638888889	0.051689861	0.009920635	0.587199028	0.628968254	0.041769226	T	G
29523	rs11852089	14	24412847	0.638888889	0.051689861	0.009920635	0.587199028	0.628968254	0.041769226	T	C
29527	rs11847840	14	24412916	0.638888889	0.051689861	0.009920635	0.587199028	0.628968254	0.041769226	C	T
29536	rs28828113	14	24413307	0.637896825	0.051689861	0.009920635	0.586206965	0.62797619	0.041769226	G	A
29539	rs58469981	14	24413419	0.639880952	0.051689861	0.009920635	0.588191092	0.629960317	0.041769226	G	A
29550	rs60887662	14	24413737	0.638888889	0.051689861	0.009920635	0.587199028	0.628968254	0.041769226	G	A
29554	rs60901156	14	24413773	0.638888889	0.051689861	0.009920635	0.587199028	0.628968254	0.041769226	T	C
29557	rs61368402	14	24413854	0.638888889	0.051689861	0.009920635	0.587199028	0.628968254	0.041769226	T	C
29582	rs59324945	14	24414624	0.637896825	0.051689861	0.009920635	0.586206965	0.62797619	0.041769226	C	T
29583	rs58786866	14	24414625	0.637896825	0.051689861	0.009920635	0.586206965	0.62797619	0.041769226	A	G
29586	rs55897938	14	24414654	0.637896825	0.051689861	0.009920635	0.586206965	0.62797619	0.041769226	T	C
29587	rs139983293	14	24414686	0.638888889	0.051689861	0.009920635	0.587199028	0.628968254	0.041769226	G	A
29588	rs111571149	14	24414712	0.638888889	0.051689861	0.009920635	0.587199028	0.628968254	0.041769226	G	T
29589	rs111652247	14	24414719	0.638888889	0.051689861	0.009920635	0.587199028	0.628968254	0.041769226	A	G
29590	rs112608884	14	24414795	0.637896825	0.051689861	0.009920635	0.586206965	0.62797619	0.041769226	A	G
29591	rs112256515	14	24414798	0.638888889	0.051689861	0.009920635	0.587199028	0.628968254	0.041769226	T	C
29593	rs112782991	14	24414811	0.625992063	0.051689861	0.009920635	0.574302203	0.616071429	0.041769226	T	C
29601	rs146235009	14	24414911	0.625992063	0.051689861	0.009920635	0.574302203	0.616071429	0.041769226	T	C
29605	rs9671870	14	24415009	0.639880952	0.051689861	0.009920635	0.588191092	0.629960317	0.041769226	G	A
29609	rs150174008	14	24415058	0.638888889	0.051689861	0.009920635	0.587199028	0.628968254	0.041769226	CAA	C
29616	rs9671445	14	24415230	0.638888889	0.051689861	0.009920635	0.587199028	0.628968254	0.041769226	A	G
29619	rs9671883	14	24415317	0.638888889	0.051689861	0.009920635	0.587199028	0.628968254	0.041769226	G	T
29624	rs9671467	14	24415578	0.638888889	0.051689861	0.009920635	0.587199028	0.628968254	0.041769226	A	G
29625	rs9671588	14	24415589	0.638888889	0.051689861	0.009920635	0.587199028	0.628968254	0.041769226	T	G
29629	rs146909516	14	24415719	0.638888889	0.051689861	0.009920635	0.587199028	0.628968254	0.041769226	A	G
29631	rs28856896	14	24415733	0.638888889	0.051689861	0.009920635	0.587199028	0.628968254	0.041769226	G	A
29647	rs7140888	14	24416128	0.638888889	0.051689861	0.009920635	0.587199028	0.628968254	0.041769226	T	C
29652	rs7141234	14	24416322	0.638888889	0.051689861	0.009920635	0.587199028	0.628968254	0.041769226	T	C
29654	rs7158222	14	24416333	0.638888889	0.051689861	0.009920635	0.587199028	0.628968254	0.041769226	A	T
29663	rs7141463	14	24416467	0.638888889	0.051689861	0.009920635	0.587199028	0.628968254	0.041769226	T	C
29668	rs7156624	14	24416528	0.638888889	0.051689861	0.009920635	0.587199028	0.628968254	0.041769226	G	A
29670	rs7141633	14	24416557	0.638888889	0.051689861	0.009920635	0.587199028	0.628968254	0.041769226	T	C
29676	rs7141804	14	24416657	0.638888889	0.051689861	0.009920635	0.587199028	0.628968254	0.041769226	T	C
29689	rs111911585	14	24417017	0.826388889	0.097415507	0.135912698	0.728973382	0.69047619	0.038497191	G	A
29696	rs76596542	14	24417153	0.638888889	0.051689861	0.009920635	0.587199028	0.628968254	0.041769226	G	A
29698	rs140921430	14	24417221	0.637896825	0.051689861	0.009920635	0.586206965	0.62797619	0.041769226	C	T
29703	rs9805889	14	24417399	0.638888889	0.051689861	0.009920635	0.587199028	0.628968254	0.041769226	C	G
29705	rs9805882	14	24417420	0.638888889	0.051689861	0.009920635	0.587199028	0.628968254	0.041769226	G	A
29710	rs9806029	14	24417546	0.638888889	0.051689861	0.009920635	0.587199028	0.628968254	0.041769226	A	G
29721	rs10142568	14	24417796	0.638888889	0.051689861	0.009920635	0.587199028	0.628968254	0.041769226	A	C
29724	rs28836502	14	24417944	0.638888889	0.051689861	0.009920635	0.587199028	0.628968254	0.041769226	G	T
29728	rs28881586	14	24417982	0.638888889	0.051689861	0.009920635	0.587199028	0.628968254	0.041769226	A	G
29746	rs9805913	14	24418347	0.638888889	0.051689861	0.009920635	0.587199028	0.628968254	0.041769226	C	T
29748	rs150555859	14	24418462	0.196428571	0	0	0.196428571	0.196428571	0	T	C
29751	rs9323424	14	24418528	0.638888889	0.051689861	0.009920635	0.587199028	0.628968254	0.041769226	G	A
29753	rs9323425	14	24418547	0.638888889	0.051689861	0.009920635	0.587199028	0.628968254	0.041769226	T	C
29757	rs9323426	14	24418655	0.638888889	0.051689861	0.009920635	0.587199028	0.628968254	0.041769226	G	C
29761	rs1957678	14	24418726	0.639880952	0.051689861	0.009920635	0.588191092	0.629960317	0.041769226	A	G
29763	rs9323428	14	24418752	0.639880952	0.051689861	0.009920635	0.588191092	0.629960317	0.041769226	T	A
29764	rs9323429	14	24418771	0.639880952	0.051689861	0.009920635	0.588191092	0.629960317	0.041769226	A	G
29769	rs7152712	14	24419202	0.638888889	0.051689861	0.009920635	0.587199028	0.628968254	0.041769226	G	A
29772	rs10150939	14	24419271	0.638888889	0.051689861	0.009920635	0.587199028	0.628968254	0.041769226	T	C
29773	rs7152902	14	24419274	0.638888889	0.051689861	0.009920635	0.587199028	0.628968254	0.041769226	G	A
29781	rs6573469	14	24419422	0.638888889	0.051689861	0.009920635	0.587199028	0.628968254	0.041769226	A	G
29788	rs6573470	14	24419512	0.638888889	0.051689861	0.009920635	0.587199028	0.628968254	0.041769226	G	A
29791	rs6573471	14	24419616	0.638888889	0.051689861	0.009920635	0.587199028	0.628968254	0.041769226	T	C
29792	rs61272519	14	24419650	0.722222222	0.053677932	0.134920635	0.66854429	0.587301587	0.081242703	T	TA
29794	rs6573472	14	24419672	0.638888889	0.051689861	0.009920635	0.587199028	0.628968254	0.041769226	G	C
29797	rs6573473	14	24419756	0.625992063	0.051689861	0.009920635	0.574302203	0.616071429	0.041769226	G	A
29802	rs6573474	14	24419839	0.638888889	0.051689861	0.009920635	0.587199028	0.628968254	0.041769226	C	T
29810	rs10145440	14	24420034	0.638888889	0.051689861	0.009920635	0.587199028	0.628968254	0.041769226	C	T
29813	rs35470512	14	24420117	0.638888889	0.051689861	0.009920635	0.587199028	0.628968254	0.041769226	ACT	A
29817	rs73600715	14	24420204	0.826388889	0.098409543	0.135912698	0.727979346	0.69047619	0.037503156	T	C
29820	rs114801506	14	24420260	0.625	0.049701789	0.009920635	0.575298211	0.615079365	0.039781154	C	T
29821	rs116117004	14	24420266	0.625	0.049701789	0.009920635	0.575298211	0.615079365	0.039781154	G	A
29822	rs115495758	14	24420271	0.625	0.049701789	0.009920635	0.575298211	0.615079365	0.039781154	A	T
29825	rs74036725	14	24420323	0.637896825	0.051689861	0.009920635	0.586206965	0.62797619	0.041769226	C	A
29827	rs73600716	14	24420329	0.637896825	0.051689861	0.009920635	0.586206965	0.62797619	0.041769226	A	G
29829	rs73600717	14	24420372	0.625992063	0.051689861	0.009920635	0.574302203	0.616071429	0.041769226	G	A
29831	rs74036727	14	24420427	0.638888889	0.051689861	0.009920635	0.587199028	0.628968254	0.041769226	T	C
29832	rs138170159	14	24420456	0.700396825	0.051689861	0.009920635	0.648706965	0.69047619	0.041769226	GTTATTTATTTAT	G
29833	rs60177702	14	24420498	0.638888889	0.051689861	0.009920635	0.587199028	0.628968254	0.041769226	T	G
29835	rs59434518	14	24420597	0.638888889	0.051689861	0.009920635	0.587199028	0.628968254	0.041769226	A	T
29839	rs28693392	14	24420642	0	0.002982107	0	0.002982107	0	0.002982107	C	A
29840	rs28693392	14	24420642	0.638888889	0.049701789	0.009920635	0.5891871	0.628968254	0.039781154	C	G
29855	rs28670278	14	24420956	0.638888889	0.051689861	0.009920635	0.587199028	0.628968254	0.041769226	G	A
29861	rs61710531	14	24421090	0.628968254	0.051689861	0.009920635	0.577278393	0.619047619	0.041769226	G	GA
29864	rs10148822	14	24421152	0.571428571	0.050695825	0.009920635	0.520732746	0.561507937	0.04077519	C	T
29865	rs10148823	14	24421161	0.641865079	0.051689861	0.010912698	0.590175219	0.630952381	0.040777162	C	A
29866	rs10148823	14	24421161	0	0	0.000992063	0	0.000992063	0.000992063	C	T
29879	rs10149094	14	24421381	0.641865079	0.051689861	0.009920635	0.590175219	0.631944444	0.041769226	C	G
29882	rs10137992	14	24421472	0.641865079	0.051689861	0.009920635	0.590175219	0.631944444	0.041769226	A	G
29890	rs74036728	14	24421664	0.640873016	0.051689861	0.009920635	0.589183155	0.630952381	0.041769226	A	G
29891	rs74036729	14	24421676	0.640873016	0.051689861	0.009920635	0.589183155	0.630952381	0.041769226	T	G
29893	rs1815263	14	24421709	0.638888889	0.048707753	0.009920635	0.590181135	0.628968254	0.038787119	A	G
29894	rs2332118	14	24421713	0.639880952	0.048707753	0.009920635	0.591173199	0.629960317	0.038787119	G	C
29895	rs113274437	14	24421740	0.745039683	0.086481113	0.006944444	0.658558569	0.738095238	0.079536669	C	A
29899	rs17099424	14	24421841	0.641865079	0.051689861	0.009920635	0.590175219	0.631944444	0.041769226	T	G
29900	rs112725630	14	24421874	0.641865079	0.051689861	0.009920635	0.590175219	0.631944444	0.041769226	C	T
29909	rs142400275	14	24422016	0.641865079	0.051689861	0.008928571	0.590175219	0.632936508	0.042761289	A	C
29910	rs4048603	14	24422030	0.722222222	0.054671968	0.133928571	0.667550254	0.588293651	0.079256603	C	G
29917	rs10140992	14	24422225	0.640873016	0.051689861	0.009920635	0.589183155	0.630952381	0.041769226	A	G
29918	rs4048586	14	24422231	0.640873016	0.051689861	0.009920635	0.589183155	0.630952381	0.041769226	C	A
29926	rs10141091	14	24422366	0.640873016	0.051689861	0.009920635	0.589183155	0.630952381	0.041769226	A	G
29928	rs72443690	14	24422377	0.640873016	0.051689861	0.009920635	0.589183155	0.630952381	0.041769226	GA	G
29933	rs10151793	14	24422585	0.632936508	0.051689861	0.009920635	0.581246647	0.623015873	0.041769226	G	C
29937	rs1951736	14	24422733	0.640873016	0.051689861	0.009920635	0.589183155	0.630952381	0.041769226	A	G
29938	rs3049857	14	24422778	0.640873016	0.050695825	0.009920635	0.590177191	0.630952381	0.04077519	C	CGCTTTGA
29939	rs1951737	14	24422795	0.803571429	0.054671968	0.134920635	0.74889946	0.668650794	0.080248667	A	G
29955	rs78299733	14	24422915	0.641865079	0.051689861	0.009920635	0.590175219	0.631944444	0.041769226	T	G
29957	rs112883733	14	24422936	0.640873016	0.051689861	0.009920635	0.589183155	0.630952381	0.041769226	C	G
29958	rs113357631	14	24422946	0.640873016	0.051689861	0.009920635	0.589183155	0.630952381	0.041769226	A	ACT
29962	rs4457918	14	24422995	0.643849206	0.051689861	0.009920635	0.592159346	0.633928571	0.041769226	T	G
29963	rs17099455	14	24423007	0.639880952	0.051689861	0.009920635	0.588191092	0.629960317	0.041769226	G	A
29970	rs2273944	14	24423090	0.828373016	0.087475149	0.135912698	0.740897867	0.692460317	0.048437549	A	G
29985	rs8007763	14	24423329	0.634920635	0.051689861	0.009920635	0.583230774	0.625	0.041769226	G	C
29989	rs8009022	14	24423370	0.651785714	0.051689861	0.009920635	0.600095853	0.641865079	0.041769226	C	T
30002	rs8010151	14	24423582	0.641865079	0.051689861	0.009920635	0.590175219	0.631944444	0.041769226	A	G
30006	rs8009599	14	24423666	0.640873016	0.051689861	0.009920635	0.589183155	0.630952381	0.041769226	C	T
30015	rs11158470	14	24423918	0.629960317	0.051689861	0.009920635	0.578270457	0.620039683	0.041769226	C	T
30046	rs12147221	14	24424367	0.623015873	0.078528827	0.009920635	0.544487046	0.613095238	0.068608192	G	A
30070	rs10137990	14	24425058	0.642857143	0.051689861	0.009920635	0.591167282	0.632936508	0.041769226	G	T
30072	rs111631601	14	24425151	0.10218254	0.048707753	0.010912698	0.053474786	0.091269841	0.037795055	C	T
30080	rs2984817	14	24425427	0.700396825	0.051689861	0.009920635	0.648706965	0.69047619	0.041769226	C	G
30101	rs58329055	14	24425732	0.700396825	0.051689861	0.009920635	0.648706965	0.69047619	0.041769226	G	A
30102	rs201968071	14	24425806	0.691468254	0.051689861	0.010912698	0.639778393	0.680555556	0.040777162	TC	T
30113	rs112772981	14	24425993	0.779761905	0.053677932	0.134920635	0.726083972	0.64484127	0.081242703	G	A
30124	rs112944764	14	24426320	0.700396825	0.046719682	0.008928571	0.653677143	0.691468254	0.03779111	C	G
30125	rs572943393	14	24426343	0.10218254	0.043737575	0.008928571	0.058444965	0.093253968	0.034809003	T	C
30136	rs145219936	14	24426595	0.698412698	0.051689861	0.009920635	0.646722838	0.688492063	0.041769226	GGA	G
30148	rs66683150	14	24426764	0.689484127	0.051689861	0.009920635	0.637794266	0.679563492	0.041769226	TC	T
30149	rs13379296	14	24426797	0.779761905	0.053677932	0.145833333	0.726083972	0.633928571	0.092155401	C	A
30162	rs73600730	14	24427358	0.701388889	0.051689861	0.009920635	0.649699028	0.691468254	0.041769226	T	C
30163	rs149805904	14	24427377	0.000992063	0.092445328	0.001984127	0.091453265	0.000992063	0.090461201	T	C
30194	rs6573484	14	24428285	0.630952381	0.051689861	0.010912698	0.57926252	0.620039683	0.040777162	A	G
30199	rs6573485	14	24428385	0.630952381	0.051689861	0.009920635	0.57926252	0.621031746	0.041769226	C	T
30211	rs6573486	14	24428509	0.629960317	0.051689861	0.009920635	0.578270457	0.620039683	0.041769226	G	A
30217	rs6573487	14	24428545	0.701388889	0.051689861	0.009920635	0.649699028	0.691468254	0.041769226	T	C
30218	rs6573488	14	24428555	0.701388889	0.051689861	0.009920635	0.649699028	0.691468254	0.041769226	C	T
30225	rs60914253	14	24428699	0.488095238	0.048707753	0.009920635	0.439387485	0.478174603	0.038787119	C	T
30231	rs7154783	14	24428762	0.694444444	0.052683897	0.014880952	0.641760548	0.679563492	0.037802944	G	A
30233	rs7156226	14	24428798	0.688492063	0.051689861	0.009920635	0.636802203	0.678571429	0.041769226	C	T
30261	rs79275197	14	24429194	0.624007937	0.026838966	0.005952381	0.59716897	0.618055556	0.020886585	T	C
30291	rs1957687	14	24429610	0.732142857	0.161033797	0.375992063	0.57110906	0.356150794	0.214958266	G	A
30292	rs1957687	14	24429610	0.148809524	0.270377734	0.441468254	0.12156821	0.29265873	0.17109052	G	T
30306	rs5807245	14	24429848	0.728174603	0.160039761	0.39781746	0.568134842	0.330357143	0.237777699	TC	T
30310	rs1957688	14	24429953	0.728174603	0.160039761	0.39781746	0.568134842	0.330357143	0.237777699	G	A
30315	rs199531639	14	24430148	0.270833333	0	0	0.270833333	0.270833333	0	G	GT
30368	rs139045649	14	24432493	0.696428571	0.171968191	0.505952381	0.524460381	0.19047619	0.33398419	G	C
30380	rs72488277	14	24433414	0.722222222	0.167992048	0.398809524	0.554230175	0.323412698	0.230817476	C	G
30387	rs534152860	14	24433598	0.271825397	0	0	0.271825397	0.271825397	0	A	G
30408	rs550521171	14	24434860	0.313492063	0	0	0.313492063	0.313492063	0	T	A
30468	rs148043130	14	24436706	0.706349206	0.154075547	0.408730159	0.55227366	0.297619048	0.254654612	G	C
30529	rs61999782	14	24439200	0.293650794	0.032803181	0.118055556	0.260847613	0.175595238	0.085252375	C	A
30873	rs35919556	14	24446505	0.111111111	0.08250497	0.224206349	0.028606141	0.113095238	0.141701379	C	A
30943	rs200000919	14	24448726	0.113095238	0.050695825	0.203373016	0.062399413	0.090277778	0.152677191	C	T
30956	rs7148659	14	24449906	0.549603175	0.118290258	0.26984127	0.431312916	0.279761905	0.151551011	C	A
31006	rs12588438	14	24451125	0.117063492	0.053677932	0.202380952	0.06338556	0.08531746	0.14870302	T	C
31031	rs113641504	14	24451542	0.112103175	0.052683897	0.202380952	0.059419278	0.090277778	0.149697056	C	A
31108	rs1028677	14	24453458	0.117063492	0.08250497	0.224206349	0.034558522	0.107142857	0.141701379	G	C
31147	rs2332152	14	24454924	0.116071429	0.08250497	0.224206349	0.033566458	0.108134921	0.141701379	C	T
31150	rs2877593	14	24454989	0.117063492	0.08250497	0.225198413	0.034558522	0.108134921	0.142693443	T	A
31172	rs74828551	14	24455648	0.111111111	0.040755467	0.223214286	0.070355644	0.112103175	0.182458819	A	G
31195	rs141347994	14	24455985	0.128968254	0.05666004	0.029761905	0.072308214	0.099206349	0.026898135	ACCCCCG	A
31728	rs983360	11	38648413	0.172619048	0.893638171	0.591269841	0.721019123	0.418650794	0.30236833	G	C
31729	rs983360	11	38648413	0.208333333	0.010934394	0.18452381	0.19739894	0.023809524	0.173589416	G	T
32332	rs141017043	5	262972	0.412698413	0.003976143	0	0.40872227	0.412698413	0.003976143	T	C
32427	rs1449272	5	72750163	0.867063492	0.086481113	0.462301587	0.780582379	0.404761905	0.375820474	T	C
32430	rs7734426	5	72750279	0.763888889	0.033797217	0.462301587	0.730091672	0.301587302	0.428504371	T	G
32442	rs872939	5	72750763	0.764880952	0.033797217	0.462301587	0.731083736	0.302579365	0.428504371	C	T
32457	rs754728	5	72751609	0.763888889	0.033797217	0.462301587	0.730091672	0.301587302	0.428504371	A	C
32458	rs12659842	5	72751654	0.763888889	0.033797217	0.462301587	0.730091672	0.301587302	0.428504371	A	T
32462	rs70973250	5	72751681	0.763888889	0.033797217	0.461309524	0.730091672	0.302579365	0.427512307	CT	C
32463	rs70973251	5	72751689	0.763888889	0.033797217	0.461309524	0.730091672	0.302579365	0.427512307	TA	T
32465	rs2339606	5	72751750	0.763888889	0.033797217	0.462301587	0.730091672	0.301587302	0.428504371	G	C
32483	rs9637818	5	72752225	0.763888889	0.033797217	0.462301587	0.730091672	0.301587302	0.428504371	A	G
32495	rs13156288	5	72752657	0.763888889	0.033797217	0.462301587	0.730091672	0.301587302	0.428504371	A	G
32527	rs1449273	5	72753831	0.741071429	0.033797217	0.458333333	0.707274212	0.282738095	0.424536117	G	A
32734	rs819566	5	72762107	0.982142857	0.709741551	0.99702381	0.272401306	0.014880952	0.287282259	T	C
32748	rs6867602	5	72762645	0.495039683	0.070576541	0.501984127	0.424463142	0.006944444	0.431407586	G	A
32753	rs6894171	5	72762725	0.871031746	0.071570577	0.505952381	0.799461169	0.365079365	0.434381804	T	C
32760	rs34215594	5	72762997	0.036706349	0.067594433	0.501984127	0.030888084	0.465277778	0.434389694	A	C
32762	rs34342124	5	72763089	0.870039683	0.071570577	0.501984127	0.798469106	0.368055556	0.43041355	A	G
32799	rs13171369	5	72764565	0.876984127	0.127236581	0.505952381	0.749747546	0.371031746	0.3787158	G	C
32811	rs573962495	5	72765138	0.430555556	0.047713718	0.426587302	0.382841838	0.003968254	0.378873584	T	TC
32815	rs13176298	5	72765320	0.856150794	0.071570577	0.499007937	0.784580217	0.357142857	0.42743736	G	C
32826	rs6884633	5	72765656	0.870039683	0.071570577	0.501984127	0.798469106	0.368055556	0.43041355	G	C
32913	rs968660	5	72768166	0.45734127	0.068588469	0.498015873	0.388752801	0.040674603	0.429427404	C	T
33008	rs139120631	1	25592695	0.510912698	0.002982107	0	0.507930591	0.510912698	0.002982107	G	A
33010	rs28621407	1	25592787	0.307539683	0.004970179	0	0.302569504	0.307539683	0.004970179	C	A
33012	rs28696976	1	25592817	0.307539683	0.004970179	0	0.302569504	0.307539683	0.004970179	C	T
33096	rs199724492	17	19091580	0.100198413	0.109343936	0.331349206	0.009145524	0.231150794	0.22200527	C	T
33098	rs200526694	17	19091587	0.101190476	0.102385686	0.31547619	0.00119521	0.214285714	0.213090505	A	G
33101	rs201492334	17	19091602	0.990079365	0.216699801	0.841269841	0.773379564	0.148809524	0.62457004	T	C
33102	rs201492334	17	19091602	0	0	0.154761905	0	0.154761905	0.154761905	T	G
33104	rs199931040	17	19091606	0.10218254	0.119284294	0.367063492	0.017101755	0.264880952	0.247779198	C	T
33106	rs201245768	17	19091611	0.099206349	0.11332008	0.373015873	0.01411373	0.273809524	0.259695793	C	A
33107	rs569956882	17	19091625	0.00297619	0.079522863	0.092261905	0.076546672	0.089285714	0.012739042	A	C
33192	rs75170643	9	125874200	0.064484127	0.058648111	0.000992063	0.005836016	0.063492063	0.057656048	G	A
33336	rs77308683	8	146228779	0.216269841	0.070576541	0.303571429	0.145693301	0.087301587	0.232994888	T	A
33343	rs2978419	8	146229040	0.037698413	0.17693837	0.178571429	0.139239957	0.140873016	0.001633059	T	G
33426	rs371854437	1	81970883	0.845238095	0.238568588	0.307539683	0.606669507	0.537698413	0.068971094	CCACA	C
33502	rs79237765	22	37214179	0.08234127	0.090457256	0.000992063	0.008115987	0.081349206	0.089465193	C	A
33503	rs78361618	22	37214180	0.08234127	0.090457256	0.000992063	0.008115987	0.081349206	0.089465193	T	C
33569	rs552534961	22	50295896	0.745039683	0.068588469	0.123015873	0.676451213	0.62202381	0.054427404	C	CTG
33591	rs36149452	22	50296492	0.000992063	0.070576541	0	0.069584477	0.000992063	0.070576541	T	C
33708	rs6997644	8	144840867	0.813492063	0.01888668	0.000992063	0.794605384	0.8125	0.017894616	T	C
33763	rs7832943	8	144841963	0.39484127	0.001988072	0	0.392853198	0.39484127	0.001988072	T	C
33801	rs6985510	8	144843255	0.811507937	0.01888668	0.000992063	0.792621257	0.810515873	0.017894616	G	A
33829	rs111349466	8	144844511	0.279761905	0.000994036	0	0.278767869	0.279761905	0.000994036	G	GGAAAA
33864	rs6981077	8	144845415	0.303571429	0.000994036	0	0.302577393	0.303571429	0.000994036	A	C
33895	rs60570561	8	144846530	0.279761905	0.000994036	0	0.278767869	0.279761905	0.000994036	A	G
33957	rs6999943	8	144848827	0.145833333	0.182902584	0.512896825	0.037069251	0.367063492	0.329994241	C	T
33968	rs73373145	8	144849163	0.3125	0.001988072	0	0.310511928	0.3125	0.001988072	C	T
34195	rs150314059	7	99285877	0.134920635	0.048707753	0.028769841	0.086212881	0.106150794	0.019937912	A	G
34310	rs7806754	7	99289924	0.138888889	0.048707753	0.028769841	0.090181135	0.110119048	0.019937912	G	A
34363	rs55830753	7	99292222	0.138888889	0.048707753	0.028769841	0.090181135	0.110119048	0.019937912	A	G
34377	rs552543901	7	99292607	0.198412698	0.023856859	0.257936508	0.17455584	0.05952381	0.234079649	T	TA
34378	rs552543901	7	99292607	0.416666667	0.051689861	0.030753968	0.364976806	0.385912698	0.020935893	T	TAA
34379	rs552543901	7	99292607	0.08531746	0.000994036	0	0.084323425	0.08531746	0.000994036	T	TAAA
34559	rs2711345	7	109639435	0.266865079	0.023856859	0.000992063	0.243008221	0.265873016	0.022864795	T	A
34659	rs1720994	2	7876796	0.631944444	0.892644135	0.915674603	0.260699691	0.283730159	0.023030468	C	T
34666	rs1656167	2	7877003	0.840277778	0.901590457	0.96031746	0.061312679	0.120039683	0.058727003	G	A
34775	rs7182439	15	101402323	0.693452381	0.003976143	0.045634921	0.689476238	0.64781746	0.041658777	T	G
34776	rs12912579	15	101402335	0.114087302	0.252485089	0.270833333	0.138397788	0.156746032	0.018348244	G	T
34790	rs28394742	15	101402660	0.683531746	0.003976143	0.045634921	0.679555603	0.637896825	0.041658777	C	A
34799	rs73478760	15	101402866	0.37202381	0.002982107	0	0.369041702	0.37202381	0.002982107	G	A
34856	rs28757704	15	101404541	0.221230159	0	0	0.221230159	0.221230159	0	T	C
34881	rs11450010	15	101405508	0.238095238	0.996023857	0.953373016	0.757928619	0.715277778	0.042650841	G	GA
34883	rs9806567	15	101405617	0.465277778	0.003976143	0.045634921	0.461301635	0.419642857	0.041658777	A	G
34888	rs4965735	15	101405761	0.699404762	0.004970179	0.045634921	0.694434583	0.653769841	0.040664742	C	T
34942	rs11247239	15	101407442	0	0	0.000992063	0	0.000992063	0.000992063	G	A
34943	rs11247239	15	101407442	0.698412698	0.003976143	0.045634921	0.694436555	0.652777778	0.041658777	G	C
34944	rs11247239	15	101407442	0.00297619	0	0	0.00297619	0.00297619	0	G	T
34962	rs57960462	15	101408153	0.702380952	0.003976143	0.045634921	0.698404809	0.656746032	0.041658777	T	C
34995	rs12441432	15	101409424	0.699404762	0.003976143	0.046626984	0.695428619	0.652777778	0.042650841	A	G
34997	rs12441450	15	101409467	0.699404762	0.003976143	0.046626984	0.695428619	0.652777778	0.042650841	A	G
35040	rs12909230	15	101410411	0.279761905	0.996023857	0.953373016	0.716261952	0.673611111	0.042650841	C	T
35081	rs4346184	15	101412103	0.650793651	1	1	0.349206349	0.349206349	0	C	T
35190	rs17124386	20	31803556	0.390873016	0.000994036	0	0.38987898	0.390873016	0.000994036	G	C
35210	rs6119344	20	31804371	0.390873016	0.000994036	0	0.38987898	0.390873016	0.000994036	C	T
35212	rs6120170	20	31804433	0.389880952	0.000994036	0	0.388886917	0.389880952	0.000994036	T	C
35366	rs28719103	17	62925624	0.558531746	0.078528827	0.000992063	0.480002919	0.557539683	0.077536764	C	A
35470	rs8064806	17	62930188	0.351190476	0.001988072	0	0.349202405	0.351190476	0.001988072	G	A
35483	rs66753380	12	53406103	0.436507937	0.909542744	0.794642857	0.473034807	0.358134921	0.114899886	CAG	C
35493	rs11170372	12	53406353	0.456349206	0.909542744	0.794642857	0.453193537	0.338293651	0.114899886	T	C
35500	rs113467500	12	53406453	0.199404762	0.040755467	0.032738095	0.158649295	0.166666667	0.008017372	G	A
35510	rs6580924	12	53406838	0.048611111	0.832007952	0.307539683	0.783396841	0.258928571	0.52446827	A	G
35535	rs10783553	12	53407669	0.4375	0.909542744	0.794642857	0.472042744	0.357142857	0.114899886	A	C
35636	rs60399161	3	142520090	0.423611111	0.001988072	0.017857143	0.42162304	0.405753968	0.015869071	G	A
35639	rs17112925	14	20992497	0.447420635	0.002982107	0	0.444438528	0.447420635	0.002982107	A	G
35660	rs17112926	14	20992859	0.447420635	0.002982107	0	0.444438528	0.447420635	0.002982107	T	C
35662	rs74034303	14	20992888	0.448412698	0.002982107	0	0.445430591	0.448412698	0.002982107	C	T
35665	rs74034304	14	20992906	0.447420635	0.002982107	0	0.444438528	0.447420635	0.002982107	G	A
35685	rs7155248	14	20993439	0.341269841	0.001988072	0	0.33928177	0.341269841	0.001988072	T	C
35826	rs3780318	9	129979758	0.729166667	0.000994036	0.090277778	0.728172631	0.638888889	0.089283742	G	A
35850	rs10987575	9	129980785	0.003968254	0.169980119	0.18452381	0.166011865	0.180555556	0.01454369	A	T
35912	rs7040276	9	129982879	0.467261905	0.000994036	0.009920635	0.466267869	0.45734127	0.008926599	A	G
36009	rs12281515	11	22283285	0.49702381	0.004970179	0.221230159	0.492053631	0.275793651	0.21625998	A	C
36219	rs11718177	3	9993430	0.010912698	0.091451292	0.154761905	0.080538594	0.143849206	0.063310613	C	A
36603	rs61515069	3	123313805	0.265873016	0.001988072	0	0.263884944	0.265873016	0.001988072	C	A
36808	rs61482512	3	123322263	0.291666667	0.001988072	0	0.289678595	0.291666667	0.001988072	C	T
36916	rs187055686	3	123326340	0.306547619	0.001988072	0.001984127	0.304559547	0.304563492	3.94E-06	A	C
36918	rs190781958	3	123326345	0.268849206	0.001988072	0	0.266861135	0.268849206	0.001988072	T	C
36920	rs547755556	3	123326584	0.333333333	0.00695825	0	0.326375083	0.333333333	0.00695825	TTA	T
36923	rs182495749;rs554559455	3	123326658	0.200396825	0.010934394	0.001984127	0.189462432	0.198412698	0.008950267	G	A
36924	rs182495749;rs554559455	3	123326658	0.276785714	0.011928429	0.125992063	0.264857285	0.150793651	0.114063634	G	GATATA
36933	rs113294972	3	123326991	0.291666667	0.001988072	0	0.289678595	0.291666667	0.001988072	G	C
37667	rs72968588	3	123353630	0.278769841	0.000994036	0	0.277775805	0.278769841	0.000994036	G	A
37798	rs72968591	3	123358215	0.347222222	0.000994036	0	0.346228186	0.347222222	0.000994036	C	G
37817	rs7637006	3	123358979	0.340277778	0.000994036	0	0.339283742	0.340277778	0.000994036	G	A
38255	rs12958533	18	15085619	0.773809524	0.920477137	0.875992063	0.146667613	0.10218254	0.044485074	C	T
38272	rs9962391	18	15086308	0.773809524	0.920477137	0.875992063	0.146667613	0.10218254	0.044485074	A	G
38425	rs4622603	18	15090988	0.773809524	0.920477137	0.875	0.146667613	0.101190476	0.045477137	A	T
39447	rs3785783	17	19200962	0.003968254	0.069582505	0.114087302	0.065614251	0.110119048	0.044504797	T	G
39546	rs12938803	17	19204432	0.173611111	0.810139165	0.012896825	0.636528054	0.160714286	0.79724234	A	C
39547	rs12938803	17	19204432	0	0.001988072	0	0.001988072	0	0.001988072	A	T
39551	rs12939947	17	19204531	0.033730159	0.812127237	0.003968254	0.778397078	0.029761905	0.808158983	T	A
39554	rs4924979	17	19204608	0.634920635	0.92445328	0.616071429	0.289532645	0.018849206	0.308381852	C	A
39557	rs4924980	17	19204863	0.033730159	0.812127237	0.003968254	0.778397078	0.029761905	0.808158983	T	C
39625	rs9915473	17	19207347	0.003968254	0.070576541	0.113095238	0.066608287	0.109126984	0.042518697	T	G
39784	rs56030759	17	17482025	0.554563492	0.071570577	0.000992063	0.482992916	0.553571429	0.070578513	T	C
39855	rs11802362	1	35440105	0.206349206	0.026838966	0.379960317	0.17951024	0.173611111	0.353121351	T	A
39863	rs10158282	1	35440755	0.85515873	0.029821074	0.381944444	0.825337657	0.473214286	0.352123371	A	G
39900	rs12404674	1	35442313	0.182539683	0.02584493	0.260912698	0.156694752	0.078373016	0.235067768	T	A
39955	rs11802314	1	35444886	0.242063492	0.003976143	0.001984127	0.238087349	0.240079365	0.001992016	G	C
40064	rs141024153	1	35449128	0	0.076540755	0	0.076540755	0	0.076540755	A	T
40066	rs58844660	1	35449167	0.329365079	0.000994036	0	0.328371044	0.329365079	0.000994036	G	A
40092	rs146523902	1	35450617	0.238095238	0.003976143	0.001984127	0.234119095	0.236111111	0.001992016	A	AG
40120	rs1375034	2	112317365	0.538690476	0.980119284	0.991071429	0.441428808	0.452380952	0.010952144	A	T
40139	rs141627680	7	156985427	0.490079365	0.013916501	0.055555556	0.476162864	0.43452381	0.041639055	A	ATGAATGTGG
40188	rs10150208	14	104843793	0.578373016	0.003976143	0.02281746	0.574396873	0.555555556	0.018841317	C	T
40219	rs7143473	14	104844609	0.586309524	0.004970179	0.024801587	0.581339345	0.561507937	0.019831408	T	C
40271	rs10400469	12	111925337	0.41468254	0.000994036	0	0.413688504	0.41468254	0.000994036	T	C
40997	rs34843584	2	104742435	0.070436508	0.054671968	0.113095238	0.01576454	0.04265873	0.05842327	G	A
41019	rs13013969	2	104743318	0.086309524	0.054671968	0.113095238	0.031637556	0.026785714	0.05842327	A	G
41028	rs13014388	2	104743506	0.086309524	0.054671968	0.113095238	0.031637556	0.026785714	0.05842327	A	G
41055	rs72822376	2	104744597	0.086309524	0.054671968	0.113095238	0.031637556	0.026785714	0.05842327	C	G
41080	rs11679700	2	104745314	0.086309524	0.054671968	0.113095238	0.031637556	0.026785714	0.05842327	G	A
41119	rs13004132	2	104747142	0.086309524	0.054671968	0.114087302	0.031637556	0.027777778	0.059415333	A	C
41155	rs34130910	2	104748549	0.086309524	0.054671968	0.114087302	0.031637556	0.027777778	0.059415333	A	G
41621	rs74729960	20	32869472	0.35515873	0.000994036	0	0.354164694	0.35515873	0.000994036	G	A
41626	rs819132	20	32869536	0.845238095	0.894632207	0.787698413	0.049394112	0.057539683	0.106933794	A	G
41641	rs35038733	20	32869891	0.47718254	0.000994036	0	0.476188504	0.47718254	0.000994036	C	G
41675	rs864702	20	32871550	0.830357143	0.894632207	0.787698413	0.064275064	0.04265873	0.106933794	A	G
41720	rs17091705	20	32873447	0.47718254	0.000994036	0	0.476188504	0.47718254	0.000994036	G	A
41728	rs34602355	20	32873594	0.47718254	0.000994036	0	0.476188504	0.47718254	0.000994036	C	T
41769	rs201079	10	11002803	0.609126984	0.001988072	0	0.607138913	0.609126984	0.001988072	G	A
41840	rs201080	10	11005041	0.367063492	0.001988072	0	0.36507542	0.367063492	0.001988072	T	A
41868	rs201083	10	11006087	0.488095238	0.001988072	0	0.486107167	0.488095238	0.001988072	A	G
41939	rs1291896	10	11008751	0.533730159	0.001988072	0.007936508	0.531742087	0.525793651	0.005948436	G	A
41958	rs1291897	10	11009078	0.363095238	0.001988072	0	0.361107167	0.363095238	0.001988072	G	A
42043	rs201084	10	11011330	0.474206349	0.001988072	0	0.472218278	0.474206349	0.001988072	C	A
42258	rs17346688	1	173529853	0.000992063	0.080516899	0.000992063	0.079524835	0	0.079524835	G	A
42319	rs79934924	1	173532210	0.000992063	0.0944334	0	0.093441336	0.000992063	0.0944334	T	C
42341	rs12066747	1	173533081	0.713293651	0.005964215	0	0.707329436	0.713293651	0.005964215	G	C
42360	rs200972272	1	173533776	0.703373016	0.263419483	0.586309524	0.439953533	0.117063492	0.322890041	CT	C
42407	rs12066061	1	173535143	0.70734127	0.004970179	0	0.702371091	0.70734127	0.004970179	T	C
42410	rs12080166	1	173535294	0.708333333	0.004970179	0	0.703363154	0.708333333	0.004970179	C	T
42436	rs58009690	1	173536681	0.708333333	0.004970179	0	0.703363154	0.708333333	0.004970179	T	C
42439	rs12068868	1	173536787	0.708333333	0.004970179	0	0.703363154	0.708333333	0.004970179	T	A
42452	rs10047209	1	173537264	0.708333333	0.004970179	0	0.703363154	0.708333333	0.004970179	G	A
42453	rs12127482	1	173537293	0	0.079522863	0.001984127	0.079522863	0.001984127	0.077538736	G	A
42460	rs533120447	1	173537544	0.708333333	0.004970179	0	0.703363154	0.708333333	0.004970179	GT	G
42518	rs80054184	1	173539637	0	0.065606362	0	0.065606362	0	0.065606362	G	A
42520	rs74129115	1	173539708	0.255952381	0	0	0.255952381	0.255952381	0	C	T
42670	rs61554547	1	173544872	0.713293651	0.004970179	0	0.708323472	0.713293651	0.004970179	C	T
42675	rs146767235	1	173544977	0	0.066600398	0	0.066600398	0	0.066600398	A	G
42683	rs7537369	1	173545264	0.708333333	0.004970179	0	0.703363154	0.708333333	0.004970179	C	T
42718	rs2013387	1	173546835	0.708333333	0.004970179	0	0.703363154	0.708333333	0.004970179	A	G
42797	rs76133593	1	173549794	0.254960317	0	0	0.254960317	0.254960317	0	T	C
42864	rs16828416	1	173552703	0.254960317	0	0	0.254960317	0.254960317	0	G	A
42913	rs12071466	1	173555067	0.300595238	0.004970179	0	0.295625059	0.300595238	0.004970179	A	G
42959	rs12089398	1	173557018	0.297619048	0.004970179	0	0.292648869	0.297619048	0.004970179	C	T
42969	rs10912652	1	173557318	0.297619048	0.004970179	0	0.292648869	0.297619048	0.004970179	G	A
43190	rs12080900	1	173566497	0.277777778	0.004970179	0	0.272807599	0.277777778	0.004970179	T	A
43220	rs16846278	1	173568208	0.277777778	0.005964215	0	0.271813563	0.277777778	0.005964215	T	C
43310	rs74129121	1	173572980	0.258928571	0	0	0.258928571	0.258928571	0	C	T
43337	rs12083635	1	173574171	0.683531746	0.004970179	0	0.678561567	0.683531746	0.004970179	A	T
43340	rs74129122	1	173574465	0.253968254	0	0	0.253968254	0.253968254	0	C	T
43351	rs6678784	1	173574871	0.725198413	0.00695825	0	0.718240162	0.725198413	0.00695825	A	G
43358	rs10127525	1	173575308	0.725198413	0.004970179	0	0.720228234	0.725198413	0.004970179	C	T
43393	rs12087885	1	173576971	0.725198413	0.004970179	0	0.720228234	0.725198413	0.004970179	A	G
43429	rs16846301	1	173578581	0.259920635	0	0	0.259920635	0.259920635	0	T	C
43444	rs12065033	1	173579034	0.762896825	0.005964215	0	0.756932611	0.762896825	0.005964215	C	T
43461	rs12093198	1	173579728	0.725198413	0.004970179	0.000992063	0.720228234	0.724206349	0.003978115	T	C
43470	rs12066494	1	173579970	0.725198413	0.004970179	0	0.720228234	0.725198413	0.004970179	C	A
43483	rs61828917	1	173580303	0.003968254	0.121272366	0.217261905	0.117304112	0.213293651	0.095989539	C	T
43489	rs59849315	1	173580760	0.763888889	0.011928429	0	0.751960459	0.763888889	0.011928429	A	T
43507	rs77218597	1	173581419	0.253968254	0	0	0.253968254	0.253968254	0	G	A
43519	rs12164490	1	173581754	0.725198413	0.004970179	0	0.720228234	0.725198413	0.004970179	C	T
43523	rs12164630	1	173581839	0.725198413	0.004970179	0	0.720228234	0.725198413	0.004970179	T	C
43589	rs72994818	2	133674513	0.158730159	0.03777336	0.257936508	0.120956799	0.099206349	0.220163148	T	G
43771	rs12469430	2	133682185	0.16468254	0.03777336	0.251984127	0.12690918	0.087301587	0.214210767	C	T
43800	rs575777951	2	133683134	0.327380952	0.068588469	0.284722222	0.258792483	0.04265873	0.216133753	CA	C
43922	rs10166558	2	133687205	0.376984127	0.002982107	0.158730159	0.37400202	0.218253968	0.155748051	T	A
43924	rs10174992	2	133687330	0.583333333	0.003976143	0.158730159	0.57935719	0.424603175	0.154754016	G	T
43992	rs73730802	5	289556	0.427579365	0.003976143	0.008928571	0.423603222	0.418650794	0.004952428	C	T
44131	rs72991987	6	144719740	0	0.060636183	0.000992063	0.060636183	0.000992063	0.059644119	C	T
44134	rs9496952	6	144719767	0.206349206	0.000994036	0.000992063	0.205355171	0.205357143	1.97E-06	T	A
44141	rs111228227	8	34731801	0.550595238	0.013916501	0.000992063	0.536678737	0.549603175	0.012924438	G	A
44215	rs138664247	2	97763052	0.080357143	0.048707753	0.005952381	0.031649389	0.074404762	0.042755373	C	T
44286	rs58099737	7	57235906	0.547619048	0.019880716	0.010912698	0.527738332	0.536706349	0.008968017	T	G
44435	rs8050942	16	87507464	0.504960317	0.010934394	0	0.494025924	0.504960317	0.010934394	A	T
44729	rs6505228	17	29375177	0.785714286	0.019880716	0	0.76583357	0.785714286	0.019880716	A	G
45017	rs4503859	17	29383324	0.634920635	0.019880716	0	0.615039919	0.634920635	0.019880716	T	C
45088	rs61736268	10	93976268	0.435515873	0.001988072	0	0.433527801	0.435515873	0.001988072	T	A
45237	rs11609917	12	117421180	0.017857143	0.137176938	0.135912698	0.119319796	0.118055556	0.00126424	C	T
45352	rs10743432	12	22161332	0.550595238	0.984095427	0.985119048	0.433500189	0.43452381	0.00102362	A	G
45386	rs872455	12	80084463	0.836309524	0.013916501	0.209325397	0.822393023	0.626984127	0.195408896	T	C
45445	rs2694831	12	80086780	0.836309524	0.013916501	0.208333333	0.822393023	0.62797619	0.194416832	G	A
45502	rs6539471	12	80089395	0.83531746	0.013916501	0.212301587	0.821400959	0.623015873	0.198385086	T	C
45544	rs11114218	12	80090750	0.83531746	0.013916501	0.212301587	0.821400959	0.623015873	0.198385086	T	C
45637	rs4083220	12	80095182	0.705357143	0.012922465	0.19047619	0.692434678	0.514880952	0.177553725	C	T
45661	rs58690417	12	80096041	0.744047619	0.012922465	0.191468254	0.731125154	0.552579365	0.178545789	GAAAA	G
45694	rs61634151	12	80097139	0.742063492	0.013916501	0.191468254	0.728146991	0.550595238	0.177551753	T	TA
45727	rs3995243	12	80098910	0.74702381	0.012922465	0.191468254	0.734101344	0.555555556	0.178545789	T	C
45781	rs2463170	12	80101106	0.976190476	0.842942346	0.678571429	0.13324813	0.297619048	0.164370917	A	G
45836	rs7136806	12	80103770	0.887896825	0.014910537	0.191468254	0.872986289	0.696428571	0.176557717	A	C
45841	rs72294082	12	80104017	0.799603175	0.023856859	0.201388889	0.775746316	0.598214286	0.17753203	CGTGT	C
45910	rs2463171	12	80106323	0.886904762	0.014910537	0.191468254	0.871994225	0.695436508	0.176557717	G	A
45924	rs59221869	12	80106837	0.875	0.029821074	0.203373016	0.845178926	0.671626984	0.173551942	TG	T
45928	rs2491339	12	80106893	0.737103175	0.012922465	0.1875	0.724180709	0.549603175	0.174577535	T	G
45941	rs76083837	12	80107357	0.463293651	0	0.026785714	0.463293651	0.436507937	0.026785714	C	G
45962	rs711159	12	80108416	0.886904762	0.014910537	0.1875	0.871994225	0.699404762	0.172589463	C	T
46060	rs34310515	12	80111417	0.235119048	0.684890656	0.399801587	0.449771608	0.16468254	0.285089069	CT	C
46115	rs2694662	12	80113350	0.717261905	0.012922465	0.191468254	0.70433944	0.525793651	0.178545789	A	G
46405	rs140131371	12	80123941	0.233134921	0.02584493	0.006944444	0.20728999	0.226190476	0.018900486	A	ATATT
46433	rs113167042	12	80125394	0.456349206	0.038767396	0.243055556	0.417581811	0.213293651	0.20428816	GA	G
46457	rs35590153	12	80126203	0.214285714	0.02584493	0	0.188440784	0.214285714	0.02584493	G	C
46517	rs73347593	12	80128661	0.232142857	0.02584493	0	0.206297927	0.232142857	0.02584493	C	G
46534	rs35452181	12	80129451	0.366071429	0.02584493	0	0.340226498	0.366071429	0.02584493	CTAT	C
46612	rs7961699	12	80132458	0.283730159	0.026838966	0	0.256891193	0.283730159	0.026838966	A	C
46630	rs57112320	12	80133249	0.306547619	0.026838966	0	0.279708653	0.306547619	0.026838966	C	T
46839	rs2808357	12	80140886	1	0.940357853	0.717261905	0.059642147	0.282738095	0.223095948	G	A
46873	rs78421349	12	80142441	0.000992063	0.103379722	0	0.102387658	0.000992063	0.103379722	A	C
46930	rs7963513	12	80144648	1	0.940357853	0.767857143	0.059642147	0.232142857	0.17250071	T	G
46943	rs10467036	12	80145086	0.848214286	0.940357853	0.717261905	0.092143567	0.130952381	0.223095948	C	T
47046	rs10735430	12	80148327	1	0.940357853	0.716269841	0.059642147	0.283730159	0.224088012	C	A
47050	rs10862015	12	80148441	0.193452381	0.043737575	0.177579365	0.149714806	0.015873016	0.133841791	C	T
47075	rs35725903	12	80149295	0.282738095	0.028827038	0	0.253911057	0.282738095	0.028827038	TG	T
47203	rs10746142	12	80153760	1	0.940357853	0.717261905	0.059642147	0.282738095	0.223095948	G	A
47255	rs34473436	12	80155109	0.283730159	0.028827038	0	0.254903121	0.283730159	0.028827038	G	A
47268	rs34311753	12	80155409	0.282738095	0.028827038	0	0.253911057	0.282738095	0.028827038	T	C
47271	rs2491343	12	80155600	1	0.939363817	0.715277778	0.060636183	0.284722222	0.224086039	A	C
47499	rs9308325	12	80162980	1	0.940357853	0.716269841	0.059642147	0.283730159	0.224088012	A	T
47501	rs10450769	12	80163079	1	0.939363817	0.716269841	0.060636183	0.283730159	0.223093976	T	C
47612	rs12833727	12	80167361	0.283730159	0.028827038	0	0.254903121	0.283730159	0.028827038	C	G
47641	rs34341780	12	80168706	0.366071429	0.028827038	0	0.337244391	0.366071429	0.028827038	A	AGAT
47668	rs5799439	12	80169497	0.952380952	0.93638171	0.717261905	0.015999243	0.235119048	0.219119805	TA	T
47726	rs149338706	12	80171993	0.346230159	0.028827038	0	0.317403121	0.346230159	0.028827038	GAATA	G
47981	rs73250102	8	61300307	0.373015873	0.001988072	0.018849206	0.371027801	0.354166667	0.016861135	A	T
47984	rs73251503	8	61300389	0.357142857	0.001988072	0.018849206	0.355154786	0.338293651	0.016861135	C	T
48130	rs2246254	14	62148789	0.323412698	0.989065606	0.986111111	0.665652908	0.662698413	0.002954495	G	C
48148	rs143227026	14	62149232	0.467261905	0.004970179	0	0.462291726	0.467261905	0.004970179	C	CA
48344	rs9323373	14	62156466	0.739087302	0.982107356	0.83234127	0.243020054	0.093253968	0.149766086	G	C
48422	rs28708675	14	62160023	0.465277778	0.003976143	0	0.461301635	0.465277778	0.003976143	A	T
48552	rs2600639	5	4833796	0.708333333	0.117296223	0.128968254	0.591037111	0.579365079	0.011672031	G	A
48553	rs2650377	5	4833798	0.709325397	0.117296223	0.128968254	0.592029174	0.580357143	0.011672031	C	A
48664	rs2600640	5	4837723	0.677579365	0.070576541	0.015873016	0.607002824	0.661706349	0.054703525	G	A
48666	rs2600641	5	4837736	0.677579365	0.070576541	0.016865079	0.607002824	0.660714286	0.053711461	G	A
48677	rs2650370	5	4837889	0.677579365	0.070576541	0.015873016	0.607002824	0.661706349	0.054703525	A	G
48725	rs2652228	5	4839600	0.677579365	0.070576541	0.015873016	0.607002824	0.661706349	0.054703525	A	C
48739	rs2652227	5	4840284	0.677579365	0.070576541	0.015873016	0.607002824	0.661706349	0.054703525	C	A
48755	rs2652226	5	4840982	0.676587302	0.070576541	0.015873016	0.606010761	0.660714286	0.054703525	T	C
48770	rs12514229	5	4841505	0	0.059642147	0	0.059642147	0	0.059642147	C	T
48802	rs2650371	5	4842709	0.527777778	0.070576541	0.015873016	0.457201237	0.511904762	0.054703525	A	G
48821	rs2652225	5	4843096	0.669642857	0.070576541	0.015873016	0.599066316	0.653769841	0.054703525	T	C
48836	rs2652222	5	4843490	0.668650794	0.070576541	0.015873016	0.598074253	0.652777778	0.054703525	A	G
48977	rs816452	5	4848563	0.556547619	0.070576541	0.015873016	0.485971078	0.540674603	0.054703525	G	C
49011	rs1855157	13	41744995	0.505952381	0.052683897	0.37797619	0.453268484	0.12797619	0.325292294	G	A
49183	rs9912087	17	58608365	0.349206349	0.002982107	0	0.346224242	0.349206349	0.002982107	G	A
49231	rs1197099	17	58610010	0.339285714	0.001988072	0	0.337297643	0.339285714	0.001988072	C	G
49233	rs1197098	17	58610045	0.339285714	0.010934394	0.01984127	0.328351321	0.319444444	0.008906876	A	G
49243	rs1197097	17	58610153	0.337301587	0.001988072	0	0.335313516	0.337301587	0.001988072	C	T
49277	rs56067508	17	58611541	0.258928571	0.03777336	0.02281746	0.221155212	0.236111111	0.0149559	G	C
49318	rs8077600	17	58613330	0.256944444	0.036779324	0.02281746	0.22016512	0.234126984	0.013961864	T	C
49401	rs538527988	17	58616299	0.313492063	0.001988072	0	0.311503992	0.313492063	0.001988072	A	C
49455	rs55938721	17	58618955	0.263888889	0.036779324	0.02281746	0.227109565	0.241071429	0.013961864	AG	A
49464	rs8079949	17	58619296	0.263888889	0.036779324	0.02281746	0.227109565	0.241071429	0.013961864	C	T
49484	rs9908692	17	58620379	0.263888889	0.036779324	0.02281746	0.227109565	0.241071429	0.013961864	A	G
49633	rs73990492	17	58626631	0.262896825	0.036779324	0.02281746	0.226117501	0.240079365	0.013961864	A	G
49663	rs111775326	17	58627700	0.262896825	0.036779324	0.02281746	0.226117501	0.240079365	0.013961864	C	T
49666	rs150916504	17	58627809	0.134920635	0.036779324	0.02281746	0.098141311	0.112103175	0.013961864	C	G
49786	rs80082888	14	66681870	0.274801587	0.00695825	0.403769841	0.267843337	0.128968254	0.396811591	C	T
49800	rs111773414	14	66682109	0.079365079	0.059642147	0.045634921	0.019722932	0.033730159	0.014007226	T	G
49862	rs142677817	14	66684302	0.070436508	0.059642147	0.045634921	0.010794361	0.024801587	0.014007226	AGTTTT	A
49876	rs73285604	14	66684740	0.070436508	0.059642147	0.045634921	0.010794361	0.024801587	0.014007226	A	G
49896	rs7494083	14	66685226	0.274801587	0.00695825	0.403769841	0.267843337	0.128968254	0.396811591	A	T
49907	rs997619	14	66685502	0.33531746	0.083499006	0.452380952	0.251818454	0.117063492	0.368881946	G	A
49950	rs73285611	14	66687479	0.070436508	0.059642147	0.045634921	0.010794361	0.024801587	0.014007226	A	C
50152	rs10129881	14	66695117	0.479166667	0.03777336	0.406746032	0.441393307	0.072420635	0.368972672	G	A
50153	rs10129887	14	66695127	0.479166667	0.03777336	0.406746032	0.441393307	0.072420635	0.368972672	G	A
50286	rs10431711	14	66699452	0.479166667	0.040755467	0.406746032	0.438411199	0.072420635	0.365990565	A	G
50318	rs79078390	14	66700710	0.479166667	0.040755467	0.406746032	0.438411199	0.072420635	0.365990565	G	GA
50610	rs1434901	14	66712342	0.343253968	0.040755467	0.403769841	0.302498501	0.060515873	0.363014374	T	C
50647	rs145419134	14	66713637	0.168650794	0.043737575	0.041666667	0.124913219	0.126984127	0.002070908	T	TC
50704	rs76390071	14	66715902	0.325396825	0.03777336	0.400793651	0.287623466	0.075396825	0.363020291	G	A
50709	rs8003342	14	66716159	0.325396825	0.03777336	0.399801587	0.287623466	0.074404762	0.362028227	G	C
50727	rs144797213	14	66717299	0.35515873	0.03777336	0.399801587	0.31738537	0.044642857	0.362028227	G	A
50782	rs10150879	14	66719746	0.159722222	0.043737575	0.041666667	0.115984648	0.118055556	0.002070908	A	G
50789	rs10148507	14	66720054	0.159722222	0.043737575	0.041666667	0.115984648	0.118055556	0.002070908	T	C
50847	rs17103407	14	66722620	0.35515873	0.03777336	0.400793651	0.31738537	0.045634921	0.363020291	G	C
50861	rs10135415	14	66723161	0.159722222	0.059642147	0.041666667	0.100080075	0.118055556	0.01797548	T	G
50890	rs10138477	14	66723973	0.159722222	0.040755467	0.041666667	0.118966755	0.118055556	0.000911199	T	C
50903	rs73270287	14	66724650	0.159722222	0.040755467	0.041666667	0.118966755	0.118055556	0.000911199	C	T
51019	rs10132029	14	66729331	0.159722222	0.040755467	0.041666667	0.118966755	0.118055556	0.000911199	T	C
51023	rs10143023	14	66729534	0.159722222	0.040755467	0.041666667	0.118966755	0.118055556	0.000911199	A	G
51050	rs17103418	14	66730672	0.159722222	0.059642147	0.041666667	0.100080075	0.118055556	0.01797548	T	A
51092	rs10147776	14	66732558	0.159722222	0.040755467	0.041666667	0.118966755	0.118055556	0.000911199	T	G
51201	rs7155376	14	66736547	0.159722222	0.041749503	0.041666667	0.117972719	0.118055556	8.28E-05	G	A
51223	rs11422686	14	66737210	0.35515873	0.038767396	0.398809524	0.316391335	0.043650794	0.360042128	T	TA
51233	rs10140964	14	66737454	0.159722222	0.040755467	0.041666667	0.118966755	0.118055556	0.000911199	T	C
51326	rs73272024	14	66740725	0.162698413	0.040755467	0.041666667	0.121942946	0.121031746	0.000911199	A	G
51329	rs76343690	14	66740764	0.162698413	0.040755467	0.041666667	0.121942946	0.121031746	0.000911199	C	G
51339	rs17103449	14	66741178	0.162698413	0.040755467	0.041666667	0.121942946	0.121031746	0.000911199	C	G
51341	rs17103451	14	66741242	0.162698413	0.040755467	0.041666667	0.121942946	0.121031746	0.000911199	G	A
51373	rs73272028	14	66742762	0.159722222	0.040755467	0.041666667	0.118966755	0.118055556	0.000911199	T	A
51379	rs56763016	14	66743007	0.159722222	0.040755467	0.041666667	0.118966755	0.118055556	0.000911199	A	G
51390	rs12586516	14	66743398	0.325396825	0.038767396	0.399801587	0.28662943	0.074404762	0.361034192	A	G
51399	rs6573657	14	66743835	0.159722222	0.040755467	0.041666667	0.118966755	0.118055556	0.000911199	A	G
51439	rs10137378	14	66745326	0.158730159	0.040755467	0.04265873	0.117974692	0.116071429	0.001903263	A	T
51524	rs10147132	14	66748093	0.158730159	0.040755467	0.041666667	0.117974692	0.117063492	0.000911199	G	A
51675	rs148576663	14	66754802	0.020833333	0.080516899	0.045634921	0.059683565	0.024801587	0.034881978	C	CA
51678	rs17779817	14	66755003	0.020833333	0.080516899	0.044642857	0.059683565	0.023809524	0.035874041	G	C
51681	rs17182091	14	66755127	0.020833333	0.080516899	0.044642857	0.059683565	0.023809524	0.035874041	T	C
51702	rs10130480	14	66755886	0.646825397	0.059642147	0.401785714	0.58718325	0.245039683	0.342143567	G	C
51703	rs10130480	14	66755886	0.020833333	0.080516899	0.044642857	0.059683565	0.023809524	0.035874041	G	T
51710	rs58678146	14	66756023	0.364087302	0.040755467	0.399801587	0.323331834	0.035714286	0.35904612	C	T
51725	rs140851305	14	66756575	0.373015873	0.041749503	0.401785714	0.33126637	0.028769841	0.360036211	T	C
51752	rs10483787	14	66757582	0.368055556	0.041749503	0.401785714	0.326306053	0.033730159	0.360036211	G	A
51753	rs10483788	14	66757631	0.020833333	0.080516899	0.044642857	0.059683565	0.023809524	0.035874041	C	G
51798	rs17182126	14	66759177	0.020833333	0.080516899	0.045634921	0.059683565	0.024801587	0.034881978	C	T
51810	rs17246707	14	66759916	0.356150794	0.041749503	0.401785714	0.314401291	0.045634921	0.360036211	C	T
51813	rs17103486	14	66760001	0.368055556	0.041749503	0.401785714	0.326306053	0.033730159	0.360036211	T	C
51825	rs17779847	14	66760400	0.020833333	0.080516899	0.044642857	0.059683565	0.023809524	0.035874041	A	C
51830	rs79776079	14	66760690	0.020833333	0.080516899	0.044642857	0.059683565	0.023809524	0.035874041	T	C
51839	rs72722430	14	66760946	0.020833333	0.080516899	0.044642857	0.059683565	0.023809524	0.035874041	G	T
51840	rs72722431	14	66761002	0.020833333	0.080516899	0.044642857	0.059683565	0.023809524	0.035874041	A	C
51859	rs79451853	14	66761784	0.020833333	0.080516899	0.044642857	0.059683565	0.023809524	0.035874041	C	T
51868	rs72722435	14	66762180	0.020833333	0.080516899	0.044642857	0.059683565	0.023809524	0.035874041	C	T
51869	rs72722436	14	66762192	0.020833333	0.080516899	0.044642857	0.059683565	0.023809524	0.035874041	C	T
51879	rs17182147	14	66762434	0.020833333	0.080516899	0.044642857	0.059683565	0.023809524	0.035874041	A	T
51895	rs72722437	14	66762856	0.020833333	0.080516899	0.045634921	0.059683565	0.024801587	0.034881978	T	G
51906	rs143126784	14	66763171	0.020833333	0.080516899	0.044642857	0.059683565	0.023809524	0.035874041	C	CAG
51914	rs112292911	14	66763512	0.020833333	0.080516899	0.044642857	0.059683565	0.023809524	0.035874041	C	A
51952	rs55909120	14	66764558	0.020833333	0.080516899	0.044642857	0.059683565	0.023809524	0.035874041	A	G
51976	rs141434503	14	66765170	0.020833333	0.080516899	0.044642857	0.059683565	0.023809524	0.035874041	A	G
51982	rs35457906	14	66765357	0.368055556	0.041749503	0.401785714	0.326306053	0.033730159	0.360036211	G	T
52042	rs114323591	14	66767251	0.021825397	0.080516899	0.044642857	0.058691502	0.02281746	0.035874041	G	C
52044	rs138728060	14	66767338	0.380952381	0.06361829	0.407738095	0.317334091	0.026785714	0.344119805	CA	C
52081	rs2319011	14	66768382	0.367063492	0.040755467	0.43452381	0.326308025	0.067460317	0.393768342	T	A
52083	rs72722438	14	66768488	0.020833333	0.080516899	0.044642857	0.059683565	0.023809524	0.035874041	C	T
52114	rs148831853	14	66769312	0.020833333	0.080516899	0.044642857	0.059683565	0.023809524	0.035874041	C	T
52122	rs72722439	14	66769467	0.020833333	0.080516899	0.044642857	0.059683565	0.023809524	0.035874041	C	A
52135	rs72722440	14	66769932	0.020833333	0.080516899	0.044642857	0.059683565	0.023809524	0.035874041	T	C
52404	rs550584117;rs142816998	14	66779613	0.091269841	0.001988072	0.00297619	0.08928177	0.088293651	0.000988119	AAAAC	AAAACAAAC
52405	rs550584117;rs142816998	14	66779613	0.362103175	0.039761431	0.433531746	0.322341743	0.071428571	0.393770315	AAAAC	A
52609	rs149915856	14	66786969	0.344246032	0.038767396	0.459325397	0.305478636	0.115079365	0.420558001	G	GAAC
52610	rs149915856	14	66786969	0.037698413	0.07554672	0.003968254	0.037848307	0.033730159	0.071578466	G	GAACAAC
52779	rs56796698	14	66793388	0.330357143	0.040755467	0.433531746	0.289601676	0.103174603	0.392776279	CCCAA	C
53117	rs7155112	14	66806798	0.944444444	0.362823062	0.532738095	0.581621383	0.411706349	0.169915034	T	C
53262	rs1959673	14	66812962	0.645833333	0.137176938	0.479166667	0.508656395	0.166666667	0.341989728	A	C
53319	rs9323472	14	66814750	0.636904762	0.135188867	0.479166667	0.501715895	0.157738095	0.3439778	T	C
53423	rs60126798	14	66818376	0.646825397	0.137176938	0.479166667	0.509648458	0.16765873	0.341989728	A	G
53547	rs72722492	14	66822571	0.010912698	0.078528827	0.005952381	0.067616129	0.004960317	0.072576446	A	C
53684	rs10135885	14	66827681	0.224206349	0.013916501	0.008928571	0.210289848	0.215277778	0.00498793	G	A
53829	rs17827252	14	66833851	0.39484127	0.045725646	0.456349206	0.349115624	0.061507937	0.41062356	C	G
54018	rs74058666	14	66840972	0.224206349	0.013916501	0.008928571	0.210289848	0.215277778	0.00498793	C	T
54557	rs7150773	14	66862874	0.393849206	0.045725646	0.45734127	0.34812356	0.063492063	0.411615624	C	T
54583	rs572215866	14	66863836	0.208333333	0.020874751	0.008928571	0.187458582	0.199404762	0.01194618	T	C
54826	rs8004856	14	66873029	0.392857143	0.045725646	0.458333333	0.347131497	0.06547619	0.412607687	T	C
55327	rs1457435	14	66892506	0.226190476	0.013916501	0.008928571	0.212273975	0.217261905	0.00498793	T	G
55348	rs10144753	14	66893540	0.242063492	0.013916501	0.008928571	0.228146991	0.233134921	0.00498793	G	A
55575	rs1074576	14	66902352	0.242063492	0.013916501	0.008928571	0.228146991	0.233134921	0.00498793	T	C
55706	rs28663565	14	66908150	0.226190476	0.013916501	0.008928571	0.212273975	0.217261905	0.00498793	A	T
55800	rs56277872	14	66912176	0.226190476	0.013916501	0.008928571	0.212273975	0.217261905	0.00498793	T	C
55827	rs73275873	14	66913335	0.242063492	0.014910537	0.008928571	0.227152955	0.233134921	0.005981965	C	T
55960	rs139781714	14	66918192	0.29265873	0.014910537	0.013888889	0.277748193	0.278769841	0.001021648	G	GA
56387	rs58155546	14	66934703	0.22718254	0.035785288	0.00297619	0.191397251	0.224206349	0.032809098	G	A
56602	rs73277818	14	66942431	0.242063492	0.013916501	0.008928571	0.228146991	0.233134921	0.00498793	C	T
56828	rs76199567	14	66952344	0.688492063	0.150099404	0.473214286	0.53839266	0.215277778	0.323114882	G	GA
57220	rs10129735	14	66968296	0.212301587	0.013916501	0.008928571	0.198385086	0.203373016	0.00498793	C	T
57252	rs73277851	14	66969331	0.213293651	0.013916501	0.008928571	0.19937715	0.204365079	0.00498793	G	A
57273	rs576127381;rs199742234	14	66970227	0.237103175	0.022862823	0.033730159	0.214240352	0.203373016	0.010867336	TAC	TACAC
57274	rs576127381;rs199742234	14	66970227	0.152777778	0.283300199	0.158730159	0.130522421	0.005952381	0.12457004	TAC	T
57469	rs554425500;rs370667091	3	15296013	0.08531746	0.002982107	0.008928571	0.082335353	0.076388889	0.005946464	AC	ACC
57470	rs554425500;rs370667091	3	15296013	0.311507937	0.002982107	0.00297619	0.308525829	0.308531746	5.92E-06	AC	A
57845	rs16929939	10	74262353	0.390873016	0.002982107	0.203373016	0.387890909	0.1875	0.200390909	A	C
57903	rs6878228	5	38683509	0.22718254	0.002982107	0.016865079	0.224200432	0.21031746	0.013882972	T	C
58163	rs6954299	7	6759415	0.329365079	0.005964215	0.286706349	0.323400865	0.04265873	0.280742134	G	T
58215	rs1002534	3	42092782	0.408730159	0	0	0.408730159	0.408730159	0	C	G
58330	rs1250307	10	31495974	0.242063492	0.987077535	0.824404762	0.745014043	0.58234127	0.162672773	G	A
58359	rs2992916	10	31496926	0.231150794	0.987077535	0.833333333	0.755926741	0.60218254	0.153744201	G	T
58360	rs2995655	10	31496955	0.74702381	0.999005964	1	0.251982155	0.25297619	0.000994036	G	C
58406	rs2785512	10	31498549	0.735119048	0.999005964	1	0.263886917	0.264880952	0.000994036	T	C
58515	rs66570363	10	31502270	0.746031746	0.999005964	1	0.252974218	0.253968254	0.000994036	CTCACCAGGCTATCATCTGT	C
58527	rs2485003	10	31502665	0.670634921	0.988071571	0.834325397	0.31743665	0.163690476	0.153746174	A	G
58534	rs2485002	10	31503004	0.228174603	0.987077535	0.83234127	0.758902932	0.604166667	0.154736265	C	T
58554	rs2485001	10	31503834	0.228174603	0.987077535	0.83234127	0.758902932	0.604166667	0.154736265	C	T
58559	rs2485000	10	31503957	0.670634921	0.988071571	0.834325397	0.31743665	0.163690476	0.153746174	C	T
58717	rs2484995	10	31509334	0.671626984	0.988071571	0.834325397	0.316444586	0.162698413	0.153746174	T	C
58737	rs2484994	10	31510039	0.229166667	0.987077535	0.83234127	0.757910868	0.603174603	0.154736265	C	A
58747	rs2184802	10	31510289	0.229166667	0.987077535	0.83234127	0.757910868	0.603174603	0.154736265	A	G
58794	rs2484992	10	31512098	0.241071429	0.987077535	0.83234127	0.746006106	0.591269841	0.154736265	T	C
58831	rs2484991	10	31513937	0.241071429	0.987077535	0.833333333	0.746006106	0.592261905	0.153744201	C	T
58851	rs2484990	10	31515132	0.241071429	0.987077535	0.83234127	0.746006106	0.591269841	0.154736265	T	C
58861	rs2484989	10	31515738	0.671626984	0.988071571	0.834325397	0.316444586	0.162698413	0.153746174	G	T
58878	rs2505731	10	31516419	0.671626984	0.988071571	0.834325397	0.316444586	0.162698413	0.153746174	A	G
58895	rs10678212	10	31517168	0.242063492	0.971172962	0.820436508	0.72910947	0.578373016	0.150736454	A	ATT
58986	rs2992918	10	31520499	0.74702381	0.999005964	1	0.251982155	0.25297619	0.000994036	C	T
59024	rs2505730	10	31521891	0.229166667	0.987077535	0.83234127	0.757910868	0.603174603	0.154736265	C	A
59089	rs60357946	10	31524919	0.241071429	0.987077535	0.83234127	0.746006106	0.591269841	0.154736265	GA	G
59126	rs2505729	10	31526045	0.241071429	0.987077535	0.83234127	0.746006106	0.591269841	0.154736265	A	G
59133	rs2505728	10	31526260	0.241071429	0.987077535	0.83234127	0.746006106	0.591269841	0.154736265	T	C
59172	rs2505727	10	31527725	0.670634921	0.988071571	0.834325397	0.31743665	0.163690476	0.153746174	C	T
59269	rs2484987	10	31532034	0.222222222	0.987077535	0.83234127	0.764855313	0.610119048	0.154736265	G	A
59273	rs202058911	10	31532216	0.70734127	0.011928429	0.170634921	0.69541284	0.536706349	0.158706491	C	CCT
59274	rs9416965	10	31532242	0.70734127	0.011928429	0.170634921	0.69541284	0.536706349	0.158706491	A	T
59298	rs112331123	10	31533236	0.73015873	0.998011928	1	0.267853198	0.26984127	0.001988072	C	CAACAAT
59305	rs3123685	10	31533574	0.241071429	0.987077535	0.83234127	0.746006106	0.591269841	0.154736265	A	G
59322	rs10826926	10	31534357	0.294642857	0.011928429	0.165674603	0.282714428	0.128968254	0.153746174	A	G
59444	rs1314001	10	31538113	0.83531746	0.072564612	0.178571429	0.762752848	0.656746032	0.106006816	A	G
59525	rs9416966	10	31540292	0.826388889	0.073558648	0.178571429	0.752830241	0.64781746	0.10501278	C	G
59596	rs12241742	10	31543387	0.324404762	0	0.000992063	0.324404762	0.323412698	0.000992063	G	A
59644	rs113488525	10	31545490	0.216269841	0.000994036	0.000992063	0.215275805	0.215277778	1.97E-06	TA	T
59832	rs10508759	10	31552058	0.351190476	0.000994036	0.000992063	0.35019644	0.350198413	1.97E-06	G	A
59870	rs72818438	10	31553662	0.001984127	0.119284294	0.003968254	0.117300167	0.001984127	0.11531604	G	A
60032	rs12161686	10	31558587	0.241071429	0.015904573	0.016865079	0.225166856	0.224206349	0.000960507	C	T
60086	rs10826928	10	31560755	0.241071429	0.015904573	0.016865079	0.225166856	0.224206349	0.000960507	G	A
60141	rs10826929	10	31563114	0.241071429	0.015904573	0.016865079	0.225166856	0.224206349	0.000960507	C	A
60277	rs10826930	10	31568484	0.241071429	0.015904573	0.016865079	0.225166856	0.224206349	0.000960507	T	C
60281	rs10826931	10	31568641	0.241071429	0.015904573	0.016865079	0.225166856	0.224206349	0.000960507	G	A
60370	rs12269161	10	31572673	0.371031746	0.05666004	0.160714286	0.314371706	0.21031746	0.104054246	G	T
60450	rs200358894	10	31575139	0.241071429	0.015904573	0.016865079	0.225166856	0.224206349	0.000960507	CA	C
60464	rs11008446	10	31575797	0.241071429	0.015904573	0.016865079	0.225166856	0.224206349	0.000960507	C	A
60554	rs12250647	10	31579117	0.241071429	0.016898608	0.016865079	0.22417282	0.224206349	3.35E-05	T	C
60590	rs16932309	10	31580605	0.368055556	0.05666004	0.160714286	0.311395516	0.20734127	0.104054246	C	A
60625	rs28412535	10	31582090	0.228174603	0.015904573	0.016865079	0.212270031	0.211309524	0.000960507	T	C
60681	rs74126501	10	31584096	0.241071429	0.015904573	0.016865079	0.225166856	0.224206349	0.000960507	A	G
60699	rs7080219	10	31584675	0.241071429	0.015904573	0.016865079	0.225166856	0.224206349	0.000960507	T	C
61313	rs11008457	10	31606279	0.246031746	0.015904573	0.016865079	0.230127173	0.229166667	0.000960507	A	G
61385	rs548475989	10	31608825	0.461309524	0.01888668	0.020833333	0.442422844	0.44047619	0.001946653	T	TGCGGCG
61386	rs184559792	10	31608886	0.242063492	0.015904573	0.016865079	0.226158919	0.225198413	0.000960507	G	A
61411	rs7812533	8	21156040	0.621031746	0.007952286	0.001984127	0.61307946	0.619047619	0.005968159	C	T
61425	rs6586977	8	21156593	0.424603175	0.00695825	0.003968254	0.417644924	0.420634921	0.002989997	T	C
61434	rs10112104	8	21156882	0.621031746	0.007952286	0.001984127	0.61307946	0.619047619	0.005968159	C	A
61451	rs10102000	8	21157408	0.62202381	0.007952286	0.001984127	0.614071523	0.620039683	0.005968159	A	T
61502	rs12114110	8	21159173	0.427579365	0.00695825	0.00297619	0.420621115	0.424603175	0.00398206	T	C
61591	rs10086806	8	21162860	0.630952381	0.008946322	0.001984127	0.622006059	0.628968254	0.006962195	C	G
61592	rs10086807	8	21162864	0.630952381	0.008946322	0.001984127	0.622006059	0.628968254	0.006962195	C	A
61598	rs10086198	8	21162980	0.629960317	0.007952286	0.000992063	0.622008031	0.628968254	0.006960223	G	A
61640	rs116993171	8	21164233	0.155753968	0.030815109	0	0.124938859	0.155753968	0.030815109	A	G
61692	rs2631890	8	21166186	0.746031746	0.007952286	0.003968254	0.73807946	0.742063492	0.003984032	A	G
61725	rs11918093	3	110612770	0.262896825	0.011928429	0	0.250968396	0.262896825	0.011928429	C	A
61857	rs12149413	3	110617522	0.114087302	0.060636183	0.375992063	0.053451119	0.261904762	0.315355881	A	T
61923	rs113444200	3	110620883	0.191468254	0.008946322	0.132936508	0.182521932	0.058531746	0.123990186	T	A
62003	rs116497017	3	110623885	0.114087302	0.060636183	0.375992063	0.053451119	0.261904762	0.315355881	C	T
62036	rs55956794	3	110625552	0.114087302	0.060636183	0.375992063	0.053451119	0.261904762	0.315355881	G	A
62094	rs16857389	3	110627240	0.117063492	0.060636183	0.375992063	0.056427309	0.258928571	0.315355881	G	A
62145	rs73852317	3	110629596	0.117063492	0.060636183	0.375992063	0.056427309	0.258928571	0.315355881	A	T
62238	rs150095950	3	110633122	0.117063492	0.060636183	0.375992063	0.056427309	0.258928571	0.315355881	G	C
62286	rs10804481	3	110635303	0.117063492	0.060636183	0.375	0.056427309	0.257936508	0.314363817	T	C
62332	rs57324566	3	110636027	0.118055556	0.060636183	0.375992063	0.057419373	0.257936508	0.315355881	G	A
62362	rs73852320	3	110636535	0.117063492	0.060636183	0.375992063	0.056427309	0.258928571	0.315355881	T	G
62387	rs768685	3	110637306	0.48015873	0.966202783	0.888888889	0.486044053	0.408730159	0.077313894	A	C
62478	rs145111459	3	110640682	0.205357143	0.046719682	0.000992063	0.158637461	0.204365079	0.045727618	TTC	T
62480	rs73852323	3	110640743	0.205357143	0.046719682	0.000992063	0.158637461	0.204365079	0.045727618	T	C
62598	rs73852325	3	110644796	0.205357143	0.046719682	0.000992063	0.158637461	0.204365079	0.045727618	G	A
62711	rs59618276	3	110649218	0.188492063	0.046719682	0.000992063	0.141772382	0.1875	0.045727618	C	T
63283	rs149128763	3	110670458	0	0.068588469	0	0.068588469	0	0.068588469	GAC	G
63305	rs34734729	3	110671409	0.29265873	0.907554672	0.525793651	0.614895942	0.233134921	0.381761021	GC	G
63536	rs1580287	3	110680014	0.738095238	0.998011928	1	0.25991669	0.261904762	0.001988072	C	G
63953	rs13079095	3	110695820	0	0.076540755	0.000992063	0.076540755	0.000992063	0.075548692	A	G
64635	rs11363439	3	110723585	0.738095238	0.997017893	0.995039683	0.258922655	0.256944444	0.00197821	TA	T
64706	rs372478717	3	110727090	0.697420635	0.998011928	1	0.300591294	0.302579365	0.001988072	A	ATATAT
64895	rs116122236	3	110733835	0	0.070576541	0	0.070576541	0	0.070576541	A	T
65462	rs145550563	3	110759461	0	0.061630219	0	0.061630219	0	0.061630219	C	T
65628	rs66845903	3	110765841	0.132936508	0.055666004	0.472222222	0.077270504	0.339285714	0.416556218	T	G
65699	rs114590266	3	110768339	0	0.069582505	0	0.069582505	0	0.069582505	C	A
66738	rs73024859	5	271219	0.411706349	0.003976143	0	0.407730206	0.411706349	0.003976143	C	T
66790	rs612435	3	22945837	0	0.068588469	0	0.068588469	0	0.068588469	C	T
66855	rs59484924	14	106068613	0.23015873	0	0	0.23015873	0.23015873	0	C	T
66870	rs74091270	14	106068924	0.324404762	0.001988072	0.51984127	0.32241669	0.195436508	0.517853198	A	G
66885	rs8010601	14	106069346	0.324404762	0.001988072	0.51984127	0.32241669	0.195436508	0.517853198	A	G
66901	rs4983455	14	106070096	0.172619048	0.95526839	0.39484127	0.782649342	0.222222222	0.56042712	G	T
66915	rs8017602	14	106071040	0.174603175	0.949304175	0.396825397	0.774701	0.222222222	0.552478778	C	T
66933	rs60359979	14	106071545	0.26984127	0.007952286	0.525793651	0.261888984	0.255952381	0.517841365	G	A
66994	rs9901616	17	29336745	0.5625	0.015904573	0	0.546595427	0.5625	0.015904573	C	T
67061	rs57910516	17	29338347	0.504960317	0.015904573	0.000992063	0.489055745	0.503968254	0.014912509	C	A
67341	rs113644316	17	29349545	0	0.092445328	0.060515873	0.092445328	0.060515873	0.031929455	G	A
67371	rs8073072	17	29350769	0.93452381	0.022862823	0	0.911660986	0.93452381	0.022862823	T	G
67683	rs62068782	17	29363092	0	0.08250497	0	0.08250497	0	0.08250497	C	T
68005	rs6505228	17	29375177	0.785714286	0.019880716	0	0.76583357	0.785714286	0.019880716	A	G
68293	rs4503859	17	29383324	0.634920635	0.019880716	0	0.615039919	0.634920635	0.019880716	T	C
68357	rs117161102	17	29386154	0	0.062624254	0	0.062624254	0	0.062624254	A	G
68449	rs28432833	17	29389290	0.303571429	0	0	0.303571429	0.303571429	0	T	C
68450	rs113993721	17	29389293	0.330357143	0	0.000992063	0.330357143	0.329365079	0.000992063	AG	A
68653	rs73271626	17	29396062	0.220238095	0.001988072	0	0.218250024	0.220238095	0.001988072	G	A
69046	rs12449302	17	29411573	0.020833333	0.105367793	0	0.08453446	0.020833333	0.105367793	T	C
69061	rs111639504	17	29412021	0.000992063	0.069582505	0	0.068590441	0.000992063	0.069582505	C	T
69081	rs71372253	17	29413019	0.000992063	0.078528827	0.000992063	0.077536764	0	0.077536764	T	C
69439	rs79952812	16	22437140	0.011904762	0.073558648	0.006944444	0.061653886	0.004960317	0.066614204	G	A
69681	rs7026737	9	126605635	0.205357143	0.023856859	0.023809524	0.181500284	0.181547619	4.73E-05	G	A
69736	rs112664874	2	55509467	0	0.080516899	0	0.080516899	0	0.080516899	A	G
69796	rs7577510	2	55510886	0.296626984	0.00695825	0	0.289668734	0.296626984	0.00695825	G	A
69930	rs16848453	3	183334221	0.257936508	0	0	0.257936508	0.257936508	0	A	G
69948	rs6491119	13	26933748	0.446428571	0.004970179	0.010912698	0.441458393	0.435515873	0.005942519	T	C
70286	rs7559017	2	223368935	0.744047619	0.932405567	0.996031746	0.188357948	0.251984127	0.063626179	G	A
70331	rs534832205;rs111449389	13	49106705	0.046626984	0	0.000992063	0.046626984	0.045634921	0.000992063	GC	GCC
70332	rs534832205;rs111449389	13	49106705	0.557539683	0.016898608	0.012896825	0.540641074	0.544642857	0.004001783	GC	G
70335	rs587615840	14	106170374	0.286706349	0	0	0.286706349	0.286706349	0	T	C
70347	rs184937040	14	106170911	0.458333333	0	0	0.458333333	0.458333333	0	C	T
70477	rs59873126	22	25029158	0.599206349	0.005964215	0	0.593242134	0.599206349	0.005964215	C	T
70484	rs61092592	22	25029295	0.599206349	0.005964215	0	0.593242134	0.599206349	0.005964215	G	A
70497	rs115246172	22	25029518	0.599206349	0.005964215	0	0.593242134	0.599206349	0.005964215	G	T
70504	rs148103356	22	25029562	0.358134921	0.005964215	0	0.352170706	0.358134921	0.005964215	TGG	T
70507	rs79899725	22	25029637	0.601190476	0.00695825	0.003968254	0.594232226	0.597222222	0.002989997	G	T
70524	rs73407115	22	25029821	0.598214286	0.005964215	0	0.592250071	0.598214286	0.005964215	G	A
70530	rs528034141	22	25029875	0.270833333	0.005964215	0	0.264869119	0.270833333	0.005964215	G	A
70531	rs546300544	22	25029886	0.359126984	0.007952286	0.00297619	0.351174698	0.356150794	0.004976096	A	T
70536	rs73879099	22	25029934	0.575396825	0.005964215	0	0.569432611	0.575396825	0.005964215	G	C
70537	rs73407121	22	25029948	0.575396825	0.005964215	0	0.569432611	0.575396825	0.005964215	G	A
70538	rs60797522	22	25029974	0.577380952	0.01888668	0.057539683	0.558494272	0.51984127	0.038653003	G	A
70543	rs62231240	22	25030084	0.240079365	0.361829026	0.305555556	0.121749661	0.06547619	0.05627347	G	A
70563	rs12160768	22	25030745	0.599206349	0.005964215	0	0.593242134	0.599206349	0.005964215	C	T
70573	rs12170866	22	25031038	0.596230159	0.005964215	0	0.590265944	0.596230159	0.005964215	C	T
70576	rs373824958	22	25031235	0.592261905	0.003976143	0	0.588285762	0.592261905	0.003976143	AAG	A
70579	rs12170670	22	25031346	0.596230159	0.005964215	0	0.590265944	0.596230159	0.005964215	G	A
70582	rs3865744	22	25031521	0.588293651	0.005964215	0.00297619	0.582329436	0.58531746	0.002988024	C	T
70585	rs60148654	22	25031561	0.580357143	0.005964215	0	0.574392928	0.580357143	0.005964215	T	G
70586	rs55773811	22	25031562	0.58234127	0.007952286	0.00297619	0.574388984	0.579365079	0.004976096	G	C
70595	rs9624518	22	25031802	0.599206349	0.005964215	0	0.593242134	0.599206349	0.005964215	C	T
70600	rs9624519	22	25031851	0.599206349	0.005964215	0	0.593242134	0.599206349	0.005964215	C	T
70614	rs142070526	22	25032139	0.599206349	0.005964215	0	0.593242134	0.599206349	0.005964215	C	A
70643	rs7293090	22	25032686	0.599206349	0.005964215	0	0.593242134	0.599206349	0.005964215	A	G
70657	rs553987488;rs549850831	22	25033358	0.535714286	0.404572565	0.343253968	0.131141721	0.192460317	0.061318596	CTTT	CTT
70658	rs553987488;rs549850831	22	25033358	0.009920635	0	0	0.009920635	0.009920635	0	CTTT	C
70681	rs60191008	22	25034427	0.564484127	0.004970179	0	0.559513948	0.564484127	0.004970179	T	C
70682	rs139069663	22	25034428	0.564484127	0.004970179	0	0.559513948	0.564484127	0.004970179	CTTGG	C
70683	rs564689144	22	25034434	0.564484127	0.004970179	0	0.559513948	0.564484127	0.004970179	T	C
70684	rs8142291	22	25034439	0.596230159	0.005964215	0	0.590265944	0.596230159	0.005964215	G	T
70718	rs12166742	22	25035478	0.598214286	0.011928429	0.001984127	0.586285856	0.596230159	0.009944302	G	T
70744	rs150915720	22	25036706	0.516865079	0.005964215	0.001984127	0.510900865	0.514880952	0.003980088	C	CAATA
70753	rs8137548	22	25037069	0.851190476	0.385685885	0.301587302	0.465504591	0.549603175	0.084098583	A	G
70824	rs6004212	22	25040029	0.599206349	0.011928429	0.008928571	0.58727792	0.590277778	0.002999858	T	C
70834	rs5996727	22	25040235	0.553571429	0.004970179	0.000992063	0.54860125	0.552579365	0.003978115	C	A
70835	rs5996727	22	25040235	0	0.005964215	0	0.005964215	0	0.005964215	C	T
70856	rs3889160	22	25040792	0.595238095	0.005964215	0	0.589273881	0.595238095	0.005964215	C	T
70875	rs6004214	22	25041462	0.416666667	0.005964215	0	0.410702452	0.416666667	0.005964215	C	T
70943	rs147699341	22	25043915	0.574404762	0.009940358	0	0.564464404	0.574404762	0.009940358	T	C
71004	rs62231251	22	25045737	0.152777778	0.364811133	0.280753968	0.212033355	0.12797619	0.084057165	C	T
71020	rs3966287	22	25045947	0.638888889	0.00695825	0.000992063	0.631930638	0.637896825	0.005966187	T	C
71057	rs28533084	22	25046628	0.211309524	0.354870775	0.301587302	0.143561252	0.090277778	0.053283474	G	A
71075	rs60726546	22	25047100	0.388888889	0.005964215	0	0.382924674	0.388888889	0.005964215	G	A
71090	rs28448295	22	25047499	0.31547619	0.348906561	0.305555556	0.03343037	0.009920635	0.043351005	T	C
71091	rs62231257	22	25047514	0.62797619	0.333001988	0.285714286	0.294974202	0.342261905	0.047287702	C	T
71104	rs200857283	22	25048235	0.833333333	0.397614314	0.402777778	0.435719019	0.430555556	0.005163464	T	G
71110	rs3876067	22	25048387	0.712301587	0.348906561	0.325396825	0.363395027	0.386904762	0.023509735	C	G
71245	rs390124	19	11869485	0.851190476	0.024850895	0.181547619	0.826339582	0.669642857	0.156696724	C	G
71289	rs77159839	19	11870651	0.25297619	0.012922465	0	0.240053725	0.25297619	0.012922465	G	A
71363	rs111858202	1	1357759	0.281746032	0.003976143	0	0.277769889	0.281746032	0.003976143	G	A
71368	rs3737716	1	1357992	0.12797619	0.054671968	0.084325397	0.073304222	0.043650794	0.029653429	C	T
71453	rs6795750	3	40364406	0.259920635	0.004970179	0.025793651	0.254950456	0.234126984	0.020823472	A	G
71676	rs4873384	8	50733082	0.686507937	0.997017893	1	0.310509956	0.313492063	0.002982107	T	C
71786	rs2246502	8	17453862	0.524801587	0.010934394	0.106150794	0.513867194	0.418650794	0.0952164	C	T
71809	rs1935793	6	71874842	0.393849206	0.028827038	0.000992063	0.365022169	0.392857143	0.027834974	A	G
71827	rs1935792	6	71875250	0.298611111	0.028827038	0.000992063	0.269784073	0.297619048	0.027834974	C	T
71837	rs140325880	9	140188375	0.251984127	0	0	0.251984127	0.251984127	0	G	GGGT
71844	rs7864239	9	140188613	0.3125	0	0.000992063	0.3125	0.311507937	0.000992063	G	A
71904	rs7873801	9	30389247	0.287698413	0.012922465	0.198412698	0.274775947	0.089285714	0.185490233	G	A
71913	rs10969656	9	30389493	0.591269841	0.249502982	0.083333333	0.341766859	0.507936508	0.166169649	G	A
71934	rs3904447	9	30389980	0.249007937	0.012922465	0.198412698	0.236085471	0.050595238	0.185490233	C	T
71955	rs10969658	9	30390860	0.808531746	0.262425447	0.281746032	0.546106299	0.526785714	0.019320584	C	A
72002	rs74339177	9	30392652	0.251984127	0.012922465	0.198412698	0.239061662	0.053571429	0.185490233	A	T
72040	rs1855114	9	30393784	0.847222222	0.262425447	0.281746032	0.584796775	0.56547619	0.019320584	G	A
72111	rs3853267	9	30396006	0.591269841	0.249502982	0.083333333	0.341766859	0.507936508	0.166169649	C	T
72134	rs10969659	9	30397104	0.251984127	0.012922465	0.198412698	0.239061662	0.053571429	0.185490233	C	G
72170	rs6476200	9	30398367	0.884920635	0.26640159	0.281746032	0.618519044	0.603174603	0.015344441	A	G
72201	rs78929569	9	30399710	0	0.088469185	0.004960317	0.088469185	0.004960317	0.083508867	A	G
72226	rs34419985	9	30400573	0	0.088469185	0.000992063	0.088469185	0.000992063	0.087477121	C	T
72251	rs6476201	9	30401266	0.811507937	0.265407555	0.281746032	0.546100382	0.529761905	0.016338477	G	T
72263	rs6476202	9	30401564	0.884920635	0.26640159	0.281746032	0.618519044	0.603174603	0.015344441	T	C
72268	rs12349529	9	30401764	0.248015873	0.012922465	0.198412698	0.235093408	0.049603175	0.185490233	C	T
72326	rs12338659	9	30403716	0.25297619	0.012922465	0.198412698	0.240053725	0.054563492	0.185490233	T	G
72486	rs3853269	9	30409103	0.181547619	0.720675944	0.721230159	0.539128325	0.53968254	0.000554214	C	T
72551	rs10757946	9	30411220	0.163690476	0.704771372	0.548611111	0.541080896	0.384920635	0.156160261	G	A
72585	rs3913603	9	30412225	0.699404762	0.996023857	1	0.296619095	0.300595238	0.003976143	G	A
72682	rs62544868	9	30414809	0	0.08250497	0.000992063	0.08250497	0.000992063	0.081512907	T	A
72742	rs3853270	9	30416537	0.701388889	0.996023857	1	0.294634968	0.298611111	0.003976143	G	A
72750	rs10757947	9	30416810	0.146825397	0.7027833	0.548611111	0.555957903	0.401785714	0.154172189	G	A
72773	rs147870813	9	30417666	0	0.079522863	0.000992063	0.079522863	0.000992063	0.078530799	TTAAAC	T
72822	rs3913605	9	30418936	0.701388889	0.996023857	1	0.294634968	0.298611111	0.003976143	C	G
72858	rs7850475	9	30420059	0.73015873	0.996023857	1	0.265865127	0.26984127	0.003976143	T	C
72900	rs11506537	9	30421484	0.6875	0.996023857	0.986111111	0.308523857	0.298611111	0.009912746	C	T
72990	rs10813248	9	30424097	0.168650794	0.7027833	0.547619048	0.534132507	0.378968254	0.155164253	G	A
73029	rs3908730	9	30425590	0.71031746	0.996023857	1	0.285706397	0.28968254	0.003976143	T	C
73047	rs7032144	9	30426083	0.702380952	0.996023857	1	0.293642904	0.297619048	0.003976143	A	G
73237	rs62544905	9	30432198	0	0.084493042	0.000992063	0.084493042	0.000992063	0.083500978	A	G
73330	rs3844512	9	30435441	0.149801587	0.709741551	0.592261905	0.559939963	0.442460317	0.117479646	T	A
73451	rs10757949	9	30439027	0.259920635	0.735586481	0.920634921	0.475665846	0.660714286	0.18504844	T	G
73474	rs4304405	9	30439681	0.73015873	0.996023857	1	0.265865127	0.26984127	0.003976143	T	C
73511	rs10283790	9	30440820	0.678571429	0.996023857	1	0.317452428	0.321428571	0.003976143	G	T
73519	rs10757951	9	30440905	0.197420635	0.713717694	0.587301587	0.516297059	0.389880952	0.126416107	A	C
73533	rs74411470	9	30441120	0	0.081510934	0.000992063	0.081510934	0.000992063	0.080518871	C	T
73543	rs10813254	9	30441229	0.198412698	0.71471173	0.591269841	0.516299031	0.392857143	0.123441888	C	T
73627	rs140904488	9	30443408	0.001984127	0.067594433	0	0.065610306	0.001984127	0.067594433	A	T
73713	rs1502895	9	30446066	0.706349206	0.996023857	1	0.289674651	0.293650794	0.003976143	A	G
73837	rs10119988	9	30450100	0.726190476	0.996023857	1	0.269833381	0.273809524	0.003976143	A	G
73866	rs3853276	9	30451024	0.703373016	0.996023857	1	0.292650841	0.296626984	0.003976143	T	C
73887	rs3853278	9	30451870	0.720238095	0.996023857	1	0.275785762	0.279761905	0.003976143	A	T
73896	rs3853279	9	30452371	0.694444444	0.996023857	1	0.301579412	0.305555556	0.003976143	G	A
74038	rs12378176	9	30457202	0.264880952	0.700795229	0.64781746	0.435914276	0.382936508	0.052977768	C	T
74048	rs3913600	9	30457594	0.28968254	0.71471173	0.64781746	0.42502919	0.358134921	0.066894269	G	A
74062	rs4879437	9	30458347	0.175595238	0.807157058	0.596230159	0.63156182	0.420634921	0.210926899	A	G
74390	rs62544934	9	30469016	0	0.084493042	0.000992063	0.084493042	0.000992063	0.083500978	G	C
74525	rs3029211	9	30472780	0.800595238	0.960238569	0.936507937	0.15964333	0.135912698	0.023730632	A	ATG
74844	rs35193354	9	30483537	0.004960317	0.073558648	0.001984127	0.068598331	0.00297619	0.071574521	GA	G
76663	rs11506257	9	30540735	0.080357143	0.048707753	0.237103175	0.031649389	0.156746032	0.188395421	C	A
76703	rs11506544	9	30541521	0.110119048	0.04473161	0.224206349	0.065387437	0.114087302	0.179474739	G	C
76704	rs11506545	9	30541528	0.111111111	0.04473161	0.224206349	0.066379501	0.113095238	0.179474739	A	C
76843	rs71514545	9	30545462	0	0.07554672	0	0.07554672	0	0.07554672	A	T
77340	rs35662196	9	30559899	0.001984127	0.147117296	0	0.145133169	0.001984127	0.147117296	C	T
77698	rs13287210	9	30572025	0.003968254	0.093439364	0	0.08947111	0.003968254	0.093439364	T	C
77836	rs9684206	4	9585751	0.765873016	0.985089463	0.723214286	0.219216447	0.04265873	0.261875178	T	C
77963	rs4817294	21	30872020	0.216269841	0.136182903	0.141865079	0.080086939	0.074404762	0.005682177	G	A
78075	rs1832247	13	19987538	0.637896825	0.994035785	0.99702381	0.35613896	0.359126984	0.002988024	A	G
78082	rs2999199	13	19987709	0.628968254	0.994035785	0.987103175	0.365067531	0.358134921	0.006932611	A	C
78126	rs114977427	13	19989102	0.126984127	0.036779324	0.000992063	0.090204803	0.125992063	0.035787261	T	C
78193	rs2832589	21	31462395	0	0.081510934	0	0.081510934	0	0.081510934	T	A
78288	rs62212250	21	31465030	0	0.081510934	0	0.081510934	0	0.081510934	A	C
78345	rs79633140	21	31466767	0	0.081510934	0	0.081510934	0	0.081510934	G	C
78385	rs62210174	21	31467936	0	0.081510934	0	0.081510934	0	0.081510934	A	C
78414	rs62210175	21	31468856	0	0.081510934	0	0.081510934	0	0.081510934	C	T
78427	rs62210176	21	31469162	0	0.081510934	0	0.081510934	0	0.081510934	G	A
78475	rs10157343	1	185488712	0.607142857	0.029821074	0.231150794	0.577321784	0.375992063	0.20132972	C	A
78493	rs6694682	1	185489448	0.625	0.029821074	0.231150794	0.595178926	0.393849206	0.20132972	A	G
78585	rs1062391	8	144662353	0.077380952	0.616302187	0.399801587	0.538921234	0.322420635	0.2165006	G	A
78722	rs116667198	1	35816593	0.209325397	0.017892644	0.092261905	0.191432753	0.117063492	0.074369261	T	G
79682	rs1897290	18	66660222	0.52281746	0.976143141	0.751984127	0.453325681	0.229166667	0.224159014	C	T
79690	rs12954633	18	66660482	0.536706349	0.976143141	0.765873016	0.439436792	0.229166667	0.210270125	A	T
79691	rs12604295	18	66660506	0.535714286	0.976143141	0.765873016	0.440428855	0.23015873	0.210270125	G	A
79769	rs10410773	19	17502995	0.273809524	0.007952286	0.005952381	0.265857238	0.267857143	0.001999905	A	C
79820	rs72735194	15	72902187	0.387896825	0.050695825	0.001984127	0.337201	0.385912698	0.048711698	G	A
80035	rs28760097	15	72907118	0.155753968	0.045725646	0.000992063	0.110028322	0.154761905	0.044733583	T	C
80263	rs28460872	15	72916946	0.149801587	0.045725646	0.000992063	0.104075941	0.148809524	0.044733583	C	T
80271	rs6495013	15	72917266	0.704365079	0.995029821	1	0.290664742	0.295634921	0.004970179	G	A
80299	rs28766358	15	72918463	0.229166667	0.04473161	0.000992063	0.184435056	0.228174603	0.043739547	A	C
80423	rs2016662	15	72922694	0.705357143	0.995029821	1	0.289672678	0.294642857	0.004970179	G	A
80523	rs10405995	19	51624179	0.523809524	0	0	0.523809524	0.523809524	0	T	G
80527	rs10406226	19	51624272	0.518849206	0	0	0.518849206	0.518849206	0	T	G
80530	rs10405221	19	51624371	0.33531746	0	0	0.33531746	0.33531746	0	G	A
80537	rs2943780	19	51624536	0.517857143	0	0	0.517857143	0.517857143	0	T	C
80556	rs273678	19	51625089	0.607142857	0	0	0.607142857	0.607142857	0	A	C
80562	rs200657	19	51625199	0.608134921	0	0	0.608134921	0.608134921	0	T	C
80581	rs273682	19	51625636	0.536706349	0	0	0.536706349	0.536706349	0	A	G
80589	rs273683	19	51625825	0.530753968	0	0	0.530753968	0.530753968	0	A	G
80590	rs273684	19	51625899	0.528769841	0	0	0.528769841	0.528769841	0	G	C
80599	rs10419289	19	51626061	0.35515873	0	0	0.35515873	0.35515873	0	G	A
80602	rs10419515	19	51626152	0.35515873	0	0	0.35515873	0.35515873	0	G	A
80647	rs7003229	8	67105111	0.259920635	0.002982107	0	0.256938528	0.259920635	0.002982107	G	T
80653	rs56266342	8	67105379	0.612103175	0.087475149	0	0.524628025	0.612103175	0.087475149	T	C
80654	rs142209656	8	67105380	0.260912698	0.002982107	0	0.257930591	0.260912698	0.002982107	C	CA
80655	rs7003450	8	67105436	0.612103175	0.088469185	0	0.52363399	0.612103175	0.088469185	C	G
80729	rs1814583	8	67107265	0.612103175	0.087475149	0	0.524628025	0.612103175	0.087475149	A	G
80748	rs10091625	8	67107939	0.685515873	0.091451292	0	0.594064581	0.685515873	0.091451292	T	G
80781	rs16932632	8	67108896	0.613095238	0.087475149	0	0.525620089	0.613095238	0.087475149	G	A
80792	rs11990370	8	67109101	0	0.000994036	0.000992063	0.000994036	0.000992063	1.97E-06	G	A
80793	rs11990370	8	67109101	0.612103175	0.087475149	0	0.524628025	0.612103175	0.087475149	G	T
80797	rs1044938	8	67109225	0.698412698	0.091451292	0	0.606961406	0.698412698	0.091451292	T	C
80800	rs1044942	8	67109297	0.612103175	0.087475149	0	0.524628025	0.612103175	0.087475149	A	G
80872	rs149694532	9	127277796	0.433531746	0.003976143	0	0.429555603	0.433531746	0.003976143	C	CCA
80873	rs113027989	9	127277802	0.433531746	0.003976143	0	0.429555603	0.433531746	0.003976143	C	T
80875	rs112622424	9	127277808	0.430555556	0.003976143	0	0.426579412	0.430555556	0.003976143	G	A
80903	rs7746013	6	11862149	0.951388889	0.913518887	0.986111111	0.037870002	0.034722222	0.072592224	T	C
80962	rs13354202	5	111755408	0.473214286	0.000994036	0.04265873	0.47222025	0.430555556	0.041664694	A	G
80993	rs10036273	5	111756077	0.473214286	0.000994036	0.04265873	0.47222025	0.430555556	0.041664694	A	G
81011	rs3985058	5	111756424	0.474206349	0.000994036	0.04265873	0.473212313	0.431547619	0.041664694	T	G
81013	rs2900063	5	111756443	0.474206349	0.000994036	0.04265873	0.473212313	0.431547619	0.041664694	C	T
81292	rs7966050	12	123465877	0.41468254	0.000994036	0	0.413688504	0.41468254	0.000994036	C	T
81325	rs74758272	12	123466304	0.411706349	0.000994036	0	0.410712313	0.411706349	0.000994036	A	G
81513	rs6693243	1	120004714	0.119047619	0.029821074	0.158730159	0.089226545	0.03968254	0.128909085	T	A
81546	rs72992970	1	120005544	0.314484127	0.001988072	0.064484127	0.312496055	0.25	0.062496055	T	C
81549	rs72469586	1	120005634	0.314484127	0.001988072	0.064484127	0.312496055	0.25	0.062496055	A	G
81582	rs13243627	7	151722388	0.503968254	0.01888668	0.200396825	0.485081574	0.303571429	0.181510145	A	G
81836	rs4604791	10	94356912	0.469246032	0.033797217	0.087301587	0.435448815	0.381944444	0.053504371	C	T
81850	rs1122941	18	77660863	0.511904762	0.952286282	0.868055556	0.44038152	0.356150794	0.084230727	A	G
81949	rs61635578	2	132057063	0.297619048	0.005964215	0.000992063	0.291654833	0.296626984	0.004972151	G	C
81956	rs114116524	2	132057191	0.328373016	0.005964215	0	0.322408801	0.328373016	0.005964215	T	C
81959	rs148702567	2	132057245	0.324404762	0.009940358	0	0.314464404	0.324404762	0.009940358	A	G
81960	rs183711963	2	132057270	0.313492063	0.005964215	0	0.307527849	0.313492063	0.005964215	A	C
81971	rs6430707	2	132057750	0.48015873	0.008946322	0.00297619	0.471212408	0.47718254	0.005970132	A	T
82021	rs4983414	14	105935041	0.43452381	0.999005964	0.990079365	0.564482155	0.555555556	0.008926599	A	G
82055	rs13707	14	105935824	0.4375	0.999005964	1	0.561505964	0.5625	0.000994036	G	A
82069	rs144496498	14	105936100	0.445436508	1	1	0.554563492	0.554563492	0	A	ACCTTGGCTGGTGGCC
82073	rs114996366	14	105936154	0.206349206	0	0	0.206349206	0.206349206	0	C	T
82112	rs7614052	3	114592162	0.206349206	0.009940358	0.007936508	0.196408848	0.198412698	0.00200385	G	T
82131	rs78049556	3	114593030	0.206349206	0.009940358	0.007936508	0.196408848	0.198412698	0.00200385	G	A
82190	rs59493938	3	114595140	0.633928571	0.947316103	0.990079365	0.313387532	0.356150794	0.042763262	G	GA
82228	rs6453087	5	74163159	0.78968254	0.24055666	0.20734127	0.54912588	0.58234127	0.03321539	T	C
82249	rs73491621	16	8359644	0.528769841	0.05666004	0.018849206	0.472109802	0.509920635	0.037810833	C	G
82416	rs234356	19	40530462	0.62202381	0.057654076	0.16468254	0.564369734	0.45734127	0.107028464	A	G
82567	rs7754077	6	3185712	0.732142857	0.015904573	0.279761905	0.716238285	0.452380952	0.263857332	C	T
82573	rs1997771	6	3186049	0.233134921	0.002982107	0	0.230152813	0.233134921	0.002982107	G	A
82576	rs142471895	6	3186131	0.233134921	0.002982107	0	0.230152813	0.233134921	0.002982107	GTGGTATCTCCTTTACC	G
82602	rs73347377	6	3187238	0.233134921	0.002982107	0	0.230152813	0.233134921	0.002982107	T	C
82714	rs73347390	6	3190440	0.234126984	0.002982107	0	0.231144877	0.234126984	0.002982107	G	A
82721	rs9501938	6	3190617	0.731150794	0.020874751	0.279761905	0.710276042	0.451388889	0.258887153	G	C
82723	rs76944452	6	3190622	0.237103175	0.003976143	0	0.233127031	0.237103175	0.003976143	G	A
82755	rs9501939	6	3191679	0.226190476	0.001988072	0	0.224202405	0.226190476	0.001988072	G	A
82757	rs10604968	6	3191750	0.736111111	0.015904573	0.279761905	0.720206539	0.456349206	0.263857332	AGG	A
82759	rs538278463	6	3191821	0.266865079	0.002982107	0	0.263882972	0.266865079	0.002982107	C	CA
82765	rs150326259	6	3191875	0.204365079	0.002982107	0	0.201382972	0.204365079	0.002982107	A	G
82771	rs540024671	6	3191936	0.205357143	0.001988072	0.00297619	0.203369071	0.202380952	0.000988119	G	GGTAT
82782	rs188787129	6	3192104	0.203373016	0.002982107	0	0.200390909	0.203373016	0.002982107	T	A
82784	rs143500323	6	3192118	0.736111111	0.015904573	0.280753968	0.720206539	0.455357143	0.264849396	G	A
82786	rs201615085	6	3192119	0.214285714	0.000994036	0	0.213291679	0.214285714	0.000994036	TA	T
82789	rs187751475	6	3192175	0.204365079	0.003976143	0.001984127	0.200388936	0.202380952	0.001992016	A	T
82791	rs73347393	6	3192248	0.204365079	0.002982107	0	0.201382972	0.204365079	0.002982107	T	C
82797	rs9501940	6	3192459	0.226190476	0.001988072	0	0.224202405	0.226190476	0.001988072	G	A
82833	rs9503440	6	3193606	0.223214286	0.000994036	0	0.22222025	0.223214286	0.000994036	C	T
82873	rs9503441	6	3194589	0.244047619	0.001988072	0	0.242059547	0.244047619	0.001988072	C	G
82878	rs547349911	6	3194767	0.268849206	0.035785288	0.297619048	0.233063918	0.028769841	0.261833759	TAC	T
82879	rs9501942	6	3194783	0.244047619	0.001988072	0	0.242059547	0.244047619	0.001988072	C	A
82889	esv3607925	6	3195370	0.22718254	0.000994036	0	0.226188504	0.22718254	0.000994036	C	<CN0>
82931	rs113772236	17	74546334	0.471230159	0.007952286	0	0.463277872	0.471230159	0.007952286	A	G
82936	rs111549680	17	74546406	0.467261905	0.007952286	0	0.459309618	0.467261905	0.007952286	C	T
82977	rs12079229	1	159246297	0.508928571	0.001988072	0	0.5069405	0.508928571	0.001988072	A	G
82981	rs73027932	1	159246436	0.508928571	0.001988072	0	0.5069405	0.508928571	0.001988072	C	T
83097	rs1951411	14	68592012	0.483134921	0.005964215	0.094246032	0.477170706	0.388888889	0.088281817	C	T
83117	rs10145197	14	68592690	0.44047619	0.005964215	0.094246032	0.434511976	0.346230159	0.088281817	A	T
83168	rs17104992	14	68594887	0.454365079	0.005964215	0.094246032	0.448400865	0.360119048	0.088281817	A	G
83173	rs11844842	14	68595048	0.454365079	0.005964215	0.094246032	0.448400865	0.360119048	0.088281817	G	A
83177	rs11849196	14	68595155	0.454365079	0.005964215	0.094246032	0.448400865	0.360119048	0.088281817	T	G
83179	rs10873211	14	68595210	0.441468254	0.005964215	0.094246032	0.435504039	0.347222222	0.088281817	C	A
83181	rs10873212	14	68595282	0.453373016	0.005964215	0.094246032	0.447408801	0.359126984	0.088281817	G	A
83193	rs11158720	14	68595629	0.316468254	0.004970179	0.089285714	0.311498075	0.22718254	0.084315535	A	G
83197	rs11158721	14	68595835	0.44047619	0.005964215	0.094246032	0.434511976	0.346230159	0.088281817	G	A
83205	rs17105001	14	68596097	0.338293651	0.005964215	0.089285714	0.332329436	0.249007937	0.0833215	C	T
83216	rs73286292	14	68596507	0.498015873	0.005964215	0.094246032	0.492051658	0.403769841	0.088281817	A	G
83473	rs6006945	22	45551871	0.46031746	0.012922465	0.130952381	0.447394995	0.329365079	0.118029916	C	G
83526	rs8029345	15	45624011	0.209325397	0	0	0.209325397	0.209325397	0	C	A
83702	rs11590572	1	50677197	0.011904762	0.069582505	0.353174603	0.057677743	0.341269841	0.283592098	A	T
83890	rs2494881	1	50684153	0.333333333	0.971172962	0.999007937	0.637839629	0.665674603	0.027834974	T	C
84002	rs4297341	1	50687629	0.333333333	0.971172962	0.999007937	0.637839629	0.665674603	0.027834974	T	A
84003	rs533153959	1	50687629	0.342261905	0.971172962	0.999007937	0.628911057	0.656746032	0.027834974	T	AA
84689	rs66699819	6	150140829	0.748015873	0.013916501	0.018849206	0.734099372	0.729166667	0.004932705	CTA	C
85089	rs138403414	8	52909591	0.113095238	0.03777336	0.356150794	0.075321878	0.243055556	0.318377434	A	AT
85103	rs16917071	8	52910057	0.121031746	0.036779324	0.35515873	0.084252422	0.234126984	0.318379406	T	C
85116	rs16917075	8	52910477	0.113095238	0.036779324	0.35515873	0.076315914	0.242063492	0.318379406	T	C
85140	rs530937105	8	52911382	0.363095238	0.155069583	0.186507937	0.208025656	0.176587302	0.031438354	C	CT
85141	rs530937105	8	52911382	0.10218254	0.036779324	0.348214286	0.065403216	0.246031746	0.311434962	C	CTT
85142	rs2395856	8	52911395	0.113095238	0.036779324	0.354166667	0.076315914	0.241071429	0.317387343	C	G
85170	rs112063668	8	52912424	0.113095238	0.036779324	0.35218254	0.076315914	0.239087302	0.315403216	G	A
85419	rs4783353	16	21951682	0.3125	0.000994036	0	0.311505964	0.3125	0.000994036	C	T
85463	rs142361791	16	21953448	0.3125	0.000994036	0	0.311505964	0.3125	0.000994036	C	T
85504	rs13353181	16	21955545	0.294642857	0.000994036	0	0.293648821	0.294642857	0.000994036	C	T
85681	rs74131515	10	45659235	0.4375	0.007952286	0	0.429547714	0.4375	0.007952286	G	A
86016	rs9505173	6	7341488	0.319444444	0.020874751	0.109126984	0.298569693	0.21031746	0.088252233	C	T
86076	rs7726687	5	72679435	0.092261905	0.073558648	0.430555556	0.018703257	0.338293651	0.356996907	A	T
86078	rs7706261	5	72679529	0.132936508	0.073558648	0.430555556	0.05937786	0.297619048	0.356996907	G	C
86094	rs7732086	5	72680388	0.125992063	0.073558648	0.430555556	0.052433415	0.304563492	0.356996907	A	C
86127	rs11948595	5	72681967	0.092261905	0.073558648	0.430555556	0.018703257	0.338293651	0.356996907	A	T
86328	rs13183753	5	72689328	0.089285714	0.074552684	0.451388889	0.01473303	0.362103175	0.376836205	G	A
86460	rs34408153	5	72695126	0.087301587	0.07554672	0.446428571	0.011754868	0.359126984	0.370881852	T	C
87502	rs6678703	1	27997290	0.343253968	0.024850895	0.259920635	0.318403074	0.083333333	0.23506974	A	T
87503	rs12024391	1	27997308	0.343253968	0.024850895	0.259920635	0.318403074	0.083333333	0.23506974	C	G
87649	rs192397873	1	28002091	0.051587302	0.058648111	0.026785714	0.00706081	0.024801587	0.031862397	T	C
87673	rs11247656	1	28003059	0.270833333	0.975149105	0.740079365	0.704315772	0.469246032	0.23506974	C	A
87982	rs1858525	1	28014827	0.297619048	0	0	0.297619048	0.297619048	0	T	C
88003	rs4609453	1	28015435	0.276785714	0.020874751	0.268849206	0.255910963	0.007936508	0.247974455	A	G
88355	rs4908362	1	28029033	0.345238095	0.975149105	0.72718254	0.62991101	0.381944444	0.247966566	T	C
88359	rs10902664	1	28029109	0.333333333	0.975149105	0.72718254	0.641815772	0.393849206	0.247966566	C	T
88361	rs10902666	1	28029148	0.353174603	0.975149105	0.726190476	0.621974502	0.373015873	0.248958629	C	T
88401	rs74995781	12	11695184	0.232142857	0.048707753	0.211309524	0.183435104	0.020833333	0.16260177	T	C
88513	rs11054341	12	11699795	0.329365079	0.036779324	0.233134921	0.292585755	0.096230159	0.196355597	A	T
88549	rs112938523	12	11700976	0.124007937	0.035785288	0.030753968	0.088222648	0.093253968	0.00503132	A	G
88750	rs57174344	12	11706852	0.514880952	0.059642147	0.038690476	0.455238805	0.476190476	0.020951671	G	A
88764	rs7975331	12	11707231	0.433531746	0.002982107	0.006944444	0.430549639	0.426587302	0.003962337	C	T
88781	rs7975230	12	11707870	0.432539683	0.002982107	0.006944444	0.429557575	0.425595238	0.003962337	G	T
88791	rs12296206	12	11708215	0.49702381	0.002982107	0.006944444	0.494041702	0.490079365	0.003962337	A	G
88839	rs2515174	8	104029480	0.916666667	0.372763419	0.316468254	0.543903247	0.600198413	0.056295166	C	G
88917	rs7103664	11	2393872	0.422619048	0.014910537	0.031746032	0.407708511	0.390873016	0.016835495	G	A
88923	rs10737112	1	144534083	0.584325397	0.997017893	1	0.412692496	0.415674603	0.002982107	C	T
89096	rs7741073	6	143419907	0.090277778	0.051689861	0.415674603	0.038587917	0.325396825	0.363984742	C	T
89128	rs57161904	6	133409615	0.336309524	0.001988072	0.048611111	0.334321452	0.287698413	0.04662304	G	A
89131	rs56235131	6	133409647	0.342261905	0.001988072	0.048611111	0.340273833	0.293650794	0.04662304	G	A
89139	rs57053968	6	133409877	0.336309524	0.001988072	0.048611111	0.334321452	0.287698413	0.04662304	C	T
89159	rs5010276	6	133410927	0.384920635	0.001988072	0.048611111	0.382932563	0.336309524	0.04662304	A	C
89160	rs60082145	6	133410971	0.383928571	0.001988072	0.048611111	0.3819405	0.33531746	0.04662304	T	C
89169	rs61244591	6	133411181	0.348214286	0.001988072	0.048611111	0.346226214	0.299603175	0.04662304	C	T
89174	rs60484160	6	133411418	0.348214286	0.001988072	0.048611111	0.346226214	0.299603175	0.04662304	G	A
89186	rs58519358	6	133411659	0.336309524	0.001988072	0.048611111	0.334321452	0.287698413	0.04662304	A	G
89830	rs61732293	14	100431049	0.375992063	0.169980119	0.01984127	0.206011944	0.356150794	0.150138849	T	C
89852	rs8005976	14	100431420	0.343253968	0.000994036	0.000992063	0.342259932	0.342261905	1.97E-06	C	T
89853	rs8006298	14	100431456	0.343253968	0.000994036	0.000992063	0.342259932	0.342261905	1.97E-06	G	A
89867	rs6575758	14	100431695	0.786706349	0.169980119	0.020833333	0.61672623	0.765873016	0.149146786	G	C
89868	rs6575759	14	100431697	0.786706349	0.169980119	0.020833333	0.61672623	0.765873016	0.149146786	G	A
89947	rs59697106	5	180654096	0.361111111	0.009940358	0	0.351170753	0.361111111	0.009940358	C	T
90042	rs113252297	5	180657219	0.283730159	0.023856859	0.007936508	0.2598733	0.275793651	0.015920351	C	T
90130	rs13101237	3	99219235	0.228174603	0.096421471	0.172619048	0.131753132	0.055555556	0.076197576	T	G
90168	rs78025056	3	99220929	0.171626984	0.050695825	0.000992063	0.120931159	0.170634921	0.049703762	A	G
90180	rs71313552	3	99221309	0	0.070576541	0.000992063	0.070576541	0.000992063	0.069584477	G	A
90184	rs75332646	3	99221390	0.158730159	0.050695825	0.000992063	0.108034334	0.157738095	0.049703762	A	C
90373	rs73356466	6	13548095	0.092261905	0.049701789	0	0.042560115	0.092261905	0.049701789	T	C
90488	rs140681716	5	36861990	0.959325397	0.547713718	0.510912698	0.411611679	0.448412698	0.036801019	G	GC
90489	rs34485458	5	36861991	0.959325397	0.547713718	0.510912698	0.411611679	0.448412698	0.036801019	A	T
90549	rs8107496	19	20243790	0.132936508	0.049701789	0.005952381	0.083234719	0.126984127	0.043749408	T	A
90607	rs150215720	19	20245448	0.188492063	0.049701789	0	0.138790274	0.188492063	0.049701789	A	AT
90629	rs113327932	19	20245963	0.132936508	0.049701789	0	0.083234719	0.132936508	0.049701789	T	G
90646	rs7249814	19	20246387	0.1875	0.049701789	0	0.137798211	0.1875	0.049701789	C	T
90689	rs7246907	19	20247564	0.317460317	0	0	0.317460317	0.317460317	0	C	T
90713	rs111567899	19	20248118	0.251984127	0.049701789	0	0.202282338	0.251984127	0.049701789	G	A
90780	rs535455995	19	20248856	0.313492063	0.000994036	0	0.312498028	0.313492063	0.000994036	G	A
90902	rs73538004	19	20251905	0.316468254	0	0	0.316468254	0.316468254	0	C	T
90981	rs111530193	19	20253770	0.191468254	0.049701789	0	0.141766465	0.191468254	0.049701789	G	A
91010	rs113844540	19	20254459	0.130952381	0.049701789	0	0.081250592	0.130952381	0.049701789	T	C
91077	rs113302968	19	20256074	0.032738095	0.048707753	0	0.015969658	0.032738095	0.048707753	C	G
91152	rs78904759	19	20257963	0.178571429	0.049701789	0	0.128869639	0.178571429	0.049701789	A	G
91209	rs532851203;rs566905378	19	20259156	0.243055556	0	0	0.243055556	0.243055556	0	ATTTT	AT
91210	rs532851203;rs566905378	19	20259156	0.024801587	0	0	0.024801587	0.024801587	0	ATTTT	A
91439	rs34044671	1	1368224	0.333333333	0.017892644	0.007936508	0.315440689	0.325396825	0.009956136	GA	G
91536	rs73307450	17	21496770	0.50297619	0.002982107	0.000992063	0.499994083	0.501984127	0.001990044	G	A
91554	rs73307454	17	21497157	0.431547619	0.002982107	0.000992063	0.428565512	0.430555556	0.001990044	T	C
91560	rs73981516	17	21497238	0.50297619	0.002982107	0.000992063	0.499994083	0.501984127	0.001990044	T	C
91575	rs1697558	19	51784367	0.431547619	0.017892644	0.051587302	0.413654975	0.379960317	0.033694657	T	C
91579	rs1697559	19	51784461	0.563492063	0.017892644	0.051587302	0.545599419	0.511904762	0.033694657	G	A
91595	rs1354105	19	51784962	0.430555556	0.017892644	0.051587302	0.412662911	0.378968254	0.033694657	T	C
91617	rs1710386	19	51785550	0.430555556	0.017892644	0.051587302	0.412662911	0.378968254	0.033694657	G	A
91621	rs1710385	19	51785711	0.273809524	0.00695825	0.051587302	0.266851273	0.222222222	0.044629051	C	G
91630	rs1626153	19	51786024	0.758928571	0.052683897	0.256944444	0.706244675	0.501984127	0.204260548	C	G
91986	rs553605026	17	58072744	0.396825397	0.040755467	0.119047619	0.35606993	0.277777778	0.078292152	C	T
92368	rs150253570	2	209086379	0.01984127	0.088469185	0.001984127	0.068627915	0.017857143	0.086485058	G	A
92388	rs35039487	2	209086647	0.01984127	0.088469185	0.001984127	0.068627915	0.017857143	0.086485058	G	A
92458	rs74063374	12	15933190	0.281746032	0.000994036	0.032738095	0.280751996	0.249007937	0.031744059	C	T
92677	rs2625667	3	41900951	0.724206349	0.189860835	0.146825397	0.534345514	0.577380952	0.043035438	C	A
92751	rs199561441	2	110767046	0.514880952	0.995029821	0.97718254	0.480148869	0.462301587	0.017847281	A	G
92787	rs336767	2	110768263	0.578373016	0.995029821	0.983134921	0.416656805	0.404761905	0.0118949	T	C
92826	rs10509082	10	59742453	0.08234127	0.070576541	0.032738095	0.011764729	0.049603175	0.037838446	C	G
92835	rs80056677	10	59742569	0.223214286	0.070576541	0.033730159	0.152637745	0.189484127	0.036846382	A	G
92957	rs58781599	11	2014633	0.191468254	0.013916501	0.143849206	0.177551753	0.047619048	0.129932705	C	T
93298	rs56231994	6	137305856	0	0.074552684	0	0.074552684	0	0.074552684	C	G
93332	rs56152536	6	137307111	0.485119048	0.010934394	0.000992063	0.474184654	0.484126984	0.00994233	C	T
93348	rs7775355	6	137307298	0.483134921	0.009940358	0.000992063	0.473194563	0.482142857	0.008948294	G	A
93354	rs7775247	6	137307372	0.487103175	0.010934394	0.000992063	0.476168781	0.486111111	0.00994233	C	T
93360	rs1775326	6	137307444	0.487103175	0.009940358	0.000992063	0.477162817	0.486111111	0.008948294	T	C
93365	rs1629938	6	137307713	0.512896825	0.990059642	0.999007937	0.477162817	0.486111111	0.008948294	A	G
93379	rs1632514	6	137308040	0.512896825	0.990059642	0.999007937	0.477162817	0.486111111	0.008948294	T	G
93380	rs1632582	6	137308064	0.513888889	0.990059642	0.999007937	0.476170753	0.485119048	0.008948294	T	C
93383	rs1775325	6	137308098	0.513888889	0.990059642	0.999007937	0.476170753	0.485119048	0.008948294	A	T
93391	rs1744104	6	137308210	0.514880952	0.990059642	0.999007937	0.47517869	0.484126984	0.008948294	T	C
93413	rs1744053	6	137308869	0.512896825	0.990059642	1	0.477162817	0.487103175	0.009940358	A	G
93426	rs11449851	6	137309246	0.512896825	0.990059642	0.999007937	0.477162817	0.486111111	0.008948294	G	GA
93437	rs1322389	6	137309604	0.45734127	0.989065606	0.999007937	0.531724337	0.541666667	0.00994233	C	T
93439	rs1322390	6	137309646	0.45734127	0.989065606	0.999007937	0.531724337	0.541666667	0.00994233	G	C
93442	rs1744069	6	137309937	0.513888889	0.990059642	0.999007937	0.476170753	0.485119048	0.008948294	G	C
93447	rs60964925	6	137310205	0.415674603	0.989065606	0.998015873	0.573391003	0.58234127	0.008950267	C	T
93456	rs1775323	6	137310558	0.489087302	0.989065606	0.999007937	0.499978305	0.509920635	0.00994233	C	T
93466	rs1318358	6	137310862	0.489087302	0.989065606	0.999007937	0.499978305	0.509920635	0.00994233	G	A
93472	rs1318359	6	137311049	0.41765873	0.989065606	0.999007937	0.571406876	0.581349206	0.00994233	A	G
93476	rs1318360	6	137311110	0.41765873	0.989065606	0.999007937	0.571406876	0.581349206	0.00994233	T	C
93483	rs1775318	6	137311426	0.416666667	0.989065606	0.999007937	0.57239894	0.58234127	0.00994233	G	A
93488	rs911829	6	137311629	0.418650794	0.989065606	0.999007937	0.570414813	0.580357143	0.00994233	A	C
93499	rs1625692	6	137311974	0.418650794	0.989065606	0.999007937	0.570414813	0.580357143	0.00994233	G	T
93512	rs1775316	6	137312433	0.418650794	0.989065606	0.999007937	0.570414813	0.580357143	0.00994233	T	C
93516	rs1775315	6	137312547	0.418650794	0.989065606	0.999007937	0.570414813	0.580357143	0.00994233	A	T
93527	rs1775313	6	137313028	0.418650794	0.989065606	0.999007937	0.570414813	0.580357143	0.00994233	C	T
93528	rs1744087	6	137313095	0.418650794	0.989065606	0.999007937	0.570414813	0.580357143	0.00994233	C	G
93538	rs1744088	6	137313319	0.418650794	0.989065606	0.999007937	0.570414813	0.580357143	0.00994233	G	A
93541	rs1775312	6	137313453	0.418650794	0.989065606	0.999007937	0.570414813	0.580357143	0.00994233	T	C
93766	rs529621711	6	132460459	0.422619048	0.151093439	0.220238095	0.271525608	0.202380952	0.069144656	A	AAATAATAATAAT
93971	rs6925799	6	132467591	0.618055556	0.007952286	0.000992063	0.610103269	0.617063492	0.006960223	A	G
94110	rs142218288	6	132472260	0.649801587	0.007952286	0	0.641849301	0.649801587	0.007952286	T	TAATTTA
94134	rs6937406	6	132473180	0.591269841	0.007952286	0	0.583317555	0.591269841	0.007952286	T	C
94148	rs9493195	6	132473563	0.589285714	0.007952286	0	0.581333428	0.589285714	0.007952286	G	T
94156	rs7756259	6	132473641	0.589285714	0.007952286	0	0.581333428	0.589285714	0.007952286	C	A
94161	rs7756584	6	132473821	0.590277778	0.007952286	0	0.582325491	0.590277778	0.007952286	C	A
94167	rs7756735	6	132473980	0.590277778	0.008946322	0	0.581331456	0.590277778	0.008946322	A	G
94174	rs7757338	6	132474150	0.588293651	0.007952286	0	0.580341365	0.588293651	0.007952286	G	T
94218	rs9493197	6	132475579	0.586309524	0.007952286	0	0.578357238	0.586309524	0.007952286	T	A
94223	rs9493198	6	132475669	0.4375	0.00695825	0.003968254	0.43054175	0.433531746	0.002989997	A	C
94260	rs9493201	6	132476624	0.589285714	0.007952286	0	0.581333428	0.589285714	0.007952286	T	C
94264	rs9493202	6	132476741	0.589285714	0.007952286	0	0.581333428	0.589285714	0.007952286	A	G
94275	rs9483392	6	132477049	0.589285714	0.007952286	0	0.581333428	0.589285714	0.007952286	A	G
94293	rs7745523	6	132477471	0.612103175	0.007952286	0	0.604150888	0.612103175	0.007952286	G	A
94307	rs7356898	6	132478286	0.610119048	0.007952286	0.017857143	0.602166761	0.592261905	0.009904857	C	T
94336	rs9493203	6	132479414	0.610119048	0.007952286	0	0.602166761	0.610119048	0.007952286	A	T
94340	rs9493204	6	132479518	0.610119048	0.007952286	0	0.602166761	0.610119048	0.007952286	A	G
94341	rs9493205	6	132479577	0.671626984	0.008946322	0	0.662680662	0.671626984	0.008946322	T	C
94362	rs2876171	6	132480309	0.610119048	0.007952286	0	0.602166761	0.610119048	0.007952286	T	C
94363	rs2876172	6	132480318	0.609126984	0.007952286	0	0.601174698	0.609126984	0.007952286	A	G
94371	rs9483393	6	132480449	0.610119048	0.007952286	0	0.602166761	0.610119048	0.007952286	A	T
94385	rs9493207	6	132480985	0.608134921	0.007952286	0	0.600182634	0.608134921	0.007952286	T	C
94397	rs9483394	6	132481306	0.608134921	0.007952286	0	0.600182634	0.608134921	0.007952286	T	A
94454	rs12661294	6	132483263	0.006944444	0.074552684	0.080357143	0.067608239	0.073412698	0.005804459	A	G
94481	rs9321326	6	132484105	0.609126984	0.007952286	0	0.601174698	0.609126984	0.007952286	A	C
94482	rs10214443	6	132484124	0.608134921	0.007952286	0	0.600182634	0.608134921	0.007952286	T	C
94502	rs9493210	6	132484635	0.607142857	0.008946322	0	0.598196535	0.607142857	0.008946322	A	G
94565	rs6929585	6	132486382	0.531746032	0.00695825	0	0.524787781	0.531746032	0.00695825	C	T
94568	rs9483395	6	132486405	0.531746032	0.00695825	0	0.524787781	0.531746032	0.00695825	G	A
94603	rs6940428	6	132487698	0.607142857	0.007952286	0	0.599190571	0.607142857	0.007952286	A	T
94604	rs6920169	6	132487723	0.608134921	0.007952286	0	0.600182634	0.608134921	0.007952286	T	C
94610	rs6940609	6	132487793	0.608134921	0.007952286	0	0.600182634	0.608134921	0.007952286	A	G
94611	rs6940746	6	132487810	0.608134921	0.007952286	0	0.600182634	0.608134921	0.007952286	C	G
94626	rs9321327	6	132488488	0.668650794	0.008946322	0	0.659704472	0.668650794	0.008946322	A	T
94653	rs6569775	6	132489527	0.610119048	0.007952286	0	0.602166761	0.610119048	0.007952286	A	G
94656	rs151197687	6	132489568	0.007936508	0.074552684	0.078373016	0.066616176	0.070436508	0.003820332	CA	C
94736	rs10476221	5	176691850	0.380952381	0.000994036	0	0.379958345	0.380952381	0.000994036	C	T
94805	rs11279387	1	40363759	0.458333333	0.013916501	0.443452381	0.444416832	0.014880952	0.42953588	TTAGATATA	T
94950	rs34100888	13	112738014	0.906746032	0.961232604	0.958333333	0.054486573	0.051587302	0.002899271	G	GC
95022	rs60865060	17	19322987	0.334325397	0	0	0.334325397	0.334325397	0	C	T
95090	rs6587120	17	19325974	0.33234127	0.003976143	0.156746032	0.328365127	0.175595238	0.152769889	G	A
95229	rs9765961	6	149915654	0.479166667	0.009940358	0.010912698	0.469226309	0.468253968	0.000972341	T	C
95562	rs117823156	13	41411314	0.025793651	0.073558648	0.011904762	0.047764997	0.013888889	0.061653886	G	A
96346	rs147671212	13	41438711	0.165674603	0.016898608	0.37202381	0.148775995	0.206349206	0.355125201	C	CT
96452	rs9562227	13	41443498	0.282738095	0.015904573	0.046626984	0.266833523	0.236111111	0.030722412	C	T
96466	rs9594443	13	41444022	0.20734127	0.020874751	0.389880952	0.186466518	0.182539683	0.369006201	T	C
97343	rs7329474	13	41470342	0.16468254	0.016898608	0.374007937	0.147783931	0.209325397	0.357109328	C	T
97437	rs201128218	13	41473905	0.025793651	0.067594433	0.000992063	0.041800783	0.024801587	0.06660237	CCT	C
97542	rs9566602	13	41478232	0.24702381	0.020874751	0.046626984	0.226149058	0.200396825	0.025752233	C	T
97600	rs137874551	13	41480587	0.24702381	0.020874751	0.046626984	0.226149058	0.200396825	0.025752233	CA	C
97797	rs57088152	13	41487686	0.171626984	0.01888668	0.37202381	0.152740304	0.200396825	0.35313713	T	C
97972	rs114395958	13	41493960	0.179563492	0.01888668	0.348214286	0.160676812	0.168650794	0.329327606	G	T
98090	rs10138032	14	62184182	0.367063492	0.000994036	0	0.366069456	0.367063492	0.000994036	A	G
98413	rs79678604	14	62194817	0	0.053677932	0	0.053677932	0	0.053677932	G	C
99232	rs7182439	15	101402323	0.693452381	0.003976143	0.045634921	0.689476238	0.64781746	0.041658777	T	G
99233	rs12912579	15	101402335	0.114087302	0.252485089	0.270833333	0.138397788	0.156746032	0.018348244	G	T
99247	rs28394742	15	101402660	0.683531746	0.003976143	0.045634921	0.679555603	0.637896825	0.041658777	C	A
99256	rs73478760	15	101402866	0.37202381	0.002982107	0	0.369041702	0.37202381	0.002982107	G	A
99313	rs28757704	15	101404541	0.221230159	0	0	0.221230159	0.221230159	0	T	C
99338	rs11450010	15	101405508	0.238095238	0.996023857	0.953373016	0.757928619	0.715277778	0.042650841	G	GA
99340	rs9806567	15	101405617	0.465277778	0.003976143	0.045634921	0.461301635	0.419642857	0.041658777	A	G
99345	rs4965735	15	101405761	0.699404762	0.004970179	0.045634921	0.694434583	0.653769841	0.040664742	C	T
99399	rs11247239	15	101407442	0	0	0.000992063	0	0.000992063	0.000992063	G	A
99400	rs11247239	15	101407442	0.698412698	0.003976143	0.045634921	0.694436555	0.652777778	0.041658777	G	C
99401	rs11247239	15	101407442	0.00297619	0	0	0.00297619	0.00297619	0	G	T
99419	rs57960462	15	101408153	0.702380952	0.003976143	0.045634921	0.698404809	0.656746032	0.041658777	T	C
99452	rs12441432	15	101409424	0.699404762	0.003976143	0.046626984	0.695428619	0.652777778	0.042650841	A	G
99454	rs12441450	15	101409467	0.699404762	0.003976143	0.046626984	0.695428619	0.652777778	0.042650841	A	G
99497	rs12909230	15	101410411	0.279761905	0.996023857	0.953373016	0.716261952	0.673611111	0.042650841	C	T
99538	rs4346184	15	101412103	0.650793651	1	1	0.349206349	0.349206349	0	C	T
99706	rs73480604	15	101417134	0.420634921	0.004970179	0.103174603	0.415664742	0.317460317	0.098204424	G	C
99850	rs4646651	15	101423466	0.33531746	0.167992048	0.531746032	0.167325413	0.196428571	0.363753984	G	C
100096	rs6048827	20	23458080	0.449404762	0.047713718	0.29265873	0.401691044	0.156746032	0.244945012	T	C
100118	rs60772308	20	23459222	0.550595238	0.007952286	0	0.542642952	0.550595238	0.007952286	G	A
100364	rs185282174	1	1636994	0.346230159	0.060636183	0.054563492	0.285593976	0.291666667	0.006072691	A	G
100483	rs376689311	1	1639612	0.280753968	0.005964215	0	0.274789754	0.280753968	0.005964215	T	C
100498	rs3765909	1	1639925	0.125992063	0.027833002	0.005952381	0.098159062	0.120039683	0.021880621	C	A
100653	rs115980964	1	1647536	0	0.068588469	0.00297619	0.068588469	0.00297619	0.065612279	C	T
100675	rs1883424	1	1647928	0.033730159	0.39860835	0.535714286	0.364878191	0.501984127	0.137105936	A	G
100713	rs3044847	1	1648815	0.033730159	0.39860835	0.535714286	0.364878191	0.501984127	0.137105936	CTAACACCCG	C
100730	rs28635530	1	1649392	0.033730159	0.39860835	0.535714286	0.364878191	0.501984127	0.137105936	C	T
100879	rs139939809	1	1652564	0	0.068588469	0.00297619	0.068588469	0.00297619	0.065612279	G	A
101008	rs148389299	1	1656778	0.004960317	0.079522863	0.013888889	0.074562545	0.008928571	0.065633974	C	A
101526	rs61954399	12	122807102	0.021825397	0.104373757	0.459325397	0.082548361	0.4375	0.354951639	T	C
101661	rs6587481	1	247938748	0.492063492	0.994035785	0.992063492	0.501972293	0.5	0.001972293	T	C
101671	rs12082855	1	247938998	0.254960317	0	0	0.254960317	0.254960317	0	A	G
101676	rs79329865	1	247939112	0.135912698	0.041749503	0.004960317	0.094163195	0.130952381	0.036789186	C	T
101708	rs73290311	7	27187862	0.196428571	0.027833002	0	0.168595569	0.196428571	0.027833002	G	T
101748	rs371988880	7	27189776	0.181547619	0.026838966	0.001984127	0.154708653	0.179563492	0.024854839	T	TTC
101764	rs17472077	7	27190388	0.196428571	0.027833002	0	0.168595569	0.196428571	0.027833002	C	A
101848	rs801289	2	195596411	0.98015873	0.912524851	0.87202381	0.067633879	0.108134921	0.040501041	C	T
101985	rs1017109	2	195600669	0.981150794	0.914512922	0.870039683	0.066637871	0.111111111	0.04447324	G	T
101986	rs1017108	2	195600728	0.983134921	0.914512922	0.870039683	0.068621998	0.113095238	0.04447324	T	C
101992	rs73065089	2	195600989	0.245039683	0.123260437	0.083333333	0.121779245	0.161706349	0.039927104	T	C
102017	rs2535343	2	195601969	0.983134921	0.914512922	0.870039683	0.068621998	0.113095238	0.04447324	G	T
102114	rs142770264	2	195605603	0.277777778	0.007952286	0.004960317	0.269825491	0.27281746	0.002991969	TA	T
102369	rs801397	2	195617384	0.392857143	0	0	0.392857143	0.392857143	0	G	C
102385	rs801396	2	195618067	0.317460317	0	0	0.317460317	0.317460317	0	A	T
102601	rs73830583	3	41996948	0.054563492	0.167992048	0.001984127	0.113428556	0.052579365	0.166007921	C	T
102604	rs2272006	3	41997059	0.266865079	0.809145129	0.851190476	0.54228005	0.584325397	0.042045347	C	T
102619	rs4787278	16	2382382	0.533730159	0.002982107	0	0.530748051	0.533730159	0.002982107	G	A
102635	rs17135884	16	2382720	0.255952381	0.000994036	0	0.254958345	0.255952381	0.000994036	A	T
102690	rs112696861	8	326757	0	0.064612326	0.12797619	0.064612326	0.12797619	0.063363864	G	A
102823	rs17064398	8	329182	0.422619048	0	0	0.422619048	0.422619048	0	T	C
102873	rs17064401	8	330125	0.216269841	0.04473161	0.091269841	0.171538231	0.125	0.046538231	A	G
102891	rs7461388	8	330328	0.220238095	0.04473161	0.091269841	0.175506485	0.128968254	0.046538231	A	C
102907	rs935564	8	330846	0.218253968	0.041749503	0.091269841	0.176504465	0.126984127	0.049520338	A	G
102930	rs17064425	8	331307	0.201388889	0.043737575	0.091269841	0.157651314	0.110119048	0.047532267	C	T
102940	rs6558700	8	331550	0.413690476	0.048707753	0.093253968	0.364982723	0.320436508	0.044546215	A	G
102944	rs17064429	8	331630	0.299603175	0.043737575	0.090277778	0.2558656	0.209325397	0.046540203	A	G
102969	rs73669348	8	332191	0.27281746	0.043737575	0.091269841	0.229079886	0.181547619	0.047532267	C	T
102971	rs73669349	8	332202	0.271825397	0.043737575	0.091269841	0.228087822	0.180555556	0.047532267	C	A
102974	rs17064450	8	332249	0.238095238	0.043737575	0.091269841	0.194357664	0.146825397	0.047532267	C	T
103031	rs2665068	2	129338427	0.41765873	0.002982107	0	0.414676623	0.41765873	0.002982107	G	A
103033	rs2600546	2	129338549	0.41765873	0.002982107	0	0.414676623	0.41765873	0.002982107	A	G
103040	rs935845	2	129338839	0.418650794	0.002982107	0	0.415668686	0.418650794	0.002982107	T	C
103177	rs111559524	16	10446174	0.451388889	0.01888668	0	0.432502209	0.451388889	0.01888668	A	AG
103661	rs71269615	5	180718832	0.12797619	0.03777336	0.235119048	0.090202831	0.107142857	0.197345688	C	G
103759	rs16840767	1	240986603	0.391865079	0	0.04265873	0.391865079	0.349206349	0.04265873	A	G
103761	rs73132447	1	240986641	0.328373016	0	0.000992063	0.328373016	0.327380952	0.000992063	T	A
104056	rs58036240	17	59489787	0.348214286	0	0.048611111	0.348214286	0.299603175	0.048611111	G	C
104066	rs61764069	17	59489896	0.381944444	0	0.048611111	0.381944444	0.333333333	0.048611111	C	T
104085	rs61568663	1	207882297	0.360119048	0.000994036	0	0.359125012	0.360119048	0.000994036	G	C
104162	rs16865281	1	178380970	0.27281746	0.00695825	0	0.26585921	0.27281746	0.00695825	C	G
104462	rs78560119	7	76880488	0.360119048	0.002982107	0.161706349	0.35713694	0.198412698	0.158724242	G	A
104618	rs61572768	7	76885365	0.276785714	0	0	0.276785714	0.276785714	0	G	A
104621	rs59985150	7	76885418	0.483134921	0.002982107	0.163690476	0.480152813	0.319444444	0.160708369	ATGT	A
104703	rs4554921	11	111816639	0.430555556	0.001988072	0	0.428567484	0.430555556	0.001988072	T	C
104887	rs13381192	18	18961120	0.46031746	0.029821074	0.08531746	0.430496387	0.375	0.055496387	G	A
106969	rs74054820	14	62004609	0.287698413	0	0	0.287698413	0.287698413	0	C	G
106984	rs28654921	14	62005132	0.287698413	0	0	0.287698413	0.287698413	0	A	G
106993	rs28594269	14	62005319	0.288690476	0	0	0.288690476	0.288690476	0	C	T
107006	rs74054824	14	62005781	0.286706349	0	0	0.286706349	0.286706349	0	G	A
107122	rs10141758	14	62009010	0.267857143	0	0	0.267857143	0.267857143	0	C	A
107167	rs17098753	14	62010416	0.232142857	0.002982107	0	0.22916075	0.232142857	0.002982107	G	C
107541	rs146358592	14	68080438	0.037698413	0.10139165	0.017857143	0.063693237	0.01984127	0.083534507	A	AT
108164	rs2133429	4	129512471	0.183531746	0.030815109	0.16765873	0.152716637	0.015873016	0.136843621	C	T
108177	rs60306824	4	129512909	0.185515873	0.030815109	0.16765873	0.154700764	0.017857143	0.136843621	G	A
108226	rs59340266	4	129514444	0.186507937	0.030815109	0.169642857	0.155692827	0.016865079	0.138827748	A	G
108253	rs143845206	4	129515421	0.186507937	0.030815109	0.16765873	0.155692827	0.018849206	0.136843621	CAAG	C
108334	rs72932269	4	129517951	0.333333333	0.00695825	0.003968254	0.326375083	0.329365079	0.002989997	A	G
108364	rs60366098	4	129519175	0.287698413	0.00695825	0.068452381	0.280740162	0.219246032	0.06149413	T	G
108365	rs57673046	4	129519176	0.286706349	0.00695825	0.068452381	0.279748099	0.218253968	0.06149413	T	C
108366	rs57404895	4	129519186	0.287698413	0.00695825	0.068452381	0.280740162	0.219246032	0.06149413	T	C
108504	rs2131192	14	99439711	0.424603175	0.031809145	0.088293651	0.392794029	0.336309524	0.056484506	C	T
108800	rs7645082	3	48002386	0.375992063	0.000994036	0	0.374998028	0.375992063	0.000994036	T	G
108825	rs60413372	18	34824530	0.713293651	0.001988072	0	0.711305579	0.713293651	0.001988072	GT	G
108862	rs3840897	18	34827302	0.303571429	0.143141153	0.213293651	0.160430275	0.090277778	0.070152498	T	TAGAG
108863	rs3840897	18	34827302	0.43452381	0.000994036	0	0.433529774	0.43452381	0.000994036	T	TAGAGAGAG
108875	rs10130175	14	62023397	0.186507937	0.015904573	0	0.170603364	0.186507937	0.015904573	C	T
108985	rs73314871	14	62026339	0.399801587	0.038767396	0.038690476	0.361034192	0.361111111	7.69E-05	C	A
109006	rs56119558	14	62027020	0.400793651	0.033797217	0	0.366996434	0.400793651	0.033797217	A	T
109014	rs74870431	14	62027372	0.124007937	0.069582505	0.043650794	0.054425432	0.080357143	0.025931711	T	C
109027	rs710064	14	62027690	0.807539683	0.992047714	0.898809524	0.184508031	0.091269841	0.09323819	A	G
109031	rs798794	14	62027910	0.801587302	0.992047714	0.898809524	0.190460412	0.097222222	0.09323819	G	A
109419	rs3936369	4	4128863	0.357142857	0.003976143	0.007936508	0.353166714	0.349206349	0.003960365	T	C
109428	rs35154590	4	4129015	0.533730159	0	0.000992063	0.533730159	0.532738095	0.000992063	T	A
109657	rs572800528	17	62950460	0.331349206	0.001988072	0	0.329361135	0.331349206	0.001988072	AT	A
109837	rs76339169	17	74543748	0.294642857	0.039761431	0.071428571	0.254881426	0.223214286	0.03166714	T	C
109922	rs113772236	17	74546334	0.471230159	0.007952286	0	0.463277872	0.471230159	0.007952286	A	G
109927	rs111549680	17	74546406	0.467261905	0.007952286	0	0.459309618	0.467261905	0.007952286	C	T
109975	rs113348978	17	74547993	0.260912698	0.00695825	0	0.253954448	0.260912698	0.00695825	T	TGG
109985	rs12947793	17	74548370	0.43452381	0.992047714	1	0.557523904	0.56547619	0.007952286	G	A
110016	rs1047541	17	74549476	0.438492063	0.992047714	1	0.55355565	0.561507937	0.007952286	A	G
110040	rs8070138	17	74550335	0.43452381	0.992047714	1	0.557523904	0.56547619	0.007952286	C	T
110057	rs11077826	17	74550854	0.43452381	0.992047714	1	0.557523904	0.56547619	0.007952286	C	T
110089	rs7219690	17	74551968	0.431547619	0.992047714	1	0.560500095	0.568452381	0.007952286	C	T
110100	rs4238997	17	74552285	0.43452381	0.992047714	1	0.557523904	0.56547619	0.007952286	T	C
110142	rs9905653	17	74553754	0.632936508	0.998011928	1	0.36507542	0.367063492	0.001988072	T	C
110196	rs12517476	5	97729045	0.424603175	0.032803181	0.027777778	0.391799994	0.396825397	0.005025403	G	A
110200	rs12520566	5	97729185	0.513888889	0.032803181	0.027777778	0.481085708	0.486111111	0.005025403	A	G
110339	rs56292876	4	110229865	0.420634921	0.000994036	0	0.419640885	0.420634921	0.000994036	G	A
110552	rs2705346	15	34548008	0.572420635	0.999005964	0.999007937	0.426585329	0.426587302	1.97E-06	T	C
110576	rs2705347	15	34548907	0.568452381	0.999005964	1	0.430553583	0.431547619	0.000994036	C	T
110651	rs112586080	14	106188859	0	0.074552684	0.090277778	0.074552684	0.090277778	0.015725094	C	T
110726	rs76410527	8	69762821	0.267857143	0.003976143	0.010912698	0.263881	0.256944444	0.006936555	C	T
110831	rs9856896	3	120553225	0.303571429	0.001988072	0	0.301583357	0.303571429	0.001988072	A	G
110835	rs9819809	3	120553395	0.302579365	0.001988072	0	0.300591294	0.302579365	0.001988072	G	A
110864	rs114069011	3	120554283	0.303571429	0.001988072	0	0.301583357	0.303571429	0.001988072	T	C
110882	rs13324018	3	120554852	0.303571429	0.001988072	0	0.301583357	0.303571429	0.001988072	A	C
110907	rs60834806	8	54979303	0.244047619	0.000994036	0	0.243053583	0.244047619	0.000994036	T	C
111157	rs6465744	7	98843919	0.681547619	0.907554672	0.777777778	0.226007053	0.096230159	0.129776894	C	T
111225	rs34484888	7	98846049	0.72718254	0.909542744	0.841269841	0.182360204	0.114087302	0.068272902	T	G
111246	rs4255064	7	98846684	0.725198413	0.909542744	0.841269841	0.184344331	0.116071429	0.068272902	C	T
111815	rs147385297	7	98869179	0.238095238	0.04473161	0.023809524	0.193363628	0.214285714	0.020922087	T	TCA
111820	rs73407278	7	98869224	0.237103175	0.043737575	0.023809524	0.1933656	0.213293651	0.019928051	T	C
111866	rs57685378	7	98871071	0.237103175	0.043737575	0.023809524	0.1933656	0.213293651	0.019928051	G	C
111918	rs75632084	7	98872742	0.322420635	0.016898608	0.088293651	0.305522027	0.234126984	0.071395042	G	A
111975	rs886619	7	98874478	0.322420635	0.016898608	0.088293651	0.305522027	0.234126984	0.071395042	G	C
111984	rs60612724	7	98874892	0.803571429	0.035785288	0.114087302	0.76778614	0.689484127	0.078302013	A	G
112092	rs55790900	7	98878654	0.383928571	0.014910537	0	0.369018035	0.383928571	0.014910537	A	G
112093	rs113082974	7	98878666	0.326388889	0.014910537	0	0.311478352	0.326388889	0.014910537	T	C
112110	rs17161647	7	98879213	0.379960317	0.014910537	0	0.365049781	0.379960317	0.014910537	T	C
112136	rs146161853	7	98880264	0.323412698	0.014910537	0	0.308502162	0.323412698	0.014910537	TTTTG	T
112294	rs61747205	7	98885645	0.324404762	0.014910537	0	0.309494225	0.324404762	0.014910537	C	T
112378	rs112540314	7	98889502	0.326388889	0.014910537	0.000992063	0.311478352	0.325396825	0.013918473	G	T
112399	rs10266302	7	98890226	0.358134921	0.007952286	0	0.350182634	0.358134921	0.007952286	A	G
112407	rs10240258	7	98890544	0.317460317	0.014910537	0	0.302549781	0.317460317	0.014910537	C	T
112408	rs35832231	7	98890583	0.881944444	0.616302187	0.864087302	0.265642258	0.017857143	0.247785115	TA	T
112427	rs34828939	7	98891445	0.317460317	0.014910537	0	0.302549781	0.317460317	0.014910537	AAAGT	A
112458	rs138431659	7	98892334	0.320436508	0.014910537	0	0.305525971	0.320436508	0.014910537	CCCA	C
112471	rs11976700	7	98892724	0.14484127	0.027833002	0.028769841	0.117008268	0.116071429	0.000936839	G	A
112861	rs17161662	7	98907396	0.433531746	0.095427435	0.030753968	0.338104311	0.402777778	0.064673467	C	T
112959	rs34002960	19	39807362	0.115079365	0.071570577	0.020833333	0.043508789	0.094246032	0.050737243	T	A
112988	rs35797139	19	39808695	0.134920635	0.071570577	0.01984127	0.063350058	0.115079365	0.051729307	A	G
113233	rs138439386	21	17947878	0.48015873	0.004970179	0.001984127	0.475188551	0.478174603	0.002986052	C	CA
113253	rs141652163	21	17948547	0.261904762	0.001988072	0.011904762	0.25991669	0.25	0.00991669	T	TTCAC
113254	rs73371307	21	17948564	0.261904762	0.001988072	0.011904762	0.25991669	0.25	0.00991669	G	A
113266	rs9982294	21	17949037	0.261904762	0.001988072	0.011904762	0.25991669	0.25	0.00991669	A	G
113288	rs138166411	21	17949667	0.620039683	0.004970179	0	0.615069504	0.620039683	0.004970179	T	G
113340	rs2823894	21	17950979	0.398809524	0.003976143	0	0.394833381	0.398809524	0.003976143	G	T
113370	rs17000140	21	17951791	0.262896825	0.001988072	0.011904762	0.260908754	0.250992063	0.00991669	A	G
113375	rs3831394	21	17952311	0.262896825	0.001988072	0.011904762	0.260908754	0.250992063	0.00991669	A	AT
113384	rs73371330	21	17952694	0.262896825	0.001988072	0.011904762	0.260908754	0.250992063	0.00991669	A	C
113417	rs8130291	21	17953777	0.262896825	0.001988072	0.011904762	0.260908754	0.250992063	0.00991669	T	G
113519	rs62241738	22	35516679	0.004960317	0.068588469	0.016865079	0.063628152	0.011904762	0.05172339	G	C
113557	rs73170104	22	35517768	0.003968254	0.068588469	0.016865079	0.064620215	0.012896825	0.05172339	C	A
113561	rs5750061	22	35517837	0.286706349	0.001988072	0.060515873	0.284718278	0.226190476	0.058527801	C	A
113591	rs5755594	22	35518594	0.291666667	0.001988072	0.060515873	0.289678595	0.231150794	0.058527801	G	A
113619	rs4510315	22	35519452	0.29265873	0.001988072	0.060515873	0.290670659	0.232142857	0.058527801	T	C
113661	rs56395426	22	35520884	0.004960317	0.070576541	0.016865079	0.065616223	0.011904762	0.053711461	T	C
113744	rs73170114	22	35523868	0.004960317	0.070576541	0.018849206	0.065616223	0.013888889	0.051727334	C	G
113865	rs62241743	22	35528125	0.003968254	0.065606362	0.018849206	0.061638108	0.014880952	0.046757155	T	C
113941	rs134220	22	35530483	0.106150794	0.140159046	0.004960317	0.034008252	0.101190476	0.135198728	T	C
113974	rs9610220	22	35531612	0.025793651	0.066600398	0.013888889	0.040806747	0.011904762	0.052711509	C	T
114054	rs134225	22	35533408	0.782738095	0.954274354	1	0.171536259	0.217261905	0.045725646	T	G
114060	rs134226	22	35533620	0.782738095	0.956262425	1	0.17352433	0.217261905	0.043737575	A	G
114074	rs5999734	22	35534221	0.299603175	0	0	0.299603175	0.299603175	0	T	A
114085	rs5999735	22	35534650	0.267857143	0	0	0.267857143	0.267857143	0	C	A
114099	rs28484697	22	35535035	0.299603175	0	0	0.299603175	0.299603175	0	C	G
114105	rs12158871	22	35535400	0.299603175	0	0.000992063	0.299603175	0.298611111	0.000992063	T	C
114128	rs5999738	22	35536052	0.33531746	0	0	0.33531746	0.33531746	0	A	G
114139	rs134229	22	35536380	0.794642857	0.956262425	0.998015873	0.161619568	0.203373016	0.041753448	G	C
114155	rs5995065	22	35536912	0.305555556	0	0	0.305555556	0.305555556	0	G	A
114176	rs134230	22	35537472	0.796626984	0.956262425	1	0.159635441	0.203373016	0.043737575	A	G
114182	rs5999739	22	35537647	0.304563492	0	0	0.304563492	0.304563492	0	T	C
114185	rs112895473	22	35537719	0.304563492	0	0	0.304563492	0.304563492	0	T	C
114187	rs111414918	22	35537746	0.304563492	0	0	0.304563492	0.304563492	0	T	A
114189	rs111795250	22	35537837	0.305555556	0	0	0.305555556	0.305555556	0	C	T
114195	rs12158115	22	35537907	0.305555556	0.000994036	0.000992063	0.30456152	0.304563492	1.97E-06	T	A
114196	rs12158116	22	35537913	0.305555556	0.000994036	0.001984127	0.30456152	0.303571429	0.000990091	T	A
114199	rs5995066	22	35537968	0.305555556	0	0	0.305555556	0.305555556	0	A	C
114214	rs5995067	22	35538349	0.305555556	0	0	0.305555556	0.305555556	0	A	C
114222	rs5999740	22	35538581	0.305555556	0	0	0.305555556	0.305555556	0	T	G
114233	rs5999741	22	35538902	0.305555556	0	0	0.305555556	0.305555556	0	T	C
114236	rs5995068	22	35539008	0.305555556	0	0	0.305555556	0.305555556	0	C	G
114245	rs16995377	22	35539430	0.305555556	0	0	0.305555556	0.305555556	0	A	G
114254	rs11912490	22	35539646	0.305555556	0	0	0.305555556	0.305555556	0	G	A
114255	rs11912491	22	35539647	0.305555556	0	0	0.305555556	0.305555556	0	G	A
114264	rs11912598	22	35539819	0.305555556	0	0	0.305555556	0.305555556	0	T	C
114268	rs11703514	22	35539897	0.176587302	0.085487078	0.000992063	0.091100224	0.175595238	0.084495014	G	A
114270	rs11912623	22	35539930	0.305555556	0	0	0.305555556	0.305555556	0	T	C
114271	rs11912544	22	35539939	0.305555556	0	0	0.305555556	0.305555556	0	G	T
114274	rs62243471	22	35540044	0.176587302	0.085487078	0.000992063	0.091100224	0.175595238	0.084495014	G	A
114278	rs11912536	22	35540147	0.305555556	0	0	0.305555556	0.305555556	0	A	G
114333	rs111671389	22	35541667	0.130952381	0.001988072	0	0.128964309	0.130952381	0.001988072	G	GCA
114334	rs111671389	22	35541667	0.051587302	0.070576541	0.375992063	0.018989239	0.324404762	0.305415523	G	GCACACACA
114335	rs111671389	22	35541667	0.148809524	0.06361829	0.003968254	0.085191234	0.14484127	0.059650036	G	GCACACACACA
114336	rs111671389	22	35541667	0.075396825	0.031809145	0.117063492	0.04358768	0.041666667	0.085254347	G	GCACACACACACA
114390	rs2899243	22	35543405	0.047619048	0.100397614	0.508928571	0.052778567	0.461309524	0.408530957	G	T
114401	rs141352015	22	35543760	0.047619048	0.099403579	0.508928571	0.051784531	0.461309524	0.409524993	TGGAG	T
114421	rs134254	22	35544140	0.047619048	0.099403579	0.509920635	0.051784531	0.462301587	0.410517056	G	A
114522	rs134266	22	35547623	0.023809524	0.098409543	0.517857143	0.074600019	0.494047619	0.4194476	G	A
114541	rs59757735	22	35548301	0.024801587	0.098409543	0.516865079	0.073607955	0.492063492	0.418455537	T	TG
114607	rs134271	22	35550231	0.02281746	0.098409543	0.508928571	0.075592082	0.486111111	0.410519029	G	A
114767	rs79035351	22	35556596	0.051587302	0.07554672	0.00297619	0.023959418	0.048611111	0.072570529	T	C
114776	rs58630456	22	35556736	0.011904762	0.084493042	0.439484127	0.07258828	0.427579365	0.354991085	G	A
114781	rs113896154	22	35556801	0.048611111	0.07554672	0.00297619	0.026935609	0.045634921	0.072570529	A	G
114916	rs76529214	22	35560318	0.048611111	0.07554672	0.00297619	0.026935609	0.045634921	0.072570529	A	C
114987	rs7292247	22	35561901	0.021825397	0.084493042	0.439484127	0.062667645	0.41765873	0.354991085	C	T
115136	rs76653435	22	35566070	0.051587302	0.07554672	0.00297619	0.023959418	0.048611111	0.072570529	A	G
115137	rs62243528	22	35566096	0.051587302	0.07554672	0.00297619	0.023959418	0.048611111	0.072570529	A	G
115171	rs74758260	22	35567525	0.020833333	0.07554672	0.001984127	0.054713386	0.018849206	0.073562593	C	G
115280	rs62243529	22	35571710	0.048611111	0.07554672	0.000992063	0.026935609	0.047619048	0.074554656	G	A
115347	rs11703875	22	35573948	0.048611111	0.07554672	0.000992063	0.026935609	0.047619048	0.074554656	G	A
115350	rs11703903	22	35574051	0.048611111	0.07554672	0.000992063	0.026935609	0.047619048	0.074554656	G	A
115367	rs12628496	22	35574695	0.011904762	0.084493042	0.439484127	0.07258828	0.427579365	0.354991085	C	T
115370	rs62243531	22	35574782	0.001984127	0.074552684	0	0.072568557	0.001984127	0.074552684	A	G
115382	rs5999753	22	35575217	0.321428571	0.000994036	0	0.320434536	0.321428571	0.000994036	G	A
115389	rs111568658	22	35575349	0.048611111	0.07554672	0.000992063	0.026935609	0.047619048	0.074554656	G	A
115399	rs5999755	22	35575635	0.33531746	0.000994036	0	0.334323425	0.33531746	0.000994036	T	C
115456	rs112327301	22	35577383	0.048611111	0.07554672	0.000992063	0.026935609	0.047619048	0.074554656	AG	A
115474	rs4991015	22	35577882	0.048611111	0.07554672	0.000992063	0.026935609	0.047619048	0.074554656	C	T
115514	rs739303	22	35579140	0.038690476	0.07554672	0.000992063	0.036856243	0.037698413	0.074554656	C	G
115520	rs80333639	22	35579402	0.048611111	0.07554672	0.000992063	0.026935609	0.047619048	0.074554656	A	T
115523	rs111927242	22	35579412	0.048611111	0.07554672	0.000992063	0.026935609	0.047619048	0.074554656	TC	T
115602	rs2097569	22	35582080	0.038690476	0.07554672	0.000992063	0.036856243	0.037698413	0.074554656	G	A
115635	rs62234385	22	35583689	0.048611111	0.07554672	0.000992063	0.026935609	0.047619048	0.074554656	C	T
115709	rs62234386	22	35586161	0.048611111	0.07554672	0.000992063	0.026935609	0.047619048	0.074554656	G	A
115841	rs62234388	22	35590589	0.048611111	0.07554672	0.000992063	0.026935609	0.047619048	0.074554656	C	T
115937	rs77893854	22	35591810	0.093253968	0.040755467	0.139880952	0.052498501	0.046626984	0.099125485	C	T
115961	rs78016737	22	35592652	0	0.084493042	0.265873016	0.084493042	0.265873016	0.181379974	C	T
115981	rs11704975	22	35593042	0.048611111	0.07554672	0.000992063	0.026935609	0.047619048	0.074554656	C	T
115998	rs11705575	22	35593458	0.048611111	0.07554672	0.000992063	0.026935609	0.047619048	0.074554656	A	T
116004	rs62234406	22	35593632	0.048611111	0.07554672	0.000992063	0.026935609	0.047619048	0.074554656	A	C
116025	rs62234407	22	35594104	0.048611111	0.07554672	0.000992063	0.026935609	0.047619048	0.074554656	G	A
116080	rs112852452	22	35595987	0.048611111	0.07554672	0.004960317	0.026935609	0.043650794	0.070586402	G	A
116085	rs3884861	22	35596113	0.048611111	0.07554672	0.000992063	0.026935609	0.047619048	0.074554656	G	C
116172	rs3884855	22	35599183	0.048611111	0.07554672	0.000992063	0.026935609	0.047619048	0.074554656	T	C
116213	rs1807688	22	35600453	0.048611111	0.07554672	0.00297619	0.026935609	0.045634921	0.072570529	C	T
116360	rs551211424	22	35605162	0.04265873	0.073558648	0.275793651	0.030899918	0.233134921	0.202235003	AAAG	A
116493	rs62234409	22	35609633	0.00297619	0.074552684	0.001984127	0.071576493	0.000992063	0.072568557	A	T
116530	rs62234410	22	35611036	0.063492063	0.07554672	0.000992063	0.012054656	0.0625	0.074554656	A	T
116567	rs11704749	22	35612297	0.058531746	0.07554672	0.00297619	0.017014974	0.055555556	0.072570529	C	T
116585	rs71828824	22	35612973	0.594246032	0.004970179	0.000992063	0.589275853	0.593253968	0.003978115	CA	C
116639	rs11704215	22	35614938	0.060515873	0.07554672	0.00297619	0.015030847	0.057539683	0.072570529	A	C
116642	rs62234411	22	35614961	0.067460317	0.07554672	0.00297619	0.008086402	0.064484127	0.072570529	T	C
116751	rs11703855	22	35618305	0.117063492	0.076540755	0.00297619	0.040522737	0.114087302	0.073564565	A	G
116808	rs738438	22	35620030	0.117063492	0.076540755	0.000992063	0.040522737	0.116071429	0.075548692	T	C
117167	rs145720834	18	5384981	0.166666667	0.174950298	0.267857143	0.008283632	0.101190476	0.092906845	A	AAGA
117168	rs145720834	18	5384981	0.371031746	0.002982107	0	0.368049639	0.371031746	0.002982107	A	AAGC
117392	rs113491569	14	106110939	0.240079365	0	0	0.240079365	0.240079365	0	G	A
117405	rs200775916	14	106111138	0.330357143	0.005964215	0.004960317	0.324392928	0.325396825	0.001003897	G	A
117406	rs180962083	14	106111142	0.330357143	0.005964215	0.004960317	0.324392928	0.325396825	0.001003897	T	C
117411	rs11627700	14	106111211	0.116071429	0.953280318	0.886904762	0.83720889	0.770833333	0.066375556	G	A
117773	rs9491572	6	126502258	0.374007937	0.000994036	0	0.373013901	0.374007937	0.000994036	G	A
117790	rs9491573	6	126503302	0.380952381	0.000994036	0	0.379958345	0.380952381	0.000994036	G	T
117810	rs74917837	6	126503941	0.363095238	0.000994036	0	0.362101202	0.363095238	0.000994036	C	T
117812	rs11966458	6	126504200	0.370039683	0.000994036	0	0.369045647	0.370039683	0.000994036	C	A
117895	rs6915984	6	126507452	0.493055556	0.001988072	0	0.491067484	0.493055556	0.001988072	A	C
117927	esv3610708	6	126509049	0.33234127	0.000994036	0	0.331347234	0.33234127	0.000994036	G	<INS:ME:ALU>
118372	rs115850402	16	85627901	0.299603175	0.001988072	0	0.297615103	0.299603175	0.001988072	A	G
118374	rs74031869	16	85627930	0.290674603	0.001988072	0	0.288686532	0.290674603	0.001988072	A	G
118375	rs73271204	16	85627932	0.55952381	0.001988072	0	0.557535738	0.55952381	0.001988072	C	T
118460	rs78567924	4	176381975	0.213293651	0.003976143	0.073412698	0.209317508	0.139880952	0.069436555	G	A
118463	rs34019755	4	176382159	0.172619048	0.015904573	0.018849206	0.156714475	0.153769841	0.002944634	TAA	T
118611	rs567932994	4	176385542	0.170634921	0.015904573	0	0.154730348	0.170634921	0.015904573	TTTAG	T
118657	rs191021444	4	176385802	0.349206349	0.007952286	0.077380952	0.341254063	0.271825397	0.069428666	G	A
118753	rs4690650	4	176387516	0.491071429	0.992047714	0.900793651	0.500976285	0.409722222	0.091254063	A	G
118989	rs73555455	19	23235994	0.224206349	0.005964215	0	0.218242134	0.224206349	0.005964215	G	A
119049	rs7249377	19	23238135	0.224206349	0.005964215	0	0.218242134	0.224206349	0.005964215	G	A
119350	rs16944768	17	59112306	0.44047619	0.001988072	0.092261905	0.438488119	0.348214286	0.090273833	T	C
119379	rs7209881	17	59113311	0.435515873	0.001988072	0.092261905	0.433527801	0.343253968	0.090273833	G	A
119382	rs7210912	17	59113383	0.44047619	0.002982107	0.092261905	0.437494083	0.348214286	0.089279797	T	C
119528	rs532953227	17	59118602	0.4375	0.009940358	0.097222222	0.427559642	0.340277778	0.087281864	G	GA
119818	rs16944779	17	59131535	0.448412698	0.001988072	0.115079365	0.446424627	0.333333333	0.113091294	C	G
119879	rs3785868	17	59133936	0.433531746	0.001988072	0.115079365	0.431543674	0.318452381	0.113091294	C	G
119920	rs16944783	17	59135528	0.432539683	0.001988072	0.115079365	0.430551611	0.317460317	0.113091294	G	A
119989	rs16944786	17	59137969	0.433531746	0.001988072	0.115079365	0.431543674	0.318452381	0.113091294	T	G
120083	rs73324844	17	59141679	0.447420635	0.001988072	0.117063492	0.445432563	0.330357143	0.11507542	A	C
120179	rs73324847	17	59146657	0.430555556	0.001988072	0.116071429	0.428567484	0.314484127	0.114083357	A	C
120264	rs6481739	10	31478801	0.192460317	0.065606362	0.069444444	0.126853956	0.123015873	0.003838083	G	T
120292	rs73248414	10	31479422	0.118055556	0.055666004	0.031746032	0.062389552	0.086309524	0.023919972	T	C
120360	rs945606	10	31481155	0.734126984	1	0.850198413	0.265873016	0.116071429	0.149801587	G	C
120465	rs74422280	10	31484084	0	0.062624254	0.017857143	0.062624254	0.017857143	0.044767112	T	C
120480	rs2995650	10	31484646	0.368055556	0.988071571	0.836309524	0.620016015	0.468253968	0.151762047	C	G
120482	rs5784235	10	31484722	0.547619048	0.988071571	0.837301587	0.440452523	0.28968254	0.150769983	AAT	A
120535	rs2785513	10	31486556	0.291666667	0.988071571	0.836309524	0.696404904	0.544642857	0.151762047	C	G
120563	rs2797898	10	31487204	0.595238095	0.999005964	1	0.403767869	0.404761905	0.000994036	T	C
120587	rs2797895	10	31488151	0.756944444	0.999005964	1	0.24206152	0.243055556	0.000994036	G	C
120596	rs2797894	10	31488465	0.586309524	0.999005964	0.999007937	0.41269644	0.412698413	1.97E-06	G	T
120772	rs1250308	10	31494090	0.756944444	0.999005964	1	0.24206152	0.243055556	0.000994036	T	A
120834	rs1250307	10	31495974	0.242063492	0.987077535	0.824404762	0.745014043	0.58234127	0.162672773	G	A
120863	rs2992916	10	31496926	0.231150794	0.987077535	0.833333333	0.755926741	0.60218254	0.153744201	G	T
120864	rs2995655	10	31496955	0.74702381	0.999005964	1	0.251982155	0.25297619	0.000994036	G	C
120910	rs2785512	10	31498549	0.735119048	0.999005964	1	0.263886917	0.264880952	0.000994036	T	C
121019	rs66570363	10	31502270	0.746031746	0.999005964	1	0.252974218	0.253968254	0.000994036	CTCACCAGGCTATCATCTGT	C
121031	rs2485003	10	31502665	0.670634921	0.988071571	0.834325397	0.31743665	0.163690476	0.153746174	A	G
121038	rs2485002	10	31503004	0.228174603	0.987077535	0.83234127	0.758902932	0.604166667	0.154736265	C	T
121058	rs2485001	10	31503834	0.228174603	0.987077535	0.83234127	0.758902932	0.604166667	0.154736265	C	T
121063	rs2485000	10	31503957	0.670634921	0.988071571	0.834325397	0.31743665	0.163690476	0.153746174	C	T
121221	rs2484995	10	31509334	0.671626984	0.988071571	0.834325397	0.316444586	0.162698413	0.153746174	T	C
121241	rs2484994	10	31510039	0.229166667	0.987077535	0.83234127	0.757910868	0.603174603	0.154736265	C	A
121251	rs2184802	10	31510289	0.229166667	0.987077535	0.83234127	0.757910868	0.603174603	0.154736265	A	G
121298	rs2484992	10	31512098	0.241071429	0.987077535	0.83234127	0.746006106	0.591269841	0.154736265	T	C
121335	rs2484991	10	31513937	0.241071429	0.987077535	0.833333333	0.746006106	0.592261905	0.153744201	C	T
121355	rs2484990	10	31515132	0.241071429	0.987077535	0.83234127	0.746006106	0.591269841	0.154736265	T	C
121365	rs2484989	10	31515738	0.671626984	0.988071571	0.834325397	0.316444586	0.162698413	0.153746174	G	T
121382	rs2505731	10	31516419	0.671626984	0.988071571	0.834325397	0.316444586	0.162698413	0.153746174	A	G
121399	rs10678212	10	31517168	0.242063492	0.971172962	0.820436508	0.72910947	0.578373016	0.150736454	A	ATT
121490	rs2992918	10	31520499	0.74702381	0.999005964	1	0.251982155	0.25297619	0.000994036	C	T
121528	rs2505730	10	31521891	0.229166667	0.987077535	0.83234127	0.757910868	0.603174603	0.154736265	C	A
121593	rs60357946	10	31524919	0.241071429	0.987077535	0.83234127	0.746006106	0.591269841	0.154736265	GA	G
121630	rs2505729	10	31526045	0.241071429	0.987077535	0.83234127	0.746006106	0.591269841	0.154736265	A	G
121637	rs2505728	10	31526260	0.241071429	0.987077535	0.83234127	0.746006106	0.591269841	0.154736265	T	C
121676	rs2505727	10	31527725	0.670634921	0.988071571	0.834325397	0.31743665	0.163690476	0.153746174	C	T
121773	rs2484987	10	31532034	0.222222222	0.987077535	0.83234127	0.764855313	0.610119048	0.154736265	G	A
121777	rs202058911	10	31532216	0.70734127	0.011928429	0.170634921	0.69541284	0.536706349	0.158706491	C	CCT
121778	rs9416965	10	31532242	0.70734127	0.011928429	0.170634921	0.69541284	0.536706349	0.158706491	A	T
121802	rs112331123	10	31533236	0.73015873	0.998011928	1	0.267853198	0.26984127	0.001988072	C	CAACAAT
121809	rs3123685	10	31533574	0.241071429	0.987077535	0.83234127	0.746006106	0.591269841	0.154736265	A	G
121826	rs10826926	10	31534357	0.294642857	0.011928429	0.165674603	0.282714428	0.128968254	0.153746174	A	G
121948	rs1314001	10	31538113	0.83531746	0.072564612	0.178571429	0.762752848	0.656746032	0.106006816	A	G
122029	rs9416966	10	31540292	0.826388889	0.073558648	0.178571429	0.752830241	0.64781746	0.10501278	C	G
122100	rs12241742	10	31543387	0.324404762	0	0.000992063	0.324404762	0.323412698	0.000992063	G	A
122148	rs113488525	10	31545490	0.216269841	0.000994036	0.000992063	0.215275805	0.215277778	1.97E-06	TA	T
122410	rs10489855	1	159249187	0.000992063	0.06361829	0.507936508	0.062626227	0.506944444	0.444318218	G	C
122475	rs62389413	5	177865714	0.28968254	0.074552684	0.006944444	0.215129856	0.282738095	0.067608239	A	C
122476	rs59441015	5	177865716	0.584325397	0.015904573	0.37202381	0.568420824	0.212301587	0.356119237	GA	G
122514	rs4618447	5	177867175	0.368055556	0.007952286	0.37202381	0.360103269	0.003968254	0.364071523	G	A
122524	rs17081256	5	177867408	0.233134921	0.007952286	0.370039683	0.225182634	0.136904762	0.362087396	C	T
122557	rs72648835	5	177868714	0.317460317	0.007952286	0.369047619	0.309508031	0.051587302	0.361095333	G	A
122562	rs17081260	5	177868796	0.318452381	0.007952286	0.369047619	0.310500095	0.050595238	0.361095333	A	C
122573	rs5873613	5	177869263	0.232142857	0.007952286	0.370039683	0.224190571	0.137896825	0.362087396	CAG	C
122587	rs7726125	5	177869563	0.212301587	0.007952286	0.370039683	0.204349301	0.157738095	0.362087396	C	A
122686	rs9806079	14	80080001	0.270833333	0.019880716	0.212301587	0.250952618	0.058531746	0.192420872	A	C
122974	rs17109616	14	80089716	0.282738095	0.019880716	0.214285714	0.26285738	0.068452381	0.194404999	A	G
123075	rs10149565	14	80093526	0.283730159	0.019880716	0.212301587	0.263849443	0.071428571	0.192420872	A	G
123188	rs221485	14	80097713	0.345238095	0.104373757	0.149801587	0.240864338	0.195436508	0.04542783	G	C
123270	rs221480	14	80099516	0.345238095	0.104373757	0.14781746	0.240864338	0.197420635	0.043443703	C	T
123339	rs66505233	2	111391812	0.439484127	0.021868787	0.083333333	0.41761534	0.356150794	0.061464546	A	G
123541	rs2586116	17	38505824	0.016865079	0.254473161	0.000992063	0.237608082	0.015873016	0.253481098	C	G
124167	rs746796	11	109640323	0.007936508	0.152087475	0.129960317	0.144150967	0.12202381	0.022127158	T	G
124173	rs2716035	11	109640514	0.212301587	0.250497018	0.129960317	0.038195431	0.08234127	0.1205367	C	T
125194	rs2852132	11	109675335	0.324404762	0.995029821	0.953373016	0.670625059	0.628968254	0.041656805	C	T
125270	rs1944915	11	109677392	0.433531746	0.995029821	0.956349206	0.561498075	0.52281746	0.038680615	A	T
125454	rs559717	11	109684147	0.520833333	0.994035785	0.956349206	0.473202452	0.435515873	0.037686579	G	C
125606	rs1789815	11	109688985	0.479166667	0.995029821	0.956349206	0.515863154	0.47718254	0.038680615	T	C
126029	rs2144109	14	45351870	0.468253968	0.001988072	0	0.466265897	0.468253968	0.001988072	A	T
126513	rs28461802	15	101390046	0.271825397	0.001988072	0.010912698	0.269837325	0.260912698	0.008924627	C	T
126532	rs112352271	15	101390416	0.318452381	0.000994036	0	0.317458345	0.318452381	0.000994036	G	A
126533	rs113073283	15	101390423	0.299603175	0.000994036	0	0.298609139	0.299603175	0.000994036	C	A
126546	rs111953025	15	101390544	0.229166667	0	0.017857143	0.229166667	0.211309524	0.017857143	G	A
126565	rs112111586	15	101390671	0.310515873	0.001988072	0.034722222	0.308527801	0.275793651	0.032734151	A	G
126569	rs112953369	15	101390683	0.311507937	0.001988072	0.034722222	0.309519865	0.276785714	0.032734151	T	C
126574	rs66937830	15	101390838	0.447420635	0.001988072	0.034722222	0.445432563	0.412698413	0.032734151	ACT	A
126596	rs73478719	15	101391353	0.303571429	0.002982107	0.017857143	0.300589321	0.285714286	0.014875036	G	T
126682	rs73478728	15	101393811	0.369047619	0.002982107	0.004960317	0.366065512	0.364087302	0.00197821	G	A
126772	rs8027610	15	101396241	0.209325397	0	0	0.209325397	0.209325397	0	G	T
126822	rs7180535	15	101397838	0.58234127	0.003976143	0.054563492	0.578365127	0.527777778	0.050587349	A	G
126850	rs7175787	15	101398800	0.250992063	0.996023857	0.949404762	0.745031793	0.698412698	0.046619095	A	G
126855	rs73478748	15	101398972	0.48015873	0.002982107	0.003968254	0.477176623	0.476190476	0.000986147	T	C
126880	rs57730464	15	101400000	0.304563492	0.001988072	0	0.30257542	0.304563492	0.001988072	G	A
126881	rs13329363	15	101400036	0.688492063	0.003976143	0.045634921	0.68451592	0.642857143	0.041658777	C	T
126887	rs73478749	15	101400231	0.305555556	0.002982107	0	0.302573448	0.305555556	0.002982107	G	A
126917	rs28470260	15	101401310	0.689484127	0.003976143	0.045634921	0.685507984	0.643849206	0.041658777	T	C
126931	rs4461053	15	101401592	0.241071429	0.996023857	0.954365079	0.754952428	0.713293651	0.041658777	G	A
126932	rs7176820	15	101401627	0.69047619	0.003976143	0.045634921	0.686500047	0.64484127	0.041658777	T	C
126957	rs7182439	15	101402323	0.693452381	0.003976143	0.045634921	0.689476238	0.64781746	0.041658777	T	G
126958	rs12912579	15	101402335	0.114087302	0.252485089	0.270833333	0.138397788	0.156746032	0.018348244	G	T
126972	rs28394742	15	101402660	0.683531746	0.003976143	0.045634921	0.679555603	0.637896825	0.041658777	C	A
126981	rs73478760	15	101402866	0.37202381	0.002982107	0	0.369041702	0.37202381	0.002982107	G	A
127038	rs28757704	15	101404541	0.221230159	0	0	0.221230159	0.221230159	0	T	C
127063	rs11450010	15	101405508	0.238095238	0.996023857	0.953373016	0.757928619	0.715277778	0.042650841	G	GA
127065	rs9806567	15	101405617	0.465277778	0.003976143	0.045634921	0.461301635	0.419642857	0.041658777	A	G
127252	rs12462649	19	9910849	0.209325397	0.057654076	0.060515873	0.151671321	0.148809524	0.002861797	T	A
127314	rs6762507	3	75397013	0.449404762	0.092445328	0.047619048	0.356959434	0.401785714	0.04482628	C	T
127325	rs6549727	3	75397269	0.478174603	0.138170974	0.046626984	0.340003629	0.431547619	0.09154399	G	C
127341	rs2875219	3	75397562	0.010912698	0.112326044	0.136904762	0.101413345	0.125992063	0.024578718	A	G
127429	rs551666870	10	485307	0.284722222	0.010934394	0.011904762	0.273787829	0.27281746	0.000970368	T	TCTTGCCCACTGGCATTTGCTAGCACGGCATTCACTCC
127548	rs73130462	1	224485705	0.5	0.034791252	0.110119048	0.465208748	0.389880952	0.075327795	T	C
127583	rs9978724	21	17067103	0.277777778	0.005964215	0	0.271813563	0.277777778	0.005964215	T	C
127633	rs9976720	21	17068666	0.275793651	0.005964215	0	0.269829436	0.275793651	0.005964215	A	G
127748	rs73244206	6	169687317	0.572420635	0.00695825	0.00297619	0.565462384	0.569444444	0.00398206	C	G
127760	rs59896775	6	169687814	0.571428571	0.00695825	0.00297619	0.564470321	0.568452381	0.00398206	T	C
127761	rs139261775	6	169687820	0.445436508	0.005964215	0.00297619	0.439472293	0.442460317	0.002988024	C	CCAGAAGCAAGTGCTCCCTCTAGAGTCTCCATAGGGG
127769	rs55845187	6	169687995	0.574404762	0.00695825	0.00297619	0.567446511	0.571428571	0.00398206	A	T
127792	rs9766867	6	169688273	0.306547619	0.000994036	0.00297619	0.305553583	0.303571429	0.001982155	A	G
127798	rs9766963	6	169688423	0.326388889	0.000994036	0.00297619	0.325394853	0.323412698	0.001982155	T	G
127799	rs9766965	6	169688451	0.333333333	0.000994036	0.00297619	0.332339298	0.330357143	0.001982155	T	C
127804	rs9294981	6	169688581	0.416666667	0.001988072	0.003968254	0.414678595	0.412698413	0.001980182	T	C
127830	rs7743619	6	169689140	0.303571429	0.000994036	0.00297619	0.302577393	0.300595238	0.001982155	T	C
127835	rs73244213	6	169689210	0.306547619	0.000994036	0.00297619	0.305553583	0.303571429	0.001982155	A	G
127914	rs543952976	19	6112048	0.265873016	0.010934394	0.006944444	0.254938622	0.258928571	0.003989949	C	CT
127942	rs8109482	19	6113453	0.722222222	0.050695825	0.084325397	0.671526397	0.637896825	0.033629572	C	A
128049	rs59583096	19	6117078	0.202380952	0.06361829	0.007936508	0.138762662	0.194444444	0.055681782	C	T
128075	rs8111823	19	6117879	0.301587302	0.000994036	0	0.300593266	0.301587302	0.000994036	C	T
128294	rs112313255	19	6125306	0.268849206	0.003976143	0.096230159	0.264873063	0.172619048	0.092254016	C	T
128309	rs73544817	19	6125703	0.241071429	0.002982107	0.097222222	0.238089321	0.143849206	0.094240115	A	C
128384	rs17746120	5	75217297	0	0.07554672	0.029761905	0.07554672	0.029761905	0.045784815	C	T
128463	rs73508888	11	78292937	0.507936508	0.004970179	0.001984127	0.502966329	0.505952381	0.002986052	A	G
128623	rs7972496	12	53408523	0.436507937	0.909542744	0.794642857	0.473034807	0.358134921	0.114899886	T	C
128626	rs7957445	12	53408580	0.029761905	0.832007952	0.307539683	0.802246048	0.277777778	0.52446827	A	G
128650	rs2176927	12	53409254	0.456349206	0.909542744	0.794642857	0.453193537	0.338293651	0.114899886	G	A
128655	rs35255041	12	53409464	0.401785714	0.792246521	0.720238095	0.390460807	0.318452381	0.072008426	C	CA
128661	rs1814983	12	53409590	0.510912698	0.921471173	0.967261905	0.410558475	0.456349206	0.045790732	G	A
128664	rs11315385	12	53409762	0.450396825	0.847912525	0.775793651	0.397515699	0.325396825	0.072118874	CA	C
128670	rs5798231	12	53410050	0.380952381	0.077534791	0.487103175	0.30341759	0.106150794	0.409568383	CAT	C
128671	rs200864115	12	53410051	0.163690476	0.077534791	0.472222222	0.086155685	0.308531746	0.394687431	A	G
128692	rs58257646	12	53411036	0.455357143	0.921471173	0.955357143	0.46611403	0.5	0.03388597	CAA	C
128730	rs7959824	12	53412167	0.458333333	0.909542744	0.794642857	0.45120941	0.336309524	0.114899886	T	C
128735	rs10783554	12	53412322	0.438492063	0.910536779	0.794642857	0.472044716	0.356150794	0.115893922	G	A
128742	rs7960191	12	53412462	0.205357143	0.040755467	0.032738095	0.164601676	0.172619048	0.008017372	T	C
128760	rs140204820	12	53413218	0.708333333	0.941351889	0.965277778	0.233018555	0.256944444	0.023925889	TATA	T
128764	rs11170377	12	53413425	0.384920635	0.077534791	0.487103175	0.307385844	0.10218254	0.409568383	C	T
128766	rs372090408	12	53413459	0.35218254	0.578528827	0.514880952	0.226346287	0.162698413	0.063647875	C	CT
128779	rs3782148	12	53414010	0.438492063	0.909542744	0.794642857	0.47105068	0.356150794	0.114899886	A	G
128801	rs1546697	12	53414772	0.512896825	0.921471173	0.967261905	0.408574348	0.454365079	0.045790732	G	T
128811	rs1554435	12	53415134	0.458333333	0.909542744	0.794642857	0.45120941	0.336309524	0.114899886	T	C
128829	rs7975725	12	53416119	0.438492063	0.909542744	0.794642857	0.47105068	0.356150794	0.114899886	T	C
128834	rs10506315	12	53416251	0.438492063	0.908548708	0.794642857	0.470056644	0.356150794	0.113905851	C	T
128840	rs10876396	12	53416699	0.389880952	0.077534791	0.487103175	0.312346161	0.097222222	0.409568383	A	G
128892	rs2037415	12	53418213	0.384920635	0.078528827	0.487103175	0.306391808	0.10218254	0.408574348	G	A
128893	rs2037416	12	53418232	0.438492063	0.909542744	0.794642857	0.47105068	0.356150794	0.114899886	C	T
128895	rs2037417	12	53418251	0.512896825	0.921471173	0.967261905	0.408574348	0.454365079	0.045790732	A	G
128898	rs2037418	12	53418294	0.438492063	0.909542744	0.794642857	0.47105068	0.356150794	0.114899886	A	G
128906	rs73301519	12	53418575	0.205357143	0.040755467	0.032738095	0.164601676	0.172619048	0.008017372	G	T
128907	rs880002	12	53418730	0.438492063	0.909542744	0.794642857	0.47105068	0.356150794	0.114899886	G	A
128919	rs57575069	12	53419237	0.205357143	0.040755467	0.032738095	0.164601676	0.172619048	0.008017372	A	C
128946	rs10783555	12	53420281	0.512896825	0.921471173	0.967261905	0.408574348	0.454365079	0.045790732	A	G
128949	rs4502058	12	53420390	0.441468254	0.909542744	0.794642857	0.46807449	0.353174603	0.114899886	T	G
128956	rs4346044	12	53420625	0.419642857	0.909542744	0.794642857	0.489899886	0.375	0.114899886	A	T
128958	rs4346045	12	53420663	0.051587302	0	0	0.051587302	0.051587302	0	A	C
128959	rs4346045	12	53420663	0.462301587	0.920477137	0.967261905	0.45817555	0.504960317	0.046784768	A	G
[truncated: 106,680 more rows]
